# Supplementary material for: Hypoxia ameliorates neurodegeneration and movement disorder in a mouse model of Parkinson’s disease
Source: Nat Neurosci. 2025 Aug 6;28(9):1858–67. doi: 10.1038/s41593-025-02010-4 (PMC12411263; doi:10.1038/s41593-025-02010-4)
Supplement: Supplementary file 3 — Supplementary Tables 1–3. Supplementary Table 1: Mouse cohorts. Supplementary Table 2: RNA-seq. Supplementary Table 3: TMT proteomics data [file 41593_2025_2010_MOESM3_ESM.xlsx]

## Sheet: Table S1
Table S1: Mouse cohorts.
Cohort #	Number of mice	Injection	Treatment	Harvest timing	Purpose	Note
1	12	Monomer	21% O2	12 weeks	Behavior tests (pole test, cage hang test), hemoglobin level, IHC
	12	PFF	21% O2	12 weeks	Behavior tests (pole test, cage hang test), hemoglobin level, IHC
	12	Monomer	11% O2	12 weeks	Behavior tests (pole test, cage hang test), hemoglobin level, IHC
	12	PFF	11% O2	12 weeks	Behavior tests (pole test, cage hang test), hemoglobin level, IHC
2	16	Monomer	21% O2	12 weeks	Behavior tests (pole test, cage hang test, open-field), stereology for TH
	16	PFF	21% O2	12 weeks	Behavior tests (pole test, cage hang test, open-field), stereology for TH
	16	Monomer	11% O2	12 weeks	Behavior tests (pole test, cage hang test, open-field), stereology for TH
	16	PFF	11% O2	12 weeks	Behavior tests (pole test, cage hang test, open-field), stereology for TH
3	4	Monomer	21% O2	12 weeks	Perls-DAB/Nissl staining
	12	PFF	21% O2	12 weeks	Perls-DAB/Nissl staining
	4	Monomer	11% O2	12 weeks	Perls-DAB/Nissl staining
	12	PFF	11% O2	12 weeks	Perls-DAB/Nissl staining
4	6	Monomer	21% O2	6 weeks	Tissue PO2 measurement
	6	PFF	21% O2	6 weeks	Tissue PO2 measurement
	6	Monomer	11% O2	6 weeks	Tissue PO2 measurement
	6	PFF	11% O2	6 weeks	Tissue PO2 measurement
5	6	Monomer	21% O2	6 weeks	MDA assay
	6	PFF	21% O2	6 weeks	MDA assay
	6	Monomer	11% O2	6 weeks	MDA assay
	6	PFF	11% O2	6 weeks	MDA assay
6	12	Monomer	21% O2	12 weeks	RNA-seq
	12	PFF	21% O2	12 weeks	RNA-seq
	12	Monomer	11% O2	12 weeks	RNA-seq
	12	PFF	11% O2	12 weeks	RNA-seq
7	4	Monomer	21% O2	12 weeks	TMT proteomics
	4	PFF	21% O2	12 weeks	TMT proteomics
	4	Monomer	11% O2	12 weeks	TMT proteomics
	4	PFF	11% O2	12 weeks	TMT proteomics
8	8	Monomer	21% O2	10 months	Behavior tests (pole test, cage hang test), qPCR
	8	PFF	21% O2	10 months	Behavior tests (pole test, cage hang test), qPCR	2 mice were euthanized for limb injury from fighting
	8	Monomer	11% O2	10 months	Behavior tests (pole test, cage hang test), qPCR
	8	PFF	11% O2	10 months	Behavior tests (pole test, cage hang test), qPCR	1 mouse was euthanized for limb injury from fighting
9	12	Monomer	21% O2	12 weeks	Behavior tests (pole test, cage hang test, open-field test), hemoglobin level, IHC
	12	PFF	21% O2	6 weeks	Behavior tests (pole test, cage hang test, open-field test), hemoglobin level, IHC
	12	PFF	21% O2	12 weeks	Behavior tests (pole test, cage hang test, open-field test), hemoglobin level, IHC
	12	PFF	21% O2 (6W) → 11% O2 (6W)	12 weeks	Behavior tests (pole test, cage hang test, open-field test), hemoglobin level, IHC
10	12	Monomer	21% O2	12 weeks	Stereology for TH
	12	PFF	21% O2	6 weeks	Stereology for TH
	12	PFF	21% O2	12 weeks	Stereology for TH
	12	PFF	21% O2 (6W) → 11% O2 (6W)	12 weeks	Stereology for TH
11	8	Monomer	21% O2	12 weeks	qPCR
	8	PFF	21% O2	12 weeks	qPCR
	8	Monomer	11% O2	12 weeks	qPCR
	8	PFF	11% O2	12 weeks	qPCR

## Sheet: S2_README
sample metadata	This sheet contains metadata about the samples corresponding to the columns of the counts matrices.
mouse_id	The sample identifier corresponding to a particular mouse. Used to index the columns of the count matrices.
monomer_or_pff	Whether each mouse was injected with alpha-synuclein monomer or pre-formed fibrils (PFF).
o2_status	Whether each mouse was raised in hypoxia (11% oxygen) or normoxia (21% oxygen).
Injection date	The date on which each mouse received stereotaxic injections of alpha-synuclein into the substantia nigra.
DOB	The date of birth for each mouse.
DOD	The date of harvest for each mouse.
batch	The batch in which each mouse was processed for RNA-seq.
exp_condition	An identifier summarizing the experimental group each mouse belonged to.
pole_test_sec	The number of seconds that each mouse took to reorient on a pole from facing upwards to facing downwards. Longer times indicate worse motor control and stronger disease phenotype.
cage_test_sec	The number of seconds that each mouse took to fall after hanging from a wire mesh above their home cage. Shorter times indicate worse motor control and stronger disease phenotype.
gene metadata	This sheet contains metadata about the genes corresponding to the rows of the counts matrices.
Geneid	The Ensembl gene ID of each gene from the GENCODE vM24 mm10 genome annotation. Used to index the rows of the count matrices.
common_name	A more easily interpretable gene symbol for each gene. Note that some genes with different gene IDs share the same gene symbol.
Length	Approximate length of the mature transcript as reported by the featureCounts tool, which sums the length of all exons in the gene.
highly_variable	Whether this gene was detected as highly variable by the Scanpy pp.highly_variable_genes function, with a minimum mean expression threshold of 1.25 logTPM and a minimum normalized dispersion of 1.5. The highly variable genes were calculated on the batch-corrected, log-transformed, and TPM-normalized counts after removing outlier samples.
expressed	Whether this gene was detected as expressed, which we defined as having a mean expression level of at least 1.25 logTPM. Some genes that were only expressed in samples that were filtered out as outliers have values of NA in this column.
raw counts	This sheet contains the raw count data for all samples, as produced by our RNA-seq processing pipeline.
batch corrected raw counts	This sheet contains the raw counts after batch correction with the ComBat-seq tool. Note that this table omits samples that were outliers in an initial PCA based on the non-batch-corrected data.
batch corrected TPM counts	This sheet contains the TPM-normalized count values based on the raw counts from the "batch corrected raw counts" sheet. The "Length" values from the "gene metadata" sheet were used for the TPM calculation.
PFF norm vs monomer norm	The results of running DESeq2 on the "batch corrected raw counts" and then testing for differential expression between the PFF normoxia and monomer normoxia samples.
Gene	The gene symbol and Ensembl gene ID concatenated together.
baseMean	DESeq2 output: the mean expression of this gene across samples.
log2FoldChange	DESeq2 output: the log2 fold change estimating the effect size of any differential expression between the samples from the two conditions being compared.
lfcSE	DESeq2 output: the standard error of the log2 fold change estimate.
stat	DESeq2 output: the statistic value resulting from a hypothesis test of whether the log2 fold change is different from zero.
pvalue	DESeq2 output: the pvalue associated with the statistic in the stat column.
padj	DESeq2 output: the pvalue associated with the statistic in the stat column, but corrected for the number of DE tests performed.
log2FC_magnitude	The absolute value of the log2FoldChange column.
common_name	The gene symbol alone.
neg_log10_padj	The padj value transformed with log10 and subtracted from zero.
monomer hyp vs monomer norm	The results of running DESeq2 on the "batch corrected raw counts" and then testing for differential expression between the monomer hypoxia and monomer normoxia samples.
See column descriptions for the "PFF norm vs monomer norm" sheet.
PFF hyp vs monomer hyp	The results of running DESeq2 on the "batch corrected raw counts" and then testing for differential expression between the PFF hypoxia and monomer hypoxia samples.
See column descriptions for the "PFF norm vs monomer norm" sheet.

## Sheet: S2_sample metadata
mouse_id	monomer_or_pff	o2_status	Injection date	DOB	DOD	batch	exp_condition	pole_test_sec	cage_test_sec
159	PFF	normoxia	2022-04-07	2021-12-07	2022-07-07	1	PFF_normoxia	8.83333	32
160	PFF	normoxia	2022-04-07	2021-12-07	2022-07-07	1	PFF_normoxia	10.4333	44.667
161	PFF	normoxia	2022-04-07	2021-12-07	2022-07-07	1	PFF_normoxia	8.7667	47
162	PFF	normoxia	2022-04-07	2021-12-07	2022-07-07	1	PFF_normoxia	6.7	39
163	PFF	hypoxia	2022-04-07	2021-12-07	2022-07-07	1	PFF_hypoxia	7.7	100
164	PFF	hypoxia	2022-04-07	2021-12-07	2022-07-07	1	PFF_hypoxia	5.9667	89.667
165	PFF	hypoxia	2022-04-07	2021-12-07	2022-07-07	1	PFF_hypoxia	5	64.333
166	PFF	hypoxia	2022-04-07	2021-12-07	2022-07-07	1	PFF_hypoxia	5.3333	32.333
167	monomer	hypoxia	2022-04-07	2021-12-07	2022-07-07	1	monomer_hypoxia	3.6333	114.333
170	monomer	hypoxia	2022-04-07	2021-12-07	2022-07-07	1	monomer_hypoxia	3.6667	80.333
171	monomer	hypoxia	2022-04-07	2021-12-07	2022-07-07	1	monomer_hypoxia	4.2	40.667
172	monomer	hypoxia	2022-04-07	2021-12-07	2022-07-07	1	monomer_hypoxia	4.1	55
173	monomer	normoxia	2022-04-07	2021-12-07	2022-07-07	1	monomer_normoxia	5	86.667
174	monomer	normoxia	2022-04-07	2021-12-07	2022-07-07	1	monomer_normoxia	4.2333	101
175	monomer	normoxia	2022-04-07	2021-12-07	2022-07-07	1	monomer_normoxia	3.333	84.333
177	monomer	normoxia	2022-04-07	2021-12-07	2022-07-07	1	monomer_normoxia	4.2667	68.667
178	PFF	normoxia	2022-04-14	2021-12-14	2022-07-13	2	PFF_normoxia	6.7333	24.333
179	PFF	normoxia	2022-04-14	2021-12-14	2022-07-13	2	PFF_normoxia	8.7	17.667
180	PFF	normoxia	2022-04-14	2021-12-14	2022-07-13	2	PFF_normoxia	7.9	38.667
181	PFF	normoxia	2022-04-14	2021-12-14	2022-07-13	2	PFF_normoxia	10.1	34.333
182	PFF	hypoxia	2022-04-14	2021-12-14	2022-07-13	2	PFF_hypoxia	4.2333	42
183	PFF	hypoxia	2022-04-14	2021-12-14	2022-07-13	2	PFF_hypoxia	7.9667	57.333
184	PFF	hypoxia	2022-04-14	2021-12-14	2022-07-13	2	PFF_hypoxia	3.3	52.667
185	PFF	hypoxia	2022-04-14	2021-12-14	2022-07-13	2	PFF_hypoxia	6.2667	77.333
186	monomer	normoxia	2022-04-14	2021-12-14	2022-07-13	2	monomer_normoxia	6.9333	64
187	monomer	normoxia	2022-04-14	2021-12-14	2022-07-13	2	monomer_normoxia	6.1	73.333
188	monomer	normoxia	2022-04-14	2021-12-14	2022-07-13	2	monomer_normoxia	4.8667	52.333
189	monomer	normoxia	2022-04-14	2021-12-14	2022-07-13	2	monomer_normoxia	4.5333	47.667
190	monomer	normoxia	2022-04-14	2021-12-14	2022-07-13	2	monomer_normoxia	6.3	82.667
191	monomer	normoxia	2022-04-14	2021-12-14	2022-07-13	2	monomer_normoxia	3.8333	71
192	monomer	normoxia	2022-04-14	2021-12-14	2022-07-13	2	monomer_normoxia	4.2667	53
193	monomer	normoxia	2022-04-14	2021-12-14	2022-07-13	2	monomer_normoxia	5.4	65.667
201	PFF	normoxia	2022-04-21	2021-12-21	2022-07-21	3	PFF_normoxia	5.2	69.333
202	PFF	normoxia	2022-04-21	2021-12-21	2022-07-21	3	PFF_normoxia	6.8667	50
203	PFF	normoxia	2022-04-21	2021-12-21	2022-07-21	3	PFF_normoxia	5.6	30.333
204	PFF	normoxia	2022-04-21	2021-12-21	2022-07-21	3	PFF_normoxia	8.4667	35.667
205	PFF	hypoxia	2022-04-21	2021-12-21	2022-07-21	3	PFF_hypoxia	7.6333	54
206	PFF	hypoxia	2022-04-21	2021-12-21	2022-07-21	3	PFF_hypoxia	5.0333	38.667
207	PFF	hypoxia	2022-04-21	2021-12-21	2022-07-21	3	PFF_hypoxia	7.2667	65
208	PFF	hypoxia	2022-04-21	2021-12-21	2022-07-21	3	PFF_hypoxia	4.1	43
210	monomer	hypoxia	2022-04-21	2021-12-21	2022-07-21	3	monomer_hypoxia	5.7667	68.333
211	monomer	hypoxia	2022-04-21	2021-12-21	2022-07-21	3	monomer_hypoxia	5.5	70.667
212	monomer	hypoxia	2022-04-21	2021-12-21	2022-07-21	3	monomer_hypoxia	6	90.333
213	monomer	hypoxia	2022-04-21	2021-12-21	2022-07-21	3	monomer_hypoxia	3.0333	66.667
214	monomer	hypoxia	2022-04-21	2021-12-21	2022-07-21	3	monomer_hypoxia	4.5	72
215	monomer	hypoxia	2022-04-21	2021-12-21	2022-07-21	3	monomer_hypoxia	4.9333	77
217	monomer	hypoxia	2022-04-21	2021-12-21	2022-07-28	3	monomer_hypoxia	6.6667	33
218	monomer	hypoxia	2022-04-21	2021-12-21	2022-07-21	3	monomer_hypoxia	3.333	69.667

## Sheet: S2_gene metadata
Geneid	common_name	Length	highly_variable	expressed
ENSMUSG00000102053.1	Gm4064	1561	FALSE	FALSE
ENSMUSG00000091028.1	Gm10722	651	FALSE	FALSE
ENSMUSG00000096385.7	Gm11168	1892	FALSE	FALSE
ENSMUSG00000096519.1	Gm10721	669	FALSE	FALSE
ENSMUSG00000074564.3	Gm10720	669	FALSE	FALSE
ENSMUSG00000095547.1	Gm10719	1800	FALSE	FALSE
ENSMUSG00000095186.1	Gm10718	681	FALSE	FALSE
ENSMUSG00000095891.7	Gm10717	3856	FALSE	FALSE
ENSMUSG00000090487.8	Gm2888	1767	FALSE	FALSE
ENSMUSG00000096736.1	Gm17535	672	FALSE	FALSE
ENSMUSG00000096201.1	Gm10715	935	FALSE	FALSE
ENSMUSG00000079410.4	Gm2897	1980	FALSE	TRUE
ENSMUSG00000071613.11	Gm10340	1762	FALSE	FALSE
ENSMUSG00000079409.8	Gm5795	1819	FALSE	FALSE
ENSMUSG00000094511.7	Gm21693	1576	FALSE	FALSE
ENSMUSG00000096574.7	Gm2956	1962	FALSE	FALSE
ENSMUSG00000095533.7	Gm10413	987	FALSE	FALSE
ENSMUSG00000095948.7	Gm21708	1727	FALSE	FALSE
ENSMUSG00000096488.1	Gm10409	1933	FALSE	FALSE
ENSMUSG00000095195.7	Gm3005	2084	FALSE	FALSE
ENSMUSG00000072739.4	Gm10408	1512	FALSE	FALSE
ENSMUSG00000051396.15	Gm45902	4347	FALSE	TRUE
ENSMUSG00000095368.7	Gm3012	987	FALSE	FALSE
ENSMUSG00000079402.9	Gm3020	1940	FALSE	TRUE
ENSMUSG00000090364.1	Gm3043	821	FALSE	FALSE
ENSMUSG00000096520.7	Gm3376	1576	FALSE	FALSE
ENSMUSG00000096793.7	Gm3002	2139	FALSE	TRUE
ENSMUSG00000074419.11	Gm15448	2182	FALSE	FALSE
ENSMUSG00000093887.8	Gm3033	1438	FALSE	FALSE
ENSMUSG00000096218.2	Gm2916	1702	FALSE	FALSE
ENSMUSG00000074417.9	Gm14548	2128	FALSE	FALSE
ENSMUSG00000093575.1	Gm20695	1088	FALSE	FALSE
ENSMUSG00000096901.7	Gm3029	993	FALSE	FALSE
ENSMUSG00000091756.1	Gm3095	1568	FALSE	FALSE
ENSMUSG00000068240.5	Gm11808	504	FALSE	TRUE
ENSMUSG00000095686.7	Gm3099	2074	FALSE	FALSE
ENSMUSG00000024869.10	Gm49405	3904	FALSE	TRUE
ENSMUSG00000096775.1	Gm5796	1817	FALSE	FALSE
ENSMUSG00000091022.8	Gm3115	1806	FALSE	FALSE
ENSMUSG00000091563.8	Gm8108	1961	FALSE	FALSE
ENSMUSG00000090764.8	Gm3127	1825	FALSE	FALSE
ENSMUSG00000079391.10	Gm2974	1994	FALSE	TRUE
ENSMUSG00000109061.1	Gm49320	2879	FALSE	FALSE
ENSMUSG00000091114.1	Gm3138	1760	FALSE	FALSE
ENSMUSG00000095056.7	Gm3159	1825	FALSE	FALSE
ENSMUSG00000091418.2	Gm3164	1945	FALSE	FALSE
ENSMUSG00000079386.8	Gm3173	647	FALSE	TRUE
ENSMUSG00000091148.7	Gm3182	1816	FALSE	FALSE
ENSMUSG00000090472.8	Gm3047	831	FALSE	FALSE
ENSMUSG00000079010.1	Gm11032	102	FALSE	FALSE
ENSMUSG00000071691.11	Gm960	3703	FALSE	TRUE
ENSMUSG00000094258.7	Gm8159	1826	FALSE	FALSE
ENSMUSG00000090872.8	Gm3239	1751	FALSE	FALSE
ENSMUSG00000094628.7	Gm3252	1956	FALSE	TRUE
ENSMUSG00000096370.8	Gm21992	5780	FALSE	FALSE
ENSMUSG00000090539.8	Gm9602	2065	FALSE	FALSE
ENSMUSG00000104217.1	Gm37988	825	FALSE	FALSE
ENSMUSG00000091494.8	Gm3269	1767	FALSE	FALSE
ENSMUSG00000094132.7	Gm3264	882	FALSE	TRUE
ENSMUSG00000091185.1	Gm3278	1500	FALSE	FALSE
ENSMUSG00000110221.1	Gm36210	1279	FALSE	TRUE
ENSMUSG00000090827.8	Gm8297	1827	FALSE	FALSE
ENSMUSG00000109129.1	Gm44973	1003	FALSE	FALSE
ENSMUSG00000079383.9	Gm3298	700	FALSE	FALSE
ENSMUSG00000117789.1	Gm50388	3572	FALSE	FALSE
ENSMUSG00000095681.7	Gm8281	1961	FALSE	TRUE
ENSMUSG00000079378.8	Gm8279	1819	FALSE	FALSE
ENSMUSG00000095912.1	Gm3317	519	FALSE	TRUE
ENSMUSG00000079380.4	Gm8271	1469	FALSE	FALSE
ENSMUSG00000095693.1	Gm21820	1083	FALSE	FALSE
ENSMUSG00000094929.1	Gm3526	1750	FALSE	FALSE
ENSMUSG00000096023.1	Gm3542	2063	FALSE	FALSE
ENSMUSG00000048398.7	Gm5065	1630	FALSE	FALSE
ENSMUSG00000096003.7	Gm3500	1956	FALSE	TRUE
ENSMUSG00000094825.8	Gm3194	1907	FALSE	TRUE
ENSMUSG00000095797.8	Gm8246	1762	FALSE	FALSE
ENSMUSG00000094578.8	Gm3187	1762	FALSE	FALSE
ENSMUSG00000095295.8	Gm3488	1945	FALSE	TRUE
ENSMUSG00000097853.1	Gm3532	1396	FALSE	FALSE
ENSMUSG00000073234.4	Gm8773	1268	FALSE	FALSE
ENSMUSG00000096629.7	Gm3383	1988	FALSE	TRUE
ENSMUSG00000096470.1	Gm9603	2063	FALSE	FALSE
ENSMUSG00000094370.7	Gm3373	2040	FALSE	FALSE
ENSMUSG00000118125.1	Gm50387	2532	FALSE	TRUE
ENSMUSG00000103034.1	Gm8797	490	FALSE	TRUE
ENSMUSG00000100634.1	Gm28171	1226
ENSMUSG00000090512.8	Gm3424	1767	FALSE	FALSE
ENSMUSG00000090707.8	Gm8237	2055	FALSE	FALSE
ENSMUSG00000056718.2	Gm13199	759	FALSE	TRUE
ENSMUSG00000091275.1	Gm3248	2055	FALSE	TRUE
ENSMUSG00000096036.2	Gm21778	1482	FALSE	FALSE
ENSMUSG00000090643.8	Gm3453	1765	FALSE	FALSE
ENSMUSG00000091568.8	Gm8206	2392	FALSE	TRUE
ENSMUSG00000091882.8	Gm6337	1825	FALSE	FALSE
ENSMUSG00000100621.2	Gm28374	728	FALSE	FALSE
ENSMUSG00000094634.8	Gm3468	1955	FALSE	TRUE
ENSMUSG00000117666.1	Gm550	1058	FALSE	FALSE
ENSMUSG00000079371.9	Gm3476	1822	FALSE	FALSE
ENSMUSG00000094460.7	Gm21560	2075	FALSE	FALSE
ENSMUSG00000079396.4	Gm3411	1991	FALSE	TRUE
ENSMUSG00000094811.7	Gm21103	1828	FALSE	FALSE
ENSMUSG00000109398.2	Gm3854	3908	FALSE	TRUE
ENSMUSG00000072738.3	Gm16440	1089	FALSE	FALSE
ENSMUSG00000096904.7	Gm3591	1745	FALSE	FALSE
ENSMUSG00000045929.8	Gm20715	4460	FALSE	FALSE
ENSMUSG00000090627.8	Gm8356	2068	FALSE	FALSE
ENSMUSG00000101243.1	Gm28919	920	FALSE	FALSE
ENSMUSG00000093898.2	Gm3629	1756	FALSE	FALSE
ENSMUSG00000096839.7	Gm3460	1818	FALSE	FALSE
ENSMUSG00000094590.2	Gm10251	1688	FALSE	FALSE
ENSMUSG00000079806.2	Gm21719	1358	FALSE	FALSE
ENSMUSG00000091814.1	Gm8050	1595	FALSE	FALSE
ENSMUSG00000091754.8	Gm3636	1746	FALSE	TRUE
ENSMUSG00000078488.1	Gm10945	60	FALSE	FALSE
ENSMUSG00000090404.7	Gm8362	1820	FALSE	FALSE
ENSMUSG00000096685.7	Gm3642	1771	FALSE	FALSE
ENSMUSG00000090691.3	Gm3667	2053	FALSE	TRUE
ENSMUSG00000091400.1	Gm6356	1757	FALSE	FALSE
ENSMUSG00000116876.1	Gm49721	2610	FALSE	FALSE
ENSMUSG00000093985.7	Gm10406	2012	FALSE	TRUE
ENSMUSG00000094083.2	Gm1604b	756	FALSE	FALSE
ENSMUSG00000094021.7	Gm3685	993	FALSE	FALSE
ENSMUSG00000092167.8	Gm3696	1814	FALSE	TRUE
ENSMUSG00000090363.8	Gm3512	1861	FALSE	FALSE
ENSMUSG00000094484.2	Gm21244	3115	FALSE	FALSE
ENSMUSG00000095015.7	Gm16434	2075	FALSE	FALSE
ENSMUSG00000110105.1	Gm45844	6687	FALSE	TRUE
ENSMUSG00000091472.2	Gm3739	2011	FALSE	TRUE
ENSMUSG00000072726.3	Gm5797	997	FALSE	FALSE
ENSMUSG00000110139.1	Gm45783	656	FALSE	FALSE
ENSMUSG00000091676.1	Gm8374	672	FALSE	FALSE
ENSMUSG00000091227.1	Gm3755	1462	FALSE	FALSE
ENSMUSG00000091617.8	Gm3752	1824	FALSE	TRUE
ENSMUSG00000079364.3	Gm3558	2055	FALSE	TRUE
ENSMUSG00000094081.2	Gm20826	4605	FALSE	FALSE
ENSMUSG00000063277.7	Gm10128	615	FALSE	FALSE
ENSMUSG00000109493.1	Gm45208	1299	FALSE	FALSE
ENSMUSG00000073290.1	Gm10490	360	FALSE	FALSE
ENSMUSG00000109649.1	Gm45521	676	FALSE	FALSE
ENSMUSG00000099861.1	Gm29049	1224	FALSE	FALSE
ENSMUSG00000095324.2	Gm20825	1226	FALSE	FALSE
ENSMUSG00000116988.1	Gm49673	2610	FALSE	FALSE
ENSMUSG00000107705.1	Gm45062	5842	FALSE	FALSE
ENSMUSG00000099104.1	Gm17087	1099	FALSE	FALSE
ENSMUSG00000107252.1	Gm5767	745	FALSE	FALSE
ENSMUSG00000118124.1	Gm50139	599	FALSE	FALSE
ENSMUSG00000079699.2	Gm6592	507	FALSE	FALSE
ENSMUSG00000079697.1	Gm5751	444	TRUE	TRUE
ENSMUSG00000116166.1	Gm49403	534	FALSE	FALSE
ENSMUSG00000116347.1	Gm49416	1064	FALSE	FALSE
ENSMUSG00000021148.11	Gm9745	858	FALSE	FALSE
ENSMUSG00000040978.4	Gm11992	2400	FALSE	TRUE
ENSMUSG00000079694.2	Gm14862	870	FALSE	FALSE
ENSMUSG00000096294.1	Gm10302	3535	FALSE	FALSE
ENSMUSG00000049230.8	Gm9833	1830	FALSE	TRUE
ENSMUSG00000095242.2	Gm20834	1220	FALSE	FALSE
ENSMUSG00000078481.1	Gm10944	51	TRUE	TRUE
ENSMUSG00000079740.1	Gm11172	63	FALSE	FALSE
ENSMUSG00000094838.2	Gm20828	1229	FALSE	FALSE
ENSMUSG00000097148.2	Gm3839	1712	FALSE	TRUE
ENSMUSG00000058470.10	Gm8369	5986	FALSE	FALSE
ENSMUSG00000100231.1	Gm29554	821	FALSE	FALSE
ENSMUSG00000114378.1	Gm49355	3124	FALSE	FALSE
ENSMUSG00000071633.11	Gm4952	2254	FALSE	FALSE
ENSMUSG00000091014.3	Gm5244	743	FALSE	FALSE
ENSMUSG00000090592.2	Gm17571	90	FALSE	FALSE
ENSMUSG00000095900.2	Gm20773	1341
ENSMUSG00000084902.2	Gm281	2952	FALSE	FALSE
ENSMUSG00000079357.9	Gm11100	3866	FALSE	FALSE
ENSMUSG00000067941.5	Gm7168	1603	FALSE	FALSE
ENSMUSG00000101307.2	Gm7356	2217	FALSE	FALSE
ENSMUSG00000033219.8	Gm9758	1284	FALSE	FALSE
ENSMUSG00000116780.1	Gm3417	749	FALSE	FALSE
ENSMUSG00000072188.4	Gm10354	1215	FALSE	FALSE
ENSMUSG00000079710.10	Gm3448	2889	FALSE	FALSE
ENSMUSG00000116895.1	Gm3435	1716	FALSE	TRUE
ENSMUSG00000091897.1	Gm17019	1162	FALSE	FALSE
ENSMUSG00000078783.1	Gm9733	618	FALSE	FALSE
ENSMUSG00000094472.1	Gm21897	1500	FALSE	FALSE
ENSMUSG00000099762.3	Gm21149	1212	FALSE	FALSE
ENSMUSG00000106445.1	Gm21190	1167	FALSE	FALSE
ENSMUSG00000096878.2	Gm21083	1141	FALSE	FALSE
ENSMUSG00000078780.7	Gm5150	1213	FALSE	FALSE
ENSMUSG00000108348.2	Gm42372	5067	FALSE	TRUE
ENSMUSG00000095520.2	Gm20877	1226	FALSE	FALSE
ENSMUSG00000092470.1	Gm20518	3811	FALSE	FALSE
ENSMUSG00000116925.1	Gm49776	608	FALSE	FALSE
ENSMUSG00000116594.1	Gm49601	3430	FALSE	TRUE
ENSMUSG00000044624.7	Gm4922	2358	FALSE	FALSE
ENSMUSG00000099908.1	Gm28539	2982	FALSE	FALSE
ENSMUSG00000085601.7	Gm4969	4695	FALSE	FALSE
ENSMUSG00000103371.1	Gm35134	923	FALSE	FALSE
ENSMUSG00000110641.1	Gm45826	731	FALSE	FALSE
ENSMUSG00000095280.1	Gm21738	681	FALSE	FALSE
ENSMUSG00000092036.2	Gm2244	1506	FALSE	FALSE
ENSMUSG00000093979.8	Gm2237	2090	FALSE	TRUE
ENSMUSG00000095024.8	Gm5458	997	FALSE	FALSE
ENSMUSG00000078772.2	Gm12353	554	FALSE	FALSE
ENSMUSG00000092216.3	Gm19345	993	FALSE	TRUE
ENSMUSG00000110591.1	Gm31371	2088	FALSE	FALSE
ENSMUSG00000074449.3	Gm15319	2522	FALSE	FALSE
ENSMUSG00000095294.2	Gm21119	2522	FALSE	FALSE
ENSMUSG00000111692.1	Gm49373	1945	FALSE	FALSE
ENSMUSG00000111497.1	Gm38431	5042	FALSE	FALSE
ENSMUSG00000094294.2	Gm20909	1223	FALSE	FALSE
ENSMUSG00000079941.1	Gm11273	390	TRUE	TRUE
ENSMUSG00000067929.3	Gm10226	255	TRUE	TRUE
ENSMUSG00000103528.1	Gm31571	922	FALSE	FALSE
ENSMUSG00000096283.2	Gm6176	1581	FALSE	FALSE
ENSMUSG00000117284.1	Gm7072	3474	FALSE	TRUE
ENSMUSG00000091159.1	Gm17545	72	TRUE	TRUE
ENSMUSG00000109396.1	Gm4565	1438	FALSE	FALSE
ENSMUSG00000098650.1	Gm28048	2746	FALSE	FALSE
ENSMUSG00000068113.6	Gm4907	1493	FALSE	FALSE
ENSMUSG00000110291.1	Gm37419	114	TRUE	TRUE
ENSMUSG00000117477.1	Gm50092	1973	FALSE	FALSE
ENSMUSG00000091955.2	Gm9844	485	TRUE	TRUE
ENSMUSG00000058927.6	Gm10053	946	FALSE	TRUE
ENSMUSG00000108367.2	Gm4881	1152	FALSE	FALSE
ENSMUSG00000114245.1	Gm38655	906	FALSE	FALSE
ENSMUSG00000085484.2	Gm13539	1020	FALSE	FALSE
ENSMUSG00000118135.1	Gm50367	757	FALSE	FALSE
ENSMUSG00000093593.1	Gm20683	2790	FALSE	FALSE
ENSMUSG00000104824.1	Gm21663	2864	FALSE	FALSE
ENSMUSG00000095550.2	Gm21671	2421	FALSE	FALSE
ENSMUSG00000106627.1	Gm21680	2975	FALSE	TRUE
ENSMUSG00000096045.7	Gm21698	2996	FALSE	FALSE
ENSMUSG00000091049.8	Gm1979	2026	FALSE	FALSE
ENSMUSG00000067700.5	Gm5862	1972	FALSE	TRUE
ENSMUSG00000094800.8	Gm9780	1402	FALSE	TRUE
ENSMUSG00000073117.2	Gm7347	2995	FALSE	FALSE
ENSMUSG00000073116.4	Gm10471	2967	FALSE	TRUE
ENSMUSG00000067698.4	Gm10220	2980	FALSE	FALSE
ENSMUSG00000109850.1	Gm45692	557	FALSE	FALSE
ENSMUSG00000059645.6	Gm7361	2995	FALSE	TRUE
ENSMUSG00000079644.2	Gm1110	3803	FALSE	FALSE
ENSMUSG00000074913.3	Gm815	1118	FALSE	FALSE
ENSMUSG00000117819.1	Gm50253	5012	FALSE	FALSE
ENSMUSG00000087364.1	Gm13398	2837	FALSE	FALSE
ENSMUSG00000092367.1	Gm20479	556	FALSE	FALSE
ENSMUSG00000110333.1	Gm45861	7520	FALSE	FALSE
ENSMUSG00000099541.1	Gm21488	923	FALSE	FALSE
ENSMUSG00000101158.1	Gm20894	923
ENSMUSG00000117145.1	Gm4356	618	FALSE	TRUE
ENSMUSG00000048411.4	Gm597	2887	FALSE	FALSE
ENSMUSG00000110723.1	Gm49353	724	FALSE	TRUE
ENSMUSG00000091614.2	Gm17657	1511	FALSE	FALSE
ENSMUSG00000098374.1	Gm28043	6521	FALSE	FALSE
ENSMUSG00000079497.4	Gm13420	1091	FALSE	FALSE
ENSMUSG00000075425.10	Gm13547	843	FALSE	TRUE
ENSMUSG00000058447.8	Gm26920	2374	FALSE	FALSE
ENSMUSG00000099041.1	Gm28035	4238	FALSE	FALSE
ENSMUSG00000073255.10	Gm14632	864	FALSE	FALSE
ENSMUSG00000109378.1	Gm49396	3234	FALSE	TRUE
ENSMUSG00000101678.3	Gm29609	3550	FALSE	FALSE
ENSMUSG00000094789.7	Gm28490	930	FALSE	FALSE
ENSMUSG00000109238.2	Gm35060	975	FALSE	TRUE
ENSMUSG00000091318.2	Gm5415	3609	FALSE	FALSE
ENSMUSG00000095263.7	Gm21094	926	FALSE	FALSE
ENSMUSG00000094601.2	Gm5926	1015	FALSE	FALSE
ENSMUSG00000098456.1	Gm12117	980	FALSE	FALSE
ENSMUSG00000117495.2	Gm4125	837	FALSE	FALSE
ENSMUSG00000097271.1	Gm9903	1747	FALSE	FALSE
ENSMUSG00000070858.12	Gm1673	669	FALSE	TRUE
ENSMUSG00000115726.1	Gm30083	2555	FALSE	FALSE
ENSMUSG00000063412.4	Gm10131	736	FALSE	TRUE
ENSMUSG00000078240.2	Gm3550	1656	FALSE	FALSE
ENSMUSG00000071015.2	Gm136	1311	FALSE	FALSE
ENSMUSG00000107167.3	Gm34653	1658	FALSE	FALSE
ENSMUSG00000092511.7	Gm20547	3902	FALSE	FALSE
ENSMUSG00000095793.7	Gm20855	924	FALSE	FALSE
ENSMUSG00000081650.1	Gm16181	567	FALSE	FALSE
ENSMUSG00000073245.10	Gm14819	928	FALSE	FALSE
ENSMUSG00000098590.4	Gm1113	2434	FALSE	FALSE
ENSMUSG00000090588.2	Gm9573	5231	FALSE	FALSE
ENSMUSG00000117874.1	Gm50318	1115	FALSE	FALSE
ENSMUSG00000109372.1	Gm19410	6352	FALSE	FALSE
ENSMUSG00000073407.1	Gm6034	1633	FALSE	FALSE
ENSMUSG00000079492.2	Gm11127	1344	FALSE	FALSE
ENSMUSG00000092243.8	Gm7030	927	FALSE	FALSE
ENSMUSG00000092277.1	Gm19684	1611	FALSE	FALSE
ENSMUSG00000073402.11	Gm8909	1544	FALSE	FALSE
ENSMUSG00000091556.8	Gm14569	5722	FALSE	FALSE
ENSMUSG00000085007.3	Gm11549	5992	FALSE	FALSE
ENSMUSG00000109510.1	Gm42417	2327	FALSE	FALSE
ENSMUSG00000117286.1	Gm1043	13507	FALSE	TRUE
ENSMUSG00000058174.7	Gm5148	3901	FALSE	TRUE
ENSMUSG00000108763.1	Gm36028	1367	FALSE	FALSE
ENSMUSG00000095464.1	Gm21987	456	FALSE	FALSE
ENSMUSG00000100892.1	Gm20897	923	FALSE	FALSE
ENSMUSG00000094168.1	Gm21903	90	FALSE	FALSE
ENSMUSG00000107071.1	Gm42420	634	FALSE	FALSE
ENSMUSG00000091937.3	Gm3646	352	FALSE	FALSE
ENSMUSG00000093895.7	Gm21865	923	FALSE	FALSE
ENSMUSG00000096525.2	Gm2663	862	FALSE	FALSE
ENSMUSG00000091110.1	Gm2832	1760	FALSE	FALSE
ENSMUSG00000094925.7	Gm5798	1751	FALSE	FALSE
ENSMUSG00000091131.1	Gm7945	1428	FALSE	FALSE
ENSMUSG00000058119.6	Gm5771	798	FALSE	FALSE
ENSMUSG00000092592.1	Gm20449	3847	FALSE	FALSE
ENSMUSG00000092142.1	Gm6482	1410	FALSE	FALSE
ENSMUSG00000071517.6	Gm10334	876	FALSE	FALSE
ENSMUSG00000093863.1	Gm7954	1403	FALSE	FALSE
ENSMUSG00000090505.2	Gm3486	883	FALSE	FALSE
ENSMUSG00000090744.7	Gm6871	1892	FALSE	FALSE
ENSMUSG00000093833.1	Gm7970	1403	FALSE	FALSE
ENSMUSG00000091657.1	Gm3072	1395	FALSE	FALSE
ENSMUSG00000079269.2	Gm3676	899	FALSE	FALSE
ENSMUSG00000091740.3	Gm7929	818	FALSE	FALSE
ENSMUSG00000114852.1	Gm47189	884	FALSE	FALSE
ENSMUSG00000095551.1	Gm7980	1403	FALSE	FALSE
ENSMUSG00000094065.1	Gm21541	870	FALSE	TRUE
ENSMUSG00000078747.9	Gm20878	1553	FALSE	FALSE
ENSMUSG00000095044.7	Gm6401	1415	FALSE	FALSE
ENSMUSG00000067285.4	Gm16223	2530	FALSE	FALSE
ENSMUSG00000094293.1	Gm3893	909	FALSE	FALSE
ENSMUSG00000095490.1	Gm7951	1408	FALSE	FALSE
ENSMUSG00000073878.3	Gm13304	837	FALSE	FALSE
ENSMUSG00000073877.10	Gm13306	1090	FALSE	TRUE
ENSMUSG00000073876.3	Gm13305	3916	FALSE	FALSE
ENSMUSG00000091792.1	Gm3573	898	FALSE	FALSE
ENSMUSG00000092152.1	Gm17026	1379	FALSE	FALSE
ENSMUSG00000094695.2	Gm21953	316	TRUE	TRUE
ENSMUSG00000094157.7	Gm7995	1240	FALSE	FALSE
ENSMUSG00000095234.2	Gm21586	378	FALSE	FALSE
ENSMUSG00000094954.1	Gm8011	1751	FALSE	FALSE
ENSMUSG00000095318.1	Gm8024	1408	FALSE	FALSE
ENSMUSG00000094462.1	Gm21028	123	TRUE	TRUE
ENSMUSG00000091140.1	Gm17124	1379	FALSE	FALSE
ENSMUSG00000096596.2	Gm10591	869	FALSE	TRUE
ENSMUSG00000093948.7	Gm10378	1240	FALSE	FALSE
ENSMUSG00000091594.2	Gm17067	3673	FALSE	FALSE
ENSMUSG00000078722.2	Gm12394	3348	FALSE	FALSE
ENSMUSG00000095226.1	Gm10377	899	FALSE	FALSE
ENSMUSG00000092225.1	Gm2381	4073	FALSE	FALSE
ENSMUSG00000091733.1	Gm8094	1408	FALSE	FALSE
ENSMUSG00000096446.1	Gm8104	1761	FALSE	FALSE
ENSMUSG00000094151.1	Gm7233	1761	FALSE	FALSE
ENSMUSG00000094784.1	Gm8122	1404	FALSE	FALSE
ENSMUSG00000090634.1	Gm8126	1764	FALSE	FALSE
ENSMUSG00000115483.1	Gm9732	2661	FALSE	FALSE
ENSMUSG00000090713.2	Gm8127	1427	FALSE	FALSE
ENSMUSG00000045886.7	Gm9803	563	FALSE	TRUE
ENSMUSG00000091477.1	Gm5799	1314	FALSE	FALSE
ENSMUSG00000095743.1	Gm17654	1403	FALSE	FALSE
ENSMUSG00000095528.8	Gm10375	836	FALSE	FALSE
ENSMUSG00000093968.1	Gm8165	1404	FALSE	FALSE
ENSMUSG00000049235.8	Gm7324	2046	FALSE	TRUE
ENSMUSG00000091698.8	Gm6526	1723	FALSE	FALSE
ENSMUSG00000071858.4	Gm94	748	FALSE	FALSE
ENSMUSG00000033036.9	Gm7879	774	FALSE	TRUE
ENSMUSG00000089901.1	Gm8113	2721	FALSE	FALSE
ENSMUSG00000091844.2	Gm8251	20036	FALSE	FALSE
ENSMUSG00000111409.1	Gm49380	2964	FALSE	FALSE
ENSMUSG00000090594.1	Gm3327	1389	FALSE	FALSE
ENSMUSG00000094543.1	Gm8212	1404	FALSE	FALSE
ENSMUSG00000108622.2	Gm36864	1698	FALSE	FALSE
ENSMUSG00000091725.8	Gm8220	1473	FALSE	FALSE
ENSMUSG00000079267.9	Gm5930	1746	FALSE	FALSE
ENSMUSG00000090716.2	Gm3371	1625	FALSE	FALSE
ENSMUSG00000091429.1	Gm17093	1404	FALSE	FALSE
ENSMUSG00000079265.10	Gm8257	2340	FALSE	FALSE
ENSMUSG00000091923.8	Gm8267	2083	FALSE	FALSE
ENSMUSG00000031640.11	Gm45753	2753	FALSE	FALSE
ENSMUSG00000053182.11	Gm609	4404	FALSE	FALSE
ENSMUSG00000109926.1	Gm45808	789	FALSE	FALSE
ENSMUSG00000041035.9	Gm17018	2350	FALSE	TRUE
ENSMUSG00000098549.1	Gm5269	749	FALSE	FALSE
ENSMUSG00000069899.3	Gm12166	968	TRUE	TRUE
ENSMUSG00000048087.6	Gm4737	2093	FALSE	TRUE
ENSMUSG00000079261.2	Gm15217	861	FALSE	FALSE
ENSMUSG00000078924.1	Gm12169	1065	FALSE	FALSE
ENSMUSG00000056509.10	Gm9999	683	FALSE	FALSE
ENSMUSG00000094893.2	Gm4791	1021	FALSE	FALSE
ENSMUSG00000023984.17	Gm20517	6495	FALSE	FALSE
ENSMUSG00000079444.9	Gm21981	2721	FALSE	FALSE
ENSMUSG00000110573.1	Gm5485	628	FALSE	FALSE
ENSMUSG00000042293.8	Gm5617	531	FALSE	TRUE
ENSMUSG00000098715.6	Gm28053	989	FALSE	FALSE
ENSMUSG00000078154.3	Gm12184	1310	FALSE	TRUE
ENSMUSG00000100972.1	Gm28553	923	FALSE	FALSE
ENSMUSG00000058163.14	Gm5431	3862	FALSE	FALSE
ENSMUSG00000048852.13	Gm12185	5587	FALSE	FALSE
ENSMUSG00000054156.8	Gm4894	2294	FALSE	FALSE
ENSMUSG00000089922.2	Gm43517	3904	FALSE	FALSE
ENSMUSG00000114073.1	Gm30302	3803	FALSE	FALSE
ENSMUSG00000100338.2	Gm28870	880	FALSE	FALSE
ENSMUSG00000095300.1	Gm906	3152	FALSE	FALSE
ENSMUSG00000114559.1	Gm47429	505	FALSE	FALSE
ENSMUSG00000096641.7	Gm904	649	FALSE	FALSE
ENSMUSG00000094918.3	Gm8765	3152	FALSE	FALSE
ENSMUSG00000021871.19	Gm49342	750	FALSE	FALSE
ENSMUSG00000110266.1	Gm32742	8516	FALSE	FALSE
ENSMUSG00000061469.3	Gm12569	1462	FALSE	FALSE
ENSMUSG00000079244.3	Gm5622	1581	FALSE	FALSE
ENSMUSG00000094715.3	Gm17078	668	FALSE	FALSE
ENSMUSG00000091296.2	Gm4181	985	FALSE	FALSE
ENSMUSG00000095606.7	Gm21258	923	FALSE	FALSE
ENSMUSG00000118407.1	Gm50457	974	FALSE	FALSE
ENSMUSG00000100679.1	Gm28778	785	FALSE	FALSE
ENSMUSG00000099913.1	Gm28551	3142	FALSE	FALSE
ENSMUSG00000079593.9	Gm14597	827	FALSE	TRUE
ENSMUSG00000081769.9	Gm12216	2647	FALSE	FALSE
ENSMUSG00000078742.1	Gm10985	81	FALSE	FALSE
ENSMUSG00000072584.2	Gm7489	1222	FALSE	FALSE
ENSMUSG00000109809.1	Gm34066	825	FALSE	FALSE
ENSMUSG00000091306.2	Gm17606	234	FALSE	FALSE
ENSMUSG00000114865.2	Gm29776	2346	FALSE	FALSE
ENSMUSG00000092232.1	Gm20521	1245	FALSE	FALSE
ENSMUSG00000090889.1	Gm17428	93	FALSE	FALSE
ENSMUSG00000092233.1	Gm20403	372	FALSE	FALSE
ENSMUSG00000000594.7	Gm2a	4127	FALSE	TRUE
ENSMUSG00000094962.1	Gm21954	51	FALSE	FALSE
ENSMUSG00000115232.1	Gm49378	3275	FALSE	FALSE
ENSMUSG00000095135.7	Gm21858	923	FALSE	FALSE
ENSMUSG00000073177.8	Gm773	951	FALSE	FALSE
ENSMUSG00000110477.1	Gm3045	1825	FALSE	FALSE
ENSMUSG00000064016.4	Gm648	1040	FALSE	FALSE
ENSMUSG00000110218.1	Gm20219	1269	TRUE	TRUE
ENSMUSG00000110086.1	Gm45623	1457	FALSE	TRUE
ENSMUSG00000109739.1	Gm17949	1179	FALSE	FALSE
ENSMUSG00000089840.1	Gm4491	1523	FALSE	TRUE
ENSMUSG00000079584.2	Gm364	2156	FALSE	FALSE
ENSMUSG00000101399.1	Gm28961	923	FALSE	FALSE
ENSMUSG00000022362.13	Gm29394	1732	FALSE	FALSE
ENSMUSG00000086962.4	Gm12248	1462	FALSE	FALSE
ENSMUSG00000075045.4	Gm4981	1854	FALSE	FALSE
ENSMUSG00000058287.5	Gm12253	1356	FALSE	FALSE
ENSMUSG00000075002.2	Gm813	713	FALSE	FALSE
ENSMUSG00000091731.1	Gm17542	99	FALSE	FALSE
ENSMUSG00000072915.3	Gm12258	4429	FALSE	TRUE
ENSMUSG00000079353.2	Gm11099	117	FALSE	FALSE
ENSMUSG00000115463.1	Gm49356	398	FALSE	FALSE
ENSMUSG00000047361.16	Gm973	5484	FALSE	TRUE
ENSMUSG00000000948.16	Gm38393	5216	FALSE	TRUE
ENSMUSG00000114797.1	Gm49336	12748	FALSE	TRUE
ENSMUSG00000073555.1	Gm4951	2645	FALSE	FALSE
ENSMUSG00000068606.6	Gm4841	2839	FALSE	FALSE
ENSMUSG00000090439.3	Gm17455	960	FALSE	FALSE
ENSMUSG00000114635.1	Gm49392	1659	FALSE	FALSE
ENSMUSG00000114432.1	Gm49391	1378	FALSE	FALSE
ENSMUSG00000094649.1	Gm7102	1624	FALSE	FALSE
ENSMUSG00000069475.1	Gm6020	66	TRUE	TRUE
ENSMUSG00000100726.1	Gm21497	919	FALSE	FALSE
ENSMUSG00000094821.7	Gm21518	922	FALSE	FALSE
ENSMUSG00000094942.7	Gm3604	2310	FALSE	TRUE
ENSMUSG00000113450.1	Gm49359	2628	FALSE	TRUE
ENSMUSG00000100486.7	Gm4131	1878	FALSE	FALSE
ENSMUSG00000110576.2	Gm36368	552	FALSE	FALSE
ENSMUSG00000091183.5	Gm5141	3406	FALSE	TRUE
ENSMUSG00000048185.5	Gm7075	425	FALSE	FALSE
ENSMUSG00000084782.2	Gm11213	684	FALSE	FALSE
ENSMUSG00000115378.1	Gm39653	1105	FALSE	FALSE
ENSMUSG00000099294.1	Gm11214	1021	FALSE	FALSE
ENSMUSG00000079579.3	Gm6760	604	FALSE	FALSE
ENSMUSG00000094296.1	Gm21798	261	FALSE	FALSE
ENSMUSG00000047227.5	Gm527	1520	FALSE	TRUE
ENSMUSG00000079024.2	Gm21961	114	FALSE	FALSE
ENSMUSG00000100846.1	Gm28845	733	FALSE	FALSE
ENSMUSG00000074847.2	Gm10775	1203	FALSE	FALSE
ENSMUSG00000093993.7	Gm20736	938	FALSE	FALSE
ENSMUSG00000105835.1	Gm43552	365	FALSE	FALSE
ENSMUSG00000074826.10	Gm10767	2274	FALSE	TRUE
ENSMUSG00000100235.8	Gm28557	5072	FALSE	FALSE
ENSMUSG00000098781.1	Gm28044	551	FALSE	FALSE
ENSMUSG00000098692.1	Gm28041	779	FALSE	FALSE
ENSMUSG00000090408.1	Gm17402	228	FALSE	FALSE
ENSMUSG00000096240.1	Gm21830	135	FALSE	FALSE
ENSMUSG00000097565.1	Gm26965	1520	FALSE	FALSE
ENSMUSG00000114923.1	Gm49345	2103	FALSE	FALSE
ENSMUSG00000058246.8	Gm10037	1193	FALSE	TRUE
ENSMUSG00000096016.7	Gm20937	923	FALSE	FALSE
ENSMUSG00000071748.2	Gm14698	4226	FALSE	TRUE
ENSMUSG00000093954.8	Gm16867	7788	FALSE	TRUE
ENSMUSG00000107280.1	Gm9495	2512	FALSE	FALSE
ENSMUSG00000106824.1	Gm7697	2507	FALSE	FALSE
ENSMUSG00000098773.1	Gm27179	3017	FALSE	FALSE
ENSMUSG00000092544.8	Gm20422	1358	FALSE	FALSE
ENSMUSG00000109737.1	Gm39566	3908	FALSE	FALSE
ENSMUSG00000099550.6	Gm28079	2608	FALSE	FALSE
ENSMUSG00000040904.10	Gm21988	1692	FALSE	FALSE
ENSMUSG00000101725.6	Gm29423	1978	FALSE	FALSE
ENSMUSG00000094616.7	Gm20888	919	FALSE	FALSE
ENSMUSG00000109833.1	Gm40193	237	FALSE	FALSE
ENSMUSG00000095026.2	Gm3336	1151	FALSE	FALSE
ENSMUSG00000117098.1	Gm49909	1201	FALSE	FALSE
ENSMUSG00000091831.5	Gm4707	1583	FALSE	FALSE
ENSMUSG00000099531.1	Gm20869	924	FALSE	FALSE
ENSMUSG00000100535.1	Gm20870	922	FALSE	FALSE
ENSMUSG00000073130.10	Gm1141	2994	FALSE	FALSE
ENSMUSG00000107877.2	Gm43951	7987	FALSE	TRUE
ENSMUSG00000079016.1	Gm11034	90	FALSE	FALSE
ENSMUSG00000070713.5	Gm10282	1151	FALSE	TRUE
ENSMUSG00000109446.1	Gm9195	8870	FALSE	FALSE
ENSMUSG00000109482.2	Gm4756	3391	FALSE	FALSE
ENSMUSG00000063656.6	Gm10135	252	FALSE	FALSE
ENSMUSG00000079286.1	Gm11084	69	TRUE	TRUE
ENSMUSG00000092310.2	Gm20509	1016	FALSE	FALSE
ENSMUSG00000067771.9	Gm14685	2864	FALSE	FALSE
ENSMUSG00000069825.12	Gm49340	3200	FALSE	FALSE
ENSMUSG00000096966.2	Gm18336	2298	FALSE	TRUE
ENSMUSG00000096700.1	Gm11236	1322	FALSE	FALSE
ENSMUSG00000096463.1	Gm21750	1497	FALSE	FALSE
ENSMUSG00000095048.7	Gm11239	1325	FALSE	FALSE
ENSMUSG00000099782.1	Gm20903	923	FALSE	FALSE
ENSMUSG00000086361.1	Gm6569	811	FALSE	TRUE
ENSMUSG00000053861.1	Gm9925	483	TRUE	TRUE
ENSMUSG00000079061.3	Gm11042	120	TRUE	TRUE
ENSMUSG00000079534.1	Gm5640	2861	FALSE	FALSE
ENSMUSG00000100642.1	Gm28230	3527	FALSE	FALSE
ENSMUSG00000079531.1	Gm5936	2857	FALSE	FALSE
ENSMUSG00000101146.1	Gm20814	922	FALSE	FALSE
ENSMUSG00000110469.1	Gm10358	1250	FALSE	FALSE
ENSMUSG00000100902.1	Gm20850	924	FALSE	FALSE
ENSMUSG00000100962.3	Gm29133	885	FALSE	FALSE
ENSMUSG00000092360.1	Gm20441	756	FALSE	FALSE
ENSMUSG00000050157.6	Gm867	1228	FALSE	FALSE
ENSMUSG00000033255.8	Gm5134	3128	FALSE	FALSE
ENSMUSG00000109179.2	Gm35339	6581	FALSE	TRUE
ENSMUSG00000091204.8	Gm7271	836	FALSE	FALSE
ENSMUSG00000072476.6	Gm9008	2353	FALSE	FALSE
ENSMUSG00000116024.1	Gm49527	1755	FALSE	FALSE
ENSMUSG00000117732.1	Gm50364	1853	FALSE	FALSE
ENSMUSG00000079546.1	Gm11146	96	FALSE	FALSE
ENSMUSG00000116079.1	Gm36245	520	FALSE	FALSE
ENSMUSG00000112241.1	Gm49325	512	FALSE	FALSE
ENSMUSG00000094647.7	Gm21650	923	FALSE	FALSE
ENSMUSG00000069804.2	Gm10277	2295	FALSE	FALSE
ENSMUSG00000096380.1	Gm19668	747	FALSE	FALSE
ENSMUSG00000094913.3	Gm9507	877	FALSE	FALSE
ENSMUSG00000112600.1	Gm49918	1290	FALSE	FALSE
ENSMUSG00000111915.1	Gm3285	908	FALSE	FALSE
ENSMUSG00000099418.3	Gm6657	1197	FALSE	FALSE
ENSMUSG00000111709.1	Gm3776	874	FALSE	FALSE
ENSMUSG00000074179.11	Gm10639	1074	FALSE	FALSE
ENSMUSG00000090451.1	Gm6133	948	FALSE	FALSE
ENSMUSG00000116069.1	Gm49510	2762	FALSE	FALSE
ENSMUSG00000095867.2	Gm20917	1224	FALSE	FALSE
ENSMUSG00000116121.1	Gm49486	2415	FALSE	FALSE
ENSMUSG00000091685.6	Gm17359	2241	FALSE	FALSE
ENSMUSG00000096887.2	Gm20594	449	FALSE	TRUE
ENSMUSG00000097854.1	Gm26602	285	FALSE	FALSE
ENSMUSG00000096597.1	Gm21886	645	FALSE	FALSE
ENSMUSG00000024571.15	Gm16286	3075	FALSE	TRUE
ENSMUSG00000035370.9	Gm49322	4520	FALSE	FALSE
ENSMUSG00000021139.17	Gm20498	3241	FALSE	TRUE
ENSMUSG00000072974.4	Gm4787	2474	FALSE	FALSE
ENSMUSG00000113262.1	Gm48551	1970	FALSE	FALSE
ENSMUSG00000114004.1	Gm48552	879	FALSE	TRUE
ENSMUSG00000079333.3	Gm11096	45	FALSE	FALSE
ENSMUSG00000099894.1	Gm20911	924	FALSE	FALSE
ENSMUSG00000096856.7	Gm10778	4735	FALSE	TRUE
ENSMUSG00000094622.2	Gm3055	4147	FALSE	TRUE
ENSMUSG00000094076.7	Gm4767	4725	FALSE	TRUE
ENSMUSG00000066378.3	Gm10160	201	FALSE	FALSE
ENSMUSG00000112640.1	Gm32687	2379	FALSE	TRUE
ENSMUSG00000073427.4	Gm4924	6302	FALSE	TRUE
ENSMUSG00000094186.2	Gm1553	658	FALSE	FALSE
ENSMUSG00000114299.1	Gm47791	420	FALSE	FALSE
ENSMUSG00000094030.1	Gm21833	1500	FALSE	FALSE
ENSMUSG00000113925.1	Gm7544	828	FALSE	FALSE
ENSMUSG00000113097.1	Gm47959	933	FALSE	FALSE
ENSMUSG00000099925.1	Gm28827	923	FALSE	FALSE
ENSMUSG00000113267.1	Gm47969	1015	FALSE	FALSE
ENSMUSG00000079511.8	Gm42688	3628	FALSE	FALSE
ENSMUSG00000094336.1	Gm13693	2493	FALSE	FALSE
ENSMUSG00000096484.1	Gm13696	2493	FALSE	FALSE
ENSMUSG00000096337.1	Gm13694	2493	FALSE	FALSE
ENSMUSG00000074215.2	Gm10643	1577	FALSE	TRUE
ENSMUSG00000095153.7	Gm21095	923	FALSE	FALSE
ENSMUSG00000051452.8	Gm11437	1239	FALSE	FALSE
ENSMUSG00000104043.1	Gm6525	1029	FALSE	FALSE
ENSMUSG00000102805.5	Gm37240	4754	FALSE	FALSE
ENSMUSG00000097789.2	Gm2115	7340	FALSE	TRUE
ENSMUSG00000097187.1	Gm19426	726	FALSE	TRUE
ENSMUSG00000117781.1	Gm17266	2073	FALSE	FALSE
ENSMUSG00000100967.1	Gm29666	8038	FALSE	TRUE
ENSMUSG00000095845.3	Gm5741	328	TRUE	TRUE
ENSMUSG00000079457.11	Gm7609	1633	FALSE	FALSE
ENSMUSG00000095650.2	Gm20854	1162	FALSE	FALSE
ENSMUSG00000069785.4	Gm11444	575	FALSE	FALSE
ENSMUSG00000100240.1	Gm20820	921	FALSE	FALSE
ENSMUSG00000094638.1	Gm21972	776	FALSE	FALSE
ENSMUSG00000107539.1	Gm44790	798	FALSE	FALSE
ENSMUSG00000071036.2	Gm10309	2005	FALSE	FALSE
ENSMUSG00000086338.2	Gm13723	5036	FALSE	FALSE
ENSMUSG00000094399.7	Gm21477	924	FALSE	FALSE
ENSMUSG00000079034.2	Gm8300	1873	FALSE	FALSE
ENSMUSG00000099856.1	Gm20906	923	FALSE	FALSE
ENSMUSG00000092019.4	Gm4027	1850	FALSE	FALSE
ENSMUSG00000069324.6	Gm5096	1866	FALSE	FALSE
ENSMUSG00000107928.1	Gm45140	5150	FALSE	FALSE
ENSMUSG00000072905.5	Gm2016	1766	FALSE	FALSE
ENSMUSG00000096619.1	Gm2035	435	FALSE	FALSE
ENSMUSG00000096276.9	Gm2042	3073	FALSE	FALSE
ENSMUSG00000101915.1	Gm28102	924	FALSE	FALSE
ENSMUSG00000114075.1	Gm16368	435	FALSE	FALSE
ENSMUSG00000103766.5	Gm38392	1524	FALSE	FALSE
ENSMUSG00000079029.2	Gm5662	1840	FALSE	FALSE
ENSMUSG00000093847.2	Gm5039	1856	FALSE	FALSE
ENSMUSG00000092541.7	Gm20537	1009	FALSE	FALSE
ENSMUSG00000097078.1	Gm26566	1038	FALSE	FALSE
ENSMUSG00000100505.1	Gm13283	1463	FALSE	FALSE
ENSMUSG00000094271.1	Gm13290	968	FALSE	FALSE
ENSMUSG00000096582.1	Gm13289	549	FALSE	FALSE
ENSMUSG00000096591.1	Gm13272	811	FALSE	FALSE
ENSMUSG00000099545.1	Gm13276	549	FALSE	FALSE
ENSMUSG00000100234.1	Gm13277	549	FALSE	FALSE
ENSMUSG00000101163.1	Gm13278	549	FALSE	FALSE
ENSMUSG00000099518.1	Gm13275	549	FALSE	FALSE
ENSMUSG00000099420.1	Gm13279	549	FALSE	FALSE
ENSMUSG00000095101.2	Gm13285	1462	FALSE	FALSE
ENSMUSG00000094648.1	Gm13287	549	FALSE	FALSE
ENSMUSG00000070908.1	Gm13288	2850	FALSE	FALSE
ENSMUSG00000102045.1	Gm21294	934	FALSE	FALSE
ENSMUSG00000072553.10	Gm525	763	FALSE	FALSE
ENSMUSG00000105204.1	Gm43738	2635	FALSE	FALSE
ENSMUSG00000068068.1	Gm7735	159	FALSE	FALSE
ENSMUSG00000100838.1	Gm29094	664	FALSE	FALSE
ENSMUSG00000116461.1	Gm44502	4296	FALSE	FALSE
ENSMUSG00000066878.5	Gm10184	1988	FALSE	FALSE
ENSMUSG00000110344.1	Gm45716	2187	FALSE	TRUE
ENSMUSG00000110277.2	Gm45871	2404	FALSE	TRUE
ENSMUSG00000105518.1	Gm42674	446	FALSE	FALSE
ENSMUSG00000096621.2	Gm5849	482	FALSE	FALSE
ENSMUSG00000110332.1	Gm19935	979	TRUE	TRUE
ENSMUSG00000096850.1	Gm21748	309	TRUE	TRUE
ENSMUSG00000091497.1	Gm44	993	FALSE	FALSE
ENSMUSG00000116930.1	Gm49711	1268	FALSE	FALSE
ENSMUSG00000066107.6	Gm12666	764	FALSE	FALSE
ENSMUSG00000100622.1	Gm20379	1204	FALSE	FALSE
ENSMUSG00000042165.8	Gm9774	1392	FALSE	TRUE
ENSMUSG00000079462.1	Gm15737	4894	FALSE	FALSE
ENSMUSG00000082815.2	Gm5678	939	FALSE	FALSE
ENSMUSG00000091228.1	Gm20390	991	FALSE	FALSE
ENSMUSG00000087006.3	Gm13889	1392	FALSE	TRUE
ENSMUSG00000098004.1	Gm27027	547	FALSE	FALSE
ENSMUSG00000096259.2	Gm3106	2383	FALSE	FALSE
ENSMUSG00000094091.3	Gm21885	779	FALSE	FALSE
ENSMUSG00000053420.6	Gm4792	771	FALSE	FALSE
ENSMUSG00000056008.1	Gm11541	1681	FALSE	FALSE
ENSMUSG00000096742.1	Gm6367	2464	FALSE	FALSE
ENSMUSG00000068860.5	Gm128	1959	FALSE	FALSE
ENSMUSG00000079424.8	Gm3259	2680	FALSE	FALSE
ENSMUSG00000110353.1	Gm33543	1777	FALSE	FALSE
ENSMUSG00000114133.1	Gm20075	2161	FALSE	TRUE
ENSMUSG00000099115.1	Gm17190	1178	FALSE	FALSE
ENSMUSG00000096486.1	Gm5426	312	FALSE	FALSE
ENSMUSG00000117081.1	Gm49948	1031	FALSE	FALSE
ENSMUSG00000099564.2	Gm28729	1964	FALSE	FALSE
ENSMUSG00000091109.1	Gm17622	45	TRUE	TRUE
ENSMUSG00000087610.1	Gm16253	550	TRUE	TRUE
ENSMUSG00000106447.1	Gm42957	3624	FALSE	FALSE
ENSMUSG00000057762.6	Gm6169	1030	FALSE	FALSE
ENSMUSG00000090441.2	Gm17651	36	FALSE	FALSE
ENSMUSG00000108748.1	Gm44579	2064	FALSE	FALSE
ENSMUSG00000090667.2	Gm765	3584	FALSE	FALSE
ENSMUSG00000096330.8	Gm21976	1359	FALSE	FALSE
ENSMUSG00000090817.7	Gm4450	1794	FALSE	FALSE
ENSMUSG00000092116.1	Gm10320	527	FALSE	FALSE
ENSMUSG00000095388.7	Gm10681	1679	FALSE	FALSE
ENSMUSG00000075015.3	Gm10801	504	FALSE	FALSE
ENSMUSG00000075014.1	Gm10800	660	TRUE	TRUE
ENSMUSG00000116358.1	Gm49450	899	FALSE	TRUE
ENSMUSG00000044860.9	Gm1123	1537	FALSE	FALSE
ENSMUSG00000030068.4	Gm20696	4075	FALSE	FALSE
ENSMUSG00000070891.2	Gm12689	1359	FALSE	TRUE
ENSMUSG00000057674.3	Gm11938	663	FALSE	FALSE
ENSMUSG00000091604.2	Gm17349	300	TRUE	TRUE
ENSMUSG00000078260.1	Gm11569	869	FALSE	FALSE
ENSMUSG00000069717.7	Gm11568	1145
ENSMUSG00000087444.1	Gm5475	3366	FALSE	FALSE
ENSMUSG00000090141.1	Gm614	774	FALSE	FALSE
ENSMUSG00000097239.7	Gm27029	2079	FALSE	FALSE
ENSMUSG00000030653.17	Gm45837	4139	FALSE	FALSE
ENSMUSG00000116336.1	Gm49425	985	FALSE	FALSE
ENSMUSG00000085486.2	Gm11634	805	FALSE	FALSE
ENSMUSG00000095241.2	Gm5478	2960	FALSE	FALSE
ENSMUSG00000045010.14	Gm4779	2364	FALSE	FALSE
ENSMUSG00000097050.1	Gm9918	2192	FALSE	FALSE
ENSMUSG00000071586.4	Gm10337	165	FALSE	FALSE
ENSMUSG00000052414.9	Gm28047	1611	FALSE	FALSE
ENSMUSG00000078640.9	Gm11627	1160	FALSE	TRUE
ENSMUSG00000098530.1	Gm28051	445	FALSE	FALSE
ENSMUSG00000041716.7	Gm20604	2795	FALSE	TRUE
ENSMUSG00000034239.14	Gm884	10977	FALSE	FALSE
ENSMUSG00000078620.1	Gm10964	120	FALSE	FALSE
ENSMUSG00000105053.1	Gm43064	3144	FALSE	FALSE
ENSMUSG00000075006.2	Gm10799	312	FALSE	FALSE
ENSMUSG00000091034.8	Gm17660	564	TRUE	TRUE
ENSMUSG00000078953.1	Gm11020	186	FALSE	FALSE
ENSMUSG00000040838.10	Gm11639	17907	FALSE	FALSE
ENSMUSG00000095386.1	Gm17662	24	FALSE	FALSE
ENSMUSG00000079362.5	Gm43302	4310	FALSE	FALSE
ENSMUSG00000110234.2	Gm45799	4025	FALSE	FALSE
ENSMUSG00000083780.8	Gm12728	539	FALSE	FALSE
ENSMUSG00000078606.8	Gm4070	9275	FALSE	TRUE
ENSMUSG00000073010.9	Gm5127	2150	FALSE	FALSE
ENSMUSG00000091096.1	Gm17304	69	FALSE	FALSE
ENSMUSG00000106631.2	Gm42669	6252	FALSE	FALSE
ENSMUSG00000078604.1	Gm10961	144	TRUE	TRUE
ENSMUSG00000079323.9	Gm20661	2160	FALSE	FALSE
ENSMUSG00000093456.7	Gm20662	1853	FALSE	FALSE
ENSMUSG00000105867.2	Gm42517	1850	FALSE	TRUE
ENSMUSG00000112039.1	Gm5136	1397	FALSE	FALSE
ENSMUSG00000048621.3	Gm6377	2795	FALSE	FALSE
ENSMUSG00000090015.8	Gm15446	3780	FALSE	TRUE
ENSMUSG00000090963.2	Gm17655	1776	FALSE	TRUE
ENSMUSG00000109771.1	Gm35315	3693	FALSE	FALSE
ENSMUSG00000091041.1	Gm17720	27	TRUE	TRUE
ENSMUSG00000010529.6	Gm266	1215	FALSE	TRUE
ENSMUSG00000096949.1	Gm26897	93	FALSE	FALSE
ENSMUSG00000109156.1	Gm45194	2279	FALSE	FALSE
ENSMUSG00000096764.1	Gm21985	4532	FALSE	FALSE
ENSMUSG00000051503.2	Gm6583	2233	FALSE	FALSE
ENSMUSG00000072722.2	Gm6588	2313	FALSE	FALSE
ENSMUSG00000055198.3	Gm12830	2306	FALSE	FALSE
ENSMUSG00000114470.1	Gm49395	1724	FALSE	FALSE
ENSMUSG00000092004.1	Gm17482	48	FALSE	FALSE
ENSMUSG00000105103.1	Gm43191	704	FALSE	FALSE
ENSMUSG00000069518.5	Gm10271	156	FALSE	FALSE
ENSMUSG00000069588.3	Gm11733	2311	FALSE	FALSE
ENSMUSG00000108127.1	Gm12845	1767	FALSE	FALSE
ENSMUSG00000093485.1	Gm20708	1780	FALSE	FALSE
ENSMUSG00000100617.1	Gm7145	1794	FALSE	FALSE
ENSMUSG00000102030.1	Gm29106	4012	FALSE	FALSE
ENSMUSG00000112216.1	Gm32717	2409	FALSE	FALSE
ENSMUSG00000112252.1	Gm32802	2409	FALSE	FALSE
ENSMUSG00000092109.2	Gm9376	729	FALSE	FALSE
ENSMUSG00000112814.1	Gm9040	2409	FALSE	FALSE
ENSMUSG00000112419.1	Gm9044	2409	FALSE	FALSE
ENSMUSG00000112027.1	Gm9045	2409	FALSE	FALSE
ENSMUSG00000112495.1	Gm9048	2409	FALSE	FALSE
ENSMUSG00000112919.1	Gm9049	2409	FALSE	FALSE
ENSMUSG00000055926.3	Gm14137	3067	FALSE	TRUE
ENSMUSG00000096175.3	Gm21761	1374	FALSE	FALSE
ENSMUSG00000095029.1	Gm36079	573	FALSE	FALSE
ENSMUSG00000033852.16	Gm28042	5188	FALSE	FALSE
ENSMUSG00000095609.2	Gm21188	4572	FALSE	FALSE
ENSMUSG00000096323.2	Gm20767	1427	FALSE	FALSE
ENSMUSG00000063846.8	Gm21731	886	FALSE	FALSE
ENSMUSG00000091297.2	Gm8439	420	FALSE	FALSE
ENSMUSG00000097919.1	Gm27021	758	FALSE	FALSE
ENSMUSG00000109392.1	Gm5737	1272	FALSE	FALSE
ENSMUSG00000105340.5	Gm42878	4783	FALSE	FALSE
ENSMUSG00000107504.3	Gm35549	1323	FALSE	TRUE
ENSMUSG00000078590.1	Gm10959	72	FALSE	FALSE
ENSMUSG00000118415.1	Gm2411	857	FALSE	FALSE
ENSMUSG00000114278.2	Gm49027	1956	FALSE	TRUE
ENSMUSG00000105875.1	Gm43518	650	FALSE	FALSE
ENSMUSG00000118483.1	Gm5945	857	FALSE	FALSE
ENSMUSG00000107478.1	Gm45234	4359	FALSE	FALSE
ENSMUSG00000107068.1	Gm42742	4508	FALSE	TRUE
ENSMUSG00000107023.2	Gm42715	12746	FALSE	FALSE
ENSMUSG00000108815.1	Gm49388	5240	FALSE	FALSE
ENSMUSG00000030804.8	Gm21974	2037	FALSE	FALSE
ENSMUSG00000108596.1	Gm49368	4803	FALSE	FALSE
ENSMUSG00000108011.1	Gm44596	647	FALSE	FALSE
ENSMUSG00000078840.1	Gm10999	207	FALSE	FALSE
ENSMUSG00000094632.3	Gm10310	4661	FALSE	FALSE
ENSMUSG00000100963.1	Gm28372	1876	FALSE	FALSE
ENSMUSG00000101904.1	Gm29427	1909	FALSE	FALSE
ENSMUSG00000079039.1	Gm11037	60	TRUE	TRUE
ENSMUSG00000095577.2	Gm6619	608	FALSE	FALSE
ENSMUSG00000118219.1	Gm29695	5271	FALSE	TRUE
ENSMUSG00000066936.4	Gm10188	720	FALSE	FALSE
ENSMUSG00000030143.7	Gm8882	1240	FALSE	FALSE
ENSMUSG00000115958.1	Gm28040	741	FALSE	FALSE
ENSMUSG00000098306.9	Gm28040	1465	FALSE	FALSE
ENSMUSG00000094410.8	Gm38394	10156	FALSE	TRUE
ENSMUSG00000108398.1	Gm30191	647	FALSE	FALSE
ENSMUSG00000079432.1	Gm15023	3698	FALSE	FALSE
ENSMUSG00000094004.7	Gm5128	3844	FALSE	FALSE
ENSMUSG00000096508.7	Gm7903	3677	FALSE	FALSE
ENSMUSG00000029720.9	Gm20605	4464	FALSE	FALSE
ENSMUSG00000094856.1	Gm21962	1017	FALSE	FALSE
ENSMUSG00000049349.3	Gm5105	1665	FALSE	FALSE
ENSMUSG00000106247.1	Gm43720	6411	FALSE	FALSE
ENSMUSG00000094504.3	Gm5294	651	FALSE	FALSE
ENSMUSG00000078518.1	Gm13030	655	FALSE	FALSE
ENSMUSG00000094439.1	Gm21969	4402	FALSE	FALSE
ENSMUSG00000070594.10	Gm4788	3187	FALSE	FALSE
ENSMUSG00000098559.1	Gm15013	801	FALSE	FALSE
ENSMUSG00000098140.1	Gm26938	744	FALSE	FALSE
ENSMUSG00000078197.2	Gm17374	102	FALSE	FALSE
ENSMUSG00000106350.2	Gm4869	2955	FALSE	FALSE
ENSMUSG00000079264.1	Gm11077	84	FALSE	FALSE
ENSMUSG00000110136.1	Gm45785	988	FALSE	FALSE
ENSMUSG00000091441.1	Gm17387	72	FALSE	FALSE
ENSMUSG00000084927.1	Gm5724	2449	FALSE	FALSE
ENSMUSG00000081607.2	Gm15294	977	FALSE	FALSE
ENSMUSG00000079263.8	Gm6614	2450	FALSE	FALSE
ENSMUSG00000109859.1	Gm45618	660	FALSE	FALSE
ENSMUSG00000110091.1	Gm39115	699	FALSE	FALSE
ENSMUSG00000110061.1	Gm45337	1267	FALSE	FALSE
ENSMUSG00000109655.1	Gm29735	660	FALSE	FALSE
ENSMUSG00000090471.2	Gm4553	1044	FALSE	FALSE
ENSMUSG00000066101.5	Gm10153	963	FALSE	FALSE
ENSMUSG00000073786.1	Gm7579	732	FALSE	FALSE
ENSMUSG00000110324.1	Gm40460	735	FALSE	FALSE
ENSMUSG00000056885.5	Gm4559	600	FALSE	FALSE
ENSMUSG00000110040.1	Gm49369	1023	FALSE	FALSE
ENSMUSG00000070617.2	Gm13089	1807	FALSE	FALSE
ENSMUSG00000104633.1	Gm42421	719	FALSE	FALSE
ENSMUSG00000078508.1	Gm13128	1745	FALSE	FALSE
ENSMUSG00000078502.10	Gm13212	3595	FALSE	FALSE
ENSMUSG00000104752.1	Gm5565	1162	FALSE	FALSE
ENSMUSG00000096798.1	Gm6309	1154	FALSE	FALSE
ENSMUSG00000096344.2	Gm6408	1171	FALSE	FALSE
ENSMUSG00000041505.15	Gm3402	1187	FALSE	FALSE
ENSMUSG00000095557.7	Gm3415	1154	FALSE	FALSE
ENSMUSG00000045699.4	Gm21411	1460	FALSE	FALSE
ENSMUSG00000095872.7	Gm15128	2043	FALSE	FALSE
ENSMUSG00000072931.4	Gm15080	2029	FALSE	FALSE
ENSMUSG00000072930.3	Gm15107	2028	FALSE	FALSE
ENSMUSG00000079395.3	Gm15114	1974	FALSE	FALSE
ENSMUSG00000070577.5	Gm572	1385	FALSE	FALSE
ENSMUSG00000096834.7	Gm15127	2046	FALSE	FALSE
ENSMUSG00000106892.1	Gm42791	811	FALSE	FALSE
ENSMUSG00000067292.3	Gm10203	198	FALSE	FALSE
ENSMUSG00000095621.1	Gm15085	2028	FALSE	FALSE
ENSMUSG00000072923.6	Gm10439	1977	FALSE	FALSE
ENSMUSG00000094378.7	Gm15097	2045	FALSE	FALSE
ENSMUSG00000095082.1	Gm15091	2026	FALSE	FALSE
ENSMUSG00000074837.2	Gm10770	714	FALSE	FALSE
ENSMUSG00000079009.8	Gm14139	1728	FALSE	FALSE
ENSMUSG00000074735.2	Gm21994	990	FALSE	FALSE
ENSMUSG00000079008.2	Gm14124	3018	FALSE	FALSE
ENSMUSG00000095315.2	Gm10130	2275	FALSE	TRUE
ENSMUSG00000107011.1	Gm42906	408	FALSE	FALSE
ENSMUSG00000079006.3	Gm14151	2672	FALSE	FALSE
ENSMUSG00000078491.2	Gm13090	746	FALSE	FALSE
ENSMUSG00000079005.3	Gm14147	2681	FALSE	FALSE
ENSMUSG00000098640.1	Gm14214	776	FALSE	FALSE
ENSMUSG00000084897.1	Gm14226	3243	FALSE	FALSE
ENSMUSG00000073682.3	Gm10563	237	TRUE	TRUE
ENSMUSG00000055109.5	Gm15155	1277	FALSE	FALSE
ENSMUSG00000078972.1	Gm15557	1380	FALSE	FALSE
ENSMUSG00000098950.7	Gm28036	5823	FALSE	FALSE
ENSMUSG00000078193.2	Gm2000	445	FALSE	TRUE
ENSMUSG00000074623.4	Gm826	1493	FALSE	FALSE
ENSMUSG00000090996.1	Gm20458	1369	FALSE	FALSE
ENSMUSG00000089739.2	Gm20431	2367	FALSE	FALSE
ENSMUSG00000093752.1	Gm20716	5288	FALSE	FALSE
ENSMUSG00000078912.2	Gm11011	258	FALSE	FALSE
ENSMUSG00000102752.1	Gm7694	3827	FALSE	TRUE
ENSMUSG00000096968.1	Gm26620	817	FALSE	FALSE
ENSMUSG00000073492.2	Gm10521	2574	FALSE	FALSE
ENSMUSG00000090625.1	Gm20721	1484	FALSE	FALSE
ENSMUSG00000078906.9	Gm14444	2009	FALSE	FALSE
ENSMUSG00000078905.8	Gm14393	937	FALSE	FALSE
ENSMUSG00000090093.8	Gm14399	2561	FALSE	TRUE
ENSMUSG00000078902.3	Gm14443	4859	FALSE	TRUE
ENSMUSG00000078903.10	Gm14391	7822	FALSE	TRUE
ENSMUSG00000078901.8	Gm14440	3382	FALSE	TRUE
ENSMUSG00000078899.9	Gm4631	4402	TRUE	TRUE
ENSMUSG00000078897.10	Gm4724	2631	FALSE	TRUE
ENSMUSG00000094475.7	Gm11007	1501	FALSE	TRUE
ENSMUSG00000094932.7	Gm2007	1501	FALSE	TRUE
ENSMUSG00000078889.11	Gm14288	3438	FALSE	TRUE
ENSMUSG00000078887.10	Gm6710	3440	FALSE	TRUE
ENSMUSG00000104158.2	Gm38100	1799	FALSE	FALSE
ENSMUSG00000078886.12	Gm2026	3043	TRUE	TRUE
ENSMUSG00000095648.7	Gm2004	1753	TRUE	TRUE
ENSMUSG00000078895.4	Gm11009	417	FALSE	FALSE
ENSMUSG00000089951.8	Gm14435	1508	FALSE	TRUE
ENSMUSG00000078881.10	Gm14434	2774	FALSE	TRUE
ENSMUSG00000078880.10	Gm14308	3329	FALSE	TRUE
ENSMUSG00000078878.9	Gm14305	2500	FALSE	TRUE
ENSMUSG00000078877.11	Gm14295	3527	FALSE	TRUE
ENSMUSG00000078876.10	Gm14408	408	FALSE	FALSE
ENSMUSG00000074527.11	Gm14296	9870	FALSE	TRUE
ENSMUSG00000078875.10	Gm14419	2680	FALSE	TRUE
ENSMUSG00000078872.9	Gm14401	1329	FALSE	FALSE
ENSMUSG00000078870.9	Gm14410	2398	FALSE	TRUE
ENSMUSG00000078869.2	Gm14409	1050	FALSE	FALSE
ENSMUSG00000078868.3	Gm14412	1581	FALSE	TRUE
ENSMUSG00000078867.9	Gm14418	2441	FALSE	TRUE
ENSMUSG00000094786.1	Gm14403	1656	FALSE	TRUE
ENSMUSG00000078865.8	Gm14406	1621	FALSE	FALSE
ENSMUSG00000078864.10	Gm14322	1254	FALSE	TRUE
ENSMUSG00000095362.7	Gm14325	1616	FALSE	TRUE
ENSMUSG00000074521.9	Gm14327	1451	FALSE	TRUE
ENSMUSG00000078862.10	Gm14326	2863	FALSE	TRUE
ENSMUSG00000108976.1	Gm29797	755	FALSE	TRUE
ENSMUSG00000098505.3	Gm14496	6544	FALSE	FALSE
ENSMUSG00000064341.1	mt-Nd1	957	FALSE	TRUE
ENSMUSG00000064345.1	mt-Nd2	1038	FALSE	TRUE
ENSMUSG00000064351.1	mt-Co1	1545	FALSE	TRUE
ENSMUSG00000064354.1	mt-Co2	684	FALSE	TRUE
ENSMUSG00000064356.3	mt-Atp8	204	FALSE	TRUE
ENSMUSG00000064357.1	mt-Atp6	681	FALSE	TRUE
ENSMUSG00000064358.1	mt-Co3	784	FALSE	TRUE
ENSMUSG00000064360.1	mt-Nd3	348	FALSE	TRUE
ENSMUSG00000065947.3	mt-Nd4l	297	FALSE	TRUE
ENSMUSG00000064363.1	mt-Nd4	1378	FALSE	TRUE
ENSMUSG00000064367.1	mt-Nd5	1824	FALSE	TRUE
ENSMUSG00000064368.1	mt-Nd6	519	FALSE	TRUE
ENSMUSG00000064370.1	mt-Cytb	1144	FALSE	TRUE
ENSMUSG00000053211.10	Zfy1	2868	FALSE	FALSE
ENSMUSG00000069053.11	Uba1y	4045	FALSE	FALSE
ENSMUSG00000056673.14	Kdm5d	15164	FALSE	TRUE
ENSMUSG00000069049.11	Eif2s3y	4161	FALSE	TRUE
ENSMUSG00000068457.14	Uty	9791	FALSE	TRUE
ENSMUSG00000069045.11	Ddx3y	5199	FALSE	TRUE
ENSMUSG00000069044.6	Usp9y	8094	FALSE	FALSE
ENSMUSG00000094658.7	Rbmy	1727	FALSE	FALSE
ENSMUSG00000050530.14	Fam171a1	4442	FALSE	TRUE
ENSMUSG00000046201.9	Scaf8	5891	FALSE	TRUE
ENSMUSG00000005534.10	Insr	13746	FALSE	TRUE
ENSMUSG00000023764.18	Sfi1	7559	FALSE	TRUE
ENSMUSG00000054753.9	AU018091	3653	FALSE	FALSE
ENSMUSG00000020457.13	Drg1	3460	FALSE	TRUE
ENSMUSG00000020454.17	Eif4enif1	6370	FALSE	TRUE
ENSMUSG00000051951.5	Xkr4	6094	FALSE	TRUE
ENSMUSG00000096039.8	D830030K20Rik	2259	FALSE	TRUE
ENSMUSG00000078817.4	Nlrp12	7545	FALSE	FALSE
ENSMUSG00000020671.9	Rab10	3513	FALSE	TRUE
ENSMUSG00000024831.14	Ighmbp2	5949	FALSE	TRUE
ENSMUSG00000063889.16	Crem	5895	FALSE	TRUE
ENSMUSG00000064373.12	Selenop	2842	FALSE	TRUE
ENSMUSG00000091119.2	Ccdc152	1358	FALSE	TRUE
ENSMUSG00000024829.12	Mrpl21	2011	FALSE	TRUE
ENSMUSG00000026643.16	Nmt2	6556	FALSE	TRUE
ENSMUSG00000020453.17	Patz1	5904	FALSE	TRUE
ENSMUSG00000068566.12	Myadm	4480	FALSE	TRUE
ENSMUSG00000078816.9	Prkcg	3612	TRUE	TRUE
ENSMUSG00000055737.12	Ghr	9053	FALSE	TRUE
ENSMUSG00000024900.5	Cpt1a	7642	FALSE	TRUE
ENSMUSG00000023800.15	Tiam2	12741	FALSE	TRUE
ENSMUSG00000049950.6	Rpp38	1042	FALSE	TRUE
ENSMUSG00000034614.14	Pik3ip1	4272	FALSE	TRUE
ENSMUSG00000069806.5	Cacng7	2441	FALSE	TRUE
ENSMUSG00000025899.14	Alkbh8	8740	FALSE	TRUE
ENSMUSG00000026644.7	Acbd7	534	FALSE	FALSE
ENSMUSG00000040274.11	Cdk6	13989	FALSE	FALSE
ENSMUSG00000026645.11	Olah	1769	FALSE	FALSE
ENSMUSG00000020451.17	Limk2	6099	FALSE	TRUE
ENSMUSG00000004568.13	Arhgef18	13889	FALSE	TRUE
ENSMUSG00000020668.10	Kif3c	7406	FALSE	TRUE
ENSMUSG00000040653.6	Ppp1r14c	2617	FALSE	TRUE
ENSMUSG00000047735.14	Samd9l	5427	FALSE	TRUE
ENSMUSG00000024231.15	Cul2	4216	FALSE	TRUE
ENSMUSG00000024905.15	Tesmin	3912	FALSE	FALSE
ENSMUSG00000053395.15	Cacng8	2345	FALSE	TRUE
ENSMUSG00000025898.6	Cwf19l2	10536	FALSE	TRUE
ENSMUSG00000026650.15	Meig1	1102	FALSE	FALSE
ENSMUSG00000024907.7	Gal	788	FALSE	FALSE
ENSMUSG00000020448.16	Rnf185	2906	FALSE	TRUE
ENSMUSG00000026648.18	Dclre1c	9316	FALSE	TRUE
ENSMUSG00000078815.8	Cacng6	1977	FALSE	FALSE
ENSMUSG00000037486.18	Asxl2	15941	FALSE	TRUE
ENSMUSG00000094558.1	Btbd35f11	1960	FALSE	FALSE
ENSMUSG00000024908.15	Ppp6r3	9378	FALSE	TRUE
ENSMUSG00000026646.16	Suv39h2	4410	FALSE	TRUE
ENSMUSG00000044156.14	Hepacam2	5874	FALSE	FALSE
ENSMUSG00000069633.12	Pex11g	3397	FALSE	FALSE
ENSMUSG00000040340.13	Tex45	1620	FALSE	FALSE
ENSMUSG00000053338.9	Tarm1	2066	FALSE	TRUE
ENSMUSG00000034579.17	Pla2g3	4696	FALSE	TRUE
ENSMUSG00000109865.1	Hspa14	4057	FALSE	TRUE
ENSMUSG00000047264.8	Zfp358	2455	FALSE	TRUE
ENSMUSG00000034570.12	Inpp5j	5092	FALSE	TRUE
ENSMUSG00000001376.17	Vps50	10856	FALSE	TRUE
ENSMUSG00000004567.16	Mcoln1	7555	FALSE	TRUE
ENSMUSG00000024232.2	Bambi	5074	FALSE	TRUE
ENSMUSG00000017688.14	Hnf4g	2630	FALSE	FALSE
ENSMUSG00000039496.8	Cdnf	3111	FALSE	FALSE
ENSMUSG00000075702.9	Selenom	1481	FALSE	TRUE
ENSMUSG00000004565.15	Pnpla6	9698	FALSE	TRUE
ENSMUSG00000020439.17	Smtn	4380	FALSE	TRUE
ENSMUSG00000036983.7	Tfb1m	3609	FALSE	TRUE
ENSMUSG00000091530.2	Cldn20	660	FALSE	FALSE
ENSMUSG00000041624.10	Gucy1a2	6650	FALSE	FALSE
ENSMUSG00000021218.10	Gdi2	10558	FALSE	TRUE
ENSMUSG00000019762.4	Iyd	1623	FALSE	FALSE
ENSMUSG00000058503.11	Fam133b	7398	FALSE	TRUE
ENSMUSG00000028232.13	Tmem68	3462	FALSE	TRUE
ENSMUSG00000033799.10	Tasor2	12454	FALSE	TRUE
ENSMUSG00000065952.13	C330021F23Rik	2773	FALSE	FALSE
ENSMUSG00000026655.15	Fam107b	4329	FALSE	TRUE
ENSMUSG00000008307.11	1700109H08Rik	3062	FALSE	TRUE
ENSMUSG00000071454.13	Dtnb	9603	FALSE	TRUE
ENSMUSG00000028233.6	Tgs1	5314	FALSE	TRUE
ENSMUSG00000040302.17	Rbm48	3071	FALSE	TRUE
ENSMUSG00000024913.16	Lrp5	9738	FALSE	TRUE
ENSMUSG00000044433.16	Camsap3	6119	FALSE	TRUE
ENSMUSG00000005907.14	Pex1	10356	FALSE	TRUE
ENSMUSG00000019470.12	Xab2	4685	FALSE	TRUE
ENSMUSG00000054594.13	Oscar	1847	FALSE	TRUE
ENSMUSG00000035674.13	Ndufa3	1022	FALSE	TRUE
ENSMUSG00000006335.16	Tfpt	1201	FALSE	TRUE
ENSMUSG00000087687.3	Pet100	1788	FALSE	TRUE
ENSMUSG00000004630.18	Pcp2	1828	FALSE	FALSE
ENSMUSG00000008373.16	Prpf31	5439	FALSE	TRUE
ENSMUSG00000004626.14	Stxbp2	4159	FALSE	TRUE
ENSMUSG00000007415.15	Gatad1	4168	FALSE	TRUE
ENSMUSG00000033781.7	Asb13	5395	FALSE	TRUE
ENSMUSG00000023802.4	Nox3	1792	FALSE	FALSE
ENSMUSG00000035632.16	Cnot3	7129	FALSE	TRUE
ENSMUSG00000034543.15	Morc2a	6422	FALSE	TRUE
ENSMUSG00000014529.9	Tmbim7	2345	FALSE	FALSE
ENSMUSG00000012705.16	Retn	1579	FALSE	FALSE
ENSMUSG00000078813.3	Leng1	2222	FALSE	TRUE
ENSMUSG00000013974.3	Mcemp1	1494	FALSE	FALSE
ENSMUSG00000019734.16	Tmc4	4280	FALSE	TRUE
ENSMUSG00000089665.2	Fcor	392	TRUE	TRUE
ENSMUSG00000040236.4	Trappc5	4957	FALSE	TRUE
ENSMUSG00000035596.14	Mboat7	8339	FALSE	TRUE
ENSMUSG00000042228.14	Lyn	4073	FALSE	TRUE
ENSMUSG00000005540.10	Fcer2a	3092	FALSE	FALSE
ENSMUSG00000023964.15	Calcr	3912	FALSE	FALSE
ENSMUSG00000040351.11	Ankib1	8541	FALSE	TRUE
ENSMUSG00000035585.16	Tsen34	2541	FALSE	TRUE
ENSMUSG00000020435.17	Osbp2	6361	FALSE	TRUE
ENSMUSG00000006333.14	Rps9	2522	FALSE	TRUE
ENSMUSG00000074491.9	Clec4g	2462	FALSE	FALSE
ENSMUSG00000022534.14	Mefv	3251	FALSE	FALSE
ENSMUSG00000035372.2	1810055G02Rik	2351	FALSE	TRUE
ENSMUSG00000058818.13	Pirb	4471	FALSE	FALSE
ENSMUSG00000040624.18	Plekhg1	8997	FALSE	TRUE
ENSMUSG00000031494.7	Cd209a	1583	FALSE	FALSE
ENSMUSG00000022529.11	Zfp263	4521	FALSE	TRUE
ENSMUSG00000045098.19	Kmt5b	14752	FALSE	TRUE
ENSMUSG00000063130.4	Calml3	1421	FALSE	FALSE
ENSMUSG00000000600.15	Krit1	21853	FALSE	TRUE
ENSMUSG00000020661.15	Dnmt3a	16642	FALSE	TRUE
ENSMUSG00000059043.2	Olfr15	6260	FALSE	FALSE
ENSMUSG00000028234.6	Rps20	4080	FALSE	TRUE
ENSMUSG00000089942.9	Pira2	3462	FALSE	FALSE
ENSMUSG00000033765.5	Calm4	917	FALSE	FALSE
ENSMUSG00000040367.2	Lrrd1	2951	FALSE	FALSE
ENSMUSG00000054939.6	Zfp174	5897	FALSE	TRUE
ENSMUSG00000040197.4	Cd209e	1802	FALSE	FALSE
ENSMUSG00000024843.15	Chka	12024	FALSE	TRUE
ENSMUSG00000099269.3	Calm5	589	FALSE	FALSE
ENSMUSG00000039789.7	Zfp597	6660	FALSE	TRUE
ENSMUSG00000078365.5	Mos	1449	FALSE	FALSE
ENSMUSG00000031495.8	Cd209d	919	FALSE	FALSE
ENSMUSG00000005982.14	Naa60	3765	FALSE	TRUE
ENSMUSG00000021215.15	Net1	5217	FALSE	TRUE
ENSMUSG00000020434.4	4921536K21Rik	2590	FALSE	FALSE
ENSMUSG00000040429.6	Mterf1a	3144	FALSE	TRUE
ENSMUSG00000005983.15	1700037C18Rik	3227	FALSE	TRUE
ENSMUSG00000047205.12	Dusp18	4632	FALSE	TRUE
ENSMUSG00000001750.16	Tcirg1	4603	FALSE	TRUE
ENSMUSG00000003282.9	Plag1	8487	FALSE	FALSE
ENSMUSG00000048807.2	Slc35e4	3063	FALSE	TRUE
ENSMUSG00000030427.17	Lilra6	3050	FALSE	FALSE
ENSMUSG00000014232.14	Cluap1	2279	FALSE	TRUE
ENSMUSG00000059734.7	Ndufs8	1291	FALSE	TRUE
ENSMUSG00000024885.9	Aldh3b1	2046	FALSE	TRUE
ENSMUSG00000020432.12	Tcn2	2178	FALSE	TRUE
ENSMUSG00000065987.12	Cd209b	2115	FALSE	FALSE
ENSMUSG00000021216.7	Tubal3	3159	FALSE	FALSE
ENSMUSG00000040407.18	Akap9	22102	FALSE	TRUE
ENSMUSG00000036908.17	Unc93b1	3031	TRUE	TRUE
ENSMUSG00000034493.1	4930556J24Rik	1220	FALSE	FALSE
ENSMUSG00000042198.12	Chchd7	4060	FALSE	TRUE
ENSMUSG00000040165.14	Cd209c	1997	FALSE	FALSE
ENSMUSG00000044988.7	Ucn3	1478	FALSE	FALSE
ENSMUSG00000049871.14	Nlrc3	7069	FALSE	FALSE
ENSMUSG00000020660.6	Pomc	1318	FALSE	TRUE
ENSMUSG00000101381.1	Btbd35f16	1949	FALSE	FALSE
ENSMUSG00000037263.13	Aldh3b3	4179	FALSE	FALSE
ENSMUSG00000020658.10	Efr3b	10382	FALSE	TRUE
ENSMUSG00000029664.10	Tfpi2	1747	FALSE	FALSE
ENSMUSG00000020430.12	Pes1	3024	FALSE	TRUE
ENSMUSG00000022184.8	Fbxo4	2047	FALSE	TRUE
ENSMUSG00000075296.5	Aldh3b2	2142	FALSE	FALSE
ENSMUSG00000040675.17	Mthfd1l	4435	FALSE	TRUE
ENSMUSG00000039738.16	Slx4	7657	FALSE	TRUE
ENSMUSG00000041935.10	AW549877	5199	FALSE	TRUE
ENSMUSG00000049721.14	Gal3st1	2041	FALSE	TRUE
ENSMUSG00000024866.10	Acy3	2043	FALSE	TRUE
ENSMUSG00000037477.8	Tbx10	1778	FALSE	FALSE
ENSMUSG00000029663.10	Gngt1	3515	FALSE	FALSE
ENSMUSG00000025900.12	Rp1	12311	FALSE	FALSE
ENSMUSG00000110949.1	Nudt8	1135	FALSE	FALSE
ENSMUSG00000024871.11	Doc2g	3035	FALSE	TRUE
ENSMUSG00000055541.17	Lair1	7475	FALSE	TRUE
ENSMUSG00000032766.9	Gng11	919	FALSE	TRUE
ENSMUSG00000037916.14	Ndufv1	2634	FALSE	TRUE
ENSMUSG00000026657.17	Frmd4a	23468	FALSE	TRUE
ENSMUSG00000022186.14	Oxct1	3701	FALSE	TRUE
ENSMUSG00000019368.13	Sec14l4	3487	FALSE	FALSE
ENSMUSG00000060803.6	Gstp1	1548	FALSE	TRUE
ENSMUSG00000005980.15	Dnase1	3083	FALSE	TRUE
ENSMUSG00000005981.11	Trap1	2573	FALSE	TRUE
ENSMUSG00000038155.11	Gstp2	1113	FALSE	TRUE
ENSMUSG00000033715.15	Akr1c14	3239	FALSE	TRUE
ENSMUSG00000071019.11	Sdr16c6	1933	FALSE	FALSE
ENSMUSG00000058216.13	Gstp3	908	FALSE	FALSE
ENSMUSG00000054986.13	Sec14l3	2784	FALSE	FALSE
ENSMUSG00000032757.6	Bet1	3730	FALSE	TRUE
ENSMUSG00000001467.5	Cyp51	4415	TRUE	TRUE
ENSMUSG00000022521.10	Crebbp	13540	FALSE	TRUE
ENSMUSG00000024857.16	Cabp2	1350	FALSE	FALSE
ENSMUSG00000020657.16	Dnajc27	5088	FALSE	TRUE
ENSMUSG00000004748.5	Mtfp1	1738	FALSE	TRUE
ENSMUSG00000003585.13	Sec14l2	3505	FALSE	TRUE
ENSMUSG00000024856.10	Cdk2ap2	1636	FALSE	TRUE
ENSMUSG00000024851.14	Pitpnm1	7030	FALSE	TRUE
ENSMUSG00000051906.15	Cd209f	1988	FALSE	FALSE
ENSMUSG00000024847.15	Aip	1991	FALSE	TRUE
ENSMUSG00000030428.16	Ttyh1	6379	FALSE	TRUE
ENSMUSG00000024845.17	Tmem134	4601	FALSE	TRUE
ENSMUSG00000021214.14	Akr1c18	1207	FALSE	FALSE
ENSMUSG00000020654.15	Adcy3	6246	FALSE	TRUE
ENSMUSG00000045573.9	Penk	1634	TRUE	TRUE
ENSMUSG00000079168.4	Cd209g	3610	FALSE	FALSE
ENSMUSG00000003581.14	Rnf215	2232	FALSE	TRUE
ENSMUSG00000024842.8	Cabp4	3518	FALSE	FALSE
ENSMUSG00000035545.13	Leng8	6395	FALSE	TRUE
ENSMUSG00000044724.9	Gpr152	3936	FALSE	FALSE
ENSMUSG00000051427.14	Ccdc157	5589	FALSE	TRUE
ENSMUSG00000043432.7	Leng9	2460	FALSE	TRUE
ENSMUSG00000024835.15	Coro1b	3204	FALSE	TRUE
ENSMUSG00000063838.6	Cdc42ep5	1288	FALSE	TRUE
ENSMUSG00000045826.9	Ptprcap	1611	FALSE	FALSE
ENSMUSG00000024830.17	Rps6kb2	5167	FALSE	TRUE
ENSMUSG00000002129.11	Sf3a1	6147	FALSE	TRUE
ENSMUSG00000075289.5	Carns1	4525	FALSE	TRUE
ENSMUSG00000011832.15	Evi5l	8524	FALSE	TRUE
ENSMUSG00000040247.6	Tbc1d10c	3623	FALSE	FALSE
ENSMUSG00000034412.13	Tbc1d10a	2733	FALSE	TRUE
ENSMUSG00000021213.12	Akr1c13	1434	FALSE	TRUE
ENSMUSG00000040385.7	Ppp1ca	2520	FALSE	TRUE
ENSMUSG00000053178.5	Mterf1b	1368	FALSE	TRUE
ENSMUSG00000024824.7	Rad9a	2362	FALSE	TRUE
ENSMUSG00000020652.17	Cenpo	7263	FALSE	TRUE
ENSMUSG00000094307.1	Btbd35f28	1960	FALSE	FALSE
ENSMUSG00000064125.14	Prr36	4891	FALSE	TRUE
ENSMUSG00000040663.9	Clcf1	3806	FALSE	TRUE
ENSMUSG00000020424.3	Castor1	1574	FALSE	TRUE
ENSMUSG00000046589.7	Lrrc8e	4134	FALSE	FALSE
ENSMUSG00000071551.13	Akr1c19	5892	FALSE	FALSE
ENSMUSG00000024854.4	Pold4	1164	FALSE	TRUE
ENSMUSG00000096199.2	Ptrhd1	3840	FALSE	TRUE
ENSMUSG00000058755.3	Osm	2272	FALSE	FALSE
ENSMUSG00000070873.5	Lilra5	2109	FALSE	FALSE
ENSMUSG00000002948.19	Map2k7	3829	FALSE	TRUE
ENSMUSG00000020647.10	Ncoa1	8576	FALSE	TRUE
ENSMUSG00000089736.2	Tgfbr3l	2930	FALSE	TRUE
ENSMUSG00000011837.4	Snapc2	1769	FALSE	TRUE
ENSMUSG00000034394.14	Lif	4350	FALSE	FALSE
ENSMUSG00000048644.8	Ctxn1	1212	TRUE	TRUE
ENSMUSG00000002949.15	Timm44	3664	FALSE	TRUE
ENSMUSG00000034616.17	Ssh3	6080	FALSE	TRUE
ENSMUSG00000038587.10	Akap12	6728	FALSE	TRUE
ENSMUSG00000021211.4	Akr1c12	1261	FALSE	FALSE
ENSMUSG00000005986.16	Ankrd13d	2460	FALSE	TRUE
ENSMUSG00000040028.10	Elavl1	10363	FALSE	TRUE
ENSMUSG00000024858.14	Grk2	4476	FALSE	TRUE
ENSMUSG00000005580.11	Adcy9	5197	FALSE	TRUE
ENSMUSG00000025894.11	Aasdhppt	2847	FALSE	TRUE
ENSMUSG00000025893.8	Kbtbd3	2336	FALSE	TRUE
ENSMUSG00000054611.17	Kdm2a	14446	FALSE	TRUE
ENSMUSG00000023235.14	Ccl25	7445	FALSE	TRUE
ENSMUSG00000024235.11	Map3k8	4504	FALSE	FALSE
ENSMUSG00000079388.9	2610042L04Rik	1886	FALSE	FALSE
ENSMUSG00000062524.4	Ncr1	1540	FALSE	FALSE
ENSMUSG00000020419.11	Hormad2	2734	FALSE	FALSE
ENSMUSG00000078810.4	Gp6	5900	FALSE	FALSE
ENSMUSG00000075327.10	Zbtb2	7374	FALSE	TRUE
ENSMUSG00000049148.8	Plcxd3	5042	TRUE	TRUE
ENSMUSG00000024234.7	Mtpap	6198	FALSE	TRUE
ENSMUSG00000041124.11	Msantd4	4647	FALSE	TRUE
ENSMUSG00000019763.11	Rmnd1	5894	FALSE	TRUE
ENSMUSG00000025892.16	Gria4	6305	FALSE	TRUE
ENSMUSG00000008435.15	Rdh13	6595	FALSE	TRUE
ENSMUSG00000041845.11	Rhod	1714	FALSE	FALSE
ENSMUSG00000061759.15	Armt1	8243	FALSE	TRUE
ENSMUSG00000049303.10	Syt12	5539	FALSE	TRUE
ENSMUSG00000006154.13	Eps8l1	6036	TRUE	TRUE
ENSMUSG00000022519.14	Srl	5325	FALSE	TRUE
ENSMUSG00000034354.17	Mtmr3	7588	FALSE	TRUE
ENSMUSG00000019254.16	Ppp1r12c	4960	FALSE	TRUE
ENSMUSG00000019767.12	Ccdc170	3792	FALSE	FALSE
ENSMUSG00000025902.13	Sox17	4772	FALSE	TRUE
ENSMUSG00000008206.16	Cers4	12264	FALSE	TRUE
ENSMUSG00000042041.7	2010003K11Rik	1167	FALSE	FALSE
ENSMUSG00000064179.13	Tnnt1	2204	TRUE	TRUE
ENSMUSG00000029661.16	Col1a2	12426	TRUE	TRUE
ENSMUSG00000024892.17	Pcx	4753	FALSE	TRUE
ENSMUSG00000035458.15	Tnni3	2063	FALSE	FALSE
ENSMUSG00000055809.7	Dnaaf3	2224	FALSE	FALSE
ENSMUSG00000004961.7	Syt5	2380	TRUE	TRUE
ENSMUSG00000005718.8	Tfap4	2541	FALSE	TRUE
ENSMUSG00000035429.13	Ptprh	4187	FALSE	FALSE
ENSMUSG00000021207.9	Akr1c21	1502	FALSE	FALSE
ENSMUSG00000045410.18	Akr1e1	3640	FALSE	TRUE
ENSMUSG00000020640.10	Itsn2	13579	FALSE	TRUE
ENSMUSG00000014303.13	Glis2	4373	FALSE	TRUE
ENSMUSG00000015189.12	Casd1	4037	FALSE	TRUE
ENSMUSG00000019768.16	Esr1	13661	FALSE	FALSE
ENSMUSG00000045045.7	Lrfn4	3366	FALSE	TRUE
ENSMUSG00000058748.9	Zfp958	2364	FALSE	TRUE
ENSMUSG00000014301.13	Pam16	2435	FALSE	TRUE
ENSMUSG00000039449.14	Prpf18	5310	FALSE	TRUE
ENSMUSG00000024889.5	Rce1	2083	FALSE	TRUE
ENSMUSG00000039637.15	Coro7	7423	FALSE	TRUE
ENSMUSG00000045282.7	Tmem86b	1917	FALSE	TRUE
ENSMUSG00000052296.7	Ppp6r1	4887	FALSE	TRUE
ENSMUSG00000033960.6	Jcad	7311	TRUE	TRUE
ENSMUSG00000020412.16	Ascc2	4964	FALSE	TRUE
ENSMUSG00000039646.5	Vasn	3007	FALSE	TRUE
ENSMUSG00000004069.17	Dnaja3	3912	FALSE	TRUE
ENSMUSG00000063802.5	Hspbp1	1892	FALSE	TRUE
ENSMUSG00000004631.15	Sgce	10612	FALSE	TRUE
ENSMUSG00000035390.16	Brsk1	4100	FALSE	TRUE
ENSMUSG00000059534.8	Uqcr10	584	FALSE	TRUE
ENSMUSG00000009076.10	Zmat5	1248	FALSE	TRUE
ENSMUSG00000046456.14	Tmem150b	3732	FALSE	FALSE
ENSMUSG00000063445.14	Nmral1	3891	FALSE	TRUE
ENSMUSG00000067889.6	Sptbn2	8896	FALSE	TRUE
ENSMUSG00000079177.4	Fam228a	3465	FALSE	TRUE
ENSMUSG00000048186.14	Bend7	4194	FALSE	TRUE
ENSMUSG00000004070.15	Hmox2	2217	FALSE	TRUE
ENSMUSG00000022181.16	C6	3556	FALSE	FALSE
ENSMUSG00000022322.8	Shcbp1	6295	FALSE	FALSE
ENSMUSG00000009075.2	Cabp7	2628	FALSE	TRUE
ENSMUSG00000050545.10	Fam228b	3640	FALSE	TRUE
ENSMUSG00000059851.15	Kmt5c	4001	FALSE	TRUE
ENSMUSG00000092035.8	Peg10	6667	TRUE	TRUE
ENSMUSG00000004071.13	Cdip1	10094	FALSE	TRUE
ENSMUSG00000051811.14	Cox6b2	1108	TRUE	TRUE
ENSMUSG00000092518.9	Fam71e2	2744	FALSE	FALSE
ENSMUSG00000044674.6	Fzd1	4197	FALSE	TRUE
ENSMUSG00000033760.17	Rbm4b	9979	FALSE	TRUE
ENSMUSG00000066324.2	Impad1	6543	FALSE	TRUE
ENSMUSG00000009073.16	Nf2	6825	FALSE	TRUE
ENSMUSG00000020639.14	Pfn4	4780	FALSE	TRUE
ENSMUSG00000004371.15	Il11	2081	FALSE	FALSE
ENSMUSG00000033845.13	Mrpl15	8487	FALSE	TRUE
ENSMUSG00000013091.5	Tmem190	871	FALSE	TRUE
ENSMUSG00000094936.8	Rbm4	4940	FALSE	FALSE
ENSMUSG00000030431.8	Tmem238	1439	FALSE	TRUE
ENSMUSG00000030432.12	Rpl28	1840	FALSE	TRUE
ENSMUSG00000060860.8	Ube2s	5141	FALSE	TRUE
ENSMUSG00000006456.10	Rbm14	3910	FALSE	TRUE
ENSMUSG00000028926.15	Cdk14	18877	FALSE	TRUE
ENSMUSG00000025903.14	Lypla1	7145	FALSE	TRUE
ENSMUSG00000037361.8	Sf3b6	2854	FALSE	TRUE
ENSMUSG00000034108.6	Ccs	1782	FALSE	TRUE
ENSMUSG00000053550.13	Shisa7	6639	TRUE	TRUE
ENSMUSG00000020635.8	Fkbp1b	1021	FALSE	TRUE
ENSMUSG00000022518.16	4930562C15Rik	5312	FALSE	FALSE
ENSMUSG00000067872.2	Ccdc87	3163	FALSE	FALSE
ENSMUSG00000051721.6	Wdcp	5891	FALSE	TRUE
ENSMUSG00000052605.12	Isoc2b	1373	FALSE	TRUE
ENSMUSG00000083282.3	Ctsf	5041	FALSE	TRUE
ENSMUSG00000033813.15	Tcea1	3017	FALSE	TRUE
ENSMUSG00000006457.4	Actn3	2901	FALSE	FALSE
ENSMUSG00000037336.14	Mfsd2b	5148	FALSE	TRUE
ENSMUSG00000034285.15	Nipsnap1	2649	FALSE	TRUE
ENSMUSG00000039568.6	Ubald1	5538	FALSE	TRUE
ENSMUSG00000086784.2	Isoc2a	2244	FALSE	TRUE
ENSMUSG00000006463.13	Zdhhc24	2916	FALSE	TRUE
ENSMUSG00000020634.12	Ubxn2a	2820	FALSE	TRUE
ENSMUSG00000026662.13	Sephs1	5925	FALSE	TRUE
ENSMUSG00000022517.17	Mgrn1	5087	FALSE	TRUE
ENSMUSG00000006464.9	Bbs1	7674	FALSE	TRUE
ENSMUSG00000034274.11	Thoc5	2861	FALSE	TRUE
ENSMUSG00000022155.9	Mroh2b	5915	FALSE	FALSE
ENSMUSG00000032827.15	Ppp1r9a	14531	FALSE	TRUE
ENSMUSG00000063904.4	Dpp3	7753	FALSE	TRUE
ENSMUSG00000002459.17	Rgs20	4239	FALSE	TRUE
ENSMUSG00000074406.5	Zfp628	3523	FALSE	TRUE
ENSMUSG00000052812.5	Atad2b	15110	FALSE	TRUE
ENSMUSG00000026664.7	Phyh	1893	FALSE	TRUE
ENSMUSG00000024236.18	Svil	10701	FALSE	TRUE
ENSMUSG00000035285.6	Nat14	2080	FALSE	TRUE
ENSMUSG00000035279.8	Ssc5d	4590	FALSE	TRUE
ENSMUSG00000024901.15	Peli3	4720	FALSE	TRUE
ENSMUSG00000020396.8	Nefh	3994	TRUE	TRUE
ENSMUSG00000022516.10	Nudt16l1	1948	FALSE	TRUE
ENSMUSG00000030433.15	Sbk2	3147	FALSE	FALSE
ENSMUSG00000022515.6	Anks3	5105	FALSE	TRUE
ENSMUSG00000024902.5	Mrpl11	3229	FALSE	TRUE
ENSMUSG00000085272.7	Sbk3	3197	FALSE	FALSE
ENSMUSG00000026668.10	Ucma	884	TRUE	TRUE
ENSMUSG00000051550.10	Zfp579	4159	FALSE	TRUE
ENSMUSG00000045903.9	Npas4	4136	FALSE	TRUE
ENSMUSG00000009090.17	Ap1b1	4957	FALSE	TRUE
ENSMUSG00000079105.4	C7	2676	FALSE	FALSE
ENSMUSG00000026669.14	Mcm10	7692	FALSE	FALSE
ENSMUSG00000069729.14	Arid1b	12600	FALSE	TRUE
ENSMUSG00000061374.14	Fiz1	3785	FALSE	TRUE
ENSMUSG00000096215.8	Smim22	561	FALSE	FALSE
ENSMUSG00000022540.16	Rogdi	2343	FALSE	TRUE
ENSMUSG00000022536.14	Glyr1	8405	FALSE	TRUE
ENSMUSG00000051184.7	Zfp524	1436	FALSE	TRUE
ENSMUSG00000074405.8	Zfp865	9850	FALSE	TRUE
ENSMUSG00000035228.15	Ccdc106	2699	FALSE	TRUE
ENSMUSG00000026672.11	Optn	3753	FALSE	TRUE
ENSMUSG00000096054.3	Syne1	40491	FALSE	TRUE
ENSMUSG00000024891.6	Slc29a2	3018	FALSE	TRUE
ENSMUSG00000043290.6	Zfp784	2153	FALSE	FALSE
ENSMUSG00000047379.7	B4gat1	2306	FALSE	FALSE
ENSMUSG00000080268.4	Brms1	1750	FALSE	FALSE
ENSMUSG00000039473.8	Ubn1	8272	FALSE	TRUE
ENSMUSG00000024883.8	Rin1	4820	FALSE	FALSE
ENSMUSG00000096197.1	4930555G01Rik	2065	FALSE	FALSE
ENSMUSG00000055633.6	Zfp580	1258	FALSE	TRUE
ENSMUSG00000034201.13	Gas2l1	6100	FALSE	TRUE
ENSMUSG00000034209.4	Rasl10a	1413	FALSE	TRUE
ENSMUSG00000030435.16	U2af2	4113	FALSE	TRUE
ENSMUSG00000056481.7	Cd248	2605	FALSE	TRUE
ENSMUSG00000009079.16	Ewsr1	5907	FALSE	TRUE
ENSMUSG00000033793.12	Atp6v1h	9746	FALSE	TRUE
ENSMUSG00000061451.13	Tmem151a	4807	FALSE	TRUE
ENSMUSG00000020627.10	Klhl29	7041	FALSE	TRUE
ENSMUSG00000035203.16	Epn1	2810	FALSE	TRUE
ENSMUSG00000023073.2	Slc10a2	4152	FALSE	FALSE
ENSMUSG00000039457.4	Ppl	6893	FALSE	FALSE
ENSMUSG00000024875.5	Yif1a	1889	FALSE	TRUE
ENSMUSG00000024873.7	Cnih2	1369	TRUE	TRUE
ENSMUSG00000041849.7	Card6	6101	FALSE	FALSE
ENSMUSG00000034175.13	Rhbdd3	2790	FALSE	TRUE
ENSMUSG00000024870.6	Rab1b	2272	FALSE	TRUE
ENSMUSG00000034164.17	Emid1	2890	FALSE	TRUE
ENSMUSG00000024862.16	Klc2	4134	FALSE	TRUE
ENSMUSG00000035191.15	Rfpl4	1716	FALSE	FALSE
ENSMUSG00000041841.8	Rpl37	1684	FALSE	TRUE
ENSMUSG00000083649.5	Rasl2-9	1013	FALSE	FALSE
ENSMUSG00000024855.10	Pacs1	6027	FALSE	TRUE
ENSMUSG00000026676.7	Ccdc3	2670	TRUE	TRUE
ENSMUSG00000050697.9	Prkaa1	4655	FALSE	TRUE
ENSMUSG00000091712.2	Sec14l5	5740	FALSE	TRUE
ENSMUSG00000002588.13	Pon1	2898	FALSE	FALSE
ENSMUSG00000022151.16	Ttc33	2163	FALSE	TRUE
ENSMUSG00000020393.16	Kremen1	7722	FALSE	TRUE
ENSMUSG00000091874.2	Vmn1r56	1832	FALSE	FALSE
ENSMUSG00000023143.10	Nagpa	2370	FALSE	TRUE
ENSMUSG00000039942.15	Ptger4	6648	FALSE	FALSE
ENSMUSG00000050945.8	Zfp438	4040	FALSE	TRUE
ENSMUSG00000051669.6	AU021092	1368	TRUE	TRUE
ENSMUSG00000091652.2	Vmn1r57	3122	FALSE	FALSE
ENSMUSG00000025255.18	Zfhx4	15737	TRUE	TRUE
ENSMUSG00000029759.9	Pon3	3385	FALSE	TRUE
ENSMUSG00000039427.14	Alg1	2682	FALSE	TRUE
ENSMUSG00000022544.14	Eef2kmt	2678	FALSE	TRUE
ENSMUSG00000032667.17	Pon2	7339	FALSE	TRUE
ENSMUSG00000024853.10	Sf3b2	6822	FALSE	TRUE
ENSMUSG00000041961.14	Znrf3	7893	FALSE	TRUE
ENSMUSG00000039145.16	Camk1d	7427	FALSE	TRUE
ENSMUSG00000047658.6	Gal3st3	2421	FALSE	TRUE
ENSMUSG00000025888.6	Casp1	3136	FALSE	TRUE
ENSMUSG00000035177.8	Nlrp2	3509	FALSE	FALSE
ENSMUSG00000033538.13	Casp4	3710	FALSE	FALSE
ENSMUSG00000038498.4	Catsper1	2188	FALSE	FALSE
ENSMUSG00000024846.6	Cst6	4090	FALSE	TRUE
ENSMUSG00000025887.10	Casp12	3840	FALSE	FALSE
ENSMUSG00000024844.15	Banf1	1496	FALSE	TRUE
ENSMUSG00000024841.8	Eif1ad	2792	FALSE	TRUE
ENSMUSG00000039148.5	Sart1	5902	FALSE	TRUE
ENSMUSG00000042607.15	Asb4	3932	TRUE	TRUE
ENSMUSG00000039330.5	Tsga10ip	1726	FALSE	FALSE
ENSMUSG00000004945.15	Tmem242	1837	FALSE	TRUE
ENSMUSG00000024914.16	Drap1	1741	FALSE	TRUE
ENSMUSG00000047423.10	AI837181	1542	FALSE	TRUE
ENSMUSG00000079666.8	1700015F17Rik	1118	FALSE	FALSE
ENSMUSG00000024912.6	Fosl1	2033	FALSE	FALSE
ENSMUSG00000095098.2	Ccdc85b	4715	FALSE	TRUE
ENSMUSG00000024911.7	Fibp	4133	FALSE	TRUE
ENSMUSG00000024910.5	Ctsw	1887	FALSE	FALSE
ENSMUSG00000044597.4	Mycs	2368	FALSE	FALSE
ENSMUSG00000024909.15	Efemp2	3788	FALSE	TRUE
ENSMUSG00000024906.10	Mus81	3567	FALSE	TRUE
ENSMUSG00000019577.6	Pdk4	3511	TRUE	TRUE
ENSMUSG00000046798.14	Cldn12	4228	FALSE	TRUE
ENSMUSG00000056201.8	Cfl1	2844	FALSE	TRUE
ENSMUSG00000056185.5	Snx32	3554	FALSE	TRUE
ENSMUSG00000034265.8	Zdhhc14	3078	FALSE	TRUE
ENSMUSG00000100937.1	1700020D05Rik	1021	FALSE	TRUE
ENSMUSG00000020484.19	Xbp1	3248	TRUE	TRUE
ENSMUSG00000020482.4	Ccdc117	3372	TRUE	TRUE
ENSMUSG00000040464.15	Gtpbp10	6830	FALSE	TRUE
ENSMUSG00000024922.2	Ovol1	3488	FALSE	FALSE
ENSMUSG00000040374.13	Pex2	2270	FALSE	TRUE
ENSMUSG00000049562.6	Ap5b1	3237	FALSE	TRUE
ENSMUSG00000020481.15	Ankrd36	5217	FALSE	FALSE
ENSMUSG00000040473.15	Cfap69	7905	FALSE	TRUE
ENSMUSG00000025905.14	Oprk1	9151	TRUE	TRUE
ENSMUSG00000024238.15	Zeb1	10266	FALSE	TRUE
ENSMUSG00000046916.9	Myct1	2845	FALSE	FALSE
ENSMUSG00000024925.11	Rnaseh2c	1715	FALSE	TRUE
ENSMUSG00000024926.10	Kat5	3509	FALSE	TRUE
ENSMUSG00000024927.8	Rela	3072	FALSE	TRUE
ENSMUSG00000019772.5	Vip	3402	FALSE	FALSE
ENSMUSG00000049119.14	Fam110b	8164	FALSE	TRUE
ENSMUSG00000056917.13	Sipa1	4419	FALSE	TRUE
ENSMUSG00000054874.12	Pcnx3	8757	FALSE	TRUE
ENSMUSG00000015653.13	Steap2	12144	FALSE	TRUE
ENSMUSG00000095814.1	Btbd35f7	1960	FALSE	FALSE
ENSMUSG00000004054.9	Map3k11	4393	FALSE	TRUE
ENSMUSG00000020477.10	Mrps24	1466	FALSE	TRUE
ENSMUSG00000024936.8	Kcnk7	1566	FALSE	FALSE
ENSMUSG00000024937.15	Ehbp1l1	6964	FALSE	TRUE
ENSMUSG00000049680.17	Urgcp	5871	FALSE	TRUE
ENSMUSG00000029757.16	Dync1i1	3572	FALSE	TRUE
ENSMUSG00000024939.6	Fam89b	1209	FALSE	FALSE
ENSMUSG00000079478.9	Znrd2	1236	FALSE	FALSE
ENSMUSG00000015652.9	Steap1	1377	FALSE	FALSE
ENSMUSG00000024940.11	Ltbp3	9069	FALSE	TRUE
ENSMUSG00000024941.9	Scyl1	3600	FALSE	TRUE
ENSMUSG00000020476.14	Dbnl	2346	FALSE	TRUE
ENSMUSG00000039128.13	Cdc123	3463	FALSE	TRUE
ENSMUSG00000019773.7	Fbxo5	2003	FALSE	TRUE
ENSMUSG00000020475.3	Pgam2	840	FALSE	TRUE
ENSMUSG00000019774.8	Mtrf1l	3261	FALSE	TRUE
ENSMUSG00000019775.17	Rgs17	8298	FALSE	TRUE
ENSMUSG00000020474.11	Polm	3658	FALSE	TRUE
ENSMUSG00000002365.10	Snx9	3617	FALSE	TRUE
ENSMUSG00000025817.12	Nudt5	6484	FALSE	TRUE
ENSMUSG00000024816.12	Frmd8	5082	FALSE	TRUE
ENSMUSG00000000078.7	Klf6	4391	FALSE	TRUE
ENSMUSG00000020473.13	Aebp1	4058	TRUE	TRUE
ENSMUSG00000025816.15	Sec61a2	4572	FALSE	TRUE
ENSMUSG00000020471.11	Pold2	1896	FALSE	TRUE
ENSMUSG00000024818.15	Slc25a45	2762	FALSE	TRUE
ENSMUSG00000008658.16	Rbfox1	4400	TRUE	TRUE
ENSMUSG00000044390.5	Tigd3	2160	FALSE	TRUE
ENSMUSG00000025815.13	Dhtkd1	6333	FALSE	TRUE
ENSMUSG00000024826.15	Dpf2	6501	FALSE	TRUE
ENSMUSG00000020469.8	Myl7	590	FALSE	FALSE
ENSMUSG00000041798.15	Gck	3033	FALSE	FALSE
ENSMUSG00000033774.4	Npbwr1	3692	FALSE	FALSE
ENSMUSG00000045664.5	Cdc42ep2	3411	FALSE	TRUE
ENSMUSG00000024833.15	Pola2	8294	FALSE	TRUE
ENSMUSG00000023805.17	Synj2	8342	FALSE	TRUE
ENSMUSG00000043241.14	Upf2	5474	FALSE	TRUE
ENSMUSG00000002741.9	Ykt6	2984	FALSE	TRUE
ENSMUSG00000057897.14	Camk2b	9125	FALSE	TRUE
ENSMUSG00000024942.17	Capn1	3344	FALSE	TRUE
ENSMUSG00000041225.16	Arhgap12	8016	FALSE	TRUE
ENSMUSG00000015112.15	Slc25a13	3798	FALSE	TRUE
ENSMUSG00000015659.12	Serac1	4576	FALSE	TRUE
ENSMUSG00000034690.13	Nlrp4c	4009	FALSE	FALSE
ENSMUSG00000024807.18	Syvn1	4859	FALSE	TRUE
ENSMUSG00000073295.4	Nudt11	3036	FALSE	TRUE
ENSMUSG00000007338.10	Mrpl49	1876	FALSE	TRUE
ENSMUSG00000038274.13	Fau	961	FALSE	TRUE
ENSMUSG00000075227.6	Znhit2	1281	FALSE	TRUE
ENSMUSG00000024799.16	Tm7sf2	4403	FALSE	TRUE
ENSMUSG00000024797.14	Vps51	4520	FALSE	TRUE
ENSMUSG00000034345.14	Gtf2h5	3855	FALSE	TRUE
ENSMUSG00000047733.10	Tmem262	545	FALSE	FALSE
ENSMUSG00000024792.9	Zfpl1	1810	FALSE	TRUE
ENSMUSG00000073294.4	AU022751	2201	FALSE	FALSE
ENSMUSG00000024791.10	Cdca5	2129	FALSE	FALSE
ENSMUSG00000045319.13	Proser2	9563	FALSE	FALSE
ENSMUSG00000053838.14	Nudcd3	6496	FALSE	TRUE
ENSMUSG00000054999.2	Naaladl1	2491	FALSE	FALSE
ENSMUSG00000034377.10	Tulp4	18054	FALSE	TRUE
ENSMUSG00000024790.8	Sac3d1	1442	FALSE	TRUE
ENSMUSG00000024787.14	Snx15	2293	FALSE	TRUE
ENSMUSG00000046792.8	Zfp787	5443	FALSE	TRUE
ENSMUSG00000024944.6	Arl2	3456	FALSE	TRUE
ENSMUSG00000039699.14	Batf2	2522	FALSE	FALSE
ENSMUSG00000032006.15	Pdgfd	3154	TRUE	TRUE
ENSMUSG00000073293.4	Nudt10	1775	FALSE	TRUE
ENSMUSG00000044876.15	Zfp444	5959	FALSE	TRUE
ENSMUSG00000024786.9	Majin	1641	FALSE	FALSE
ENSMUSG00000039063.5	Echdc3	2685	FALSE	FALSE
ENSMUSG00000028243.5	Ubxn2b	6642	FALSE	TRUE
ENSMUSG00000034660.8	Galp	650	FALSE	FALSE
ENSMUSG00000096923.1	A730071L15Rik	1615	FALSE	FALSE
ENSMUSG00000006740.14	Kif5b	7981	FALSE	TRUE
ENSMUSG00000025907.14	Rb1cc1	14690	FALSE	TRUE
ENSMUSG00000020447.5	Npc1l1	4467	FALSE	FALSE
ENSMUSG00000058028.14	Zscan5b	1980	FALSE	FALSE
ENSMUSG00000024784.13	Gpha2	770	FALSE	FALSE
ENSMUSG00000024777.10	Ppp2r5b	3372	FALSE	TRUE
ENSMUSG00000024773.15	Atg2a	7693	FALSE	TRUE
ENSMUSG00000053367.15	Epp13	1018	FALSE	FALSE
ENSMUSG00000038141.11	Tmem181a	6548	FALSE	TRUE
ENSMUSG00000004393.10	Ddx56	2533	FALSE	TRUE
ENSMUSG00000047619.5	Ddi1	7114	FALSE	FALSE
ENSMUSG00000028240.2	Cyp7a1	4174	FALSE	FALSE
ENSMUSG00000004394.12	Tmed4	2178	FALSE	TRUE
ENSMUSG00000024772.9	Ehd1	3705	FALSE	TRUE
ENSMUSG00000054893.15	Zfp667	4755	FALSE	TRUE
ENSMUSG00000020456.17	Ogdh	5456	FALSE	TRUE
ENSMUSG00000022150.16	Dab2	7342	FALSE	TRUE
ENSMUSG00000092074.2	Dynlt1a	4267	FALSE	TRUE
ENSMUSG00000024769.7	Cdc42bpg	6099	FALSE	TRUE
ENSMUSG00000023279.7	Bmp15	3060	FALSE	FALSE
ENSMUSG00000030443.16	Zfp583	3146	FALSE	TRUE
ENSMUSG00000118578.1	AL845275.1	818	FALSE	FALSE
ENSMUSG00000039046.15	Usp6nl	8059	FALSE	TRUE
ENSMUSG00000024947.17	Men1	3835	FALSE	TRUE
ENSMUSG00000024948.15	Map4k2	6654	FALSE	TRUE
ENSMUSG00000087247.3	Alkal1	971	FALSE	FALSE
ENSMUSG00000055150.15	Zfp78	5018	FALSE	TRUE
ENSMUSG00000024949.17	Sf1	6211	FALSE	TRUE
ENSMUSG00000028249.15	Sdcbp	6904	FALSE	TRUE
ENSMUSG00000062861.8	Zfp28	4976	FALSE	TRUE
ENSMUSG00000032648.14	Pygm	3218	FALSE	TRUE
ENSMUSG00000041164.15	Zmiz2	4655	FALSE	TRUE
ENSMUSG00000028245.15	Nsmaf	8368	FALSE	TRUE
ENSMUSG00000093536.7	Smim17	3683	FALSE	TRUE
ENSMUSG00000032946.16	Rasgrp2	12384	FALSE	TRUE
ENSMUSG00000068270.15	Shroom4	8880	FALSE	TRUE
ENSMUSG00000071866.12	Ppia	3508	FALSE	TRUE
ENSMUSG00000033768.17	Nrxn2	13812	FALSE	TRUE
ENSMUSG00000041126.16	H2az2	1633	FALSE	TRUE
ENSMUSG00000096255.2	Dynlt1b	771	TRUE	TRUE
ENSMUSG00000024240.13	Epc1	4475	FALSE	TRUE
ENSMUSG00000090824.2	Olfr1344	2655	FALSE	FALSE
ENSMUSG00000022149.17	C9	2556	FALSE	FALSE
ENSMUSG00000048620.6	Olfr1336	6882	FALSE	FALSE
ENSMUSG00000054938.7	Olfr1346	4549	FALSE	FALSE
ENSMUSG00000094483.2	Purb	8319	FALSE	TRUE
ENSMUSG00000096228.5	Olfr5	2982	FALSE	FALSE
ENSMUSG00000034583.9	Olfr1347	1823	FALSE	FALSE
ENSMUSG00000033740.17	St18	6464	FALSE	TRUE
ENSMUSG00000093877.4	Olfr1348	3021	FALSE	FALSE
ENSMUSG00000020437.12	Myo1g	6957	FALSE	FALSE
ENSMUSG00000048067.8	Olfr1349	5182	FALSE	FALSE
ENSMUSG00000022148.16	Fyb	5384	FALSE	TRUE
ENSMUSG00000061742.12	Slc22a12	2263	FALSE	FALSE
ENSMUSG00000002107.18	Celf2	25884	FALSE	TRUE
ENSMUSG00000000378.15	Ccm2	3666	FALSE	TRUE
ENSMUSG00000021193.10	Pitrm1	4787	FALSE	TRUE
ENSMUSG00000042541.10	Sem1	3542	FALSE	TRUE
ENSMUSG00000056696.5	Olfr1350	1768	FALSE	FALSE
ENSMUSG00000021196.14	Pfkp	13401	FALSE	TRUE
ENSMUSG00000041073.10	Nacad	4892	FALSE	TRUE
ENSMUSG00000000579.14	Dynlt1c	3777	FALSE	TRUE
ENSMUSG00000000384.15	Tbrg4	3696	FALSE	TRUE
ENSMUSG00000000381.10	Wap	1008	FALSE	FALSE
ENSMUSG00000095677.2	Dynlt1f	3627	FALSE	TRUE
ENSMUSG00000041046.7	Ramp3	1380	TRUE	TRUE
ENSMUSG00000041831.16	Sytl3	5062	FALSE	FALSE
ENSMUSG00000002266.17	Zim1	8086	TRUE	TRUE
ENSMUSG00000041272.11	Tox	7609	FALSE	TRUE
ENSMUSG00000002265.17	Peg3	13616	TRUE	TRUE
ENSMUSG00000050310.9	Rictor	16930	FALSE	TRUE
ENSMUSG00000051527.11	Usp29	18078	FALSE	TRUE
ENSMUSG00000073639.6	Rab18	6850	FALSE	TRUE
ENSMUSG00000052397.8	Ezr	3290	FALSE	TRUE
ENSMUSG00000000766.18	Oprm1	8037	FALSE	FALSE
ENSMUSG00000092094.5	Zfp804b	4430	FALSE	FALSE
ENSMUSG00000062393.13	Dgkk	7158	FALSE	FALSE
ENSMUSG00000022146.12	Osmr	12113	FALSE	FALSE
ENSMUSG00000024952.13	Rps6ka4	3595	FALSE	TRUE
ENSMUSG00000047810.9	Ccdc88b	5032	FALSE	TRUE
ENSMUSG00000029754.13	Dlx6	2375	FALSE	FALSE
ENSMUSG00000029755.10	Dlx5	2263	FALSE	FALSE
ENSMUSG00000064065.15	Ipcef1	9003	FALSE	TRUE
ENSMUSG00000023806.10	Rsph3b	3114	FALSE	TRUE
ENSMUSG00000024953.17	Prdx5	2139	FALSE	TRUE
ENSMUSG00000038812.16	Trmt112	1233	FALSE	TRUE
ENSMUSG00000024955.15	Esrra	4414	FALSE	TRUE
ENSMUSG00000050623.5	Catsperz	1262	FALSE	FALSE
ENSMUSG00000024957.9	Kcnk4	4465	FALSE	TRUE
ENSMUSG00000047193.16	Dync2h1	16348	FALSE	TRUE
ENSMUSG00000061013.6	Mkx	4095	FALSE	TRUE
ENSMUSG00000024958.13	Gpr137	3396	FALSE	TRUE
ENSMUSG00000024959.14	Bad	2558	FALSE	TRUE
ENSMUSG00000024960.9	Plcb3	6960	FALSE	TRUE
ENSMUSG00000052031.8	Tagap1	2312	FALSE	TRUE
ENSMUSG00000042505.6	Sdhaf3	5095	FALSE	TRUE
ENSMUSG00000094724.8	Rnaset2b	4455	FALSE	FALSE
ENSMUSG00000056612.7	Ppp1r14b	1526	FALSE	TRUE
ENSMUSG00000056629.16	Fkbp2	1640	FALSE	TRUE
ENSMUSG00000051592.14	Ccnb3	4566	FALSE	FALSE
ENSMUSG00000024962.13	Vegfb	1605	FALSE	TRUE
ENSMUSG00000024963.12	Dnajc4	1240	FALSE	TRUE
ENSMUSG00000037349.9	Nudt22	1195	FALSE	TRUE
ENSMUSG00000070837.5	Aurkc	1523	FALSE	FALSE
ENSMUSG00000047656.9	Trpt1	1144	FALSE	TRUE
ENSMUSG00000024965.9	Fermt3	5784	FALSE	TRUE
ENSMUSG00000024966.9	Stip1	2108	FALSE	TRUE
ENSMUSG00000036278.7	Macrod1	1228	FALSE	TRUE
ENSMUSG00000020431.5	Adcy1	12522	FALSE	TRUE
ENSMUSG00000061802.6	Armc4	4109	FALSE	FALSE
ENSMUSG00000051285.17	Pcmtd1	6654	FALSE	TRUE
ENSMUSG00000054263.12	Lifr	10776	FALSE	TRUE
ENSMUSG00000047787.8	Flrt1	5872	FALSE	TRUE
ENSMUSG00000062116.10	Zfp954	2394	FALSE	TRUE
ENSMUSG00000015202.13	Cnksr3	3837	FALSE	TRUE
ENSMUSG00000063535.7	Zfp773	6598	FALSE	TRUE
ENSMUSG00000004317.14	Clcn5	11452	FALSE	TRUE
ENSMUSG00000023809.10	Rps6ka2	9978	FALSE	TRUE
ENSMUSG00000034538.8	Zfp418	5347	FALSE	TRUE
ENSMUSG00000087512.2	Ccdc201	1007	FALSE	FALSE
ENSMUSG00000032002.10	Dcun1d5	3077	FALSE	TRUE
ENSMUSG00000020429.7	Igfbp1	1525	FALSE	FALSE
ENSMUSG00000024767.11	Otub1	2545	FALSE	TRUE
ENSMUSG00000066838.7	Zfp772	2777	FALSE	TRUE
ENSMUSG00000020427.11	Igfbp3	3130	FALSE	TRUE
ENSMUSG00000042961.13	Egflam	6121	FALSE	TRUE
ENSMUSG00000035885.5	Cox8a	619	FALSE	TRUE
ENSMUSG00000024764.10	Naa40	9028	FALSE	TRUE
ENSMUSG00000095730.3	Vmn2r29	4812	FALSE	FALSE
ENSMUSG00000024968.14	Rcor2	3157	FALSE	TRUE
ENSMUSG00000050578.10	Mmp13	2673	FALSE	FALSE
ENSMUSG00000024969.15	Mark2	7942	FALSE	TRUE
ENSMUSG00000000605.9	Clcn4	8575	FALSE	TRUE
ENSMUSG00000040514.6	Tex47	3623	FALSE	FALSE
ENSMUSG00000070847.13	Vmn2r30	8405	FALSE	FALSE
ENSMUSG00000071322.12	Tcp10a	3220	FALSE	FALSE
ENSMUSG00000049723.14	Mmp12	7237	FALSE	FALSE
ENSMUSG00000057440.8	Mpp7	20164	FALSE	TRUE
ENSMUSG00000024970.5	Spindoc	3753	FALSE	TRUE
ENSMUSG00000056133.5	Unc93a2	2945	FALSE	FALSE
ENSMUSG00000027499.12	Pkia	3721	TRUE	TRUE
ENSMUSG00000041620.8	Mmp1b	1449	FALSE	FALSE
ENSMUSG00000046269.17	Usp27x	4279	FALSE	TRUE
ENSMUSG00000053080.10	2700081O15Rik	7032	FALSE	TRUE
ENSMUSG00000024758.15	Rtn3	5022	FALSE	TRUE
ENSMUSG00000079685.10	Ulbp1	6726	FALSE	FALSE
ENSMUSG00000043613.8	Mmp3	1801	FALSE	FALSE
ENSMUSG00000024759.14	Atl3	10099	FALSE	TRUE
ENSMUSG00000047562.3	Mmp10	1722	FALSE	FALSE
ENSMUSG00000043542.12	Zc2hc1a	3508	FALSE	TRUE
ENSMUSG00000096691.1	Vmn2r33	2586	FALSE	FALSE
ENSMUSG00000061762.12	Tac1	3399	TRUE	TRUE
ENSMUSG00000039556.16	Ppp1r3f	5153	FALSE	TRUE
ENSMUSG00000060675.13	Plaat3	6396	FALSE	TRUE
ENSMUSG00000005800.3	Mmp8	2425	FALSE	FALSE
ENSMUSG00000040329.14	Il7	5664	FALSE	FALSE
ENSMUSG00000070323.11	Mmp27	2210	FALSE	FALSE
ENSMUSG00000039521.13	Foxp3	4577	FALSE	FALSE
ENSMUSG00000019796.12	Lrp11	3418	FALSE	TRUE
ENSMUSG00000031143.4	Ccdc22	3427	FALSE	FALSE
ENSMUSG00000024972.16	Lgals12	2773	FALSE	FALSE
ENSMUSG00000031142.17	Cacna1f	9089	FALSE	FALSE
ENSMUSG00000024973.16	Plaat5	1408	FALSE	FALSE
ENSMUSG00000019795.17	Pcmt1	4718	FALSE	TRUE
ENSMUSG00000031144.15	Syp	5211	FALSE	TRUE
ENSMUSG00000031145.15	Prickle3	4902	FALSE	FALSE
ENSMUSG00000040034.15	Nup43	2560	FALSE	TRUE
ENSMUSG00000031146.6	Plp2	1334	FALSE	TRUE
ENSMUSG00000024757.7	Slc22a19	5431	FALSE	FALSE
ENSMUSG00000031147.8	Magix	2910	FALSE	FALSE
ENSMUSG00000029752.12	Asns	2735	FALSE	TRUE
ENSMUSG00000040021.13	Lats1	7297	FALSE	TRUE
ENSMUSG00000031148.14	Gpkow	3737	FALSE	TRUE
ENSMUSG00000039382.12	Wdr45	3310	FALSE	TRUE
ENSMUSG00000019794.13	Katna1	2195	FALSE	TRUE
ENSMUSG00000031149.7	Praf2	1339	FALSE	TRUE
ENSMUSG00000031150.13	Ccdc120	4165	FALSE	TRUE
ENSMUSG00000071984.10	Fndc1	9903	FALSE	FALSE
ENSMUSG00000000134.17	Tfe3	9261	FALSE	TRUE
ENSMUSG00000050912.15	Tmem123	3109	FALSE	TRUE
ENSMUSG00000040006.13	Ginm1	2996	FALSE	TRUE
ENSMUSG00000096399.1	Vmn2r35	2586	FALSE	FALSE
ENSMUSG00000031153.16	Gripap1	5502	FALSE	TRUE
ENSMUSG00000015757.10	Ppil4	6450	FALSE	TRUE
ENSMUSG00000022144.4	Gdnf	3674	FALSE	FALSE
ENSMUSG00000025278.9	Flnb	9198	FALSE	TRUE
ENSMUSG00000057367.12	Birc2	4580	FALSE	TRUE
ENSMUSG00000009731.4	Kcnd1	5287	FALSE	TRUE
ENSMUSG00000039981.6	Zc3h12d	4092	FALSE	FALSE
ENSMUSG00000031154.15	Otud5	5200	FALSE	TRUE
ENSMUSG00000042460.5	C1galt1	6092	FALSE	TRUE
ENSMUSG00000032000.17	Birc3	5009	FALSE	TRUE
ENSMUSG00000024283.15	Wac	5919	FALSE	TRUE
ENSMUSG00000039828.7	Wdr70	3738	FALSE	TRUE
ENSMUSG00000031155.16	Pim2	2795	FALSE	TRUE
ENSMUSG00000031156.18	Slc35a2	4729	FALSE	TRUE
ENSMUSG00000031157.10	Pqbp1	1636	FALSE	TRUE
ENSMUSG00000031158.11	Timm17b	2557	FALSE	TRUE
ENSMUSG00000015755.16	Tab2	6135	FALSE	TRUE
ENSMUSG00000039278.10	Pcsk1n	2193	FALSE	TRUE
ENSMUSG00000031160.4	Eras	1077	FALSE	FALSE
ENSMUSG00000033450.8	Tagap	3080	FALSE	TRUE
ENSMUSG00000031161.15	Hdac6	5817	FALSE	TRUE
ENSMUSG00000053110.13	Yap1	9257	FALSE	TRUE
ENSMUSG00000073471.3	Rsph3a	3014	FALSE	TRUE
ENSMUSG00000031162.14	Gata1	2438	FALSE	FALSE
ENSMUSG00000012428.9	Steap4	3155	FALSE	FALSE
ENSMUSG00000025279.7	Dnase1l3	5151	FALSE	FALSE
ENSMUSG00000020609.14	Apob	13934	FALSE	FALSE
ENSMUSG00000068794.7	Col28a1	4904	FALSE	FALSE
ENSMUSG00000025277.14	Abhd6	2365	FALSE	TRUE
ENSMUSG00000031163.2	Glod5	673	FALSE	TRUE
ENSMUSG00000053070.5	Cfap300	1592	FALSE	TRUE
ENSMUSG00000003161.15	Sri	4852	FALSE	TRUE
ENSMUSG00000039231.18	Suv39h1	5270	FALSE	TRUE
ENSMUSG00000063590.3	Slc22a28	2004	FALSE	FALSE
ENSMUSG00000040537.17	Adam22	14348	FALSE	TRUE
ENSMUSG00000040729.8	Cep126	5752	FALSE	TRUE
ENSMUSG00000023156.4	Rpp14	2401	FALSE	TRUE
ENSMUSG00000031165.6	Was	2381	FALSE	TRUE
ENSMUSG00000033885.15	Pxk	4042	FALSE	TRUE
ENSMUSG00000022142.8	Nup155	11951	FALSE	TRUE
ENSMUSG00000095687.2	Rnaset2a	3343	FALSE	FALSE
ENSMUSG00000031166.13	Wdr13	5277	FALSE	TRUE
ENSMUSG00000031167.16	Rbm3	4698	FALSE	TRUE
ENSMUSG00000041261.9	Car8	3853	FALSE	TRUE
ENSMUSG00000039201.9	Tbc1d25	2794	FALSE	TRUE
ENSMUSG00000075044.13	Slc22a29	2272	FALSE	FALSE
ENSMUSG00000069135.11	Fgfr1op	4008	FALSE	TRUE
ENSMUSG00000021748.9	Pdhb	3861	FALSE	TRUE
ENSMUSG00000039801.7	Cplane1	13095	FALSE	TRUE
ENSMUSG00000070844.11	Vmn2r42	5716	FALSE	FALSE
ENSMUSG00000031168.14	Ebp	2310	FALSE	TRUE
ENSMUSG00000031169.13	Porcn	3000	FALSE	TRUE
ENSMUSG00000052551.16	Adarb2	13114	FALSE	TRUE
ENSMUSG00000047712.8	Ust	4626	FALSE	TRUE
ENSMUSG00000037669.15	Ldah	7297	FALSE	TRUE
ENSMUSG00000042447.13	Mios	6552	FALSE	TRUE
ENSMUSG00000021752.13	Kctd6	3257	FALSE	TRUE
ENSMUSG00000021751.13	Acox2	3703	FALSE	FALSE
ENSMUSG00000040899.14	Ccr6	2320	FALSE	FALSE
ENSMUSG00000031171.11	Ftsj1	4760	FALSE	TRUE
ENSMUSG00000012483.4	Rpa3	1136	FALSE	TRUE
ENSMUSG00000089862.8	Umad1	5018	FALSE	TRUE
ENSMUSG00000031170.14	Slc38a5	2241	TRUE	TRUE
ENSMUSG00000023861.17	Mpc1	2082	FALSE	TRUE
ENSMUSG00000022141.7	Nipbl	9423	FALSE	TRUE
ENSMUSG00000021750.16	Fam107a	3870	TRUE	TRUE
ENSMUSG00000037660.5	Gdf7	1423	FALSE	FALSE
ENSMUSG00000073468.12	Sft2d1	3064	FALSE	TRUE
ENSMUSG00000020605.9	Hs1bp3	3004	FALSE	TRUE
ENSMUSG00000052562.15	Slc22a30	3368	FALSE	FALSE
ENSMUSG00000055945.8	Prr18	3656	TRUE	TRUE
ENSMUSG00000021749.6	Oit1	1569	FALSE	FALSE
ENSMUSG00000058159.14	T2	2862	FALSE	FALSE
ENSMUSG00000025909.16	Sntg1	10908	FALSE	TRUE
ENSMUSG00000002297.16	Dbf4	8728	FALSE	FALSE
ENSMUSG00000022715.3	Tmem114	1407	FALSE	FALSE
ENSMUSG00000079705.4	Ssxb1	875	FALSE	FALSE
ENSMUSG00000054099.11	Slc25a40	8386	FALSE	TRUE
ENSMUSG00000021747.12	4930452B06Rik	3279	FALSE	TRUE
ENSMUSG00000020422.14	Tns3	11799	FALSE	TRUE
ENSMUSG00000062327.10	T	2315	FALSE	FALSE
ENSMUSG00000039345.16	Mettl22	5768	FALSE	TRUE
ENSMUSG00000040570.14	Rundc3b	3824	FALSE	TRUE
ENSMUSG00000054364.5	Rhob	2349	FALSE	TRUE
ENSMUSG00000027500.10	Stmn2	5602	FALSE	TRUE
ENSMUSG00000029638.17	Glcci1	7756	FALSE	FALSE
ENSMUSG00000057880.12	Abat	7748	FALSE	TRUE
ENSMUSG00000023868.17	Pde10a	12849	FALSE	TRUE
ENSMUSG00000020600.13	Slc7a15	2990	FALSE	FALSE
ENSMUSG00000047187.9	Rab2a	2133	FALSE	TRUE
ENSMUSG00000031997.9	Trpc6	5066	TRUE	TRUE
ENSMUSG00000079701.7	Ssxb3	824	FALSE	FALSE
ENSMUSG00000063796.9	Slc22a8	3910	TRUE	TRUE
ENSMUSG00000001300.16	Efnb2	6855	FALSE	TRUE
ENSMUSG00000024650.5	Slc22a6	3983	TRUE	TRUE
ENSMUSG00000062995.12	Ica1	3243	FALSE	TRUE
ENSMUSG00000043140.10	Tmem186	3391	FALSE	TRUE
ENSMUSG00000005360.14	Slc1a3	8537	FALSE	TRUE
ENSMUSG00000022711.16	Pmm2	5531	FALSE	TRUE
ENSMUSG00000008393.9	Carhsp1	2858	FALSE	TRUE
ENSMUSG00000040584.8	Abcb1a	5480	TRUE	TRUE
ENSMUSG00000040289.8	Hey1	3265	FALSE	TRUE
ENSMUSG00000032773.9	Chrm1	6487	FALSE	FALSE
ENSMUSG00000040459.11	Arglu1	5477	FALSE	TRUE
ENSMUSG00000020594.14	Pum2	7260	FALSE	TRUE
ENSMUSG00000079703.12	Ssxb8	559	FALSE	FALSE
ENSMUSG00000022710.17	Usp7	7766	FALSE	TRUE
ENSMUSG00000041235.12	Chd7	13786	FALSE	TRUE
ENSMUSG00000010095.13	Slc3a2	3529	FALSE	TRUE
ENSMUSG00000015305.6	Sash1	8568	FALSE	TRUE
ENSMUSG00000042729.11	Wdr74	1867	FALSE	TRUE
ENSMUSG00000090840.2	1700092M07Rik	508	FALSE	FALSE
ENSMUSG00000010110.17	Stx5a	5808	FALSE	TRUE
ENSMUSG00000035371.8	Ssx9	602	FALSE	FALSE
ENSMUSG00000010097.15	Nxf1	4427	FALSE	TRUE
ENSMUSG00000117924.1	Tmem223	748	FALSE	TRUE
ENSMUSG00000020592.14	Sdc1	3809	FALSE	FALSE
ENSMUSG00000118346.1	Tmem179b	845	FALSE	TRUE
ENSMUSG00000003680.16	Taf6l	5017	FALSE	TRUE
ENSMUSG00000071662.4	Polr2g	1247	FALSE	TRUE
ENSMUSG00000028970.9	Abcb1b	7990	FALSE	TRUE
ENSMUSG00000040269.5	Mrps28	783	FALSE	TRUE
ENSMUSG00000071661.7	Zbtb3	2004	FALSE	TRUE
ENSMUSG00000021147.17	Wdr37	10936	FALSE	TRUE
ENSMUSG00000071816.5	Ssxb5	602	FALSE	FALSE
ENSMUSG00000071660.10	Ttc9c	3984	FALSE	TRUE
ENSMUSG00000071659.4	Hnrnpul2	7108	FALSE	TRUE
ENSMUSG00000046634.12	Pkd1l1	7640	FALSE	FALSE
ENSMUSG00000022507.6	1810013L24Rik	4960	FALSE	TRUE
ENSMUSG00000071658.5	Gng3	1643	FALSE	TRUE
ENSMUSG00000071657.12	Bscl2	5897	FALSE	TRUE
ENSMUSG00000071656.7	Lrrn4cl	2600	FALSE	TRUE
ENSMUSG00000071655.12	Ubxn1	3047	FALSE	TRUE
ENSMUSG00000071654.6	Uqcc3	821	FALSE	TRUE
ENSMUSG00000096740.8	Lbhd1	3281	FALSE	TRUE
ENSMUSG00000058258.14	Idi1	3505	TRUE	TRUE
ENSMUSG00000071653.9	1810009A15Rik	1444	FALSE	FALSE
ENSMUSG00000052364.4	B630019K06Rik	2583	TRUE	TRUE
ENSMUSG00000071652.8	Ints5	3274	FALSE	TRUE
ENSMUSG00000042476.12	Abcb4	9383	FALSE	TRUE
ENSMUSG00000071650.6	Ganab	5454	FALSE	TRUE
ENSMUSG00000031870.16	Pgr	8546	FALSE	TRUE
ENSMUSG00000071649.6	B3gat3	2588	FALSE	TRUE
ENSMUSG00000020585.4	Laptm4a	1773	FALSE	TRUE
ENSMUSG00000027506.15	Tpd52	7487	FALSE	TRUE
ENSMUSG00000071648.4	Rom1	1517	FALSE	TRUE
ENSMUSG00000071647.5	Eml3	4108	FALSE	TRUE
ENSMUSG00000071646.9	Mta2	4093	FALSE	TRUE
ENSMUSG00000020583.4	Matn3	3014	FALSE	FALSE
ENSMUSG00000046178.3	Nxph1	4753	FALSE	TRUE
ENSMUSG00000033520.2	Idi2	2253	FALSE	FALSE
ENSMUSG00000071645.6	Tut1	3608	FALSE	TRUE
ENSMUSG00000003623.4	Crot	5456	FALSE	TRUE
ENSMUSG00000021149.8	Gtpbp4	9566	FALSE	TRUE
ENSMUSG00000071644.10	Eef1g	2600	FALSE	TRUE
ENSMUSG00000048424.17	Ranbp3l	6855	TRUE	TRUE
ENSMUSG00000066643.12	Wdr35	7273	FALSE	TRUE
ENSMUSG00000023873.13	1700010I14Rik	2292	FALSE	TRUE
ENSMUSG00000069833.13	Ahnak	19938	TRUE	TRUE
ENSMUSG00000020413.11	Hus1	6450	FALSE	TRUE
ENSMUSG00000050730.17	Arhgap42	7215	FALSE	TRUE
ENSMUSG00000096658.3	Vmn2r39	3646	FALSE	FALSE
ENSMUSG00000040985.13	Sun3	1299	FALSE	FALSE
ENSMUSG00000066637.2	Ttc32	2107	FALSE	TRUE
ENSMUSG00000022253.15	Nadk2	5118	FALSE	TRUE
ENSMUSG00000024653.2	Scgb1a1	476	FALSE	FALSE
ENSMUSG00000033499.14	Larp4b	8464	FALSE	TRUE
ENSMUSG00000079659.5	Tmem243	6841	FALSE	TRUE
ENSMUSG00000024654.8	Asrgl1	4297	FALSE	TRUE
ENSMUSG00000054115.11	Skp2	7875	FALSE	TRUE
ENSMUSG00000020407.13	Upp1	1961	FALSE	TRUE
ENSMUSG00000042508.16	Dmtf1	11041	FALSE	TRUE
ENSMUSG00000039704.7	Lmbrd2	8589	FALSE	TRUE
ENSMUSG00000004668.14	Abca13	19737	FALSE	FALSE
ENSMUSG00000047344.9	Lancl3	3991	FALSE	TRUE
ENSMUSG00000079157.4	Fam155a	6536	FALSE	TRUE
ENSMUSG00000036904.6	Fzd8	5974	FALSE	TRUE
ENSMUSG00000069114.8	Zbtb10	7414	FALSE	TRUE
ENSMUSG00000056004.16	9330182L06Rik	7918	FALSE	TRUE
ENSMUSG00000041216.15	Clvs1	7566	FALSE	TRUE
ENSMUSG00000015342.6	Xk	5076	FALSE	TRUE
ENSMUSG00000048264.16	Dip2c	8235	FALSE	TRUE
ENSMUSG00000072664.11	Ugt3a1	2670	FALSE	FALSE
ENSMUSG00000036855.3	Gjd4	2661	FALSE	FALSE
ENSMUSG00000100200.1	H2al1m	535	FALSE	FALSE
ENSMUSG00000024286.8	Ccny	6095	FALSE	TRUE
ENSMUSG00000049152.11	Ugt3a2	3102	FALSE	FALSE
ENSMUSG00000100448.1	H2al1k	510	FALSE	FALSE
ENSMUSG00000040209.12	Zfp704	15255	FALSE	TRUE
ENSMUSG00000015340.10	Cybb	5808	FALSE	FALSE
ENSMUSG00000039676.4	Capsl	949	FALSE	FALSE
ENSMUSG00000028207.18	Asph	16102	FALSE	TRUE
ENSMUSG00000003974.6	Grm3	3049	FALSE	TRUE
ENSMUSG00000003882.5	Il7r	4663	FALSE	FALSE
ENSMUSG00000061024.8	Rrs1	2048	FALSE	TRUE
ENSMUSG00000025911.14	Adhfe1	3780	FALSE	TRUE
ENSMUSG00000060579.13	Fhit	1491	FALSE	TRUE
ENSMUSG00000059003.12	Grin2a	17933	FALSE	TRUE
ENSMUSG00000048387.8	Osr1	2066	FALSE	FALSE
ENSMUSG00000061065.3	H2al1o	509	FALSE	FALSE
ENSMUSG00000072663.12	Spef2	9916	FALSE	FALSE
ENSMUSG00000067879.3	Vxn	3256	FALSE	TRUE
ENSMUSG00000060487.7	Samd5	6922	FALSE	TRUE
ENSMUSG00000031176.8	Dynlt3	2576	FALSE	TRUE
ENSMUSG00000039488.15	Cntn5	4531	FALSE	TRUE
ENSMUSG00000046173.3	Pabpc6	3223	FALSE	FALSE
ENSMUSG00000025912.16	Mybl1	5402	FALSE	TRUE
ENSMUSG00000021156.17	Zmynd11	10955	FALSE	TRUE
ENSMUSG00000027508.15	Pag1	9580	FALSE	TRUE
ENSMUSG00000036103.9	Colec12	8725	FALSE	TRUE
ENSMUSG00000045210.8	Vcpip1	9749	FALSE	TRUE
ENSMUSG00000019790.17	Stxbp5	16513	FALSE	TRUE
ENSMUSG00000025915.14	Sgk3	14311	FALSE	TRUE
ENSMUSG00000051279.2	Gdf6	3532	FALSE	FALSE
ENSMUSG00000040456.2	H2ap	581	FALSE	FALSE
ENSMUSG00000096872.2	Scgb2a2	1107	FALSE	FALSE
ENSMUSG00000048994.2	H2al3	553	FALSE	FALSE
ENSMUSG00000015619.10	Gata3	3978	FALSE	TRUE
ENSMUSG00000024660.9	Incenp	4329	FALSE	TRUE
ENSMUSG00000046159.16	Chrm3	6253	TRUE	TRUE
ENSMUSG00000025783.2	4930412O13Rik	1381	FALSE	TRUE
ENSMUSG00000079602.2	9230102O04Rik	935	FALSE	FALSE
ENSMUSG00000054453.11	Sytl5	2301	FALSE	TRUE
ENSMUSG00000046101.16	Mcmdc2	5916	FALSE	FALSE
ENSMUSG00000025782.12	Taf3	6389	FALSE	TRUE
ENSMUSG00000095914.1	Vmn2r48	2568	FALSE	FALSE
ENSMUSG00000024287.8	Thoc1	8932	FALSE	TRUE
ENSMUSG00000099032.2	Tcf24	4193	FALSE	FALSE
ENSMUSG00000025916.10	Ppp1r42	1523	FALSE	FALSE
ENSMUSG00000049717.9	Lig4	5202	FALSE	TRUE
ENSMUSG00000040396.12	Abhd13	5191	FALSE	TRUE
ENSMUSG00000024661.7	Fth1	3469	FALSE	TRUE
ENSMUSG00000037418.6	Best1	2579	FALSE	FALSE
ENSMUSG00000047879.17	Usp14	8345	FALSE	TRUE
ENSMUSG00000024663.20	Rab3il1	7161	FALSE	TRUE
ENSMUSG00000031497.9	Tnfsf13b	6868	FALSE	TRUE
ENSMUSG00000027533.10	Fabp5	3567	FALSE	TRUE
ENSMUSG00000025917.9	Cops5	3766	FALSE	TRUE
ENSMUSG00000094606.8	Vmn2r50	4103	FALSE	FALSE
ENSMUSG00000090084.7	Srpx	2652	FALSE	FALSE
ENSMUSG00000056763.16	Cspp1	17553	FALSE	TRUE
ENSMUSG00000024664.5	Fads3	3792	TRUE	TRUE
ENSMUSG00000025781.14	Atp5c1	1908	FALSE	TRUE
ENSMUSG00000024665.8	Fads2	3295	FALSE	TRUE
ENSMUSG00000024290.9	Rock1	18094	FALSE	TRUE
ENSMUSG00000031174.17	Rpgr	7247	FALSE	TRUE
ENSMUSG00000037262.7	Kin	1705	FALSE	TRUE
ENSMUSG00000037254.18	Itih2	3315	TRUE	TRUE
ENSMUSG00000067851.11	Arfgef1	11318	FALSE	TRUE
ENSMUSG00000025780.7	Itih5	7900	TRUE	TRUE
ENSMUSG00000039057.11	Myo16	7910	FALSE	TRUE
ENSMUSG00000039209.12	Rpl39l	831	FALSE	FALSE
ENSMUSG00000005268.20	Prlr	15339	FALSE	FALSE
ENSMUSG00000052468.7	Pmp2	1408	FALSE	FALSE
ENSMUSG00000010663.5	Fads1	4812	FALSE	TRUE
ENSMUSG00000039200.16	Atf7ip2	4843	FALSE	FALSE
ENSMUSG00000024742.15	Fen1	2422	FALSE	TRUE
ENSMUSG00000062078.15	Qk	14242	FALSE	TRUE
ENSMUSG00000036372.14	Tmem258	1611	FALSE	TRUE
ENSMUSG00000062515.3	Fabp4	4489	FALSE	FALSE
ENSMUSG00000036098.15	Myrf	8562	TRUE	TRUE
ENSMUSG00000027530.15	Fabp12	2787	FALSE	FALSE
ENSMUSG00000035735.10	Dagla	5747	FALSE	TRUE
ENSMUSG00000031173.13	Otc	4241	FALSE	FALSE
ENSMUSG00000022505.9	Emp2	8644	FALSE	TRUE
ENSMUSG00000027531.16	Impa1	5437	FALSE	TRUE
ENSMUSG00000042501.12	Cpa6	6840	FALSE	FALSE
ENSMUSG00000042942.18	Greb1l	11022	FALSE	TRUE
ENSMUSG00000058921.3	Slc10a5	3923	FALSE	FALSE
ENSMUSG00000050994.20	Adgb	6192	FALSE	FALSE
ENSMUSG00000039795.14	Zfand1	6267	FALSE	TRUE
ENSMUSG00000039179.13	Tekt5	1807	FALSE	TRUE
ENSMUSG00000089678.8	Agxt2	3165	FALSE	FALSE
ENSMUSG00000027536.6	Chmp4c	10087	FALSE	FALSE
ENSMUSG00000020622.17	Nt5c1b	2741	FALSE	FALSE
ENSMUSG00000061186.15	Sfmbt2	9128	FALSE	TRUE
ENSMUSG00000024743.16	Syt7	7487	FALSE	TRUE
ENSMUSG00000020621.6	Rdh14	1480	FALSE	TRUE
ENSMUSG00000037196.6	Pacrg	1572	FALSE	TRUE
ENSMUSG00000022503.10	Nubp1	3637	FALSE	TRUE
ENSMUSG00000027534.16	Snx16	2632	FALSE	TRUE
ENSMUSG00000050908.12	Tvp23a	3971	FALSE	TRUE
ENSMUSG00000046716.7	Vmn1r67	2543	FALSE	FALSE
ENSMUSG00000044224.16	Dnajc21	4777	FALSE	TRUE
ENSMUSG00000090291.3	Lrrc10b	2103	FALSE	TRUE
ENSMUSG00000035179.4	Ppp1r32	1652	FALSE	FALSE
ENSMUSG00000022247.12	Brix1	2731	FALSE	TRUE
ENSMUSG00000022504.10	Ciita	9535	FALSE	FALSE
ENSMUSG00000058254.12	Tspan7	7067	FALSE	TRUE
ENSMUSG00000022248.14	Rad1	7400	FALSE	TRUE
ENSMUSG00000030393.8	Zik1	4199	FALSE	TRUE
ENSMUSG00000022249.14	Ttc23l	2182	FALSE	FALSE
ENSMUSG00000024668.8	Sdhaf2	7195	FALSE	TRUE
ENSMUSG00000038055.12	Dexi	3353	FALSE	TRUE
ENSMUSG00000047031.5	Vmn1r68	10102	FALSE	FALSE
ENSMUSG00000034820.4	Cpsf7	6416	FALSE	TRUE
ENSMUSG00000024667.12	Tmem216	3281	FALSE	TRUE
ENSMUSG00000019832.5	Rab32	2339	FALSE	TRUE
ENSMUSG00000068663.14	Clec16a	8368	FALSE	TRUE
ENSMUSG00000024293.16	Esco1	5100	FALSE	TRUE
ENSMUSG00000022246.14	Rai14	8462	FALSE	TRUE
ENSMUSG00000024666.6	Tmem138	2360	FALSE	TRUE
ENSMUSG00000034445.8	Cyb561a3	3910	FALSE	TRUE
ENSMUSG00000034371.9	Tkfc	4617	FALSE	TRUE
ENSMUSG00000024740.10	Ddb1	6409	FALSE	TRUE
ENSMUSG00000002477.5	Snrpd1	2052	FALSE	TRUE
ENSMUSG00000043789.8	Vwce	5301	TRUE	TRUE
ENSMUSG00000002475.16	Abhd3	2334	FALSE	TRUE
ENSMUSG00000024738.6	Pga5	1615	FALSE	FALSE
ENSMUSG00000019828.13	Grm1	7648	FALSE	TRUE
ENSMUSG00000034087.14	Nlrp4b	4491
ENSMUSG00000048832.9	Vps37c	2707	FALSE	TRUE
ENSMUSG00000008035.12	Mid1ip1	2128	FALSE	TRUE
ENSMUSG00000024669.8	Cd5	4928	FALSE	FALSE
ENSMUSG00000024294.14	Mib1	10937	FALSE	TRUE
ENSMUSG00000059206.4	Vmn1r71	7545	FALSE	FALSE
ENSMUSG00000038037.5	Socs1	2908	FALSE	FALSE
ENSMUSG00000043050.8	Tnp2	554	FALSE	FALSE
ENSMUSG00000024670.17	Cd6	7968	FALSE	FALSE
ENSMUSG00000050058.6	Prm3	410	FALSE	FALSE
ENSMUSG00000038015.6	Prm2	894	FALSE	FALSE
ENSMUSG00000022501.6	Prm1	571	FALSE	TRUE
ENSMUSG00000037991.9	Rmi2	4495	FALSE	FALSE
ENSMUSG00000024737.2	Slc15a3	5491	FALSE	TRUE
ENSMUSG00000023826.16	Prkn	10219	FALSE	TRUE
ENSMUSG00000024736.15	Tmem132a	4548	FALSE	TRUE
ENSMUSG00000034659.14	Tmem109	3798	FALSE	TRUE
ENSMUSG00000059482.15	2610301B20Rik	2391	FALSE	TRUE
ENSMUSG00000024735.13	Prpf19	7278	FALSE	TRUE
ENSMUSG00000024734.8	Zp1	1981	FALSE	FALSE
ENSMUSG00000034117.3	Ptgdr2	2644	FALSE	FALSE
ENSMUSG00000024732.7	Ccdc86	5774	FALSE	TRUE
ENSMUSG00000058914.12	C1qtnf3	2557	FALSE	FALSE
ENSMUSG00000022500.15	Litaf	5156	FALSE	TRUE
ENSMUSG00000067571.4	Ms4a15	1777	FALSE	FALSE
ENSMUSG00000022244.7	Amacr	2606	FALSE	TRUE
ENSMUSG00000038894.7	Irs2	6323	FALSE	TRUE
ENSMUSG00000049969.3	Plekhf2	3039	FALSE	TRUE
ENSMUSG00000048960.13	Prex2	16609	FALSE	TRUE
ENSMUSG00000022243.10	Slc45a2	2983	FALSE	FALSE
ENSMUSG00000060735.4	Rxfp3	4275	FALSE	TRUE
ENSMUSG00000050323.14	Ndufaf6	1235	FALSE	TRUE
ENSMUSG00000005836.10	Gata6	6508	FALSE	FALSE
ENSMUSG00000037972.7	Snn	2967	FALSE	TRUE
ENSMUSG00000047497.10	Adamts12	10921	FALSE	FALSE
ENSMUSG00000110103.1	Zscan4-ps1	2015	FALSE	FALSE
ENSMUSG00000024730.7	Ms4a8a	1795	FALSE	FALSE
ENSMUSG00000022498.16	Txndc11	8835	FALSE	TRUE
[truncated: 17,623 more rows]

## Sheet: S2_raw counts
GeneID	159	160	161	162	163	164	165	166	167	170	171	172	173	174	175	177	178	179	180	181	182	183	184	185	186	187	188	189	190	191	192	193	201	202	203	204	205	206	207	208	210	211	212	213	214	215	217	218
ENSMUSG00000102053.1	0	1	0	0	0	0	0	0	0	0	0	0	0	0	0	0	0	0	0	0	0	0	0	0	0	0	0	0	0	0	0	0	0	0	0	0	0	0	0	0	0	0	0	0	0	0	0	0
ENSMUSG00000091028.1	1	1	2	0	0	3	2	3	0	0	0	0	0	0	0	1	1	0	0	0	0	0	1	0	0	1	6	1	0	1	0	1	11	1	3	0	1	1	2	1	1	0	0	5	0	2	0	2
ENSMUSG00000096385.7	0	0	0	0	0	1	0	0	0	0	0	0	0	1	0	0	0	0	1	0	0	1	0	0	0	0	3	1	0	0	0	0	2	0	0	0	0	0	1	1	1	0	1	0	0	1	0	0
ENSMUSG00000096519.1	0	0	1	0	0	0	0	0	0	0	0	0	0	0	0	0	0	1	0	0	0	0	0	0	0	0	1	0	0	0	0	0	0	0	0	0	0	0	0	0	0	0	0	2	0	0	2	0
ENSMUSG00000074564.3	0	0	0	0	0	0	0	0	0	0	0	0	0	0	0	0	0	0	0	0	0	0	0	0	0	0	0	0	0	0	0	0	0	0	1	0	0	0	0	0	0	0	0	0	0	0	0	0
ENSMUSG00000095547.1	0	0	0	0	1	0	0	2	0	0	0	0	0	0	1	0	0	0	1	0	0	0	0	2	0	0	2	2	0	0	0	1	3	1	0	0	1	1	0	1	0	0	0	1	0	1	2	0
ENSMUSG00000095186.1	0	0	0	0	2	3	2	0	1	0	0	1	0	1	2	0	0	0	1	0	2	2	0	1	0	2	11	3	0	0	2	1	24	4	13	0	2	4	5	6	2	1	0	2	0	9	11	1
ENSMUSG00000095891.7	0	0	0	0	0	1	0	0	0	0	0	0	0	0	1	0	1	0	0	0	0	1	0	0	1	0	1	2	0	0	0	0	11	0	2	0	1	1	0	3	0	0	1	1	0	0	1	0
ENSMUSG00000090487.8	0	0	0	0	1	0	0	0	0	0	0	0	1	0	0	0	1	0	0	1	0	0	0	0	1	0	0	0	1	1	0	0	0	0	0	0	0	0	1	1	0	1	0	0	0	0	0	1
ENSMUSG00000096736.1	1	0	0	0	0	0	0	0	0	0	0	0	0	0	0	0	0	0	0	0	0	0	0	0	0	1	0	0	0	0	0	0	2	0	0	0	0	0	0	0	0	0	0	0	0	0	1	0
ENSMUSG00000096201.1	0	0	0	0	0	0	0	0	0	0	0	0	0	0	0	0	0	0	0	0	0	0	0	0	0	0	0	0	0	0	0	0	0	0	0	0	0	0	0	0	0	0	0	0	0	0	1	0
ENSMUSG00000079410.4	43	58	53	54	72	14	54	53	61	41	56	60	65	38	43	61	49	48	54	50	40	50	40	56	54	54	39	48	58	46	50	48	51	59	36	40	61	50	63	36	71	62	52	50	57	52	64	50
ENSMUSG00000071613.11	2	1	0	1	10	0	2	3	1	5	4	1	2	1	1	4	2	1	0	3	1	3	2	1	2	3	2	1	1	1	2	0	1	3	4	3	5	1	5	3	1	2	0	2	1	2	2	1
ENSMUSG00000079409.8	0	2	0	0	0	1	0	0	0	0	0	0	1	0	1	0	1	1	0	3	0	0	0	1	0	0	0	2	2	1	0	1	1	2	0	1	0	1	1	1	2	0	0	0	0	1	0	1
ENSMUSG00000094511.7	0	0	0	0	0	0	0	0	0	0	0	0	0	0	0	0	0	0	0	0	0	0	0	0	0	0	0	0	0	0	1	0	0	0	0	0	0	0	0	0	0	0	0	0	0	0	0	0
ENSMUSG00000096574.7	16	14	18	21	18	1	16	12	14	12	20	12	12	10	10	17	12	31	7	19	8	17	12	13	10	10	12	9	12	12	15	2	9	15	5	9	17	13	19	15	16	23	8	15	12	17	13	18
ENSMUSG00000095533.7	0	0	0	0	0	0	0	0	0	0	0	0	0	0	0	0	1	0	0	0	0	0	0	0	0	0	0	0	0	0	0	0	0	0	0	0	0	0	0	0	0	0	0	0	0	0	0	0
ENSMUSG00000095948.7	0	0	0	0	0	0	0	0	0	0	0	0	0	0	0	0	0	0	0	0	0	1	0	0	0	0	0	0	0	0	0	0	0	0	0	0	0	0	0	0	0	0	0	0	0	0	0	0
ENSMUSG00000096488.1	8	16	14	11	7	1	19	13	12	25	6	15	15	10	13	7	18	20	14	11	10	24	12	10	12	12	8	10	10	11	17	19	20	12	19	16	9	15	16	8	14	16	11	14	10	11	12	11
ENSMUSG00000095195.7	13	20	18	16	23	2	17	21	15	15	33	14	19	12	10	18	29	12	15	17	9	12	13	20	13	17	20	8	9	12	23	8	13	19	14	15	17	10	30	10	20	18	12	13	10	17	26	15
ENSMUSG00000072739.4	4	5	3	2	3	2	2	5	2	1	2	3	3	5	1	2	2	2	2	3	4	2	2	4	3	3	4	2	3	1	2	2	5	3	5	4	7	2	4	0	2	0	2	4	2	3	0	0
ENSMUSG00000051396.15	113	108	125	126	112	15	113	95	94	121	115	123	113	121	122	117	121	116	117	106	94	98	104	83	121	108	110	89	109	119	108	104	83	125	88	110	104	136	142	87	114	117	91	99	110	115	91	103
ENSMUSG00000095368.7	0	0	0	0	0	0	0	0	0	1	0	0	0	0	0	0	0	1	0	0	0	0	0	0	0	0	0	0	0	0	0	0	0	0	0	0	0	0	0	0	1	0	0	0	0	0	0	0
ENSMUSG00000079402.9	96	97	84	81	90	10	104	104	139	124	91	94	104	83	101	99	96	130	81	79	79	135	100	73	114	96	70	76	69	93	69	89	103	105	103	115	85	146	130	111	99	104	76	94	125	111	92	79
ENSMUSG00000090364.1	7	2	10	6	8	3	12	5	6	2	7	8	7	2	11	5	3	4	4	6	7	4	4	9	8	7	7	13	11	8	9	9	6	9	5	5	8	8	9	13	6	8	5	4	9	8	3	10
ENSMUSG00000096520.7	0	0	2	0	0	0	0	0	0	0	0	0	0	0	0	0	0	0	0	0	0	0	0	0	0	0	0	0	0	0	0	0	0	0	0	0	0	0	0	0	0	0	0	0	0	0	0	0
ENSMUSG00000096793.7	23	16	21	17	21	5	18	31	17	27	32	15	29	8	20	28	41	22	21	21	18	16	17	15	16	17	13	10	10	15	15	14	20	24	24	21	25	28	22	18	38	17	16	18	20	22	20	30
ENSMUSG00000074419.11	0	0	0	0	0	0	0	0	0	0	0	0	0	0	0	0	0	0	0	0	1	0	0	0	0	0	0	0	0	0	0	1	0	0	0	0	0	0	0	0	0	1	0	0	0	0	0	0
ENSMUSG00000093887.8	3	10	8	1	4	0	1	8	2	10	0	7	5	1	3	1	6	6	7	6	4	2	2	5	2	6	6	7	8	6	5	7	3	6	5	8	8	11	8	3	1	2	4	5	5	4	2	7
ENSMUSG00000096218.2	1	2	0	0	0	0	3	3	0	0	1	1	1	2	2	0	1	1	0	1	0	1	1	1	1	2	1	2	2	3	1	0	1	2	1	0	0	1	1	0	0	1	0	1	0	0	0	0
ENSMUSG00000074417.9	1	0	0	0	0	3	0	2	0	0	0	0	0	0	0	0	0	0	1	1	0	0	0	0	1	0	0	1	0	0	0	0	1	0	0	1	0	1	0	0	0	0	0	0	0	0	0	1
ENSMUSG00000093575.1	4	1	1	4	1	0	3	0	2	3	1	3	0	1	1	4	4	2	1	1	1	3	1	1	3	2	2	2	3	4	0	2	3	5	2	1	7	2	2	0	1	3	2	5	2	4	2	2
ENSMUSG00000096901.7	0	0	0	0	0	2	2	0	2	1	1	1	0	2	1	0	1	0	3	0	1	0	1	1	1	3	0	0	0	0	1	1	0	1	1	1	0	3	2	2	2	0	0	4	1	1	1	0
ENSMUSG00000091756.1	12	15	19	9	11	1	15	21	7	19	9	4	12	12	9	13	14	9	11	10	7	5	4	10	14	16	6	5	7	12	11	10	15	10	19	12	12	8	7	9	9	15	9	7	6	13	14	8
ENSMUSG00000068240.5	128	109	110	115	128	56	116	80	131	89	124	131	108	121	115	84	122	105	123	131	102	96	128	130	106	139	121	116	102	165	114	112	128	166	117	150	100	132	141	118	113	154	138	159	124	143	117	120
ENSMUSG00000095686.7	0	0	0	0	0	0	0	0	0	0	0	0	0	0	0	0	1	0	1	0	0	0	0	0	0	0	0	0	0	0	0	0	0	0	0	0	0	0	0	0	0	0	0	0	0	0	0	0
ENSMUSG00000024869.10	38	63	56	30	35	7	41	32	36	29	57	31	43	41	44	47	37	40	42	42	25	36	55	34	47	44	40	45	69	71	52	44	45	44	43	39	38	48	46	42	31	31	52	46	40	46	43	47
ENSMUSG00000096775.1	8	19	18	10	30	2	17	21	15	8	24	8	14	11	13	19	15	13	10	16	10	19	8	9	6	7	11	7	12	11	5	8	7	15	15	11	18	10	21	12	28	10	5	18	11	12	8	6
ENSMUSG00000091022.8	0	1	0	0	0	0	0	0	1	0	0	0	0	0	0	0	0	0	1	1	0	0	1	0	0	0	0	0	0	0	0	0	0	0	0	0	0	0	0	0	1	0	0	1	0	0	0	0
ENSMUSG00000091563.8	16	10	11	16	22	6	25	21	14	16	20	6	15	14	14	24	19	19	13	19	14	14	24	15	20	12	11	14	20	16	20	7	11	18	19	18	22	14	15	12	27	14	17	20	12	17	24	5
ENSMUSG00000090764.8	0	0	0	0	0	0	0	0	0	0	0	0	0	0	0	0	0	0	0	0	0	0	1	0	1	0	0	0	0	0	1	0	0	0	0	0	0	0	0	0	1	0	0	0	0	0	1	0
ENSMUSG00000079391.10	19	5	23	13	32	5	20	25	25	26	29	19	31	12	12	29	25	20	14	14	17	23	22	22	19	20	18	10	8	13	24	18	15	23	10	21	22	13	17	13	24	17	19	13	18	10	24	14
ENSMUSG00000109061.1	0	1	0	0	0	0	1	0	0	0	0	0	0	0	0	0	0	1	0	0	0	1	1	0	0	0	0	0	1	0	0	0	0	0	0	0	0	0	1	0	2	1	1	0	1	0	1	0
ENSMUSG00000091114.1	0	0	0	0	0	0	0	0	0	0	0	0	0	0	0	0	0	0	0	0	1	0	0	0	0	0	0	0	0	0	0	0	0	0	0	0	0	0	0	0	0	0	0	0	0	0	0	0
ENSMUSG00000095056.7	0	1	0	0	0	0	0	0	0	0	0	0	0	0	0	0	0	0	0	0	0	0	1	0	0	0	0	0	0	0	0	0	0	0	0	0	0	0	0	0	0	0	0	1	0	1	0	0
ENSMUSG00000091418.2	12	10	22	5	29	4	6	18	7	11	19	4	12	3	10	20	20	8	7	9	6	14	2	10	8	12	5	4	5	5	14	10	7	12	9	8	18	5	13	7	22	8	4	12	11	17	5	11
ENSMUSG00000079386.8	17	10	9	9	8	1	6	13	10	21	9	9	12	9	8	9	12	10	16	6	6	9	16	13	10	12	11	5	7	9	20	10	7	12	10	14	4	12	5	9	10	13	8	9	8	15	7	10
ENSMUSG00000091148.7	1	0	0	0	0	0	0	0	0	0	0	0	0	0	1	0	0	0	0	0	0	0	1	0	1	0	0	0	0	1	0	0	0	2	0	0	0	0	0	0	0	0	0	0	0	0	0	0
ENSMUSG00000090472.8	8	3	7	10	5	1	11	5	10	4	8	9	7	10	9	5	6	6	6	7	12	6	14	5	2	10	6	8	3	5	9	3	4	6	7	8	15	6	19	4	8	7	10	15	7	5	12	4
ENSMUSG00000079010.1	0	0	1	0	0	0	0	0	0	0	0	0	0	0	0	0	0	0	0	0	0	0	0	0	0	0	0	0	0	0	0	0	0	0	0	0	0	0	0	0	1	0	0	0	0	0	0	0
ENSMUSG00000071691.11	65	61	74	55	56	19	77	61	69	88	67	64	66	56	50	65	85	84	74	57	48	68	65	47	57	67	66	46	60	67	66	53	75	87	62	85	51	62	95	52	54	63	57	68	71	72	72	62
ENSMUSG00000094258.7	0	0	1	3	1	0	0	1	1	0	0	4	0	0	1	0	0	1	1	1	0	0	0	0	1	0	0	0	0	2	0	0	2	3	1	0	3	4	1	3	1	3	1	0	1	1	0	0
ENSMUSG00000090872.8	8	14	16	9	10	3	19	16	14	14	16	7	15	7	10	14	15	23	18	7	8	15	15	18	22	7	10	5	11	9	13	13	19	22	12	17	15	13	13	15	17	19	15	10	14	15	15	10
ENSMUSG00000094628.7	32	25	44	33	33	12	29	47	38	39	34	29	33	26	22	32	44	66	32	26	30	32	30	36	35	27	25	13	25	24	30	29	34	51	40	46	41	44	46	26	56	39	35	43	33	45	34	28
ENSMUSG00000096370.8	44	59	53	55	43	9	32	41	41	41	49	31	41	42	44	39	43	49	39	36	17	28	33	51	48	39	49	41	32	47	48	44	32	58	28	51	30	35	47	23	48	52	40	43	30	40	44	51
ENSMUSG00000090539.8	0	0	0	0	0	0	0	0	0	0	0	1	0	0	0	0	0	0	0	0	0	0	0	0	1	0	1	0	1	0	0	1	2	1	0	0	1	0	0	0	0	0	0	0	0	0	1	0
ENSMUSG00000104217.1	0	0	1	1	0	0	0	0	0	0	0	0	0	0	0	0	0	0	0	0	0	0	0	0	0	0	0	0	0	0	1	0	0	0	0	0	0	0	0	1	0	0	1	0	0	0	0	0
ENSMUSG00000091494.8	0	0	0	0	0	0	0	0	0	0	0	0	0	0	0	0	1	0	0	0	0	0	0	0	0	0	0	1	0	0	0	0	0	0	0	0	0	0	0	0	1	0	0	0	0	0	1	0
ENSMUSG00000094132.7	8	15	11	12	19	0	10	12	15	6	18	12	18	7	13	16	13	8	12	3	7	13	11	9	7	12	3	7	7	16	16	12	10	7	17	13	13	12	13	9	17	14	14	6	7	18	7	16
ENSMUSG00000091185.1	7	12	8	4	6	7	10	7	9	9	6	7	3	3	6	5	11	8	6	11	5	9	8	5	6	3	11	4	6	7	12	8	5	8	8	6	4	10	6	3	6	7	3	4	9	5	9	3
ENSMUSG00000110221.1	18	16	16	24	9	2	16	16	31	6	11	20	10	25	27	18	25	21	27	23	28	14	18	15	21	28	21	13	23	27	24	14	15	18	26	30	16	27	19	19	24	12	19	17	25	19	19	12
ENSMUSG00000090827.8	0	0	0	0	1	1	0	0	0	0	0	0	0	0	0	0	0	1	0	1	0	0	0	0	0	0	0	1	0	0	0	0	0	1	1	0	0	0	0	0	0	0	0	1	0	0	0	0
ENSMUSG00000109129.1	0	0	0	0	1	0	0	0	0	0	0	0	0	0	0	0	0	0	0	0	0	0	0	0	0	0	0	0	0	0	0	0	0	0	0	0	0	0	0	0	0	0	0	0	0	1	0	0
ENSMUSG00000079383.9	4	3	9	1	4	0	4	5	2	2	5	3	2	1	4	10	6	6	0	1	6	0	0	2	5	0	0	0	0	1	1	3	1	4	8	2	1	5	3	1	1	0	3	5	3	4	2	0
ENSMUSG00000117789.1	3	1	3	3	1	0	1	4	1	3	3	1	2	5	5	3	3	6	7	1	1	7	1	3	6	5	2	3	5	7	2	8	5	3	4	6	1	5	3	3	1	1	2	1	3	1	3	4
ENSMUSG00000095681.7	44	59	49	25	38	7	49	60	15	41	51	28	60	22	28	54	45	32	35	25	19	36	33	40	19	25	24	20	35	34	47	30	31	46	39	38	35	25	45	24	51	26	24	26	20	27	33	33
ENSMUSG00000079378.8	0	0	0	0	0	0	0	0	0	0	1	0	1	0	0	0	0	0	0	0	0	0	1	0	1	0	0	0	0	0	0	0	0	0	0	0	0	0	0	0	0	0	0	1	0	0	1	0
ENSMUSG00000095912.1	9	7	6	5	6	0	3	5	5	4	2	7	7	4	8	3	5	10	8	6	2	3	6	11	5	10	5	6	2	6	6	7	5	9	11	5	7	8	9	10	7	11	3	5	6	5	5	5
ENSMUSG00000079380.4	1	2	1	0	0	0	1	1	0	0	0	1	0	0	1	3	1	0	1	0	0	1	1	1	0	2	0	0	1	1	0	0	3	1	0	0	0	2	0	1	1	1	1	0	2	1	2	1
ENSMUSG00000095693.1	0	0	0	0	0	0	0	0	0	0	0	0	0	0	0	0	0	0	0	0	0	0	0	0	0	0	0	0	0	0	0	0	0	0	0	0	0	0	1	0	0	0	0	0	0	0	0	0
ENSMUSG00000094929.1	0	1	0	0	1	2	0	0	0	0	0	1	0	0	0	0	0	0	0	0	0	0	0	0	0	0	0	1	0	0	0	0	0	1	4	0	0	0	0	0	0	1	1	0	0	1	0	0
ENSMUSG00000096023.1	0	0	0	0	0	0	0	0	0	0	0	0	0	0	0	0	0	0	1	0	0	0	0	0	0	0	0	0	0	0	0	0	0	0	0	0	0	0	0	0	0	0	0	0	0	0	0	0
ENSMUSG00000048398.7	0	0	0	0	0	0	0	0	0	0	0	0	1	0	0	0	0	1	0	0	0	0	0	0	0	1	0	0	0	0	0	0	0	0	0	1	0	0	0	0	1	0	0	0	0	0	0	0
ENSMUSG00000096003.7	40	41	36	35	39	7	42	60	41	29	48	23	31	16	31	40	43	36	30	27	26	37	37	44	33	35	28	24	34	41	40	28	25	46	33	51	32	35	38	33	46	39	28	37	32	47	31	26
ENSMUSG00000094825.8	31	48	40	37	48	6	44	41	43	47	30	42	44	24	34	32	51	58	43	26	20	33	37	46	33	38	26	20	27	37	36	24	32	47	23	47	36	31	46	28	42	37	25	51	26	24	27	30
ENSMUSG00000095797.8	0	0	1	1	1	0	1	0	1	5	1	0	2	0	0	0	2	0	1	1	0	1	1	0	0	2	2	0	0	1	0	0	0	4	0	0	1	0	0	0	3	0	0	2	0	2	0	1
ENSMUSG00000094578.8	1	0	2	0	0	0	1	0	0	0	0	0	1	0	3	0	0	3	1	0	0	0	0	0	0	1	0	0	0	0	1	0	1	0	2	0	1	0	0	1	1	0	0	1	0	2	0	0
ENSMUSG00000095295.8	41	32	52	30	42	10	46	41	48	32	40	40	37	36	32	31	35	49	34	32	28	33	37	31	36	44	26	20	28	39	46	29	48	61	28	44	33	48	54	36	60	36	31	49	38	39	30	39
ENSMUSG00000097853.1	1	0	0	0	2	0	1	5	0	0	0	3	0	1	0	2	0	0	0	0	0	2	2	0	2	0	2	1	2	0	0	3	2	1	1	0	0	0	0	1	3	0	0	2	3	2	0	0
ENSMUSG00000073234.4	2	2	1	0	2	1	0	0	1	1	1	2	7	3	2	2	8	0	0	1	0	0	0	0	1	1	2	3	2	1	3	0	0	2	2	0	0	2	2	0	2	0	0	0	1	2	1	2
ENSMUSG00000096629.7	20	31	20	20	31	6	18	34	17	24	28	10	22	9	15	18	27	26	22	37	19	34	20	20	17	23	17	14	20	27	25	15	23	33	26	27	23	25	30	21	34	36	17	40	16	12	17	15
ENSMUSG00000096470.1	0	0	0	0	0	0	0	0	0	0	0	0	0	0	0	0	0	0	0	0	0	0	0	0	0	0	0	0	0	0	1	0	0	0	0	0	0	0	0	0	0	0	0	0	0	0	0	0
ENSMUSG00000094370.7	16	16	13	7	19	2	14	13	17	18	14	5	13	7	10	12	17	14	9	10	4	17	10	12	15	11	7	5	4	11	13	12	11	15	14	12	14	13	18	12	13	2	13	15	13	13	5	5
ENSMUSG00000118125.1	31	39	36	25	33	5	35	25	34	26	25	34	22	38	37	23	30	20	28	34	25	32	24	24	42	40	34	38	32	41	39	35	23	43	34	32	24	37	26	36	39	35	28	24	34	40	39	24
ENSMUSG00000103034.1	70	81	88	76	85	27	94	90	88	92	117	104	90	81	81	91	96	102	109	96	59	83	104	75	97	89	104	86	83	111	111	100	95	118	105	102	88	126	103	93	78	81	107	96	92	91	98	99
ENSMUSG00000100634.1	0	0	0	0	0	1	0	0	0	0	0	0	0	0	0	0	0	0	0	0	0	0	0	0	0	0	0	0	0	0	0	0	0	0	0	0	0	0	0	0	0	0	0	0	0	0	0	0
ENSMUSG00000090512.8	2	1	2	0	0	0	0	0	2	1	2	3	2	1	0	3	1	1	2	4	1	2	0	3	0	2	4	1	4	1	1	0	2	4	1	2	1	1	2	1	6	0	0	2	0	1	1	1
ENSMUSG00000090707.8	21	23	19	19	12	4	14	21	22	18	18	10	19	17	11	20	12	18	23	21	14	13	16	22	27	21	18	11	17	23	20	16	22	22	22	22	17	24	21	10	23	9	16	24	16	12	23	19
ENSMUSG00000056718.2	24	32	21	21	30	4	14	22	15	15	19	23	17	25	31	31	13	30	23	27	8	17	20	17	19	23	23	21	33	33	28	15	16	23	13	23	14	24	16	22	16	18	18	20	22	27	22	18
ENSMUSG00000091275.1	31	38	49	43	43	5	38	42	36	52	40	44	39	38	37	38	45	37	47	37	32	36	51	39	38	36	36	37	48	35	41	37	40	55	39	37	37	38	40	34	42	46	27	54	43	40	42	49
ENSMUSG00000096036.2	0	0	0	0	0	0	0	0	0	0	0	0	0	0	0	0	0	0	0	0	0	0	0	0	0	0	0	0	0	0	0	0	0	0	0	0	0	0	0	0	0	0	1	0	0	0	0	0
ENSMUSG00000090643.8	0	3	1	0	0	1	1	0	0	0	0	0	0	0	0	0	0	0	0	1	0	1	1	1	0	0	0	1	0	0	0	0	1	0	0	0	0	0	0	1	0	0	0	1	0	0	0	1
ENSMUSG00000091568.8	24	39	26	25	27	11	22	40	24	29	35	26	40	19	28	30	46	41	30	26	21	38	42	28	31	34	22	24	26	28	30	25	31	36	36	37	26	44	52	30	41	54	26	52	42	53	35	39
ENSMUSG00000091882.8	0	1	0	0	0	0	0	0	1	0	0	0	0	0	0	0	0	1	0	0	0	0	0	1	0	0	0	0	0	1	0	0	0	0	0	0	0	0	0	0	0	0	0	0	0	0	0	0
ENSMUSG00000100621.2	3	2	1	1	4	0	3	3	2	5	1	2	2	1	1	2	0	1	2	3	1	1	1	4	0	2	5	2	3	3	3	0	3	3	2	0	3	4	5	0	0	2	5	0	5	1	3	2
ENSMUSG00000094634.8	40	39	45	37	52	13	39	31	55	50	40	30	34	34	30	25	36	51	55	32	25	48	35	46	30	43	27	29	29	37	28	28	34	54	42	43	38	48	33	26	55	48	35	71	49	34	31	35
ENSMUSG00000117666.1	1	1	0	0	0	1	0	0	0	1	0	0	0	0	0	1	0	2	0	1	1	0	0	1	0	0	0	1	0	0	0	1	0	0	0	0	0	0	0	0	0	0	0	1	0	0	0	0
ENSMUSG00000079371.9	0	0	0	0	0	0	0	0	0	0	1	0	0	0	0	0	0	0	0	1	1	0	0	0	0	0	0	0	0	0	0	0	0	1	0	1	1	1	0	0	0	1	0	1	0	0	1	0
ENSMUSG00000094460.7	0	0	0	0	0	0	1	0	0	0	0	0	0	0	0	0	0	0	0	0	0	0	0	0	0	0	0	0	0	0	0	0	0	0	0	0	0	0	0	0	0	0	0	0	0	0	0	0
ENSMUSG00000079396.4	22	19	27	16	25	5	20	22	21	19	27	15	17	14	20	15	35	27	14	19	12	15	16	15	11	21	15	17	13	12	25	28	19	18	30	19	21	21	36	16	25	21	14	24	13	22	28	11
ENSMUSG00000094811.7	0	1	1	0	1	0	0	0	0	1	0	0	0	0	0	1	0	1	0	2	0	0	0	0	0	0	0	0	0	0	2	0	0	2	2	1	0	1	1	0	0	0	0	0	0	0	0	0
ENSMUSG00000109398.2	73	88	79	68	77	25	108	90	76	84	104	74	80	70	73	67	90	89	97	78	61	69	80	84	98	80	104	71	90	89	101	85	106	97	98	115	79	81	85	81	87	107	96	118	73	100	86	78
ENSMUSG00000072738.3	2	2	5	3	2	1	1	4	0	0	1	1	1	0	0	1	1	2	2	2	0	1	2	1	0	2	0	6	0	0	2	2	0	2	2	0	3	2	3	1	2	1	0	1	2	2	3	2
ENSMUSG00000096904.7	11	9	13	17	15	2	13	11	12	13	10	8	20	8	11	25	15	20	14	10	14	14	10	12	15	11	4	8	14	4	16	6	9	20	8	16	10	13	15	12	14	25	7	20	8	15	14	9
ENSMUSG00000045929.8	1	6	3	3	5	0	2	3	1	5	3	5	3	2	2	4	4	2	1	1	1	1	2	6	3	4	4	2	1	2	3	2	3	2	4	1	2	1	3	3	4	4	3	4	1	4	5	2
ENSMUSG00000090627.8	0	0	0	0	0	0	0	0	0	0	0	0	0	0	0	0	1	0	0	0	0	0	0	0	0	0	0	1	0	0	1	0	0	0	1	0	0	0	0	0	0	0	0	1	0	0	1	0
ENSMUSG00000101243.1	0	0	0	0	0	0	0	0	0	0	0	0	0	0	0	0	0	0	0	0	0	0	0	0	0	0	0	0	0	0	0	0	0	0	0	0	0	0	0	0	0	0	0	1	0	0	0	0
ENSMUSG00000093898.2	9	10	5	6	5	1	11	7	7	7	15	5	1	4	5	6	10	7	7	2	3	4	11	6	4	3	5	2	5	6	8	4	6	11	11	7	8	10	11	5	10	6	3	11	5	3	4	7
ENSMUSG00000096839.7	0	2	1	1	0	1	0	0	2	1	2	0	0	2	1	0	1	2	2	2	0	0	0	1	1	1	0	1	2	1	4	2	0	1	0	2	1	0	1	3	0	1	0	1	2	0	0	1
ENSMUSG00000094590.2	2	3	1	1	0	0	0	1	0	1	2	1	3	0	2	0	1	0	0	1	0	0	2	0	2	1	0	1	0	5	0	0	0	2	1	0	0	1	3	3	2	0	1	0	1	4	3	0
ENSMUSG00000079806.2	0	0	0	0	0	0	0	0	0	0	0	0	0	0	0	0	0	0	0	0	0	0	0	0	0	0	0	0	0	0	0	0	0	0	0	0	0	0	0	0	0	1	0	0	0	0	0	0
ENSMUSG00000091814.1	7	3	6	4	2	1	2	4	1	4	4	5	2	8	2	6	3	5	6	6	2	7	5	4	5	6	1	1	5	7	6	5	4	1	7	4	3	3	3	1	4	5	4	1	4	3	4	3
ENSMUSG00000091754.8	122	110	104	85	112	29	94	91	104	89	94	100	103	103	94	99	112	112	98	92	59	99	88	93	110	100	92	108	91	96	107	95	103	108	96	122	82	100	119	81	120	88	89	112	103	108	87	89
ENSMUSG00000078488.1	0	0	0	0	0	0	0	0	0	0	0	0	0	0	0	0	0	0	0	0	0	0	0	0	0	1	0	0	0	0	0	0	0	1	0	0	0	0	0	0	0	0	0	0	0	0	0	0
ENSMUSG00000090404.7	1	0	0	0	0	0	0	0	0	0	0	0	0	0	0	0	0	0	0	0	0	0	0	0	1	0	0	0	0	0	0	0	0	0	0	1	1	0	0	0	0	0	0	0	0	0	0	0
ENSMUSG00000096685.7	0	0	0	0	0	0	0	0	0	0	0	0	0	0	0	0	0	1	0	0	0	0	0	0	0	0	0	0	0	0	0	0	0	0	0	0	0	1	0	0	0	0	0	0	0	0	0	0
ENSMUSG00000090691.3	62	72	81	70	71	13	73	80	76	74	67	71	68	64	55	74	74	88	69	51	45	56	77	67	58	62	71	52	60	65	73	59	56	61	82	64	72	69	79	43	79	82	41	95	59	71	52	62
ENSMUSG00000091400.1	2	2	1	1	0	0	1	1	0	0	1	0	0	0	0	0	1	0	0	0	0	1	1	0	1	0	0	1	0	1	0	1	0	1	2	3	0	1	2	1	1	1	1	0	0	0	0	0
ENSMUSG00000116876.1	6	8	2	4	5	0	1	5	13	3	2	5	1	5	8	3	5	5	5	4	2	9	5	2	7	7	9	5	4	6	5	5	10	3	5	6	4	7	3	5	0	3	6	4	6	5	10	8
ENSMUSG00000093985.7	12	23	23	23	27	5	31	25	30	29	27	21	26	20	20	32	29	31	31	20	18	26	23	14	13	14	15	8	12	17	22	13	24	22	23	20	17	19	17	11	18	28	22	27	8	20	25	17
ENSMUSG00000094083.2	2	7	3	1	7	1	4	9	3	3	2	4	1	5	6	7	0	7	7	3	5	5	7	5	3	6	3	4	6	7	4	5	3	2	7	5	5	11	6	9	3	8	4	7	7	6	4	3
ENSMUSG00000094021.7	1	1	1	1	0	0	1	0	0	0	0	0	0	0	0	0	1	0	2	0	0	0	0	0	0	0	1	0	0	0	0	0	1	0	2	1	0	1	1	1	2	0	0	0	1	0	0	0
ENSMUSG00000092167.8	51	34	34	25	40	8	47	34	33	33	30	27	34	41	47	44	35	39	41	32	17	44	33	30	46	27	30	29	32	39	34	30	30	39	24	37	31	44	47	28	29	43	33	36	35	38	28	29
ENSMUSG00000090363.8	11	17	21	12	20	1	16	20	13	13	13	18	22	12	21	19	19	17	14	12	12	15	22	14	26	5	8	15	12	22	19	18	19	13	11	19	16	13	19	11	13	24	10	16	25	13	18	16
ENSMUSG00000094484.2	0	0	0	0	0	0	0	0	0	0	0	0	0	0	0	0	0	0	0	0	0	0	0	0	0	1	0	0	0	0	0	0	0	1	0	0	0	0	0	0	0	0	0	0	0	0	0	0
ENSMUSG00000095015.7	1	0	0	0	0	0	0	0	0	0	0	0	0	0	0	0	0	2	0	0	1	0	1	1	0	1	0	2	0	1	0	0	1	1	1	0	0	0	0	1	1	0	0	1	0	0	0	1
ENSMUSG00000110105.1	77	77	80	73	60	14	81	69	64	71	78	48	70	70	69	79	68	73	67	62	55	64	50	64	65	77	60	48	56	82	95	72	50	78	68	70	58	58	80	50	65	75	69	70	50	76	57	43
ENSMUSG00000091472.2	43	47	46	48	54	14	45	49	45	43	44	44	45	46	30	58	58	57	60	29	32	49	58	44	41	51	32	24	46	31	45	43	50	69	56	64	39	40	71	45	67	65	47	45	44	53	41	45
ENSMUSG00000072726.3	0	0	0	0	0	0	0	0	0	0	0	0	0	0	0	0	0	1	0	0	0	0	0	0	0	0	0	0	0	0	0	0	0	0	0	0	0	0	0	0	0	0	0	0	0	0	0	0
ENSMUSG00000110139.1	0	0	0	0	0	0	0	0	0	0	0	0	0	0	1	0	0	0	0	0	0	0	1	0	0	0	0	0	0	0	1	0	0	0	0	0	0	0	0	0	0	0	0	0	0	0	0	0
ENSMUSG00000091676.1	0	0	2	1	0	0	1	0	0	0	0	0	1	1	0	0	0	1	0	0	2	1	1	0	0	0	2	1	1	1	1	0	1	0	0	1	0	0	0	1	0	2	0	0	2	1	0	2
ENSMUSG00000091227.1	1	0	1	1	1	1	2	0	2	1	3	1	3	4	1	1	3	1	2	0	2	3	1	1	2	2	5	2	1	1	1	1	0	3	0	2	1	5	5	1	4	4	2	1	2	1	2	2
ENSMUSG00000091617.8	20	17	27	12	20	9	27	22	24	21	26	15	28	14	19	30	27	18	24	16	15	20	17	17	20	13	21	16	13	17	19	21	19	23	11	29	14	11	19	11	23	23	12	16	15	15	17	23
ENSMUSG00000079364.3	67	79	79	62	50	9	62	45	55	45	36	36	36	52	51	44	46	52	69	42	34	51	41	51	53	55	38	38	47	42	51	36	37	59	35	33	33	53	47	36	51	41	25	35	45	37	50	33
ENSMUSG00000094081.2	0	0	0	0	1	0	0	0	0	0	0	0	0	0	0	0	0	0	0	0	0	0	0	1	0	0	0	0	0	0	0	0	0	0	0	0	0	0	0	0	0	0	0	0	0	1	0	0
ENSMUSG00000063277.7	3	1	7	5	7	1	8	10	2	3	2	3	7	2	6	2	5	2	2	5	1	4	1	3	0	4	8	1	1	2	4	2	7	6	1	7	10	7	4	4	5	5	4	5	4	4	2	3
ENSMUSG00000109493.1	1	0	1	0	1	0	0	0	0	0	0	0	0	0	0	0	0	0	0	0	0	1	0	0	0	1	0	1	0	0	0	0	1	0	0	0	0	0	0	0	0	0	0	1	0	0	0	0
ENSMUSG00000073290.1	0	0	0	0	0	0	0	0	0	0	0	0	0	0	0	0	0	0	0	0	0	0	0	0	0	0	1	1	0	0	0	0	0	0	0	0	0	0	0	0	0	0	0	0	0	0	0	0
ENSMUSG00000109649.1	0	1	0	0	0	0	0	0	0	0	0	0	0	0	0	1	1	0	0	1	0	0	0	0	0	0	0	0	0	0	0	0	0	0	0	0	0	0	0	0	0	0	0	0	0	0	0	0
ENSMUSG00000099861.1	0	0	0	0	0	0	0	0	0	0	1	0	0	0	0	0	0	0	0	0	0	0	0	0	0	0	0	0	0	0	0	0	0	0	0	0	0	0	0	0	0	0	0	0	0	0	0	0
ENSMUSG00000095324.2	0	0	0	0	0	0	0	0	0	0	0	0	0	0	0	0	0	0	0	0	0	0	0	0	0	0	0	0	0	0	0	0	0	0	0	0	0	0	0	0	0	0	0	0	0	0	1	0
ENSMUSG00000116988.1	0	3	4	2	3	0	3	2	6	7	6	3	4	5	5	5	4	4	4	3	3	1	4	1	5	4	3	2	8	3	4	3	3	6	3	3	8	2	3	0	5	8	3	3	4	0	4	4
ENSMUSG00000107705.1	2	1	1	0	1	0	2	3	1	1	0	4	0	0	0	0	1	0	1	0	0	1	0	0	4	0	2	0	2	0	2	2	4	1	0	1	1	6	3	0	0	0	1	0	0	3	1	2
ENSMUSG00000099104.1	0	0	0	1	0	0	1	0	0	0	0	0	0	0	1	0	0	0	0	0	0	0	0	0	0	0	0	0	0	0	0	0	0	0	0	0	0	0	0	0	0	0	0	1	0	0	1	0
ENSMUSG00000107252.1	1	1	0	2	0	1	2	2	2	0	1	1	1	5	0	1	0	1	2	2	1	0	0	3	1	1	0	0	0	1	1	0	1	4	2	3	1	1	0	1	1	1	2	1	0	1	2	3
ENSMUSG00000118124.1	0	0	0	0	0	0	0	0	0	0	0	0	0	0	0	0	1	0	0	0	0	0	0	0	0	0	0	0	0	0	0	0	0	0	1	0	0	0	0	0	0	0	0	0	1	0	0	0
ENSMUSG00000079699.2	2	4	3	2	2	0	6	4	3	3	4	1	7	2	9	5	5	5	3	4	2	2	1	6	4	4	1	1	3	4	3	2	2	3	0	2	6	4	3	0	1	2	2	3	1	2	4	2
ENSMUSG00000079697.1	13	9	8	4	14	1	9	9	5	8	5	5	7	3	8	9	10	12	2	6	5	6	6	2	7	5	5	6	5	9	6	5	3	11	6	5	6	4	11	3	3	8	5	7	5	7	3	6
ENSMUSG00000116166.1	0	0	0	0	0	0	0	0	0	0	0	0	0	0	0	0	0	0	0	0	0	0	0	1	0	0	0	0	0	0	0	0	0	0	0	0	0	0	0	0	0	0	0	0	0	0	0	0
ENSMUSG00000116347.1	0	0	1	0	0	0	0	0	0	0	0	0	0	0	0	1	0	0	0	0	0	0	0	0	0	0	0	0	0	0	0	0	0	0	1	0	0	1	0	0	0	0	0	0	0	0	0	0
ENSMUSG00000021148.11	0	0	0	0	2	0	0	0	0	0	0	0	0	0	1	0	0	0	0	0	0	0	0	0	0	0	0	0	0	1	1	0	1	1	1	0	0	0	0	1	1	0	0	0	0	1	0	1
ENSMUSG00000040978.4	23	25	28	21	12	12	28	33	30	35	22	28	27	19	23	28	30	33	36	24	25	23	28	33	21	26	16	25	26	29	19	15	29	41	22	37	26	39	26	24	33	36	45	56	44	40	32	29
ENSMUSG00000079694.2	1	2	0	0	3	0	1	0	1	0	1	1	0	1	1	0	0	1	0	0	0	3	0	0	0	0	1	1	0	0	0	0	0	1	0	0	0	0	1	1	0	0	1	1	0	1	1	1
ENSMUSG00000096294.1	1	0	0	0	0	0	0	0	0	0	0	0	0	0	0	0	0	0	0	0	0	0	1	0	0	0	0	0	0	0	0	0	0	0	0	1	0	0	0	0	0	0	0	0	0	0	0	0
ENSMUSG00000049230.8	102	116	120	101	111	18	110	124	144	135	154	125	115	133	107	117	168	120	119	112	107	91	94	110	119	134	134	135	133	134	150	101	147	112	131	131	111	108	160	87	139	162	133	136	120	129	120	124
ENSMUSG00000095242.2	0	0	0	0	0	0	0	0	0	0	0	0	0	0	0	0	0	0	0	0	0	0	0	0	0	0	0	0	0	0	0	0	0	0	0	0	0	0	0	0	0	1	0	0	0	0	0	0
ENSMUSG00000078481.1	1	2	1	0	2	0	3	0	2	0	1	2	2	0	1	0	1	1	1	0	0	4	0	1	1	3	3	4	0	0	0	3	0	1	2	1	2	3	2	4	0	1	3	3	1	3	1	1
ENSMUSG00000079740.1	0	0	0	0	0	0	0	0	1	0	0	0	0	0	0	0	0	0	0	0	0	0	0	0	0	0	0	0	0	0	0	0	0	0	0	0	0	0	0	0	0	0	0	0	0	0	0	0
ENSMUSG00000094838.2	0	0	0	0	0	0	0	0	0	0	0	0	0	0	0	0	0	1	0	0	0	0	0	0	0	0	0	0	0	0	0	0	0	0	0	0	0	0	0	0	0	0	0	0	0	0	0	0
ENSMUSG00000097148.2	21	18	26	22	21	10	12	17	30	26	34	41	26	12	13	16	20	27	37	35	23	18	23	20	19	23	28	21	26	30	28	15	32	28	29	35	26	37	31	25	25	23	29	29	28	30	25	27
ENSMUSG00000058470.10	0	0	0	0	0	3	1	0	1	3	1	1	1	2	1	3	1	1	0	0	3	0	1	0	0	1	1	1	1	0	0	0	1	3	1	1	1	1	1	1	1	0	1	0	0	3	1	1
ENSMUSG00000100231.1	0	0	0	0	0	0	0	0	0	0	0	0	0	0	0	0	0	0	0	0	0	0	0	0	0	0	0	0	0	0	0	0	1	0	0	0	0	0	0	0	0	0	0	0	0	0	0	0
ENSMUSG00000114378.1	0	3	2	0	3	0	1	0	0	3	0	3	0	1	2	2	1	0	5	0	1	2	2	0	1	0	2	0	0	1	2	1	3	1	0	1	1	1	2	0	0	2	1	2	3	1	0	0
ENSMUSG00000071633.11	2	4	3	2	4	0	3	3	6	1	3	7	0	3	0	2	3	4	3	2	0	2	2	6	2	2	2	2	2	2	5	1	3	4	6	6	4	2	1	2	5	3	2	3	2	2	1	1
ENSMUSG00000091014.3	0	0	0	0	0	0	0	0	0	0	0	0	0	0	0	0	0	0	0	0	0	0	0	0	0	0	0	0	0	0	0	0	0	0	0	1	0	0	0	0	0	0	0	0	0	0	0	0
ENSMUSG00000090592.2	1	0	0	0	1	1	0	0	0	0	0	0	1	1	0	0	0	0	0	0	0	0	0	0	0	0	0	0	0	0	0	0	0	0	0	0	0	0	0	0	0	0	1	0	0	0	0	1
ENSMUSG00000095900.2	0	0	0	0	0	1	0	0	0	0	0	0	0	0	0	0	0	0	0	0	0	0	0	0	0	0	0	0	0	0	0	0	0	0	0	0	0	0	0	0	0	0	0	0	0	0	0	0
ENSMUSG00000084902.2	0	0	0	0	0	0	0	0	0	0	0	0	0	0	0	0	0	0	0	0	0	0	0	0	0	0	0	0	0	0	0	0	0	0	0	0	0	0	0	0	0	0	1	0	0	1	0	0
ENSMUSG00000079357.9	7	17	18	5	10	1	13	16	15	10	16	12	12	13	12	14	17	7	16	9	11	8	8	3	8	13	11	6	7	8	18	7	9	7	13	10	9	8	11	8	9	12	9	11	10	9	11	14
ENSMUSG00000067941.5	0	0	0	0	0	0	0	0	0	0	1	0	0	0	0	0	0	0	0	0	0	0	0	0	0	2	0	0	0	0	0	0	0	0	0	0	0	0	0	0	0	1	0	0	0	0	1	0
ENSMUSG00000101307.2	0	0	0	0	0	1	0	0	0	0	0	0	0	0	0	0	0	0	0	0	0	0	0	1	0	0	0	0	0	0	0	0	0	0	0	0	0	0	0	1	0	0	0	0	0	0	0	0
ENSMUSG00000033219.8	0	1	0	0	0	0	0	0	0	0	0	3	0	0	0	0	0	0	1	0	0	0	0	1	0	1	1	1	0	2	0	1	1	0	0	0	0	1	0	0	0	1	1	3	0	1	0	2
ENSMUSG00000116780.1	1	4	4	3	3	0	2	0	4	4	2	2	4	3	1	4	5	5	3	3	1	1	1	1	2	1	1	1	3	2	0	5	2	3	3	2	3	2	1	1	5	8	1	2	1	3	5	5
ENSMUSG00000072188.4	1	0	1	0	3	0	1	0	2	1	1	0	1	0	1	0	1	0	1	0	0	0	1	2	2	1	1	3	0	5	0	1	0	2	0	0	0	1	2	2	0	1	0	2	1	0	1	0
ENSMUSG00000079710.10	11	14	13	16	17	0	23	13	19	16	17	11	10	19	18	15	22	23	19	14	13	18	19	16	16	18	20	10	22	20	18	14	18	24	17	27	18	15	25	14	19	22	15	13	20	9	8	17
ENSMUSG00000116895.1	417	440	449	430	363	79	449	393	432	463	400	422	382	435	425	401	472	478	417	443	380	402	386	444	498	424	418	381	417	489	504	403	411	548	408	470	405	482	522	386	412	481	451	568	499	475	373	425
ENSMUSG00000091897.1	0	1	2	0	1	0	2	0	0	2	2	1	2	3	1	0	1	0	2	0	2	2	2	2	1	0	2	2	0	3	3	2	0	0	1	0	2	1	1	1	1	3	0	5	4	0	0	2
ENSMUSG00000078783.1	0	2	0	0	0	1	0	0	0	0	0	0	0	0	0	0	0	0	0	0	0	2	0	0	0	0	0	0	0	1	0	0	0	1	1	0	0	0	0	1	0	1	1	1	0	0	0	0
ENSMUSG00000094472.1	0	1	0	0	0	0	1	1	1	0	0	1	1	0	0	0	1	0	0	0	0	0	0	1	1	0	0	0	1	0	0	0	1	2	0	1	0	0	0	0	0	0	0	0	0	1	0	0
ENSMUSG00000099762.3	0	1	0	2	0	2	0	1	2	0	0	0	0	0	0	0	1	0	1	1	0	0	0	1	1	0	1	0	2	0	0	0	3	0	0	0	0	0	1	1	0	0	1	0	0	2	1	1
ENSMUSG00000106445.1	0	3	0	0	1	2	0	0	2	0	1	1	0	1	2	0	1	1	0	2	8	1	4	3	0	2	0	2	2	8	1	1	0	2	0	1	1	2	1	0	0	0	1	2	2	2	4	3
ENSMUSG00000096878.2	3	0	1	2	1	0	2	1	1	1	0	1	0	2	3	0	0	0	2	1	1	2	1	2	1	3	0	1	0	4	1	2	0	4	1	0	2	0	0	2	1	5	2	3	3	2	1	1
ENSMUSG00000078780.7	0	0	0	0	0	1	0	0	0	0	0	0	0	0	0	0	0	1	0	0	1	0	0	0	0	0	1	1	0	0	0	0	1	0	0	0	0	0	0	0	0	0	0	0	0	0	0	0
ENSMUSG00000108348.2	2010	2284	2314	2094	1909	290	2567	2161	2525	2458	2608	2201	2155	2381	2063	2488	2827	2643	2656	2104	1465	2331	2421	2132	2900	2760	2816	2197	2730	2316	2848	2408	2582	2635	2375	2302	2380	2515	2704	1994	2813	2859	2483	2253	2099	2571	2365	2146
ENSMUSG00000095520.2	0	0	0	0	0	0	0	0	0	0	1	0	0	0	0	0	0	0	0	0	0	0	0	0	0	0	0	0	0	1	0	0	0	0	0	0	0	0	0	0	0	0	0	0	0	0	0	0
ENSMUSG00000092470.1	4	11	3	3	8	1	6	4	6	6	3	4	4	5	3	4	2	6	2	7	3	4	6	3	5	5	10	3	9	4	5	4	1	6	7	1	3	3	6	1	4	1	6	1	8	5	7	8
ENSMUSG00000116925.1	0	0	0	0	0	0	0	0	0	0	0	0	0	0	0	0	0	0	1	0	0	0	0	0	0	0	0	0	1	0	0	0	0	0	0	0	0	0	0	0	0	0	0	0	0	0	1	0
ENSMUSG00000116594.1	82	105	105	102	87	16	95	84	96	82	106	88	98	103	83	99	106	102	100	118	68	94	94	80	73	105	108	75	102	112	114	86	92	122	106	110	114	87	100	69	85	88	91	84	79	94	90	112
ENSMUSG00000044624.7	0	0	1	0	0	1	1	0	0	0	2	0	0	0	0	0	0	2	0	0	0	0	0	0	0	0	0	0	0	1	1	0	2	1	0	2	0	0	2	0	0	0	0	1	1	1	0	0
ENSMUSG00000099908.1	0	0	0	0	0	0	0	0	0	1	0	0	1	0	0	0	0	0	0	0	0	0	1	0	1	0	0	0	0	0	0	1	0	0	0	0	0	0	0	0	0	0	1	0	0	0	1	0
ENSMUSG00000085601.7	19	19	18	12	24	3	26	15	38	26	17	25	13	25	21	13	28	24	17	18	16	18	29	24	13	19	9	17	9	13	16	11	24	38	20	21	29	36	31	18	12	33	30	35	28	21	33	38
ENSMUSG00000103371.1	0	1	0	0	0	0	0	0	0	0	0	0	0	0	0	0	0	0	0	0	0	0	0	0	0	0	0	0	0	0	0	0	0	0	0	0	0	0	0	0	0	0	0	0	0	0	0	0
ENSMUSG00000110641.1	0	0	0	0	1	0	0	0	0	0	0	0	0	0	0	0	0	0	0	0	0	0	0	0	0	0	0	0	0	0	0	0	0	0	1	0	0	0	0	0	0	1	0	0	0	0	0	0
ENSMUSG00000095280.1	0	3	1	0	0	1	1	0	0	1	0	0	1	0	1	3	1	1	3	1	2	1	1	1	2	1	15	1	1	1	2	0	29	2	12	0	5	1	8	5	2	0	3	6	1	12	5	5
ENSMUSG00000092036.2	4	1	4	1	1	1	5	4	6	0	1	5	2	7	1	1	3	2	1	3	1	3	1	2	4	4	2	5	3	2	2	7	2	0	1	4	4	3	4	1	4	2	0	5	4	3	2	1
ENSMUSG00000093979.8	50	60	65	45	50	16	57	65	67	67	67	54	57	42	57	50	71	84	67	50	55	55	56	44	42	65	61	46	26	55	63	31	50	86	59	54	65	48	81	54	58	56	61	67	50	63	52	45
ENSMUSG00000095024.8	2	1	1	0	0	0	0	0	0	0	1	0	0	0	0	2	0	1	0	1	0	0	0	0	0	0	0	0	0	1	0	0	0	1	2	1	2	1	0	0	1	0	0	0	0	1	0	0
ENSMUSG00000078772.2	3	8	4	6	8	2	2	5	5	6	1	5	7	3	9	3	4	4	3	2	2	1	4	5	4	3	4	1	5	3	3	4	3	5	0	1	7	4	2	4	1	3	3	0	7	0	3	6
ENSMUSG00000092216.3	14	22	17	14	11	1	24	12	13	20	18	15	17	13	9	16	21	12	20	15	8	18	16	20	18	22	26	8	19	22	14	9	15	13	14	22	19	19	22	21	24	20	23	24	17	28	21	19
ENSMUSG00000110591.1	12	14	8	17	9	0	8	12	4	8	6	8	12	10	5	11	15	8	13	6	4	6	9	7	7	1	8	11	6	7	8	4	6	13	6	6	7	8	8	2	5	8	2	10	3	7	6	5
ENSMUSG00000074449.3	17	15	19	21	26	0	21	10	15	30	16	14	27	20	15	16	29	23	20	9	9	11	23	21	13	15	16	18	12	11	14	16	20	24	15	14	17	11	17	9	19	16	10	12	8	25	25	14
ENSMUSG00000095294.2	11	12	11	9	11	0	16	4	10	14	16	9	8	18	11	15	13	10	14	10	7	9	10	6	15	8	8	10	14	18	15	11	12	17	7	15	6	8	10	10	10	18	17	3	8	12	8	4
ENSMUSG00000111692.1	1	4	5	0	0	0	4	1	0	1	0	3	4	5	2	4	2	3	1	3	0	3	1	0	4	1	6	2	6	2	4	1	0	1	1	3	5	3	2	2	0	4	4	1	1	5	4	4
ENSMUSG00000111497.1	6	10	8	4	4	0	1	9	4	4	4	4	5	10	6	8	2	0	6	3	3	4	6	1	6	13	4	8	5	9	12	8	1	1	4	6	3	5	4	6	3	3	3	2	4	6	0	6
ENSMUSG00000094294.2	0	0	0	0	0	0	0	0	0	0	0	0	0	0	0	0	0	0	0	0	0	0	0	0	0	0	0	0	0	0	0	0	0	0	0	1	0	0	0	0	0	0	0	0	0	0	0	0
ENSMUSG00000079941.1	66	50	81	70	63	26	70	51	84	65	85	107	62	75	75	45	65	72	77	86	91	68	71	65	76	89	97	80	83	122	70	76	92	106	77	107	80	78	89	71	76	83	92	123	69	76	82	61
ENSMUSG00000067929.3	34	31	25	28	30	4	23	27	22	29	27	21	24	28	19	35	37	20	23	21	21	21	21	15	31	32	21	18	22	28	29	26	13	40	24	30	29	26	23	18	34	36	25	26	34	36	25	19
ENSMUSG00000103528.1	0	0	0	0	0	0	0	0	0	0	0	0	0	0	0	0	0	0	0	0	0	1	0	0	0	0	0	0	0	0	0	0	0	0	0	0	0	0	0	0	0	0	0	0	0	0	0	0
ENSMUSG00000096283.2	0	0	0	0	0	0	0	0	0	0	0	0	0	0	0	0	0	0	0	0	0	0	0	0	0	0	0	0	0	0	0	0	0	0	0	0	0	0	0	0	0	0	0	1	0	0	0	0
ENSMUSG00000117284.1	269	310	274	257	280	39	294	266	278	272	225	269	223	282	304	238	293	331	275	226	221	268	246	287	297	329	254	240	261	328	287	204	210	307	230	346	235	258	310	192	242	298	203	273	216	256	226	227
ENSMUSG00000091159.1	4	9	9	5	6	4	7	10	3	3	5	4	8	8	5	8	3	5	2	3	2	3	3	8	4	13	11	7	4	7	4	1	9	2	3	2	6	5	8	1	5	6	5	8	8	9	3	1
ENSMUSG00000109396.1	0	0	0	0	0	0	0	0	0	0	0	0	0	0	0	0	0	0	0	0	0	0	0	0	0	0	0	0	0	0	0	0	0	0	0	0	0	0	0	0	0	1	0	0	0	0	0	0
ENSMUSG00000098650.1	0	0	0	0	0	0	0	1	0	0	0	0	0	0	1	0	0	0	0	0	0	1	0	0	0	0	0	0	0	0	0	0	0	0	0	0	0	0	0	0	0	0	0	0	0	0	0	0
ENSMUSG00000068113.6	0	0	0	2	1	0	0	0	0	0	1	0	0	2	2	1	0	2	1	1	0	0	0	0	0	0	0	0	0	0	1	0	0	0	0	0	0	0	0	0	0	1	0	0	0	0	0	0
ENSMUSG00000110291.1	2	1	1	0	2	0	1	2	0	0	0	0	0	1	1	0	0	1	1	1	1	1	1	3	1	1	1	1	2	1	0	1	0	2	1	0	1	3	0	3	1	1	1	0	0	1	2	5
ENSMUSG00000117477.1	11	27	17	10	11	4	10	9	9	20	16	9	11	6	9	15	12	12	14	14	9	10	11	7	11	16	8	7	11	16	13	10	3	10	16	16	9	12	11	8	10	8	8	6	13	10	15	7
ENSMUSG00000091955.2	44	37	47	40	54	26	53	40	32	51	68	49	67	33	57	60	68	42	55	52	47	40	50	55	41	38	49	48	53	69	38	43	53	40	57	51	58	50	61	48	57	62	55	40	26	50	44	67
ENSMUSG00000058927.6	323	317	310	334	307	119	316	284	336	321	277	344	261	350	321	266	297	341	350	310	218	329	307	289	380	381	308	307	303	388	325	323	329	387	282	388	250	375	354	272	337	330	299	342	347	296	286	253
ENSMUSG00000108367.2	5	3	7	1	1	0	3	6	2	8	10	2	7	3	1	19	6	2	2	2	0	0	1	2	1	1	3	2	3	0	7	0	8	1	6	4	5	1	4	2	2	0	0	4	2	2	1	3
ENSMUSG00000114245.1	1	1	2	0	1	0	2	2	2	2	1	1	1	2	0	3	0	2	4	0	1	4	1	1	2	0	0	0	2	0	2	0	2	1	2	0	3	0	3	0	2	2	1	0	0	6	0	1
ENSMUSG00000085484.2	0	0	0	0	0	0	0	0	0	0	0	0	0	0	0	0	0	0	0	1	0	0	0	0	0	0	0	0	0	0	0	0	0	0	0	0	0	0	0	0	0	0	1	0	0	0	0	0
ENSMUSG00000118135.1	2	1	5	2	2	1	4	2	2	2	3	1	0	1	2	5	3	1	2	1	3	2	1	3	4	5	1	2	5	1	2	1	2	2	1	1	2	3	4	2	2	2	3	4	4	2	2	2
ENSMUSG00000093593.1	0	0	0	0	0	0	0	0	0	1	0	0	0	0	0	0	1	0	0	1	0	0	0	0	0	0	0	0	0	0	0	0	0	0	0	0	0	0	0	0	0	0	1	0	0	0	0	0
ENSMUSG00000104824.1	4	6	8	5	2	0	7	10	5	4	4	6	11	8	9	5	7	2	8	1	4	5	1	3	3	1	4	5	1	4	2	3	2	2	3	4	6	5	9	7	7	4	4	6	5	8	6	7
ENSMUSG00000095550.2	4	2	2	2	4	1	2	3	3	8	6	2	3	7	3	2	0	6	5	1	2	2	2	0	4	3	2	2	3	7	3	3	2	3	1	2	5	3	2	2	2	3	2	9	0	4	3	4
ENSMUSG00000106627.1	31	43	57	62	53	9	65	51	70	61	44	55	37	42	44	34	65	55	48	48	23	53	38	56	30	35	23	36	36	34	34	29	59	74	28	67	47	47	62	65	46	67	65	84	65	45	57	44
ENSMUSG00000096045.7	4	7	4	4	5	2	8	2	3	6	3	7	9	7	4	3	11	7	8	5	2	3	3	2	6	0	11	2	4	3	7	6	10	6	3	5	6	3	9	1	6	12	2	13	4	4	5	3
ENSMUSG00000091049.8	12	15	12	8	10	2	15	10	8	8	13	16	3	11	6	12	13	15	9	12	10	12	12	10	13	9	14	11	7	9	11	4	14	15	9	10	9	8	13	7	8	10	10	23	7	9	8	7
ENSMUSG00000067700.5	24	33	33	38	36	2	36	26	29	34	37	25	26	23	31	23	42	39	33	22	22	27	30	35	34	21	21	15	22	21	19	16	42	35	25	33	39	37	47	26	32	46	39	53	49	34	41	30
ENSMUSG00000094800.8	9	13	8	15	12	21	15	9	26	8	8	22	8	9	15	3	8	20	14	31	125	15	16	29	13	14	8	14	9	37	20	23	10	19	10	23	18	19	22	24	17	22	11	42	19	28	31	65
ENSMUSG00000073117.2	6	3	2	3	5	0	2	6	4	4	5	5	4	8	1	5	6	2	3	2	1	5	6	4	2	5	2	6	3	2	2	2	2	4	6	1	0	3	8	1	5	0	5	7	4	1	6	7
ENSMUSG00000073116.4	28	27	40	26	29	6	46	29	41	48	37	33	21	30	26	25	38	23	24	28	21	32	22	32	19	20	20	20	24	28	39	29	23	41	32	25	34	27	35	30	33	35	29	56	23	40	26	26
ENSMUSG00000067698.4	7	10	11	12	9	2	10	8	9	10	5	9	14	4	3	3	13	11	5	13	4	16	5	11	6	9	3	5	5	9	7	9	6	8	13	9	7	4	9	5	5	13	9	12	13	6	12	8
ENSMUSG00000109850.1	1	0	0	0	0	0	0	0	0	0	0	0	2	0	0	0	0	0	0	0	0	0	1	0	0	0	1	0	1	0	0	0	0	0	0	0	0	1	0	1	0	1	0	0	0	1	0	0
ENSMUSG00000059645.6	31	22	37	17	32	5	37	32	34	45	45	30	43	34	24	32	37	35	26	30	16	25	25	10	21	20	13	22	14	18	33	21	37	35	29	30	40	32	34	17	30	38	29	36	38	30	27	21
ENSMUSG00000079644.2	0	0	0	0	0	0	1	0	0	0	0	0	0	0	0	0	0	4	0	0	0	0	0	1	0	0	0	0	0	0	0	0	0	0	0	0	0	0	0	0	1	0	0	0	0	1	0	0
ENSMUSG00000074913.3	0	0	0	0	0	0	0	0	0	0	0	0	0	0	0	0	0	0	0	0	0	0	0	0	0	0	0	0	0	0	0	0	0	0	0	0	0	0	0	0	0	0	0	0	1	0	0	0
ENSMUSG00000117819.1	4	17	9	20	13	0	13	10	19	14	13	12	12	11	9	10	17	12	25	16	18	14	13	19	8	15	33	16	20	20	24	22	26	27	21	35	25	29	22	19	20	17	27	27	27	15	24	28
ENSMUSG00000087364.1	0	0	0	0	0	0	0	0	0	0	2	0	0	0	0	0	0	0	3	0	1	0	0	0	0	0	0	0	0	0	0	1	0	0	0	0	1	0	1	0	0	1	0	0	0	0	0	0
ENSMUSG00000092367.1	0	0	0	0	0	0	0	0	0	0	0	0	0	0	0	0	0	0	0	0	0	0	0	0	0	0	0	0	0	0	0	1	0	0	0	0	0	0	0	0	0	0	0	0	0	1	0	0
ENSMUSG00000110333.1	0	0	0	0	0	0	2	0	1	0	0	0	0	1	1	2	0	2	1	0	0	1	1	0	0	0	1	0	0	2	1	2	0	0	0	0	0	0	0	0	2	0	1	0	0	0	0	1
ENSMUSG00000099541.1	0	0	0	0	0	0	0	0	0	0	0	0	0	0	0	0	0	0	0	0	0	0	0	0	0	0	0	0	0	0	0	0	0	0	0	0	0	0	0	0	0	1	0	0	0	0	0	0
ENSMUSG00000101158.1	0	0	0	0	0	1	0	0	0	0	0	0	0	0	0	0	0	0	0	0	0	0	0	0	0	0	0	0	0	0	0	0	0	0	0	0	0	0	0	0	0	0	0	0	0	0	0	0
ENSMUSG00000117145.1	7	11	9	8	11	6	5	5	16	11	9	3	8	5	6	8	18	9	8	4	4	8	10	9	7	8	7	8	6	12	7	6	5	9	10	6	8	2	14	5	6	6	5	6	7	5	6	3
ENSMUSG00000048411.4	2	2	0	1	6	0	4	2	0	5	3	3	3	5	2	4	1	0	1	1	2	1	1	0	3	2	3	4	2	1	4	1	0	2	2	3	2	2	3	3	0	4	0	0	2	0	2	4
ENSMUSG00000110723.1	11	18	12	17	9	0	17	6	8	20	17	11	14	20	16	21	16	11	11	9	3	13	13	11	17	25	18	18	19	23	25	12	10	12	5	9	9	15	8	11	13	15	8	12	12	17	11	10
ENSMUSG00000091614.2	0	0	0	0	0	0	0	0	0	0	0	0	0	0	0	0	0	0	0	0	0	0	0	0	1	0	0	1	1	0	0	0	0	0	0	0	0	2	0	0	1	0	0	0	0	1	0	0
ENSMUSG00000098374.1	6	3	4	4	3	0	6	4	5	6	6	3	4	4	2	7	5	7	5	2	2	5	2	4	3	6	2	2	2	4	4	5	7	3	5	3	3	2	6	2	6	3	2	2	3	9	3	2
ENSMUSG00000079497.4	1	4	4	7	6	0	2	3	6	9	4	3	4	4	5	7	8	1	5	4	4	3	3	1	2	3	7	2	7	1	2	2	2	3	12	6	5	1	3	4	2	4	2	1	2	6	3	3
ENSMUSG00000075425.10	9	11	14	14	10	1	14	12	14	12	11	13	8	12	11	10	15	17	15	20	6	9	16	7	12	14	13	11	12	15	12	14	11	17	12	20	9	11	12	12	14	7	15	9	11	4	8	7
ENSMUSG00000058447.8	1	2	3	2	2	0	0	2	3	2	2	2	3	0	0	0	2	1	6	0	0	2	0	1	0	2	1	1	1	0	3	0	2	1	2	2	5	3	0	4	1	2	2	2	3	1	1	1
ENSMUSG00000099041.1	5	1	0	5	0	0	2	3	5	0	8	2	3	3	6	2	4	6	3	3	1	2	2	1	4	6	4	6	4	2	8	1	2	4	5	6	0	1	1	1	5	5	3	3	3	2	5	2
ENSMUSG00000073255.10	0	0	0	0	0	0	0	1	0	0	0	0	0	0	0	0	0	0	0	0	0	0	0	0	0	0	0	0	0	0	0	0	0	0	0	0	0	0	0	0	0	0	0	0	0	0	0	0
ENSMUSG00000109378.1	87	108	71	64	83	11	88	65	107	67	83	69	63	65	89	72	80	77	83	85	74	71	77	77	87	130	112	95	100	113	117	107	72	115	66	80	60	73	83	94	76	90	68	101	102	104	101	84
ENSMUSG00000101678.3	21	22	15	22	19	2	24	17	22	22	23	19	18	20	23	18	18	12	18	18	13	19	21	18	10	17	15	17	20	25	32	15	19	22	15	23	19	20	28	14	27	15	14	22	36	25	18	21
ENSMUSG00000094789.7	0	0	0	0	0	0	0	0	0	0	0	0	0	0	0	0	0	0	0	0	0	0	0	0	0	0	0	0	0	0	0	1	0	0	0	0	0	0	0	0	0	0	0	0	0	0	0	0
ENSMUSG00000109238.2	16	14	24	19	20	0	25	21	18	32	21	26	13	19	19	12	27	25	20	18	8	14	15	23	10	9	10	8	5	8	13	11	20	22	19	29	17	18	14	14	18	22	25	35	18	22	16	15
ENSMUSG00000091318.2	28	40	29	24	40	17	38	22	14	26	41	16	35	18	20	34	28	33	25	34	12	29	29	17	21	22	24	21	34	40	27	24	29	38	35	38	29	18	27	18	28	18	15	22	17	29	22	20
ENSMUSG00000095263.7	0	0	0	0	0	0	0	0	0	0	0	0	0	0	0	0	0	0	0	0	0	0	0	0	0	0	0	0	0	0	0	0	0	0	0	0	0	0	0	1	0	0	0	0	0	1	0	0
ENSMUSG00000094601.2	0	0	0	0	0	0	0	0	0	0	0	0	0	0	0	0	0	0	0	0	0	0	0	0	0	0	0	0	0	0	0	0	0	0	0	0	0	0	0	0	1	0	0	0	0	0	0	0
ENSMUSG00000098456.1	0	0	0	0	0	0	0	0	1	1	0	0	1	0	0	0	0	1	1	1	0	0	0	1	0	1	0	0	0	0	0	0	0	1	0	1	1	0	0	0	0	0	0	0	0	0	0	0
ENSMUSG00000117495.2	0	1	0	0	0	0	0	0	0	0	0	0	0	0	0	1	0	0	0	0	0	0	0	0	0	0	0	0	0	0	0	0	0	0	0	0	0	0	0	0	0	0	0	0	0	0	0	0
ENSMUSG00000097271.1	10	7	5	6	4	1	12	12	8	14	7	4	10	1	3	6	11	18	3	5	4	5	7	5	6	7	6	5	4	7	7	6	4	12	7	7	7	8	9	5	8	8	4	8	14	8	8	4
ENSMUSG00000070858.12	289	283	285	279	308	77	306	286	320	287	356	327	308	254	282	265	335	321	327	320	288	266	273	280	325	286	310	272	332	328	329	338	305	320	327	388	359	306	395	288	309	278	288	325	365	285	313	271
ENSMUSG00000115726.1	0	0	0	0	0	0	0	0	0	0	0	1	1	0	0	0	0	1	0	0	0	0	0	0	0	0	0	0	0	0	0	0	0	0	0	0	0	0	0	0	0	0	0	0	0	0	0	0
ENSMUSG00000063412.4	38	24	40	43	22	16	32	30	30	32	33	26	38	48	30	28	38	30	28	28	22	34	24	20	28	32	34	27	27	44	21	21	28	41	26	39	18	41	38	29	18	25	39	37	27	25	31	28
ENSMUSG00000078240.2	1	1	3	1	0	0	1	0	0	2	2	2	0	0	0	1	0	1	0	2	2	0	1	1	0	0	1	0	1	4	1	2	0	2	1	1	1	1	1	1	0	1	1	1	1	1	0	2
ENSMUSG00000071015.2	0	0	0	0	1	1	0	0	1	0	0	0	0	0	0	0	0	0	1	0	2	0	0	0	0	0	0	0	0	0	1	0	0	1	0	0	0	0	0	0	0	0	0	0	0	0	1	0
ENSMUSG00000107167.3	0	1	1	1	0	3	1	0	0	0	1	0	0	0	0	0	0	0	1	0	6	1	0	0	0	0	0	0	0	1	0	1	0	1	0	2	0	1	0	1	1	0	1	1	0	0	1	0
ENSMUSG00000092511.7	0	0	0	0	0	0	0	0	0	0	0	2	0	0	0	0	0	0	0	0	0	0	0	0	0	0	0	0	0	0	0	0	0	0	0	0	0	0	0	0	0	0	0	0	0	0	0	0
ENSMUSG00000095793.7	0	0	0	0	0	0	0	0	0	0	0	0	0	0	0	0	0	0	0	0	0	0	0	0	0	0	0	0	0	1	0	0	0	0	0	0	0	0	0	0	0	0	0	0	0	0	0	0
ENSMUSG00000081650.1	3	9	4	7	3	0	7	6	9	3	0	6	2	6	3	2	3	7	3	3	5	2	4	4	3	5	6	1	2	6	4	2	3	6	2	9	1	7	9	3	2	12	5	5	5	7	2	1
ENSMUSG00000073245.10	0	0	0	0	0	0	0	0	0	0	0	0	0	0	0	0	0	0	0	0	0	0	0	0	0	0	0	0	0	0	0	1	0	0	0	0	0	0	0	0	0	0	0	0	0	0	0	0
ENSMUSG00000098590.4	0	0	0	0	0	0	0	0	0	0	0	0	0	0	1	0	0	0	0	0	0	0	0	0	0	1	1	0	0	0	1	1	0	0	2	0	0	0	0	0	0	0	0	0	0	3	0	1
ENSMUSG00000090588.2	0	0	0	0	0	0	0	0	0	0	0	0	0	0	0	0	1	0	0	0	0	0	0	1	0	0	0	0	0	0	0	0	0	0	0	0	0	0	0	0	0	0	0	0	0	0	0	0
ENSMUSG00000117874.1	0	0	0	0	1	1	0	0	0	0	0	0	0	0	0	0	0	0	0	0	0	1	0	0	0	0	0	1	0	0	0	0	0	0	0	0	1	0	0	0	0	0	0	0	0	0	0	0
ENSMUSG00000109372.1	17	17	20	17	31	49	31	16	19	11	16	15	13	25	17	12	13	32	27	29	22	17	22	16	24	13	27	19	25	19	24	22	19	24	15	18	19	13	19	16	24	26	25	30	9	18	21	19
ENSMUSG00000073407.1	4	0	6	1	2	0	4	2	5	0	1	4	0	1	3	0	0	3	2	5	3	3	2	4	2	5	1	2	1	3	3	3	1	5	0	3	0	3	2	2	4	2	7	5	2	3	2	2
ENSMUSG00000079492.2	1	0	2	0	1	1	0	1	0	0	0	0	2	1	1	0	0	0	0	1	0	0	0	0	1	0	2	1	0	0	1	0	0	1	2	0	2	0	0	2	2	1	1	1	0	0	0	1
ENSMUSG00000092243.8	0	0	1	0	0	0	0	1	0	0	0	2	0	0	2	0	0	1	0	0	0	0	2	1	1	1	0	0	0	1	0	0	0	1	0	1	1	0	0	1	1	0	0	0	1	1	1	1
ENSMUSG00000092277.1	3	4	2	0	1	3	1	2	7	6	5	2	3	7	3	0	1	8	8	6	5	5	6	3	4	2	7	5	4	11	5	8	1	7	2	6	7	7	7	9	5	6	4	2	5	2	10	2
ENSMUSG00000073402.11	0	0	0	0	0	0	0	0	0	0	0	0	0	0	0	0	1	1	0	0	0	0	0	0	0	0	0	0	0	2	0	0	0	0	0	0	0	0	0	0	0	0	0	0	1	1	0	0
ENSMUSG00000091556.8	14	10	15	21	10	2	14	5	14	12	6	17	12	7	21	3	9	8	19	15	15	18	19	34	22	18	16	13	11	21	21	13	11	18	9	30	12	15	17	16	11	24	33	45	21	27	22	19
ENSMUSG00000085007.3	2	3	0	2	3	5	6	2	6	4	2	4	3	4	5	1	5	4	4	4	1	4	7	1	1	5	6	11	8	11	5	4	5	7	4	2	1	3	3	2	5	6	5	8	2	2	3	3
ENSMUSG00000109510.1	0	0	0	0	0	0	0	0	0	0	0	0	1	0	0	0	0	0	0	0	0	0	0	0	0	0	0	0	0	0	0	0	0	0	1	0	0	1	0	0	0	0	0	2	0	1	0	0
ENSMUSG00000117286.1	348	469	368	348	330	40	412	434	361	420	528	366	388	351	352	459	505	396	409	315	211	384	343	311	447	393	565	395	567	428	581	405	407	331	430	349	392	348	414	292	359	319	304	280	327	402	339	325
ENSMUSG00000058174.7	76	91	102	84	100	11	103	92	61	101	122	66	84	71	92	105	141	115	93	73	59	66	71	71	70	72	82	55	70	90	92	66	86	93	58	71	75	75	90	46	83	108	103	97	73	75	72	69
ENSMUSG00000108763.1	2	2	2	2	0	2	6	0	3	2	1	0	2	0	4	1	3	1	0	3	5	4	3	1	1	1	1	0	2	0	1	2	1	2	2	3	2	2	1	3	3	0	1	3	5	3	3	8
ENSMUSG00000095464.1	0	0	0	0	0	1	0	0	1	1	0	1	0	1	1	0	1	0	0	1	1	0	1	2	0	0	1	0	0	0	1	0	1	0	0	1	1	0	0	0	0	0	0	1	0	0	2	1
ENSMUSG00000100892.1	0	0	0	0	0	0	0	0	0	0	0	0	0	0	0	0	0	0	0	0	0	0	0	0	0	0	0	0	0	0	0	0	0	0	0	0	0	0	0	0	0	0	0	0	0	0	1	0
ENSMUSG00000094168.1	0	0	0	0	0	0	0	0	0	0	0	0	0	0	0	1	0	0	0	0	0	0	0	1	0	0	0	0	0	0	0	0	0	0	0	0	0	0	0	0	1	0	0	0	0	0	0	0
ENSMUSG00000107071.1	0	0	1	0	0	0	0	1	1	0	1	1	0	0	0	1	1	1	0	0	0	0	0	0	1	0	0	1	0	0	0	0	0	0	1	0	0	1	1	0	0	0	0	1	0	0	0	0
ENSMUSG00000091937.3	0	0	0	0	0	0	0	0	0	0	0	0	0	0	0	0	0	1	0	0	2	0	0	0	0	0	0	0	0	1	1	0	0	0	0	0	1	0	0	0	0	0	0	0	0	0	0	1
ENSMUSG00000093895.7	0	0	0	0	0	0	0	0	0	0	0	0	0	0	0	0	0	0	0	0	0	0	0	0	0	0	0	0	0	0	0	0	0	0	0	0	0	1	0	0	0	0	0	0	0	0	0	0
ENSMUSG00000096525.2	0	1	0	0	0	0	0	0	0	0	0	0	1	0	0	0	0	0	0	0	0	0	0	0	0	0	0	0	0	0	0	0	0	0	0	0	0	0	0	0	0	0	0	0	0	0	0	0
ENSMUSG00000091110.1	1	0	3	1	3	0	0	3	0	1	1	0	1	1	1	0	3	4	0	0	0	1	1	4	1	1	1	0	2	1	1	0	0	0	1	0	0	1	0	0	1	0	0	0	0	3	1	1
ENSMUSG00000094925.7	0	0	0	0	0	0	0	0	0	0	0	1	0	0	0	0	0	0	0	0	0	0	1	0	0	0	0	0	0	0	0	0	0	0	0	0	0	0	0	0	0	0	0	0	0	0	0	0
ENSMUSG00000091131.1	0	0	0	0	0	0	0	0	1	0	0	0	0	0	0	0	0	0	1	0	0	0	0	0	1	0	1	1	1	0	0	0	0	0	0	0	0	0	0	0	0	0	0	0	0	0	0	0
ENSMUSG00000058119.6	0	0	0	0	0	0	0	0	0	0	0	0	0	0	0	0	0	0	0	0	0	0	0	0	0	0	0	0	0	0	0	1	0	0	0	0	0	0	0	0	0	0	0	0	0	0	0	0
ENSMUSG00000092592.1	17	14	9	22	11	3	14	9	21	15	14	12	12	7	13	14	10	11	7	13	16	17	7	11	11	17	16	8	5	11	12	6	12	15	12	20	18	15	17	17	10	21	20	21	11	14	19	25
ENSMUSG00000092142.1	0	0	0	0	0	0	0	0	0	0	1	0	0	0	0	2	0	0	0	0	0	0	1	1	1	0	0	0	0	0	0	1	1	1	0	1	0	0	0	0	0	1	0	0	1	0	0	1
ENSMUSG00000071517.6	0	0	0	0	0	0	0	0	0	0	0	0	0	0	0	0	0	0	0	0	0	0	0	0	1	1	0	0	0	0	0	0	0	0	0	0	0	0	0	0	0	0	0	0	0	0	0	0
ENSMUSG00000093863.1	0	0	0	0	0	0	0	0	0	0	0	0	0	0	0	0	0	0	0	0	0	0	0	0	0	1	0	0	0	0	0	0	0	0	0	0	0	0	0	0	0	0	0	0	0	0	0	0
ENSMUSG00000090505.2	0	0	0	0	0	0	0	0	0	1	0	0	0	0	0	1	0	0	0	0	0	0	0	0	0	0	0	0	0	0	0	0	0	0	0	0	0	0	0	0	0	0	0	0	0	0	0	0
ENSMUSG00000090744.7	0	0	0	0	1	0	0	0	0	0	0	0	0	0	0	1	0	0	0	0	0	0	0	0	0	2	0	0	0	1	0	0	1	0	0	0	0	1	1	0	0	1	0	0	0	0	0	0
ENSMUSG00000093833.1	0	0	0	0	0	0	0	0	0	0	0	0	0	0	0	0	0	0	0	0	0	0	0	0	0	0	0	1	0	0	0	0	1	0	0	0	0	1	0	0	0	0	0	0	0	0	0	0
ENSMUSG00000091657.1	0	1	0	0	1	0	0	0	0	1	0	0	0	0	0	0	0	0	0	0	0	0	0	0	0	0	0	0	0	0	0	0	0	0	0	0	0	0	0	0	0	0	0	1	0	0	0	0
ENSMUSG00000079269.2	0	0	0	0	1	0	0	0	0	0	0	0	0	0	0	0	0	0	0	0	0	0	0	0	0	0	0	1	0	0	0	0	0	0	0	0	0	0	0	0	0	0	0	0	0	0	0	0
ENSMUSG00000091740.3	0	1	0	0	0	0	0	0	0	0	0	0	0	0	0	0	0	0	0	0	0	0	0	0	0	0	0	0	0	0	0	0	0	0	0	0	0	0	0	0	0	0	0	0	0	0	0	0
ENSMUSG00000114852.1	0	0	0	0	0	0	0	0	0	0	0	0	0	0	0	0	0	0	0	0	0	0	1	0	0	0	0	0	0	0	0	0	0	0	0	0	0	0	0	0	0	0	0	0	0	0	0	0
ENSMUSG00000095551.1	0	0	0	0	0	0	0	0	0	0	0	0	0	1	0	0	0	0	0	0	0	0	0	0	0	0	0	0	0	0	0	0	0	0	0	0	0	0	0	0	0	0	0	0	0	0	0	0
ENSMUSG00000094065.1	24	18	25	17	18	11	24	19	20	25	13	22	22	13	16	11	19	18	27	28	17	18	17	12	15	22	13	18	21	18	21	14	23	32	11	20	27	19	20	15	17	25	12	27	28	19	17	24
ENSMUSG00000078747.9	11	9	11	15	8	1	9	8	9	20	7	5	6	14	8	11	12	18	7	4	11	8	13	7	6	13	13	8	9	11	12	10	10	15	15	20	10	7	15	7	3	8	15	12	8	8	6	9
ENSMUSG00000095044.7	0	0	0	0	0	0	0	0	1	0	0	0	0	0	0	0	0	0	0	0	0	0	0	0	0	1	0	0	0	0	0	0	0	0	0	0	0	0	0	0	0	0	0	0	0	0	0	0
ENSMUSG00000067285.4	0	0	2	3	0	0	2	2	3	0	2	0	1	0	3	1	3	1	0	2	4	1	1	2	2	1	3	2	1	1	1	1	1	2	0	0	1	2	4	2	2	1	0	2	2	1	3	1
ENSMUSG00000094293.1	0	0	0	1	1	1	0	0	0	0	0	0	0	0	0	0	0	1	0	0	0	0	0	0	1	0	0	1	1	0	0	0	0	1	0	0	0	0	0	0	1	0	0	0	0	0	1	0
ENSMUSG00000095490.1	0	0	0	1	1	0	0	0	0	1	0	0	0	0	0	0	0	0	0	0	0	0	0	0	0	0	1	0	0	1	0	1	0	1	0	0	2	0	0	0	0	0	0	0	1	0	0	0
ENSMUSG00000073878.3	2	0	1	1	2	0	0	2	3	2	0	0	4	0	4	3	0	4	0	0	0	2	0	1	1	1	1	1	1	0	0	2	0	0	1	3	1	3	0	1	0	0	1	0	1	1	2	2
ENSMUSG00000073877.10	18	23	18	12	21	6	21	17	30	16	43	15	31	19	12	24	17	15	31	26	21	17	23	20	28	23	18	26	19	30	24	43	34	34	22	26	41	30	25	14	25	32	31	30	30	20	29	18
ENSMUSG00000073876.3	4	5	6	2	4	2	4	4	2	2	5	5	3	1	2	6	3	7	2	7	5	8	2	4	3	9	3	2	5	11	5	6	3	6	5	12	9	8	7	5	3	4	7	8	6	6	9	2
ENSMUSG00000091792.1	0	0	0	0	0	0	0	0	0	0	0	0	0	0	0	0	0	0	0	0	0	0	0	0	0	1	0	0	0	0	0	0	0	0	0	0	0	0	0	0	0	0	0	0	0	0	0	0
ENSMUSG00000092152.1	0	0	0	0	0	0	0	0	0	0	0	0	0	0	0	0	0	0	0	0	0	0	1	0	0	0	0	0	0	0	0	0	0	0	0	0	0	0	0	0	0	0	0	0	0	0	0	0
ENSMUSG00000094695.2	18	28	21	27	23	7	25	25	28	23	38	19	40	25	24	17	26	34	46	22	27	29	20	32	32	19	43	32	27	32	31	31	35	30	33	22	40	30	35	27	39	25	35	33	30	31	29	23
ENSMUSG00000094157.7	0	0	0	0	0	0	0	0	0	0	0	1	0	0	0	0	1	0	0	0	1	0	0	0	1	0	1	0	0	0	0	0	0	0	0	0	0	0	0	0	0	0	0	0	0	0	0	1
ENSMUSG00000095234.2	1	0	2	3	4	1	0	1	2	4	2	1	6	2	3	2	4	1	2	4	6	1	0	1	1	0	3	2	1	2	1	1	5	2	2	4	1	3	1	0	5	1	3	1	3	2	4	1
ENSMUSG00000094954.1	0	0	0	0	0	0	0	0	0	0	0	0	0	0	0	0	0	0	0	0	0	0	0	0	0	0	0	0	0	0	0	0	0	0	1	0	0	0	0	0	0	0	0	0	0	0	0	0
ENSMUSG00000095318.1	0	6	2	0	0	1	1	0	1	1	3	3	0	2	0	0	0	0	2	0	1	1	3	0	2	2	1	0	0	3	0	0	0	2	1	2	0	1	3	1	1	0	0	1	0	1	0	1
ENSMUSG00000094462.1	1	2	3	1	3	0	1	0	2	0	1	0	2	3	1	3	1	0	2	0	2	3	0	2	2	0	0	3	0	4	0	2	1	0	1	1	2	0	0	2	3	2	0	1	0	2	3	1
ENSMUSG00000091140.1	1	0	0	1	1	0	0	0	0	0	0	0	0	1	0	0	0	0	0	0	0	0	0	0	0	0	0	0	1	0	0	0	0	0	0	3	0	0	1	0	0	0	0	0	0	0	0	0
ENSMUSG00000096596.2	6	9	5	14	8	4	10	10	13	13	5	12	13	4	3	2	12	13	16	12	7	6	12	7	6	6	8	10	9	4	11	12	18	13	5	14	13	7	9	6	14	10	10	9	6	15	12	16
ENSMUSG00000093948.7	1	1	0	0	0	0	0	0	0	0	0	0	0	0	0	0	0	0	0	0	0	0	0	0	0	0	0	0	0	0	0	1	0	1	0	0	0	0	0	1	0	0	0	0	0	0	0	0
ENSMUSG00000091594.2	2	0	2	3	0	0	0	3	2	1	0	5	0	0	1	1	2	3	2	3	2	1	3	2	1	1	1	0	1	0	4	4	2	2	2	5	1	0	3	2	5	6	1	3	2	3	3	2
ENSMUSG00000078722.2	4	5	3	6	6	5	4	4	5	7	4	1	2	5	5	3	7	3	4	5	4	9	5	4	6	1	3	6	3	4	4	1	2	8	5	3	1	3	4	2	3	9	8	1	2	3	5	5
ENSMUSG00000095226.1	0	1	0	0	0	0	0	0	0	0	0	0	0	0	0	0	0	0	0	0	0	0	0	0	0	0	0	0	0	0	0	0	0	0	0	0	0	0	0	0	0	0	0	0	0	0	0	0
ENSMUSG00000092225.1	0	0	0	0	0	0	0	0	0	0	0	0	0	0	0	0	0	0	0	1	0	0	1	0	0	0	0	0	0	0	0	0	0	0	0	0	0	0	0	1	0	0	0	0	0	0	0	0
ENSMUSG00000091733.1	8	12	8	13	6	2	7	2	8	4	6	7	8	4	5	2	9	3	6	6	3	5	8	15	10	13	9	2	5	6	10	7	5	10	11	13	3	8	4	6	3	8	7	12	10	8	7	13
ENSMUSG00000096446.1	9	9	14	15	12	4	6	12	21	11	7	16	12	11	14	10	14	16	15	10	10	12	15	13	19	12	8	11	14	11	2	5	8	14	15	14	7	11	10	15	11	7	2	14	16	14	16	6
ENSMUSG00000094151.1	9	11	8	15	10	2	6	7	18	8	7	19	9	15	8	7	11	10	16	9	12	15	12	14	13	15	11	14	12	12	9	11	9	10	13	9	3	14	7	5	12	6	10	14	15	6	20	8
ENSMUSG00000094784.1	0	0	0	0	0	0	0	0	0	0	0	0	0	0	0	0	0	0	0	0	0	0	0	0	0	0	0	0	0	0	0	0	0	0	0	1	0	0	0	0	0	0	0	0	0	0	0	0
ENSMUSG00000090634.1	0	0	0	0	0	0	1	0	1	0	0	1	0	0	0	0	0	1	0	0	1	1	0	0	0	0	0	1	2	0	0	0	0	1	0	0	0	1	1	1	0	0	0	0	0	0	0	0
ENSMUSG00000115483.1	9	13	17	16	7	0	7	7	15	10	6	12	3	16	9	3	8	14	14	7	9	14	10	26	14	21	18	7	13	7	3	10	4	20	9	32	9	11	15	12	12	5	8	20	40	6	16	24
ENSMUSG00000090713.2	2	2	0	4	1	0	1	1	1	0	2	1	2	2	1	2	1	2	1	4	2	2	2	0	3	3	2	0	1	2	2	2	2	3	2	4	1	4	1	3	0	2	3	2	4	0	4	0
ENSMUSG00000045886.7	8	3	3	7	4	1	5	3	4	7	9	5	8	9	5	6	12	7	6	2	7	12	7	2	2	8	2	4	5	10	9	7	6	6	15	3	4	3	8	4	4	5	7	4	3	6	3	6
ENSMUSG00000091477.1	0	0	0	0	0	0	0	0	0	0	0	1	0	0	0	0	0	0	0	0	0	0	0	0	0	1	0	0	0	1	0	0	0	1	0	0	0	0	0	1	0	0	0	0	0	0	0	1
ENSMUSG00000095743.1	0	0	0	0	0	0	0	0	0	0	0	0	0	0	0	0	0	0	0	0	0	0	0	0	0	0	0	0	0	0	0	0	0	0	1	0	0	0	0	0	0	0	0	0	0	0	0	0
ENSMUSG00000095528.8	0	1	0	0	0	0	0	0	0	0	0	0	0	0	0	0	0	0	0	0	0	0	0	0	0	0	0	0	0	0	0	0	0	0	0	0	0	0	0	0	0	0	0	0	0	0	0	0
ENSMUSG00000093968.1	0	0	0	0	0	0	0	0	0	1	0	0	0	0	0	0	0	0	0	0	0	2	0	1	0	1	0	0	0	0	0	1	0	1	0	0	0	0	0	0	0	0	0	0	0	0	0	1
ENSMUSG00000049235.8	61	86	70	64	68	29	77	79	73	81	104	75	92	96	82	70	84	81	103	89	97	64	80	75	75	71	76	86	87	98	99	78	92	102	85	94	99	91	105	63	102	83	103	93	77	96	96	71
ENSMUSG00000091698.8	0	1	0	0	0	0	0	0	0	1	0	0	0	0	0	0	0	0	0	0	0	0	0	0	1	0	0	0	0	1	0	0	0	0	0	0	0	0	0	0	1	0	0	0	0	0	0	0
ENSMUSG00000071858.4	0	0	0	0	0	0	0	0	0	0	0	0	0	0	0	1	0	0	0	0	0	0	0	0	0	0	0	0	0	0	0	0	0	0	0	0	0	0	0	0	0	0	0	0	0	0	0	0
ENSMUSG00000033036.9	8	11	11	13	15	3	9	9	11	10	9	7	11	7	10	11	8	7	10	6	6	6	7	12	9	5	11	4	11	12	13	7	10	12	9	11	11	12	9	15	11	8	9	11	13	10	7	8
ENSMUSG00000089901.1	3	11	15	11	17	1	10	10	12	6	13	9	7	9	14	14	13	23	16	7	18	8	11	17	8	8	10	8	13	11	13	8	7	20	9	19	10	16	11	7	13	12	9	18	17	13	14	10
ENSMUSG00000091844.2	1	0	0	3	1	0	1	0	1	1	0	1	0	0	1	2	1	1	0	3	0	1	1	0	2	1	1	1	1	1	1	2	0	6	1	0	0	0	2	1	2	1	0	0	1	2	1	3
ENSMUSG00000111409.1	1	4	4	4	2	2	2	0	1	0	1	0	1	0	6	3	2	2	5	1	2	4	1	2	3	2	4	6	2	3	3	3	2	5	2	2	2	1	3	1	1	0	2	1	1	1	1	1
ENSMUSG00000090594.1	0	0	0	0	0	0	0	0	1	0	0	0	0	0	0	0	0	0	0	0	0	0	0	0	0	0	0	0	0	0	1	0	0	0	0	0	0	0	0	0	2	0	0	0	0	0	0	0
ENSMUSG00000094543.1	0	0	0	0	0	0	0	0	0	0	0	0	0	0	0	0	0	0	0	0	0	0	0	0	0	0	0	0	0	0	0	0	0	0	0	0	0	0	1	0	0	0	0	0	0	0	0	0
ENSMUSG00000108622.2	2	4	4	5	2	0	2	2	3	8	5	0	3	4	3	3	1	4	6	4	6	2	3	0	1	4	7	2	3	6	5	0	4	4	3	3	6	3	3	8	3	2	1	4	2	8	3	2
ENSMUSG00000091725.8	0	0	0	0	0	0	0	0	0	0	0	0	0	0	0	0	0	0	0	0	0	0	0	0	0	0	0	0	0	0	0	0	0	1	0	0	0	0	0	0	0	0	0	0	0	0	0	0
ENSMUSG00000079267.9	0	0	0	0	0	0	0	0	0	0	0	1	0	0	0	0	0	0	0	0	0	0	0	0	0	1	0	0	0	0	0	0	0	0	0	0	0	0	0	0	0	0	0	0	0	0	0	0
ENSMUSG00000090716.2	0	0	0	0	0	0	0	0	0	0	0	0	0	0	0	0	0	0	0	1	0	0	0	0	0	0	0	0	0	0	0	0	0	0	0	0	0	0	0	0	0	0	0	0	0	0	0	0
ENSMUSG00000091429.1	0	0	1	0	0	0	0	0	1	0	0	0	0	0	0	0	0	0	1	1	0	1	0	1	0	0	0	0	1	0	0	0	0	0	0	0	0	0	0	0	0	0	0	0	0	0	0	0
ENSMUSG00000079265.10	0	0	0	0	0	0	0	0	1	0	0	0	0	0	0	0	0	0	0	0	0	0	0	0	0	0	0	0	0	0	0	0	0	0	0	0	0	1	0	0	0	0	0	2	0	1	0	0
ENSMUSG00000091923.8	0	0	0	0	0	0	0	0	0	0	0	0	0	0	0	0	0	0	1	1	0	1	0	0	0	0	0	0	0	0	0	0	0	0	0	0	0	0	0	0	0	0	0	0	0	0	0	0
ENSMUSG00000031640.11	0	0	0	0	0	0	0	1	0	0	0	0	0	0	1	0	0	0	0	0	0	2	0	1	0	0	2	0	0	0	0	0	0	0	0	0	0	0	0	0	0	0	1	1	0	0	0	1
ENSMUSG00000053182.11	3	10	11	10	6	1	6	6	10	4	1	6	2	8	7	3	10	11	10	8	15	7	10	11	2	8	6	2	3	8	3	2	4	20	8	13	4	10	8	0	11	12	3	14	3	9	9	15
ENSMUSG00000109926.1	0	0	0	1	0	0	0	0	0	0	0	1	0	0	0	0	0	0	0	0	0	0	0	0	0	0	0	0	0	0	0	0	0	0	0	0	0	0	0	0	0	0	0	0	0	0	0	0
ENSMUSG00000041035.9	933	947	1001	984	981	214	1065	840	1132	992	1056	1113	878	886	929	821	971	1027	1139	1056	977	1130	1037	1096	1007	937	1132	1052	1111	1234	1096	1137	1089	1345	993	1386	1225	1267	1356	1079	1060	1168	1193	1419	1420	1210	1267	1159
ENSMUSG00000098549.1	0	2	1	1	0	2	3	0	2	2	0	1	2	0	1	1	3	3	1	0	4	1	0	0	0	2	1	1	0	1	1	0	3	0	0	1	2	0	0	1	3	1	1	2	0	1	0	1
ENSMUSG00000069899.3	79	71	75	92	92	23	87	67	116	76	93	109	72	62	61	71	90	83	126	122	88	71	87	96	73	80	70	95	96	123	119	98	98	149	96	109	106	130	107	118	77	101	139	181	118	105	90	92
ENSMUSG00000048087.6	39	41	47	34	29	13	49	43	36	48	31	56	44	52	41	44	46	32	39	46	32	36	38	38	40	52	32	29	42	51	46	47	37	40	41	36	33	47	61	38	41	48	39	35	38	39	40	41
ENSMUSG00000079261.2	2	0	0	1	0	0	0	0	0	0	0	1	0	0	0	0	0	1	0	0	3	2	0	0	0	0	0	0	0	0	0	0	0	0	0	0	0	0	0	1	0	0	1	0	1	0	0	1
ENSMUSG00000078924.1	0	0	0	0	0	0	0	0	0	0	0	0	0	0	0	0	0	0	0	0	0	0	0	0	0	0	0	0	0	0	0	0	0	0	0	1	0	0	0	0	0	0	0	0	0	0	0	0
ENSMUSG00000056509.10	3	0	0	0	0	0	1	1	0	2	1	0	1	0	0	1	0	0	1	0	0	2	0	0	0	0	0	0	0	0	0	0	0	1	0	0	1	0	1	0	0	0	1	0	1	1	1	0
ENSMUSG00000094893.2	0	0	0	1	0	0	0	0	0	0	0	0	0	0	0	0	0	1	0	0	0	0	0	0	0	1	0	0	1	0	0	0	0	0	0	0	1	0	0	0	0	0	0	0	0	0	0	0
ENSMUSG00000023984.17	9	10	4	5	11	1	16	13	4	11	17	7	11	9	11	12	9	8	10	12	4	5	7	5	6	8	4	10	14	17	13	7	9	13	10	9	8	9	14	5	10	12	13	10	11	10	6	12
ENSMUSG00000079444.9	12	8	16	13	12	2	6	9	14	9	12	10	11	16	5	12	10	9	12	12	2	6	9	6	8	12	14	11	15	7	15	11	12	8	7	7	10	11	12	8	11	6	10	9	12	5	11	10
ENSMUSG00000110573.1	0	0	0	0	0	0	0	0	0	0	0	0	0	0	0	0	0	0	1	0	0	0	0	0	0	0	0	0	0	0	0	0	0	0	0	0	0	0	0	0	0	0	0	1	0	0	0	0
ENSMUSG00000042293.8	46	44	49	46	38	19	52	42	57	45	48	49	37	48	46	37	51	55	60	69	70	55	40	50	55	37	54	55	45	53	45	54	68	66	50	65	57	71	59	62	50	59	77	83	87	75	72	68
ENSMUSG00000098715.6	0	0	0	0	0	0	0	0	0	1	0	0	0	0	0	1	2	1	0	0	0	2	0	0	0	0	1	0	1	0	0	1	1	2	1	1	1	1	0	0	0	2	1	1	1	1	1	0
ENSMUSG00000078154.3	260	270	240	246	214	86	291	215	271	276	251	252	227	246	267	186	262	279	268	267	333	299	259	230	318	321	299	248	247	348	278	331	267	311	248	304	270	291	303	308	305	289	330	372	355	275	319	316
ENSMUSG00000100972.1	0	0	0	1	0	0	0	0	0	1	0	0	0	0	0	0	0	0	0	0	0	0	0	0	0	0	0	0	0	0	0	0	0	0	0	0	0	0	0	0	0	0	0	0	0	0	0	0
ENSMUSG00000058163.14	7	6	10	5	6	2	7	4	10	11	8	12	6	11	8	5	8	8	11	4	12	2	6	19	3	9	4	8	7	11	8	7	13	10	7	13	7	8	3	6	9	15	10	9	8	10	14	7
ENSMUSG00000048852.13	6	5	6	5	3	3	5	2	5	2	3	4	2	4	1	2	4	3	7	4	5	6	1	11	4	6	3	4	5	10	6	3	4	7	3	3	6	6	7	9	3	4	4	8	4	8	7	7
ENSMUSG00000054156.8	1	0	1	0	1	0	2	0	1	1	0	1	0	0	1	1	1	0	0	0	0	1	1	1	1	0	1	3	0	0	1	1	0	1	1	1	0	1	3	1	0	2	0	0	0	0	0	0
ENSMUSG00000089922.2	0	0	1	0	0	2	1	0	0	0	0	2	1	0	2	0	0	0	0	0	1	1	1	0	3	0	3	1	0	2	0	1	0	0	0	0	0	0	1	0	1	1	0	1	0	0	0	1
ENSMUSG00000114073.1	0	0	0	0	0	0	0	0	0	0	0	0	1	0	0	0	0	0	0	1	0	0	0	0	0	0	0	0	0	0	0	0	0	1	0	0	0	0	0	0	0	0	0	0	0	0	0	1
ENSMUSG00000100338.2	0	0	0	0	0	0	0	0	0	0	0	0	0	0	0	0	0	0	0	0	0	0	0	0	0	0	0	0	0	0	0	0	0	0	0	0	0	0	0	0	0	0	0	0	0	1	0	0
ENSMUSG00000095300.1	0	0	0	0	0	0	0	0	0	0	0	0	0	0	0	0	0	0	0	0	0	0	0	0	0	0	0	0	0	0	0	0	0	0	0	0	0	0	0	0	0	0	0	0	0	0	1	0
ENSMUSG00000114559.1	0	0	0	0	0	0	0	0	0	0	0	0	0	0	0	0	0	0	0	0	0	0	0	0	0	0	0	0	0	0	0	0	0	0	0	0	0	0	0	0	0	0	1	0	0	0	2	0
ENSMUSG00000096641.7	0	0	0	0	0	0	0	0	0	0	0	1	0	0	0	0	1	0	0	0	0	0	0	0	0	0	0	0	0	0	0	0	0	0	0	0	0	0	0	0	0	0	0	0	0	0	0	0
ENSMUSG00000094918.3	0	0	0	0	0	0	0	0	0	0	0	0	0	0	0	0	0	0	0	0	0	1	0	0	0	0	0	0	0	0	0	0	0	0	0	0	0	0	0	0	0	0	0	0	0	0	0	0
ENSMUSG00000021871.19	1	0	0	0	0	0	0	0	1	1	0	1	1	0	0	0	0	0	0	1	0	0	0	1	0	1	1	0	0	0	0	0	0	2	0	0	0	0	0	0	1	0	1	1	0	0	0	1
ENSMUSG00000110266.1	0	0	1	0	0	0	0	0	0	0	1	2	0	0	2	0	0	2	0	0	3	0	0	0	0	0	0	0	0	1	1	0	0	0	0	1	0	1	1	0	0	1	0	1	0	2	2	2
ENSMUSG00000061469.3	0	1	0	0	0	0	0	1	0	0	0	0	0	0	0	1	0	0	0	0	0	0	0	0	0	0	0	0	0	0	0	0	0	0	0	0	0	0	0	0	0	0	0	0	0	0	0	1
ENSMUSG00000079244.3	0	0	0	0	0	0	0	1	0	0	0	0	0	0	0	0	0	0	0	0	0	0	0	0	0	0	0	1	0	0	1	1	2	0	0	0	0	0	0	0	0	0	0	0	0	0	0	2
ENSMUSG00000094715.3	0	0	0	1	0	0	0	0	0	0	0	0	0	0	0	0	0	0	0	0	0	0	0	0	0	0	0	0	0	0	0	0	0	0	0	0	0	0	0	0	0	0	0	0	0	0	0	0
ENSMUSG00000091296.2	0	0	0	0	0	0	0	0	0	0	0	0	1	0	0	0	0	0	0	0	0	0	0	0	0	0	0	0	0	0	0	0	0	0	0	0	0	0	0	0	0	0	0	0	0	0	0	0
ENSMUSG00000095606.7	0	0	0	0	0	0	0	0	0	0	0	0	0	0	0	0	0	0	0	0	0	0	0	0	0	0	0	0	0	0	0	0	1	0	0	0	0	0	0	0	0	0	0	0	0	0	0	0
ENSMUSG00000118407.1	0	0	1	0	0	0	1	0	0	0	1	0	3	1	0	0	1	2	1	0	2	0	0	1	1	1	0	1	0	1	1	0	1	1	0	0	0	0	0	0	0	0	0	0	0	2	0	0
ENSMUSG00000100679.1	0	0	2	3	1	0	2	0	0	1	0	1	1	1	3	1	0	0	1	0	0	0	1	0	1	2	2	0	1	3	1	1	0	0	1	1	0	1	2	1	1	0	0	0	1	1	0	2
ENSMUSG00000099913.1	12	21	17	10	14	0	19	12	5	4	12	14	10	14	11	7	15	6	19	6	9	6	11	12	10	12	12	8	12	8	10	7	7	19	7	16	7	5	12	7	12	12	8	11	8	13	8	7
ENSMUSG00000079593.9	191	178	182	136	176	72	203	185	153	179	236	150	187	157	155	176	208	193	193	180	205	194	195	180	174	190	164	160	220	192	181	194	198	189	194	203	207	185	189	186	221	187	150	150	197	156	188	186
ENSMUSG00000081769.9	17	26	30	9	16	14	22	12	21	24	17	15	18	21	13	17	23	20	18	23	32	20	21	25	17	12	23	11	16	20	24	12	14	25	14	17	22	16	26	24	22	18	20	26	26	28	18	42
ENSMUSG00000078742.1	0	0	0	0	0	0	0	0	0	0	0	0	0	0	0	0	0	0	0	0	0	0	0	1	0	0	0	0	0	0	0	1	0	0	0	0	0	0	0	0	0	0	0	0	0	0	0	0
ENSMUSG00000072584.2	0	1	0	0	0	0	0	0	0	0	0	0	0	0	0	2	0	0	0	1	0	0	0	0	0	0	0	0	0	0	0	0	0	0	0	0	0	0	0	0	0	0	0	0	0	0	0	0
ENSMUSG00000109809.1	0	0	1	0	0	0	0	0	0	1	0	1	1	1	0	0	1	0	0	0	0	0	1	0	0	3	0	0	0	2	2	0	1	1	2	0	1	1	1	0	0	0	0	0	1	0	1	0
ENSMUSG00000091306.2	0	1	1	0	2	0	1	4	3	0	2	1	0	0	1	1	1	3	4	1	3	2	4	1	2	1	0	2	1	2	3	3	0	0	0	2	1	4	3	1	2	0	2	1	2	3	0	1
ENSMUSG00000114865.2	4	11	3	0	4	0	2	2	5	3	6	1	4	4	0	4	1	1	4	5	17	0	7	4	2	5	4	0	2	9	3	1	1	5	6	3	5	3	1	4	2	3	2	14	3	8	2	12
ENSMUSG00000092232.1	0	0	0	0	0	0	0	0	0	0	1	0	0	0	0	0	1	0	0	0	0	0	0	0	1	0	0	0	0	1	0	0	0	0	1	0	0	0	0	0	0	0	0	0	0	0	0	0
ENSMUSG00000090889.1	0	1	0	0	0	0	0	0	0	0	0	0	0	0	0	0	0	1	0	0	0	0	0	0	0	0	0	0	0	0	0	0	0	0	0	0	0	1	0	0	0	0	0	0	0	0	0	0
ENSMUSG00000092233.1	0	0	0	0	0	0	0	0	1	1	0	0	0	0	1	0	1	1	1	0	1	2	0	0	0	0	1	0	2	0	1	0	1	1	1	0	0	0	0	0	0	0	1	1	0	0	0	1
ENSMUSG00000000594.7	1471	1484	1444	1490	1233	227	1621	1256	1756	1447	1335	1615	1182	1352	1635	991	1450	1631	1731	1652	1584	1581	1431	1642	1749	1901	1639	1632	1485	1722	1575	1610	1748	2087	1590	1886	1546	1900	1810	1674	1626	1655	1757	2113	2143	1801	1852	1621
ENSMUSG00000094962.1	1	1	1	0	0	0	0	0	1	0	0	0	0	0	0	0	0	0	0	0	1	0	1	2	0	0	1	0	0	0	1	0	1	1	1	0	2	2	2	0	0	1	0	0	0	0	0	0
ENSMUSG00000115232.1	2	1	0	0	0	0	0	0	0	1	1	1	0	1	1	1	2	1	1	1	0	1	2	0	1	1	1	0	0	2	1	0	2	0	1	1	2	2	1	0	1	1	0	1	3	2	1	3
ENSMUSG00000095135.7	0	0	0	0	0	0	0	0	0	0	0	0	0	0	0	0	0	0	0	0	0	0	0	0	0	1	0	0	0	0	0	0	0	0	0	0	0	0	0	0	0	0	0	1	0	0	0	0
ENSMUSG00000073177.8	1	5	0	0	0	0	0	8	0	0	0	0	0	0	0	4	0	0	0	0	0	0	0	5	0	0	0	0	0	0	0	6	0	0	0	0	0	0	0	5	0	0	0	0	0	0	0	8
ENSMUSG00000110477.1	0	0	1	1	1	1	1	0	1	0	1	2	0	1	0	0	1	0	1	3	0	1	1	0	1	1	0	1	4	0	1	0	0	4	0	5	1	1	1	0	1	2	2	1	3	1	1	0
ENSMUSG00000064016.4	1	0	0	0	0	1	0	0	0	1	1	0	1	0	1	0	2	0	0	0	0	0	1	0	0	0	2	0	1	0	2	1	0	0	0	0	2	1	1	1	1	2	0	0	0	0	2	3
ENSMUSG00000110218.1	59	61	59	54	50	9	43	32	37	43	44	45	63	52	77	58	33	47	44	48	42	41	36	44	66	92	74	85	81	119	76	59	41	56	49	46	45	41	42	39	54	48	41	65	45	37	57	51
ENSMUSG00000110086.1	74	79	60	52	57	7	67	85	73	58	118	77	80	59	61	80	84	71	107	95	42	76	76	79	81	73	83	68	73	66	95	89	86	80	98	60	90	75	83	86	60	63	69	69	73	90	87	62
ENSMUSG00000109739.1	2	8	3	2	1	0	0	4	8	3	3	3	3	7	3	6	3	2	15	7	3	7	10	4	4	4	3	2	4	3	9	8	2	11	4	8	2	5	4	4	3	7	4	7	8	6	5	5
ENSMUSG00000089840.1	33	43	39	41	24	7	37	18	41	26	24	29	24	32	29	14	34	27	44	39	20	39	26	30	42	35	26	35	23	48	33	33	34	52	30	39	32	38	33	37	31	48	32	37	43	39	39	34
ENSMUSG00000079584.2	0	0	0	0	0	0	0	0	0	0	0	0	0	2	0	0	0	0	0	0	0	0	0	0	0	0	0	0	0	0	1	0	0	0	0	0	0	0	0	0	0	0	0	0	0	0	0	0
ENSMUSG00000101399.1	0	0	0	0	0	0	0	0	0	0	0	0	0	0	0	0	0	0	0	0	0	0	0	0	0	0	0	0	0	0	0	0	0	0	0	0	0	0	0	1	0	0	0	0	0	0	0	0
ENSMUSG00000022362.13	6	6	4	4	5	1	5	2	4	4	6	3	7	5	8	9	5	5	6	3	2	2	6	4	8	5	4	8	1	5	9	7	2	10	5	12	3	7	3	9	5	7	4	9	9	1	4	12
ENSMUSG00000086962.4	0	3	1	1	2	0	0	0	1	1	0	0	0	2	1	1	1	1	1	2	0	2	0	0	0	0	2	0	1	1	0	1	1	1	1	0	0	0	2	1	0	0	2	0	0	1	0	0
ENSMUSG00000075045.4	0	0	1	0	0	1	0	0	0	0	0	0	0	1	0	0	0	1	1	0	0	0	0	0	0	0	0	0	0	0	0	0	0	1	0	1	1	0	0	0	2	0	1	1	0	0	0	0
ENSMUSG00000058287.5	0	0	0	0	0	0	0	1	0	0	0	0	0	0	0	0	0	0	0	0	0	0	0	0	0	0	0	0	0	0	0	0	0	0	0	0	0	0	0	0	0	0	0	0	0	1	0	0
ENSMUSG00000075002.2	0	0	0	0	0	0	0	0	0	0	0	0	0	0	0	0	0	0	0	0	0	0	0	0	0	0	0	0	0	1	0	0	2	0	0	0	0	0	0	0	0	0	0	0	0	0	0	0
ENSMUSG00000091731.1	0	0	0	0	0	0	0	0	0	0	0	0	0	0	0	0	0	0	0	0	0	0	0	0	0	0	0	0	0	0	0	0	1	0	0	0	0	0	0	0	0	0	0	0	0	0	0	0
ENSMUSG00000072915.3	413	503	473	412	396	60	430	426	423	456	437	385	444	477	392	403	510	510	456	414	368	369	394	363	422	427	404	362	435	442	462	352	437	578	444	440	390	411	504	339	527	505	390	555	385	485	370	353
ENSMUSG00000079353.2	0	0	0	0	0	0	0	0	0	0	0	0	0	0	0	1	0	1	0	0	0	0	2	0	0	0	0	0	0	0	0	0	0	0	0	0	0	0	0	0	0	0	1	0	0	0	1	0
ENSMUSG00000115463.1	1	1	2	2	0	0	0	2	2	1	0	0	3	3	1	0	0	2	0	0	0	0	0	0	0	1	0	0	1	2	0	1	1	2	1	1	2	0	2	0	1	0	3	0	1	0	2	1
ENSMUSG00000047361.16	296	354	325	323	263	51	346	223	377	287	233	327	251	253	358	159	286	368	389	363	276	396	317	344	412	419	389	329	319	331	323	363	295	468	299	420	314	388	370	370	326	444	492	488	476	385	364	351
ENSMUSG00000000948.16	315	402	333	378	295	26	282	279	348	327	235	303	310	386	337	274	362	383	324	249	226	273	289	302	360	402	235	286	320	335	313	266	271	362	266	384	228	300	333	231	283	334	226	348	287	349	289	284
ENSMUSG00000114797.1	688	757	714	617	657	164	740	641	588	695	640	562	656	716	662	724	744	674	565	484	472	541	582	502	624	695	553	515	630	613	645	480	584	629	516	596	515	623	672	467	606	670	517	550	468	632	535	543
ENSMUSG00000073555.1	18	14	5	12	4	11	5	8	15	10	2	10	3	3	6	6	6	7	12	13	52	8	12	23	8	10	9	23	4	36	8	11	19	17	7	18	13	6	12	14	11	14	22	48	10	33	17	17
ENSMUSG00000068606.6	0	0	1	0	0	0	1	0	3	1	2	1	1	0	0	0	0	0	1	0	3	0	1	0	1	0	1	0	0	2	0	0	1	0	1	0	0	0	0	0	0	1	0	2	1	2	0	1
ENSMUSG00000090439.3	3	5	5	4	5	0	9	1	5	6	9	9	5	6	7	4	3	9	6	7	4	3	1	2	7	2	6	5	3	4	7	4	11	8	5	4	1	3	4	6	4	8	4	6	4	2	2	3
ENSMUSG00000114635.1	0	3	2	0	0	0	0	3	2	2	2	1	1	1	0	0	0	3	1	2	1	2	0	1	0	1	1	0	0	0	2	1	1	2	0	2	2	0	2	0	1	1	2	3	1	3	1	2
ENSMUSG00000114432.1	1	0	0	0	1	0	1	0	3	0	0	0	0	0	0	0	0	1	2	1	2	1	2	4	0	4	1	1	1	4	0	0	1	2	0	2	0	1	4	2	0	2	0	1	0	2	2	3
ENSMUSG00000094649.1	2	3	2	1	1	0	1	0	2	0	2	1	0	0	1	3	1	2	1	2	2	3	1	0	1	5	2	2	2	0	4	4	1	1	2	0	3	1	1	3	1	0	1	3	0	0	0	0
ENSMUSG00000069475.1	0	0	0	2	4	0	0	2	1	2	3	1	0	0	0	2	1	1	1	0	0	1	0	0	0	0	1	1	0	0	0	0	2	0	0	0	1	1	1	2	2	0	1	1	0	0	0	1
ENSMUSG00000100726.1	0	0	0	1	0	0	0	0	0	0	0	0	0	0	0	0	0	0	0	0	0	0	0	0	0	0	0	0	0	0	0	0	0	0	0	1	0	0	1	0	0	0	0	0	0	0	0	0
ENSMUSG00000094821.7	0	0	0	0	0	0	0	0	0	0	0	0	0	0	0	0	0	0	0	0	0	0	0	0	0	0	0	0	0	0	0	0	0	0	0	0	0	0	0	0	0	0	1	0	0	0	0	0
ENSMUSG00000094942.7	22	25	21	34	26	7	24	31	18	22	26	34	22	21	30	21	31	27	24	26	27	16	27	17	35	27	12	22	27	29	18	31	24	25	18	28	21	28	34	19	16	28	22	22	18	19	26	27
ENSMUSG00000113450.1	43	52	41	45	50	8	57	33	45	35	38	47	46	48	48	39	40	39	50	40	37	42	37	39	53	45	41	43	57	62	50	39	54	49	37	46	39	48	47	33	51	54	35	56	42	42	46	43
ENSMUSG00000100486.7	1	0	2	1	2	0	3	1	2	4	2	5	0	3	5	3	1	6	3	2	1	2	2	1	1	2	3	0	1	1	2	0	0	2	0	3	2	1	3	1	6	1	2	0	1	2	3	2
ENSMUSG00000110576.2	0	0	2	0	0	1	0	0	0	0	0	3	1	2	2	2	1	2	1	1	0	2	0	1	0	0	1	0	0	1	5	1	1	1	0	1	1	3	0	2	0	3	1	0	0	0	3	1
ENSMUSG00000091183.5	53	67	62	57	58	11	68	64	71	64	46	47	42	71	68	60	63	70	59	49	41	62	57	54	65	76	60	41	59	78	54	54	58	81	41	55	36	53	78	46	57	81	69	89	49	60	54	43
ENSMUSG00000048185.5	1	0	0	0	0	0	0	0	0	0	0	1	1	0	0	0	0	1	0	1	0	0	2	2	2	1	0	1	0	1	3	1	0	1	0	0	1	1	1	2	2	0	1	0	3	0	0	0
ENSMUSG00000084782.2	3	4	3	2	2	1	5	3	4	5	5	9	6	4	4	4	4	2	3	1	2	6	2	1	6	1	4	5	4	6	4	2	8	12	5	6	7	10	5	5	3	5	7	7	6	6	6	4
ENSMUSG00000115378.1	0	0	1	0	1	0	0	0	0	0	0	0	0	0	1	0	1	1	0	0	0	0	0	0	0	0	0	0	1	1	0	1	1	0	0	0	1	0	0	0	0	1	0	0	0	0	1	0
ENSMUSG00000099294.1	0	0	0	0	0	0	0	0	0	0	0	0	1	0	0	0	0	0	0	0	0	0	0	0	0	0	0	0	0	0	0	0	0	1	0	0	0	0	0	0	0	0	0	0	0	1	0	0
ENSMUSG00000079579.3	0	0	0	0	0	0	2	0	0	0	0	0	0	0	0	1	0	0	1	0	0	0	0	0	0	0	0	0	0	0	0	0	0	0	0	0	1	0	0	0	0	1	0	0	0	0	0	0
ENSMUSG00000094296.1	0	0	0	0	0	0	1	0	0	1	1	0	0	0	1	0	0	0	0	0	0	1	0	0	0	0	0	0	0	0	0	0	0	1	0	0	0	0	0	0	0	0	0	0	0	0	1	0
ENSMUSG00000047227.5	60	80	84	72	66	11	89	74	56	64	60	68	68	79	88	74	79	80	72	70	64	63	73	68	86	67	65	52	80	76	66	59	49	78	57	63	56	72	89	61	75	71	63	84	71	67	91	75
ENSMUSG00000079024.2	1	0	0	0	0	0	1	0	0	0	0	0	0	0	0	0	0	0	0	0	1	0	0	0	0	0	0	0	0	0	0	0	0	0	0	0	0	0	0	0	0	0	0	1	0	0	0	0
ENSMUSG00000100846.1	2	0	0	0	0	0	1	0	1	4	1	3	0	0	1	0	0	2	0	3	0	0	1	0	0	1	0	0	0	0	1	0	0	0	0	1	0	0	0	0	0	1	3	0	0	0	0	0
ENSMUSG00000074847.2	3	9	7	1	5	0	9	8	5	6	15	7	10	6	4	6	8	5	7	6	4	5	5	7	9	5	5	4	3	3	7	5	6	5	4	4	6	9	5	3	11	4	9	5	5	4	6	4
ENSMUSG00000093993.7	0	0	0	0	0	0	0	1	1	0	0	0	0	0	0	0	0	0	0	0	0	0	0	0	0	0	1	0	0	0	0	0	0	0	0	0	0	0	0	0	0	0	0	0	0	0	0	0
ENSMUSG00000105835.1	0	1	0	0	0	0	0	0	1	0	0	0	0	0	0	0	0	1	0	1	0	0	0	0	0	0	0	0	0	0	0	0	0	0	0	0	0	0	0	0	0	0	0	0	0	0	0	1
ENSMUSG00000074826.10	80	103	88	79	68	11	93	76	70	61	83	87	65	75	79	96	65	91	72	73	62	70	63	67	86	106	80	59	82	106	98	66	42	93	64	90	66	73	99	63	67	89	72	85	76	73	51	57
ENSMUSG00000100235.8	14	10	11	14	8	1	13	12	11	13	14	16	8	9	10	9	14	20	15	11	15	5	12	10	12	10	7	10	12	18	9	15	25	13	5	10	14	10	10	14	11	15	17	19	17	16	14	7
ENSMUSG00000098781.1	4	3	0	0	0	0	3	0	1	0	0	0	1	0	2	2	3	0	0	0	0	3	3	4	1	2	6	0	2	2	0	2	0	2	0	1	1	1	1	1	1	1	0	3	1	0	2	0
ENSMUSG00000098692.1	0	0	1	0	0	0	0	1	0	0	0	0	0	0	0	0	0	0	1	1	1	0	0	1	1	1	0	0	0	0	0	1	1	0	0	0	0	0	0	0	0	0	0	0	0	0	0	0
ENSMUSG00000090408.1	0	0	0	0	0	0	0	0	0	0	0	0	0	0	0	0	0	0	0	0	0	0	0	1	0	0	0	0	0	0	0	0	0	0	0	0	0	0	0	0	0	0	0	1	0	0	0	0
ENSMUSG00000096240.1	0	0	0	0	0	0	0	0	0	0	0	0	0	0	0	0	0	0	0	0	0	0	0	0	0	0	0	0	0	0	0	1	0	0	0	0	0	0	0	0	0	0	0	0	0	0	0	0
ENSMUSG00000097565.1	0	0	0	0	1	0	0	0	0	0	0	0	0	0	0	0	0	0	1	1	0	0	0	0	0	1	0	0	1	0	0	0	0	0	1	0	0	1	1	0	0	1	1	0	0	0	1	0
ENSMUSG00000114923.1	0	0	0	0	0	0	0	0	0	0	0	0	0	0	0	1	0	0	1	0	0	0	0	0	0	1	0	0	0	0	0	0	0	0	0	0	0	0	0	0	0	0	0	0	0	0	0	0
ENSMUSG00000058246.8	80	75	63	50	67	22	61	43	46	57	71	57	63	54	62	55	65	60	57	44	51	73	63	39	59	73	88	71	83	66	81	67	65	67	53	59	56	54	97	44	65	75	72	81	57	77	58	65
ENSMUSG00000096016.7	0	1	0	0	0	0	0	0	0	0	0	0	0	0	0	0	0	0	0	0	0	0	0	0	0	0	0	0	0	0	0	0	0	0	0	0	0	0	0	0	0	0	0	0	0	0	0	0
ENSMUSG00000071748.2	100	101	102	87	100	33	104	88	89	86	80	99	83	106	95	87	89	110	76	72	79	101	71	94	90	109	68	82	86	125	76	69	85	105	76	104	69	85	110	81	98	121	79	111	88	101	88	84
ENSMUSG00000093954.8	79	76	79	69	83	19	96	59	111	76	91	106	72	87	76	72	88	105	115	102	95	106	102	110	130	102	105	103	99	118	92	106	104	120	83	113	96	122	114	105	80	91	94	120	127	93	125	103
ENSMUSG00000107280.1	2	7	5	1	3	0	1	3	0	5	2	1	2	2	2	1	6	8	7	3	1	1	1	4	1	1	0	1	4	2	3	1	2	3	2	6	0	1	2	5	2	3	1	4	0	5	3	2
ENSMUSG00000106824.1	4	6	3	4	3	0	4	5	2	1	4	3	5	2	2	6	5	1	5	6	4	1	0	3	1	3	1	2	3	0	6	1	3	3	1	7	1	2	3	1	2	4	4	3	3	2	5	3
ENSMUSG00000098773.1	2	3	1	3	2	0	2	1	4	1	2	2	1	2	4	1	2	1	1	1	0	1	2	3	1	1	2	0	0	1	1	2	1	1	1	2	0	4	1	1	0	2	0	1	2	2	2	3
ENSMUSG00000092544.8	3	1	2	2	0	0	2	0	0	2	2	1	0	1	0	0	1	2	1	0	0	0	1	1	2	0	1	0	0	0	0	2	0	1	0	0	0	1	0	0	1	0	2	2	1	3	1	1
ENSMUSG00000109737.1	0	5	3	5	6	0	3	1	3	5	0	5	0	2	1	1	5	6	8	7	5	7	2	5	5	7	8	1	7	1	3	4	3	5	3	4	1	3	6	0	2	2	9	6	3	0	4	0
ENSMUSG00000099550.6	0	0	0	0	0	0	0	0	0	0	0	0	0	0	0	0	0	0	0	0	0	0	0	0	0	0	0	0	0	0	0	0	0	0	0	0	0	0	0	0	0	0	0	1	0	0	0	0
ENSMUSG00000040904.10	4	2	2	4	3	0	2	1	4	3	8	6	6	4	6	7	3	5	5	10	9	6	3	4	7	10	7	3	6	5	10	5	3	4	2	3	7	5	4	3	9	3	4	5	4	4	3	10
ENSMUSG00000101725.6	0	0	0	0	0	1	0	0	0	0	0	0	0	0	0	0	0	0	0	0	0	0	0	0	0	0	0	1	0	1	0	0	0	0	0	0	0	0	0	0	1	0	0	0	0	1	0	0
ENSMUSG00000094616.7	0	0	0	0	0	0	0	0	0	0	0	0	0	0	0	0	0	0	1	0	0	0	0	0	0	0	0	0	0	0	0	0	0	0	0	0	0	0	0	0	0	0	0	0	0	0	0	0
ENSMUSG00000109833.1	0	0	0	0	0	0	0	0	0	1	0	0	0	0	0	0	0	0	0	0	0	0	0	0	0	1	0	0	1	0	0	1	0	0	0	1	0	0	0	0	0	1	1	0	0	0	1	0
ENSMUSG00000095026.2	1	0	0	0	1	0	0	0	0	0	0	0	0	0	1	1	0	0	0	0	0	0	0	1	0	0	1	0	0	0	0	0	0	0	0	1	0	0	0	0	0	0	0	0	0	0	0	0
ENSMUSG00000117098.1	10	11	14	12	4	3	11	2	11	10	18	14	17	8	10	7	14	17	8	15	17	8	8	8	8	8	5	15	13	14	7	9	10	11	23	9	8	10	7	14	9	14	15	8	17	15	6	15
ENSMUSG00000091831.5	6	5	4	3	2	2	4	2	5	2	3	4	2	4	6	1	5	1	7	2	6	3	5	5	0	6	2	3	0	7	4	1	3	4	2	4	3	3	4	3	4	1	6	6	5	1	1	1
ENSMUSG00000099531.1	0	0	0	0	0	0	0	0	0	0	0	0	0	0	0	0	0	0	0	0	0	0	0	0	0	0	0	0	0	0	0	0	0	0	0	1	0	0	0	0	0	0	0	0	0	0	0	0
ENSMUSG00000100535.1	0	0	0	0	0	0	0	0	0	0	0	0	0	0	0	0	0	0	0	1	0	0	0	0	0	0	0	0	0	0	0	0	0	0	0	0	0	0	0	0	1	0	0	0	0	0	0	0
ENSMUSG00000073130.10	9	11	7	4	5	1	10	3	6	10	5	2	8	5	9	9	4	7	5	6	5	4	9	3	8	17	12	4	13	17	17	11	4	6	4	4	5	9	11	3	5	7	3	8	6	4	7	10
ENSMUSG00000107877.2	91	130	130	95	118	12	128	100	114	108	155	111	129	117	107	134	150	123	137	96	80	90	112	104	134	116	154	100	151	129	151	117	139	119	124	118	126	101	133	97	127	108	101	70	119	110	134	113
ENSMUSG00000079016.1	0	0	0	0	0	0	0	0	0	0	0	0	0	0	0	0	0	0	0	0	0	0	0	0	0	0	0	0	0	0	0	0	0	0	0	0	0	0	0	0	0	0	0	1	0	0	0	0
ENSMUSG00000070713.5	67	57	65	55	64	22	106	75	78	82	101	70	73	67	66	75	98	86	109	64	66	77	58	72	73	85	63	53	62	94	77	81	90	99	77	95	81	86	86	87	80	87	102	121	112	90	96	105
ENSMUSG00000109446.1	0	1	0	0	0	0	1	0	0	1	0	0	0	0	1	0	0	0	0	0	0	0	0	1	0	0	0	0	0	1	0	0	0	0	0	0	0	0	0	0	0	0	0	0	1	0	0	0
ENSMUSG00000109482.2	5	2	4	1	3	0	3	2	1	4	0	2	3	3	4	1	3	1	3	1	3	4	4	1	2	3	1	0	2	3	0	5	3	4	0	1	3	1	3	2	3	2	1	5	3	0	3	0
ENSMUSG00000063656.6	0	0	0	0	0	0	0	1	0	0	0	1	0	0	0	0	0	1	0	0	0	0	0	0	0	0	0	0	0	0	0	0	0	0	0	0	0	0	0	1	0	0	0	0	0	0	0	0
ENSMUSG00000079286.1	6	3	9	2	6	2	6	4	1	5	4	2	1	3	1	5	4	5	6	5	5	5	4	4	6	7	1	4	1	3	3	4	4	5	3	3	5	4	6	4	2	1	8	5	5	2	3	1
ENSMUSG00000092310.2	0	0	0	0	0	0	0	1	2	0	0	0	0	0	1	0	0	0	0	0	0	1	0	0	0	2	0	0	0	0	2	0	1	0	1	0	1	2	0	1	0	0	0	0	1	0	0	0
ENSMUSG00000067771.9	2	2	2	4	1	0	1	1	5	2	3	0	1	2	4	3	8	4	3	1	1	3	2	2	0	1	1	1	3	2	1	0	4	2	6	1	3	2	3	1	4	1	2	2	2	3	5	1
ENSMUSG00000069825.12	0	0	0	0	0	0	0	0	0	0	0	0	0	0	0	0	0	0	0	0	0	0	0	0	1	0	0	0	0	0	0	1	0	0	0	0	0	0	0	0	0	0	0	0	0	0	0	0
ENSMUSG00000096966.2	22	27	15	9	15	2	18	25	18	23	36	22	17	14	26	13	26	17	28	27	15	26	31	23	25	26	19	24	29	24	24	30	24	14	30	22	17	30	25	18	16	18	22	28	26	19	25	22
ENSMUSG00000096700.1	0	0	0	0	0	0	0	0	0	0	0	0	0	0	0	1	0	0	0	0	0	0	0	0	0	0	0	0	0	0	0	0	0	0	0	0	0	0	0	0	0	0	0	0	0	0	0	0
ENSMUSG00000096463.1	0	0	0	0	0	0	0	0	0	0	0	0	0	0	0	0	0	0	0	0	0	0	0	0	0	0	0	0	0	0	0	0	1	0	0	0	0	0	0	0	0	0	0	0	0	0	0	0
ENSMUSG00000095048.7	0	0	0	0	0	0	0	0	0	0	0	1	0	0	0	0	0	0	0	0	0	0	0	0	0	0	0	0	0	0	0	0	0	0	0	0	0	0	0	0	0	0	0	0	0	0	0	0
ENSMUSG00000099782.1	0	0	0	0	0	1	0	0	0	0	0	0	0	0	0	0	0	0	0	0	0	0	0	0	0	0	0	0	0	0	0	0	0	0	0	0	0	0	0	0	0	0	0	0	0	0	0	1
ENSMUSG00000086361.1	5	7	8	5	7	1	15	7	14	7	10	7	7	12	13	5	9	9	12	6	2	6	8	5	12	4	14	6	10	14	10	8	9	7	7	17	5	10	6	10	2	10	12	14	10	9	14	11
ENSMUSG00000053861.1	64	75	62	72	61	6	59	39	62	66	40	53	45	55	55	32	58	83	81	88	61	73	48	74	77	74	50	69	61	66	63	69	52	113	73	98	33	75	52	64	61	105	111	110	107	59	79	58
ENSMUSG00000079061.3	4	1	4	2	3	0	2	2	4	0	4	1	2	3	2	2	2	0	0	6	0	4	3	2	0	4	4	0	0	0	2	3	1	5	2	6	2	0	1	2	1	4	0	4	0	0	1	2
ENSMUSG00000079534.1	2	1	1	0	0	0	1	2	1	1	0	2	1	1	0	1	0	4	1	3	2	1	1	2	1	3	0	1	1	1	4	1	1	1	2	1	2	0	0	1	2	0	0	0	1	3	1	4
ENSMUSG00000100642.1	0	0	0	0	0	0	0	0	0	0	0	0	0	0	0	0	0	0	0	0	0	0	0	0	0	0	0	0	0	0	0	0	0	0	0	0	0	0	0	1	0	0	0	0	0	0	0	0
ENSMUSG00000079531.1	1	0	1	0	1	0	3	0	0	1	2	0	1	1	1	1	0	1	2	0	2	3	1	2	0	0	0	0	1	1	2	2	2	2	2	1	1	3	1	1	3	0	1	0	1	3	2	2
ENSMUSG00000101146.1	0	0	0	0	0	0	0	0	0	0	0	0	0	0	0	0	0	0	0	0	0	0	0	0	0	0	0	0	0	0	0	0	0	0	0	0	0	0	0	0	0	0	0	0	1	0	0	0
ENSMUSG00000110469.1	6	1	3	3	2	0	8	1	1	4	5	10	5	3	3	2	5	3	4	8	2	5	3	1	5	2	2	3	5	4	1	6	5	8	8	8	5	4	7	3	1	1	4	4	4	5	3	6
ENSMUSG00000100902.1	0	0	0	0	0	0	0	0	0	0	0	0	0	0	0	0	0	0	0	0	0	0	0	0	0	0	0	0	0	0	0	0	0	0	0	0	0	0	0	0	0	0	0	0	0	0	0	1
ENSMUSG00000100962.3	0	0	0	0	0	0	0	0	0	1	0	0	0	0	1	1	0	0	0	0	0	1	0	0	0	0	0	0	0	0	0	0	0	0	0	0	0	0	0	1	1	0	0	0	0	0	0	0
ENSMUSG00000092360.1	0	0	0	0	0	0	0	0	0	0	0	0	0	0	0	0	1	0	0	1	0	0	0	0	0	0	0	1	0	0	1	0	0	0	0	0	0	0	1	0	0	0	0	0	0	0	0	0
ENSMUSG00000050157.6	5	6	7	9	3	2	6	6	9	10	7	9	7	9	8	9	14	11	6	8	4	16	7	6	9	7	7	11	3	9	4	8	7	15	4	15	8	9	4	8	4	17	10	14	10	7	14	11
ENSMUSG00000033255.8	4	2	2	9	3	0	10	4	7	9	1	9	3	8	8	1	4	8	3	9	9	2	10	8	7	8	2	4	4	9	2	2	2	10	2	12	9	14	3	6	5	6	4	12	7	7	5	4
ENSMUSG00000109179.2	85	108	90	76	66	33	91	80	58	68	95	69	94	81	92	105	86	72	64	77	85	65	60	53	86	144	161	104	165	162	145	97	56	73	57	70	69	59	69	64	76	80	68	82	91	89	70	120
ENSMUSG00000091204.8	2	0	2	1	0	0	4	2	0	2	0	1	0	2	1	1	0	2	0	0	0	0	0	0	1	0	1	1	0	2	1	0	1	1	0	1	0	0	1	1	0	2	1	0	0	2	0	0
ENSMUSG00000072476.6	3	3	4	2	4	1	6	4	5	3	4	6	4	3	0	1	6	5	8	5	4	3	3	1	9	2	7	6	7	5	6	9	7	5	3	9	5	4	7	7	5	2	6	4	7	5	5	11
ENSMUSG00000116024.1	1	7	4	5	4	1	2	3	4	4	7	3	7	5	3	3	5	11	4	3	4	1	6	4	6	3	7	1	2	5	5	6	8	5	3	2	2	6	4	6	4	10	4	4	6	7	6	4
ENSMUSG00000117732.1	1	4	1	0	0	0	2	1	2	3	1	0	1	2	1	1	1	1	0	0	1	2	1	1	0	1	2	1	1	0	2	2	1	1	1	1	2	1	1	3	2	2	3	0	1	4	0	1
ENSMUSG00000079546.1	1	1	0	0	0	0	0	1	0	0	0	1	0	0	0	0	0	0	0	0	0	0	0	0	0	0	0	0	0	0	0	0	2	0	0	0	0	0	0	0	0	0	0	2	0	0	0	0
ENSMUSG00000116079.1	0	0	0	0	0	0	0	0	0	0	0	0	0	0	0	0	0	0	0	0	0	0	0	0	0	0	0	0	0	0	0	0	0	1	0	0	0	0	0	0	0	0	0	0	0	0	0	0
ENSMUSG00000112241.1	0	0	0	0	2	0	0	0	1	0	0	1	0	1	2	0	0	0	0	0	0	0	0	0	0	0	0	1	1	1	0	0	0	0	0	0	0	0	1	0	0	0	0	0	0	0	0	0
ENSMUSG00000094647.7	0	0	0	0	0	0	0	0	0	0	0	0	0	0	0	0	0	0	0	0	0	0	0	0	0	0	0	0	0	0	0	0	0	0	0	0	0	0	0	0	0	0	0	2	0	0	0	0
ENSMUSG00000069804.2	15	20	16	14	12	34	12	11	17	24	14	13	14	15	22	7	12	18	12	9	9	28	13	11	14	17	16	10	10	26	15	9	12	18	11	18	5	8	9	13	6	24	8	19	8	4	15	10
ENSMUSG00000096380.1	0	0	0	0	0	0	0	1	0	0	0	0	0	0	0	0	0	0	0	0	0	0	0	0	0	0	0	0	0	0	0	1	0	0	0	0	1	0	0	0	0	0	0	0	0	0	0	0
ENSMUSG00000094913.3	0	1	0	0	0	0	0	0	0	0	0	0	0	0	0	0	1	0	0	0	0	0	0	0	0	0	0	0	0	0	1	0	0	0	0	0	0	0	0	0	0	0	0	0	0	0	0	0
ENSMUSG00000112600.1	0	0	0	0	0	0	0	0	0	0	0	1	0	0	0	0	0	0	0	0	0	0	0	0	0	0	0	0	0	0	0	0	0	0	0	0	0	0	0	0	0	0	0	0	0	0	0	0
ENSMUSG00000111915.1	0	1	0	0	0	0	0	2	0	0	0	0	0	0	0	0	0	0	0	0	0	0	0	0	0	0	0	0	0	0	0	0	0	0	0	0	0	0	0	0	0	0	0	0	0	0	0	0
ENSMUSG00000099418.3	0	3	1	6	4	0	1	0	2	1	1	0	1	0	1	0	4	0	4	4	2	1	2	3	0	1	1	0	1	0	1	3	0	2	1	2	1	2	1	2	2	4	5	4	2	2	2	2
ENSMUSG00000111709.1	0	0	0	0	1	0	0	0	0	0	0	0	0	0	1	1	0	1	0	0	0	0	0	0	0	0	0	0	0	0	0	0	0	1	0	0	0	0	1	0	0	0	0	0	0	0	0	0
ENSMUSG00000074179.11	0	1	0	0	0	1	0	0	0	0	0	0	0	0	0	0	0	0	0	0	0	0	0	0	0	0	0	0	0	0	0	0	0	0	0	0	0	0	2	0	0	0	0	0	0	1	0	0
ENSMUSG00000090451.1	5	7	6	8	3	0	5	4	5	8	8	6	5	7	5	1	7	7	3	8	4	2	3	4	5	3	3	4	1	4	4	5	9	9	5	10	6	3	8	7	5	5	3	7	5	8	6	8
ENSMUSG00000116069.1	3	2	0	3	2	1	2	0	4	1	0	0	3	1	2	1	2	1	1	2	0	4	2	0	0	3	1	2	0	3	3	1	2	2	0	3	2	4	2	2	3	2	1	1	2	1	2	1
ENSMUSG00000095867.2	0	0	0	0	0	0	0	0	0	0	0	0	0	0	0	0	0	0	1	0	0	0	0	0	0	0	0	0	0	0	0	0	0	0	0	0	0	0	0	0	0	0	0	0	0	0	0	0
ENSMUSG00000116121.1	3	3	3	1	5	1	4	1	4	5	5	8	5	4	1	5	3	2	4	1	6	7	1	2	6	5	2	0	3	6	3	7	3	4	3	3	1	5	6	3	6	3	5	4	5	2	4	4
ENSMUSG00000091685.6	1	1	1	1	0	0	0	1	3	2	1	2	1	1	1	0	0	0	1	0	2	1	0	1	0	0	1	0	0	1	0	0	0	0	0	0	2	0	1	2	1	2	1	1	0	2	0	1
ENSMUSG00000096887.2	8	10	13	6	7	4	3	3	7	2	8	10	10	6	10	7	14	6	3	8	6	10	8	8	6	9	8	12	10	12	5	9	7	10	7	8	5	6	10	4	6	6	12	13	10	7	6	9
ENSMUSG00000097854.1	0	1	0	0	0	0	0	0	0	0	0	0	0	0	0	0	0	0	0	0	0	0	0	0	0	0	0	0	0	0	0	0	0	0	0	0	1	0	0	0	0	0	1	0	0	0	0	0
ENSMUSG00000096597.1	0	0	0	0	0	0	0	0	0	1	0	0	0	0	0	1	0	0	0	0	0	0	0	0	0	0	0	0	0	1	0	0	0	0	0	0	0	0	0	0	0	0	0	0	0	0	0	0
ENSMUSG00000024571.15	1164	1212	1241	1086	1047	271	1345	1151	1353	1236	1299	1208	1189	1234	1234	1125	1353	1332	1308	1139	1156	1255	1282	1132	1243	1231	1253	1125	1237	1274	1222	1299	1388	1438	1175	1388	1287	1423	1418	1249	1326	1283	1192	1336	1393	1339	1401	1269
ENSMUSG00000035370.9	33	48	26	29	28	6	41	38	23	30	29	36	35	44	35	38	28	24	39	36	22	21	21	17	32	28	38	40	53	41	51	35	29	33	23	38	17	20	42	46	24	30	39	35	31	41	35	39
ENSMUSG00000021139.17	82	121	66	77	56	15	83	69	73	67	74	57	73	79	77	76	79	93	79	79	40	77	74	62	90	80	89	73	78	74	115	69	89	100	63	83	58	80	108	60	69	73	63	62	55	77	70	56
ENSMUSG00000072974.4	16	16	17	10	16	3	17	15	21	18	17	15	17	19	17	17	19	15	15	10	7	8	11	22	15	17	23	17	11	22	16	11	10	18	10	14	18	13	15	16	11	21	12	11	12	14	18	10
ENSMUSG00000113262.1	11	13	8	9	6	0	7	5	9	11	8	6	11	8	9	10	9	8	7	7	7	10	8	13	12	8	9	3	8	4	18	8	10	14	6	7	3	7	10	6	6	7	6	7	7	9	9	6
ENSMUSG00000114004.1	11	7	10	9	7	1	9	5	9	10	14	5	7	6	10	12	7	5	9	8	8	7	8	4	10	13	10	5	13	14	10	11	10	13	10	3	11	7	4	7	7	13	2	4	8	4	8	9
ENSMUSG00000079333.3	0	0	0	0	0	0	0	0	0	1	0	0	0	0	0	0	0	0	0	0	0	0	0	0	0	0	0	0	0	0	0	0	0	0	0	0	0	0	0	0	0	0	0	0	0	0	0	0
ENSMUSG00000099894.1	0	0	0	0	0	0	0	0	0	0	0	0	0	0	0	0	0	0	0	0	0	0	0	0	0	0	0	0	0	0	0	0	0	1	0	1	0	0	0	0	0	0	0	0	0	0	0	0
ENSMUSG00000096856.7	67	82	75	85	70	12	75	64	61	85	72	59	67	75	87	74	78	81	62	67	57	64	68	76	74	77	75	53	61	75	66	51	56	94	59	76	79	75	88	47	73	102	58	83	57	75	74	61
ENSMUSG00000094622.2	108	125	99	111	107	12	118	99	106	102	69	90	77	96	116	99	98	105	111	113	97	100	99	96	104	134	112	82	99	143	130	81	89	119	86	85	97	102	104	82	104	118	109	120	99	110	100	87
ENSMUSG00000094076.7	80	58	66	67	59	12	70	60	56	58	53	58	55	74	76	59	69	66	69	67	58	48	50	55	65	71	46	63	43	81	62	42	59	73	49	49	63	54	68	50	60	76	56	66	55	76	57	51
ENSMUSG00000066378.3	0	3	0	1	0	0	0	1	0	0	0	0	0	0	0	0	0	0	0	0	0	0	0	1	1	0	0	0	1	0	1	1	0	1	0	0	0	0	0	0	0	0	0	0	0	0	0	0
ENSMUSG00000112640.1	48	57	63	64	55	14	56	56	61	55	45	60	49	59	46	41	64	70	65	48	55	59	53	42	43	38	26	36	32	57	46	26	44	72	30	77	50	67	50	37	65	79	53	75	52	54	55	46
ENSMUSG00000073427.4	51	86	79	80	72	16	89	78	74	85	72	62	71	90	63	74	64	76	76	61	51	78	57	84	93	87	72	68	73	88	66	55	58	91	68	69	82	77	106	85	83	108	79	101	68	90	70	65
ENSMUSG00000094186.2	0	0	1	3	3	0	1	4	3	5	2	3	1	1	2	1	1	0	1	1	0	1	2	3	2	2	1	2	0	1	3	0	0	2	0	0	1	1	0	0	0	2	1	3	2	2	3	1
ENSMUSG00000114299.1	0	1	0	0	0	0	0	0	0	0	0	0	0	0	0	0	0	0	0	0	0	0	0	0	0	0	0	0	0	0	0	0	0	0	0	0	0	0	1	0	0	0	0	1	0	0	0	0
ENSMUSG00000094030.1	0	0	0	0	0	0	0	0	0	1	0	0	0	0	0	0	0	0	0	0	0	0	0	0	0	0	0	0	0	0	0	0	0	0	0	0	1	0	0	0	0	0	0	0	0	0	0	0
ENSMUSG00000113925.1	0	0	0	0	0	0	0	0	0	0	0	0	0	0	0	0	0	0	0	0	0	0	0	0	0	0	0	0	0	1	0	0	0	0	0	0	0	0	0	0	0	0	0	0	0	0	0	0
ENSMUSG00000113097.1	0	0	0	0	0	0	0	0	0	0	0	0	0	0	0	0	0	0	0	0	0	0	0	0	0	0	0	0	0	0	0	0	0	0	0	0	0	0	0	0	0	0	0	1	0	0	0	0
ENSMUSG00000099925.1	0	0	0	0	1	0	0	0	0	0	0	0	0	0	0	0	0	0	0	0	0	0	0	0	0	0	0	0	0	0	0	0	0	0	0	0	0	0	0	0	0	0	0	0	0	0	0	0
ENSMUSG00000113267.1	0	1	0	0	1	0	1	0	1	0	0	0	1	0	0	1	0	0	0	0	0	0	0	1	0	0	0	0	0	0	0	1	0	0	1	0	0	0	0	0	0	0	0	0	1	1	1	0
ENSMUSG00000079511.8	44	40	32	41	31	8	37	31	35	25	42	31	25	28	45	27	45	38	39	35	33	30	28	40	31	39	26	26	28	24	34	27	28	43	32	27	30	43	40	36	43	50	20	35	38	28	32	32
ENSMUSG00000094336.1	0	0	0	0	0	0	0	0	0	0	0	0	0	0	0	0	0	0	0	0	0	0	0	0	0	0	0	0	0	0	0	0	0	0	0	0	0	0	0	0	0	0	0	0	0	0	0	1
ENSMUSG00000096484.1	0	0	0	0	0	0	0	0	0	0	0	0	0	0	0	0	0	0	0	0	0	0	0	0	0	0	0	0	0	0	1	0	0	0	0	0	0	0	0	0	0	0	0	0	0	0	0	0
ENSMUSG00000096337.1	0	0	0	0	0	0	0	0	0	0	0	0	0	0	0	0	0	0	0	0	0	1	0	0	0	0	0	0	0	0	0	0	0	0	0	0	0	0	0	0	0	0	0	0	0	0	0	0
ENSMUSG00000074215.2	24	26	28	25	23	9	34	23	39	29	33	32	31	19	28	15	24	36	28	23	42	50	43	35	35	35	17	17	17	21	19	29	37	40	25	32	39	40	32	35	42	42	33	48	35	30	50	39
ENSMUSG00000095153.7	0	0	0	0	0	0	0	0	0	0	0	0	0	0	0	0	0	0	0	0	0	0	0	0	0	0	0	0	0	0	0	0	0	0	0	0	1	0	0	0	0	0	0	0	0	0	0	0
ENSMUSG00000051452.8	2	3	5	6	6	5	4	7	2	6	5	6	8	4	4	3	3	6	8	6	3	8	6	5	2	4	3	4	9	2	3	6	7	5	4	2	7	5	3	3	5	4	5	3	5	4	2	5
ENSMUSG00000104043.1	12	10	12	6	8	1	10	14	7	14	7	8	9	3	7	5	7	11	6	7	7	8	5	6	4	5	7	4	4	8	6	11	5	8	5	5	6	9	8	4	8	10	6	13	8	15	10	10
ENSMUSG00000102805.5	0	0	1	0	0	2	1	0	0	0	2	1	1	1	1	0	3	0	4	1	3	1	2	0	1	1	2	0	0	1	3	0	2	0	2	1	0	2	0	0	0	2	1	2	2	0	0	2
ENSMUSG00000097789.2	249	320	246	340	216	36	280	215	400	248	278	330	212	300	303	194	256	309	344	279	228	431	311	299	415	452	412	311	392	352	260	371	314	336	331	375	260	399	365	428	311	271	328	424	503	286	332	344
ENSMUSG00000097187.1	23	12	10	22	16	10	23	11	14	11	25	15	19	16	18	16	31	16	25	26	29	21	18	17	13	18	23	13	22	31	34	26	26	20	20	21	19	21	28	21	18	15	30	25	28	26	32	28
ENSMUSG00000117781.1	0	0	0	0	0	0	0	0	0	0	0	0	0	0	0	0	0	0	0	0	0	0	0	0	1	0	0	0	0	0	0	0	0	0	0	0	1	0	0	0	0	0	0	0	1	0	0	0
ENSMUSG00000100967.1	88	89	87	90	72	25	92	70	101	90	72	96	65	80	84	55	91	86	114	81	86	80	82	72	81	81	76	58	89	98	85	75	75	125	91	105	82	103	110	92	86	91	81	87	84	91	91	95
ENSMUSG00000095845.3	4	8	4	2	3	0	2	1	7	1	3	5	2	1	2	1	4	3	3	6	3	1	4	5	1	3	1	3	4	2	3	4	2	3	5	6	4	4	3	4	7	4	5	3	2	4	2	1
ENSMUSG00000079457.11	1	0	0	3	1	0	0	3	0	0	1	0	1	0	0	1	0	0	0	0	0	0	0	1	0	0	0	0	0	2	0	0	0	0	0	0	0	0	0	1	0	0	0	0	0	0	0	4
ENSMUSG00000095650.2	0	0	0	0	0	0	0	0	0	0	0	0	0	0	0	0	1	0	0	0	0	0	0	0	0	0	0	0	0	0	0	0	0	0	0	0	0	0	0	0	0	0	0	0	0	0	0	0
ENSMUSG00000069785.4	0	0	0	0	0	0	0	0	0	0	0	0	0	0	0	0	0	0	0	0	0	0	0	0	0	0	0	0	0	0	0	0	0	0	0	0	0	1	0	0	0	0	0	0	0	0	0	0
ENSMUSG00000100240.1	0	0	0	0	0	0	0	0	0	0	0	0	0	0	0	0	0	0	0	0	0	0	0	0	0	0	0	0	0	0	0	0	0	0	0	0	0	0	0	0	0	0	0	0	1	0	0	0
ENSMUSG00000094638.1	2	2	1	2	0	0	1	1	2	1	1	2	2	3	0	1	0	0	0	0	0	2	1	0	1	1	2	0	1	1	2	1	2	4	2	0	0	0	2	1	0	1	1	1	1	0	0	1
ENSMUSG00000107539.1	1	0	1	0	0	0	0	0	0	0	0	0	1	1	0	0	0	1	1	0	0	0	1	1	1	1	1	0	0	0	1	0	0	0	0	0	0	0	0	0	0	0	0	0	0	0	0	0
ENSMUSG00000071036.2	0	1	2	0	1	1	3	0	1	2	0	0	0	1	2	1	1	2	1	0	1	2	0	1	1	3	1	2	1	5	0	3	1	1	0	1	0	0	0	0	0	0	1	2	0	3	0	2
ENSMUSG00000086338.2	0	0	0	2	2	0	0	1	3	1	0	0	1	0	5	0	0	0	0	0	0	0	0	0	2	2	0	1	2	5	0	2	0	1	0	1	0	0	1	0	0	2	1	2	2	1	2	1
ENSMUSG00000094399.7	0	0	0	0	0	0	0	0	0	0	0	0	0	0	0	0	1	0	0	0	0	0	0	0	0	0	0	0	0	0	0	0	0	0	0	0	0	0	0	0	0	0	0	0	0	0	0	0
ENSMUSG00000079034.2	0	0	0	0	0	0	1	0	0	0	0	0	0	0	0	0	0	0	0	0	1	0	0	1	0	0	1	0	1	1	1	0	0	0	0	0	0	0	0	1	1	0	0	0	0	0	0	0
ENSMUSG00000099856.1	0	0	0	0	0	0	0	0	0	0	0	0	0	0	0	0	0	0	0	0	0	0	1	0	0	0	0	0	0	0	0	0	0	0	0	0	0	0	0	0	0	0	0	0	0	0	0	0
ENSMUSG00000092019.4	0	1	0	0	0	1	0	0	0	0	0	0	0	0	0	0	0	0	0	0	0	0	0	0	0	0	0	0	0	0	0	0	0	0	0	0	0	0	0	0	0	0	0	0	0	0	0	0
ENSMUSG00000069324.6	0	0	0	0	0	0	0	0	0	0	0	0	0	0	0	0	0	0	0	0	0	0	0	0	0	0	0	0	0	0	0	0	0	0	1	0	0	0	0	0	0	0	0	0	0	0	0	0
ENSMUSG00000107928.1	6	3	7	8	5	0	7	8	4	2	3	3	7	8	2	7	7	2	6	3	4	6	9	2	8	5	4	7	5	7	8	2	6	6	9	4	5	4	5	7	5	4	6	4	3	3	8	5
ENSMUSG00000072905.5	1	0	0	0	0	0	0	1	0	0	1	0	0	0	0	0	0	0	0	0	0	1	0	0	0	0	0	1	2	1	0	0	0	0	0	0	1	0	0	0	0	0	0	0	0	0	0	0
ENSMUSG00000096619.1	0	0	0	0	0	0	0	0	0	0	0	0	0	0	0	0	0	0	0	0	0	0	0	0	0	0	0	0	1	0	0	0	0	0	0	0	0	0	0	0	0	0	0	0	0	0	0	0
ENSMUSG00000096276.9	0	0	0	0	0	0	0	0	0	0	0	0	0	0	0	0	0	0	0	0	0	1	0	0	0	0	0	0	0	0	0	0	0	0	0	0	0	0	0	0	0	0	0	0	0	0	0	0
ENSMUSG00000101915.1	0	0	1	0	0	0	0	0	0	0	0	0	0	0	0	0	0	0	0	0	0	0	0	0	0	0	0	0	0	0	0	0	0	0	0	0	0	0	0	0	0	0	0	0	0	0	0	0
ENSMUSG00000114075.1	0	0	0	1	0	0	1	0	0	0	0	0	0	0	1	0	0	0	0	1	0	0	0	0	0	0	0	0	1	0	0	0	0	0	0	0	1	0	0	0	0	0	0	1	0	0	0	0
ENSMUSG00000103766.5	0	4	1	0	0	0	2	1	3	2	0	0	1	0	0	1	0	2	0	0	0	0	0	2	0	1	0	2	0	0	3	0	3	4	1	0	2	1	1	5	0	3	0	2	1	2	1	0
ENSMUSG00000079029.2	1	0	0	0	0	0	0	0	0	0	0	0	0	0	0	0	0	0	0	0	0	0	0	0	0	0	0	0	0	0	0	0	0	0	0	0	0	0	0	0	0	0	0	0	0	0	0	0
ENSMUSG00000093847.2	0	0	2	0	0	0	2	0	1	0	0	0	0	0	1	0	2	0	0	0	0	0	1	0	0	1	0	1	0	1	0	0	0	0	0	0	0	1	0	0	1	0	0	0	0	0	1	0
ENSMUSG00000092541.7	0	4	2	2	1	0	1	0	2	0	0	0	0	0	1	0	1	2	0	1	0	2	0	1	0	1	0	2	1	2	1	1	0	1	0	2	1	1	0	0	2	1	1	2	0	1	0	0
ENSMUSG00000097078.1	1	0	0	1	0	0	1	0	0	0	0	1	0	0	0	0	0	0	0	0	0	0	0	0	0	0	0	0	0	1	0	2	0	1	0	1	0	0	0	0	0	1	0	0	1	1	0	0
ENSMUSG00000100505.1	1	1	2	4	3	0	1	1	2	4	2	2	4	1	2	0	1	3	2	1	3	5	3	5	1	4	2	2	7	1	3	1	0	1	1	10	3	1	2	7	6	5	4	4	4	3	0	0
ENSMUSG00000094271.1	0	0	0	0	0	0	0	2	0	1	1	0	0	0	0	0	0	0	0	1	0	0	0	0	1	0	0	0	0	0	0	0	0	0	0	0	0	0	0	0	0	1	1	0	1	0	0	2
ENSMUSG00000096582.1	0	0	0	0	0	0	0	0	2	0	0	0	0	0	0	0	0	0	0	0	0	0	0	0	0	0	0	0	0	0	0	0	0	0	2	0	0	0	0	0	0	0	0	0	0	0	0	0
ENSMUSG00000096591.1	0	1	0	0	0	0	0	1	0	0	0	2	0	1	0	1	0	0	0	0	0	2	0	0	0	3	1	2	0	0	0	0	0	1	0	0	0	1	1	1	0	0	0	1	0	0	0	0
ENSMUSG00000099545.1	0	0	0	1	1	0	0	0	0	0	0	0	0	1	0	0	0	0	1	0	0	1	0	0	1	1	0	0	0	1	0	0	0	0	0	1	0	1	0	0	0	0	0	0	0	0	0	1
ENSMUSG00000100234.1	2	1	1	1	0	0	1	0	0	1	0	2	0	2	0	0	1	1	1	0	0	1	1	1	2	0	0	2	2	1	1	0	3	1	1	1	0	0	1	0	0	1	0	0	0	0	2	0
ENSMUSG00000101163.1	0	0	0	0	0	0	0	0	0	0	0	0	0	0	0	0	0	1	0	0	0	0	0	0	0	0	0	0	0	1	0	0	0	0	0	0	0	1	1	0	0	0	0	0	0	0	0	0
ENSMUSG00000099518.1	0	0	0	1	0	0	0	0	0	0	0	0	0	1	0	0	0	0	0	0	0	0	1	0	0	0	0	0	0	1	0	0	0	0	0	0	0	1	2	1	0	0	1	0	0	0	0	0
ENSMUSG00000099420.1	2	0	0	1	1	0	0	1	4	1	1	2	1	4	0	1	1	0	0	0	0	1	0	2	1	1	0	1	0	1	2	1	0	0	1	0	0	0	1	1	0	1	0	3	0	0	4	0
ENSMUSG00000095101.2	1	0	1	3	1	1	2	0	3	4	1	3	0	3	0	0	0	1	4	2	1	2	0	0	2	1	2	2	0	1	5	3	0	2	2	1	0	1	2	7	4	0	1	4	4	3	3	3
ENSMUSG00000094648.1	0	0	0	1	0	0	1	1	0	0	0	0	0	1	1	0	1	1	0	1	0	1	1	0	1	1	1	0	1	3	1	2	0	0	2	0	0	0	0	0	1	0	0	2	3	1	1	0
ENSMUSG00000070908.1	0	0	1	1	0	0	3	0	0	0	0	0	1	0	2	0	1	0	1	1	1	0	1	2	2	0	0	1	0	0	1	0	0	0	1	1	0	0	1	1	1	0	1	0	1	0	1	2
ENSMUSG00000102045.1	0	0	0	0	0	0	0	0	0	0	0	0	0	0	0	0	0	0	0	0	0	0	0	0	0	0	0	1	0	0	0	0	0	0	0	0	0	0	0	0	0	0	0	0	0	0	0	1
ENSMUSG00000072553.10	1	0	0	0	0	0	0	2	0	0	0	2	1	0	0	0	2	1	0	0	0	0	0	0	1	0	2	0	0	0	0	2	1	0	0	0	2	1	0	0	0	0	0	0	0	0	0	0
ENSMUSG00000105204.1	1	1	0	0	1	0	0	0	2	1	0	0	0	0	0	0	0	0	0	0	0	1	0	0	0	0	1	0	1	1	0	0	0	0	0	0	1	0	0	0	0	0	2	0	1	0	0	0
ENSMUSG00000068068.1	0	0	0	0	0	0	0	0	0	0	0	0	0	0	1	0	0	0	0	0	0	0	0	0	0	0	0	0	0	0	0	0	0	0	0	0	0	0	0	0	0	0	0	0	0	0	0	0
ENSMUSG00000100838.1	0	0	0	0	0	0	0	0	0	0	1	0	0	0	0	0	0	0	0	0	0	0	0	0	0	0	0	1	0	0	0	0	1	0	0	0	0	0	0	0	0	0	0	0	0	0	0	0
ENSMUSG00000116461.1	0	0	0	0	0	0	0	0	1	0	0	0	0	0	0	0	0	0	0	0	0	0	0	0	0	0	0	0	0	0	0	0	0	0	1	0	0	0	0	0	0	0	0	0	0	0	0	0
ENSMUSG00000066878.5	18	17	24	17	17	6	18	22	9	19	27	18	20	21	26	23	16	24	20	13	14	17	16	15	20	17	13	16	22	20	17	14	13	17	21	21	15	14	13	17	20	21	14	11	10	18	12	18
ENSMUSG00000110344.1	22	28	18	30	25	13	29	23	32	21	29	27	28	29	19	12	32	22	23	37	24	27	34	31	33	31	28	22	34	30	14	17	35	28	27	39	25	37	28	30	27	22	29	33	28	40	29	26
ENSMUSG00000110277.2	102	118	101	84	79	18	100	85	91	117	98	66	108	92	105	90	133	118	82	93	93	71	74	89	107	106	86	88	88	117	102	61	87	100	72	91	80	74	97	76	91	126	88	119	68	79	86	83
ENSMUSG00000105518.1	0	0	0	0	0	0	0	0	0	0	0	0	0	0	0	0	0	0	0	0	0	0	0	0	0	0	0	0	0	0	0	0	0	1	0	0	0	0	0	0	0	0	0	0	0	0	0	0
ENSMUSG00000096621.2	0	0	0	0	0	0	1	0	0	0	0	0	0	0	0	0	0	0	1	1	0	0	0	0	0	0	0	0	0	0	0	0	0	0	0	0	0	0	0	0	0	0	0	0	0	0	0	0
ENSMUSG00000110332.1	87	76	61	76	60	11	81	43	80	64	58	69	50	54	72	36	65	80	84	66	53	93	70	93	98	96	109	92	85	94	69	105	68	105	56	100	71	102	101	84	75	109	131	139	123	81	88	78
ENSMUSG00000096850.1	29	76	20	31	21	6	15	18	26	21	28	24	18	10	9	14	16	55	61	27	18	13	14	52	36	55	40	45	18	27	33	13	33	64	18	22	13	28	18	19	30	38	33	17	9	43	27	17
ENSMUSG00000091497.1	1	0	0	0	0	0	0	0	0	0	0	0	0	0	0	0	0	0	0	0	0	0	0	0	0	0	0	0	0	0	0	1	0	0	0	0	0	0	1	0	0	0	0	0	0	0	0	0
ENSMUSG00000116930.1	2	7	0	1	2	0	2	2	1	2	3	2	0	3	2	0	1	6	4	3	0	3	1	0	2	0	1	1	1	1	1	2	1	1	1	4	1	0	1	4	2	1	0	0	0	2	0	0
ENSMUSG00000066107.6	0	0	0	0	0	0	1	0	1	1	1	0	1	1	0	0	0	2	0	0	0	1	1	1	0	0	0	1	1	1	0	0	0	1	0	0	0	0	1	0	1	2	0	0	0	0	0	0
ENSMUSG00000100622.1	5	8	4	3	2	7	5	1	4	1	4	1	2	3	2	3	5	5	4	4	3	3	7	1	2	2	1	1	3	3	2	1	2	7	4	3	3	2	6	0	3	5	3	3	0	4	1	3
ENSMUSG00000042165.8	22	22	25	24	20	16	41	25	45	25	34	39	27	27	38	28	26	47	34	31	36	24	38	38	20	21	39	31	38	38	39	35	30	37	34	30	35	23	31	29	31	28	38	33	28	33	35	31
ENSMUSG00000079462.1	0	0	0	0	0	0	0	0	1	0	0	0	0	0	0	0	0	0	0	0	1	0	0	0	2	0	0	0	0	0	0	0	0	1	0	0	1	0	1	0	0	0	0	1	0	0	0	0
ENSMUSG00000082815.2	0	0	1	1	0	0	0	0	0	0	0	0	0	0	0	0	1	0	0	0	0	0	0	1	1	1	0	0	0	0	1	0	0	0	0	0	0	1	1	0	1	0	2	0	0	0	0	2
ENSMUSG00000091228.1	0	0	0	1	0	0	1	1	1	1	0	1	2	0	2	0	1	0	0	0	0	0	1	2	0	2	1	1	0	0	1	1	2	1	0	0	0	3	3	0	0	0	0	0	0	2	2	0
ENSMUSG00000087006.3	115	118	121	123	136	84	174	119	144	125	147	153	113	124	148	112	154	116	158	174	206	141	151	152	132	133	189	138	175	192	175	205	160	166	168	173	167	214	210	178	169	157	161	146	212	184	230	200
ENSMUSG00000098004.1	2	4	0	4	6	0	1	3	5	2	3	8	2	1	1	0	2	4	3	1	4	2	1	5	5	5	3	1	6	2	1	1	2	0	4	7	1	5	7	6	3	5	3	3	6	5	2	4
ENSMUSG00000096259.2	0	0	0	0	0	0	0	0	0	0	0	0	0	0	0	0	0	0	0	0	0	0	0	0	0	0	0	0	0	0	0	0	0	0	0	0	0	1	0	0	0	0	0	0	0	0	0	0
ENSMUSG00000094091.3	4	6	3	5	5	1	7	3	6	8	6	3	6	7	4	2	8	4	5	7	4	4	8	7	11	5	6	4	3	11	5	5	4	8	2	10	3	4	7	2	9	3	6	7	7	2	8	3
ENSMUSG00000053420.6	1	0	0	0	0	0	1	1	0	0	1	0	0	1	0	0	0	0	1	0	0	0	1	0	0	0	0	0	0	0	1	1	0	0	0	0	0	0	0	0	0	1	0	0	0	1	0	0
ENSMUSG00000056008.1	2	0	2	1	0	0	3	0	0	1	1	0	0	0	0	1	1	1	1	1	1	0	4	0	0	0	0	2	1	0	1	0	1	1	1	1	0	0	1	0	2	1	0	0	0	0	0	0
ENSMUSG00000096742.1	0	0	0	0	0	0	0	0	0	0	0	0	0	0	0	0	0	0	0	0	0	0	0	0	0	0	0	0	0	0	0	0	0	0	0	0	0	0	0	0	0	0	0	0	1	0	0	0
ENSMUSG00000068860.5	10	7	14	3	5	3	9	7	12	9	23	7	8	17	6	4	10	12	20	15	18	9	9	4	7	10	5	9	4	11	13	5	6	8	14	8	11	11	13	10	10	10	10	13	6	11	12	10
ENSMUSG00000079424.8	0	0	0	0	0	0	0	0	0	0	0	0	0	0	0	0	0	0	0	0	0	0	0	0	0	0	0	0	0	0	0	0	0	0	0	0	0	0	0	0	0	0	0	0	0	0	0	1
ENSMUSG00000110353.1	0	0	1	2	1	3	1	0	1	0	1	1	0	0	0	0	1	1	0	0	11	0	0	0	1	0	0	1	2	13	0	0	0	0	1	2	1	1	1	1	1	2	1	3	0	0	0	0
ENSMUSG00000114133.1	181	172	163	174	168	50	181	167	173	184	156	175	140	140	150	146	166	180	186	152	155	182	169	171	189	178	151	141	176	159	143	137	169	210	141	187	141	177	214	131	167	187	149	191	153	174	162	129
ENSMUSG00000099115.1	0	1	1	2	0	0	0	2	0	0	0	0	1	0	0	0	0	1	0	0	0	0	0	0	0	0	0	0	0	0	0	1	1	0	0	0	0	0	1	0	2	0	1	1	0	0	0	0
ENSMUSG00000096486.1	0	0	0	0	0	0	0	0	0	0	0	1	0	0	0	0	0	0	0	0	0	0	0	0	0	0	0	0	0	1	0	0	1	0	0	0	0	0	0	0	0	0	0	0	0	0	0	0
ENSMUSG00000117081.1	0	0	0	0	0	0	0	0	0	0	0	0	0	0	1	0	0	0	0	0	0	0	0	0	0	0	1	0	0	0	0	0	0	0	0	0	0	0	0	0	0	0	0	0	0	0	0	0
ENSMUSG00000099564.2	3	2	3	0	3	0	3	11	2	3	6	1	2	3	1	6	4	3	3	2	4	2	3	5	1	1	3	3	5	2	2	2	2	3	6	0	6	2	2	4	1	3	0	6	0	1	1	0
ENSMUSG00000091109.1	1	8	5	7	2	0	5	1	2	3	6	9	5	9	8	4	1	1	8	6	3	3	1	3	7	3	7	3	1	4	4	2	1	6	2	5	2	2	7	2	4	6	4	5	6	7	2	1
ENSMUSG00000087610.1	19	16	17	12	13	1	6	8	8	7	7	6	9	9	10	11	12	9	10	14	15	7	8	12	9	14	27	9	13	19	26	4	15	16	9	11	11	14	12	13	10	12	9	17	13	11	14	8
ENSMUSG00000106447.1	4	5	1	2	0	0	3	3	1	1	3	1	1	2	4	4	2	0	3	1	3	2	1	1	4	4	7	2	2	7	4	3	0	3	1	1	2	2	3	1	0	0	1	4	4	4	1	2
ENSMUSG00000057762.6	3	4	2	5	2	5	0	0	3	3	2	5	2	3	3	1	4	1	5	3	15	2	1	4	4	3	7	2	0	6	5	4	4	5	7	4	2	4	3	6	2	6	5	4	8	5	4	2
ENSMUSG00000090441.2	0	0	0	0	0	0	0	0	0	0	0	0	0	0	0	0	0	0	0	0	0	0	0	0	0	0	0	0	0	0	0	0	0	1	0	0	0	0	0	0	0	0	0	0	1	0	0	0
ENSMUSG00000108748.1	1	0	0	1	0	0	0	1	1	1	1	0	1	1	1	2	1	1	0	1	1	0	1	0	0	0	0	1	1	0	1	0	1	0	0	2	0	3	0	0	1	1	2	2	1	0	0	1
ENSMUSG00000090667.2	1	8	6	1	2	4	11	5	2	10	1	2	9	11	7	13	7	9	2	5	6	0	3	1	1	2	4	5	6	8	2	0	4	1	1	3	2	1	1	1	1	0	0	5	0	2	1	2
ENSMUSG00000096330.8	5	13	3	5	3	0	11	9	6	2	6	2	7	3	6	5	7	5	4	5	2	5	4	4	7	8	7	2	6	2	2	6	3	4	7	6	2	2	6	5	8	4	8	7	5	6	4	1
ENSMUSG00000090817.7	0	2	0	1	3	0	0	4	1	4	3	2	3	0	1	3	2	1	2	4	0	2	0	1	3	1	3	1	1	1	1	4	3	1	0	0	1	1	2	0	2	0	0	2	2	2	0	2
ENSMUSG00000092116.1	1	4	2	0	2	1	0	1	2	1	1	4	4	1	2	3	2	3	5	1	9	1	2	1	1	1	5	1	0	7	2	1	1	2	1	1	2	1	4	2	0	4	1	3	2	2	1	2
ENSMUSG00000095388.7	1	0	1	0	1	0	0	0	0	1	1	0	0	0	1	1	0	0	0	0	0	1	1	0	0	0	0	0	1	0	0	0	0	0	0	0	0	2	0	1	0	0	0	0	0	1	2	0
ENSMUSG00000075015.3	0	0	0	0	0	1	1	1	0	0	0	0	0	1	2	0	0	0	0	0	0	2	0	0	0	1	7	3	0	0	1	1	19	3	9	1	0	3	4	2	0	1	1	1	0	3	7	1
ENSMUSG00000075014.1	3	9	5	1	3	32	25	12	6	5	2	5	6	3	4	4	0	6	13	3	4	23	7	7	0	8	241	35	8	12	8	22	455	10	132	9	32	21	91	43	15	15	7	83	5	100	100	25
ENSMUSG00000116358.1	36	12	12	10	11	5	13	8	26	16	28	25	19	15	24	17	21	19	17	32	30	18	10	9	14	14	19	14	23	27	25	18	27	23	24	26	23	20	24	24	16	23	13	26	19	23	12	16
ENSMUSG00000044860.9	0	1	0	2	0	1	0	0	0	1	0	1	2	1	2	0	0	0	0	1	1	2	0	1	2	1	1	0	1	0	0	0	0	0	0	1	1	0	1	0	3	0	0	0	1	1	2	1
ENSMUSG00000030068.4	0	3	1	1	0	0	2	3	3	2	2	5	3	1	1	2	3	3	2	0	1	2	2	1	3	4	1	4	4	0	1	1	1	3	3	3	4	1	3	1	0	1	4	7	4	1	2	4
ENSMUSG00000070891.2	30	30	27	25	21	12	17	13	14	24	15	20	15	20	25	19	16	22	15	20	6	23	18	18	21	21	24	25	31	29	27	22	20	34	27	21	7	17	24	20	21	29	15	29	19	18	14	21
ENSMUSG00000057674.3	0	0	0	0	0	0	0	0	0	0	0	0	0	1	0	0	0	0	0	0	0	0	0	0	0	0	0	0	0	0	0	0	0	0	0	0	0	0	0	0	0	0	0	0	0	0	0	0
ENSMUSG00000091604.2	0	2	3	5	5	1	1	0	6	5	3	1	1	3	4	3	7	2	2	2	2	6	2	4	1	2	2	2	1	1	3	1	1	5	4	3	3	4	0	1	2	4	1	5	1	1	4	2
ENSMUSG00000078260.1	0	0	0	0	0	0	0	0	0	0	1	0	0	0	0	0	0	0	0	0	0	0	0	0	0	0	0	0	0	0	0	0	0	0	0	0	0	0	0	0	0	0	0	0	0	0	0	0
ENSMUSG00000069717.7	0	0	0	0	0	1	0	0	0	0	0	0	0	0	0	0	0	0	0	0	0	0	0	0	0	0	0	0	0	0	0	0	0	0	0	0	0	0	0	0	0	0	0	0	0	0	0	0
ENSMUSG00000087444.1	8	10	3	9	7	1	10	7	13	7	5	16	11	11	12	11	12	9	9	6	9	9	18	7	8	4	7	7	8	14	13	11	9	17	6	9	12	9	18	15	12	9	10	12	11	16	13	7
ENSMUSG00000090141.1	0	0	0	0	0	0	0	0	0	0	0	0	0	0	0	0	1	0	0	0	1	0	0	1	0	0	0	0	0	0	1	0	0	0	1	0	0	0	0	2	0	0	0	0	0	0	0	0
ENSMUSG00000097239.7	12	5	11	6	9	2	8	8	5	9	6	4	10	13	13	13	8	3	6	8	8	11	10	13	10	12	8	11	12	11	9	11	5	3	6	3	2	5	10	10	8	6	3	12	7	10	7	7
ENSMUSG00000030653.17	1	1	1	0	1	1	1	1	1	1	1	1	0	1	0	1	1	3	4	2	3	1	3	0	1	0	2	0	1	1	1	1	1	1	3	3	2	3	3	1	0	1	3	2	6	3	1	2
ENSMUSG00000116336.1	1	0	0	0	0	0	0	0	0	0	0	0	0	0	0	0	0	0	0	0	0	0	0	0	0	0	0	0	0	0	0	0	0	0	0	0	0	0	0	0	0	0	0	0	0	0	0	0
ENSMUSG00000085486.2	0	1	0	0	1	0	0	0	0	1	0	1	0	1	0	0	1	1	0	2	0	2	3	0	0	2	0	0	1	0	2	0	1	0	0	1	0	0	0	3	0	1	2	0	0	0	0	1
ENSMUSG00000095241.2	0	1	0	0	0	0	0	0	0	1	1	0	0	0	0	0	0	0	0	0	0	0	0	0	0	0	0	0	0	0	0	1	0	0	0	0	0	0	0	0	0	0	0	0	0	1	0	0
ENSMUSG00000045010.14	3	5	4	7	4	5	5	3	2	5	14	3	10	3	5	8	8	6	2	3	3	1	3	4	3	3	4	3	5	8	6	2	2	7	15	1	10	2	22	4	1	4	3	18	4	5	2	3
ENSMUSG00000097050.1	1	2	3	4	1	1	0	0	2	1	1	3	0	2	0	0	1	6	2	1	5	2	1	0	1	1	2	1	3	8	4	2	1	3	3	2	4	3	1	4	2	4	2	3	1	0	3	4
ENSMUSG00000071586.4	0	1	0	0	1	0	0	0	1	0	1	0	0	2	1	0	1	0	1	0	0	0	1	0	0	1	0	0	1	0	1	0	0	0	0	0	0	0	0	2	0	1	0	0	0	0	0	0
ENSMUSG00000052414.9	0	0	0	0	0	0	0	0	0	0	0	0	0	0	0	0	0	0	0	0	0	0	0	0	0	0	0	0	0	1	0	0	0	0	0	0	0	0	0	0	0	0	0	0	0	0	0	0
ENSMUSG00000078640.9	51	48	44	24	34	12	42	31	32	43	39	27	52	37	39	48	40	53	24	44	36	29	32	21	33	45	29	29	48	36	52	27	33	51	26	40	40	24	28	31	26	32	37	19	23	44	32	34
ENSMUSG00000098530.1	0	0	0	0	0	0	0	0	0	0	0	0	0	0	0	0	0	0	0	0	0	0	0	0	0	1	0	0	0	0	0	0	0	0	1	1	0	0	0	0	0	0	0	0	0	0	0	0
ENSMUSG00000041716.7	199	205	204	180	179	46	220	184	166	222	241	166	232	213	186	232	243	211	215	190	159	186	178	178	188	177	174	160	182	137	245	193	197	183	178	202	193	172	196	140	222	219	142	122	135	190	176	171
ENSMUSG00000034239.14	0	0	0	0	0	0	0	0	0	0	0	0	0	0	0	0	2	0	0	0	0	0	0	0	0	0	0	0	0	1	0	0	0	0	0	0	0	0	0	0	0	0	0	0	0	0	0	0
ENSMUSG00000078620.1	2	1	0	0	1	0	0	0	0	0	0	1	2	1	2	1	2	1	2	0	0	0	0	3	1	2	2	2	0	2	2	0	0	2	0	0	1	1	1	0	1	0	3	0	1	1	0	0
ENSMUSG00000105053.1	1	2	2	1	3	0	0	0	1	1	0	1	0	0	3	1	2	1	2	0	0	1	0	0	2	3	0	0	0	3	2	5	2	0	3	0	1	1	1	5	0	2	0	2	2	1	0	0
ENSMUSG00000075006.2	0	0	0	0	0	0	0	0	1	1	0	0	0	1	0	0	0	0	0	0	0	0	0	0	1	0	0	0	0	0	0	0	0	0	2	0	0	0	0	0	0	0	0	0	0	0	0	0
ENSMUSG00000091034.8	11	11	10	7	10	0	11	7	12	7	5	14	1	3	5	1	8	21	14	9	11	14	10	13	1	5	4	8	9	5	7	2	7	17	8	16	6	6	9	5	11	13	8	8	15	4	6	10
ENSMUSG00000078953.1	0	0	0	0	0	0	0	0	0	0	0	0	0	0	0	0	0	0	0	0	0	0	0	0	0	0	0	0	0	1	0	0	0	0	0	0	0	0	0	0	0	0	0	0	0	0	0	0
ENSMUSG00000040838.10	13	13	11	18	6	3	12	7	12	14	9	8	23	7	11	18	13	9	10	10	9	7	11	7	8	16	10	9	12	9	7	11	3	4	5	3	9	5	14	2	14	5	3	6	4	10	4	11
ENSMUSG00000095386.1	0	0	0	0	1	1	0	0	0	0	0	0	0	0	0	0	0	0	0	0	0	0	0	0	0	0	0	0	0	0	0	0	0	0	0	0	0	0	0	0	0	0	1	0	0	0	0	0
ENSMUSG00000079362.5	10	24	11	12	10	6	14	22	17	11	8	21	12	12	17	12	11	11	13	12	13	12	11	25	13	17	15	22	10	25	16	15	11	28	11	13	14	11	17	14	13	13	13	37	15	19	12	14
ENSMUSG00000110234.2	4	8	3	4	7	0	8	8	2	3	12	7	5	8	6	9	7	8	6	4	3	5	10	5	8	3	4	3	13	5	5	6	10	5	6	9	5	8	6	5	7	6	10	5	10	5	5	5
ENSMUSG00000083780.8	2	1	2	1	0	1	1	0	0	1	1	0	1	1	4	3	2	1	1	1	1	1	1	0	7	0	0	1	1	0	0	2	0	3	2	1	2	1	1	1	1	1	0	2	0	0	0	2
ENSMUSG00000078606.8	75	122	85	88	94	13	112	67	84	81	56	75	34	77	86	68	60	76	107	81	134	86	75	129	88	123	118	105	74	170	101	104	84	115	59	120	90	80	131	96	91	151	89	148	100	150	121	135
ENSMUSG00000073010.9	7	14	3	0	3	1	4	5	1	3	1	5	4	3	6	0	6	5	7	9	33	8	3	9	6	8	2	6	1	4	7	2	6	9	1	3	7	9	8	4	3	15	6	16	5	14	12	20
ENSMUSG00000091096.1	0	0	0	0	0	0	0	1	0	0	0	0	0	0	0	0	0	0	0	0	0	0	0	0	0	0	0	0	0	0	0	0	0	0	0	0	0	0	0	0	0	0	0	0	0	0	0	0
ENSMUSG00000106631.2	2	0	2	2	3	0	4	6	1	5	4	2	1	2	5	0	1	3	4	5	2	5	0	1	3	1	1	3	1	2	1	1	5	3	3	6	5	1	4	3	1	4	2	2	2	3	4	3
ENSMUSG00000078604.1	2	0	1	2	0	1	0	1	0	1	2	3	1	1	2	0	2	1	1	1	2	1	2	4	1	1	1	2	3	3	0	5	2	2	1	0	3	2	2	2	1	2	1	1	2	0	3	0
ENSMUSG00000079323.9	0	1	0	2	1	0	3	0	0	2	1	1	0	3	0	2	1	3	2	2	2	1	2	0	0	1	3	0	1	2	2	2	0	0	0	1	2	1	5	2	2	3	2	2	0	1	2	4
ENSMUSG00000093456.7	0	0	0	0	0	0	0	0	0	0	0	0	0	0	0	0	0	0	0	0	0	0	1	0	0	0	0	0	0	0	0	0	0	1	0	0	0	0	0	0	0	0	0	0	0	0	0	0
ENSMUSG00000105867.2	213	205	192	190	239	78	300	242	201	215	317	260	273	266	253	281	275	237	305	257	284	258	267	205	264	225	270	222	281	268	394	320	268	241	310	244	307	297	314	261	261	228	216	230	261	321	269	275
ENSMUSG00000112039.1	7	5	13	4	8	12	10	4	2	5	4	3	8	7	8	12	9	7	7	4	2	5	4	5	5	3	1	1	5	8	9	2	6	5	10	6	4	3	6	2	8	7	4	4	1	3	3	2
ENSMUSG00000048621.3	3	1	2	1	0	0	0	0	0	2	1	2	0	0	1	2	0	0	1	0	1	0	1	2	2	1	0	0	2	4	0	0	0	0	0	1	1	0	0	0	0	5	1	1	1	1	0	1
ENSMUSG00000090015.8	626	656	572	575	578	78	617	503	534	589	543	474	549	628	595	593	706	639	579	474	382	512	470	453	545	564	475	445	524	572	569	470	499	673	451	588	441	481	581	441	593	656	469	590	502	564	493	457
ENSMUSG00000090963.2	19	19	27	20	27	2	20	15	30	28	21	19	22	33	34	15	24	26	29	22	27	24	18	21	27	38	22	15	17	33	22	21	17	25	21	27	17	28	39	19	23	31	18	38	29	26	25	29
ENSMUSG00000109771.1	13	11	22	17	8	4	7	11	15	9	16	8	16	11	16	10	10	19	18	14	16	11	7	9	8	11	8	6	10	11	12	5	10	9	9	12	7	8	14	15	9	20	12	17	15	15	10	12
ENSMUSG00000091041.1	6	9	8	6	10	1	8	5	8	5	9	3	8	10	4	8	8	9	4	9	7	4	5	4	6	10	5	3	7	9	15	2	5	13	11	8	5	7	6	2	10	8	13	12	2	11	6	5
ENSMUSG00000010529.6	109	140	111	129	140	19	164	110	156	117	140	162	132	118	106	92	111	104	157	160	177	175	149	167	196	148	149	171	177	172	182	198	131	207	138	183	201	239	226	205	189	181	199	275	293	189	226	242
ENSMUSG00000096949.1	0	0	0	0	1	0	0	0	0	0	1	1	0	0	0	1	0	0	1	0	0	1	0	1	0	0	0	0	0	0	0	0	0	0	0	1	0	0	0	0	0	0	0	0	0	0	0	1
ENSMUSG00000109156.1	1	8	0	2	1	0	2	6	3	6	1	2	8	6	5	12	6	1	5	1	0	1	3	3	3	1	0	5	2	2	6	1	2	4	3	1	1	1	2	2	6	3	10	2	1	2	3	1
ENSMUSG00000096764.1	0	0	0	0	0	0	0	0	1	0	0	1	0	0	0	0	0	0	0	1	0	0	1	0	0	0	0	0	0	0	0	0	0	0	0	0	0	0	0	0	0	0	0	0	0	0	0	0
ENSMUSG00000051503.2	8	6	3	3	6	1	5	6	9	7	8	3	2	2	6	4	3	1	5	11	1	5	5	5	3	7	7	5	6	5	3	8	6	6	5	7	4	3	2	6	7	6	8	6	6	7	4	6
ENSMUSG00000072722.2	1	8	5	5	3	4	4	4	4	3	7	7	6	4	4	3	3	2	4	3	3	2	3	5	4	3	5	3	8	2	5	6	7	3	5	5	5	3	2	1	2	0	3	1	0	1	1	2
ENSMUSG00000055198.3	0	1	0	1	1	0	1	2	0	0	0	1	2	0	1	1	0	1	0	0	4	3	2	0	0	0	1	0	0	3	3	1	2	2	0	0	1	1	3	1	1	1	0	1	0	0	0	3
ENSMUSG00000114470.1	4	5	2	4	1	0	0	1	4	0	2	2	1	2	1	2	3	3	2	3	5	4	2	3	3	4	0	2	1	3	3	3	4	6	1	5	2	4	4	2	4	5	4	6	4	6	5	3
ENSMUSG00000092004.1	1	0	0	0	0	0	0	0	0	0	0	0	1	0	1	0	0	0	0	0	0	0	0	0	0	1	1	0	0	1	0	0	0	1	0	0	0	0	0	0	0	0	0	0	0	1	1	1
ENSMUSG00000105103.1	0	1	0	0	0	0	0	0	0	0	0	0	0	0	0	0	0	0	0	0	0	0	1	0	0	0	0	0	0	0	0	0	0	0	0	0	0	0	0	0	0	0	0	0	0	0	0	0
ENSMUSG00000069518.5	0	2	0	0	1	0	0	1	1	0	1	2	1	0	0	0	3	1	2	0	0	1	1	0	1	0	1	2	0	2	0	0	0	1	1	2	1	0	1	0	0	0	0	0	0	2	1	2
ENSMUSG00000069588.3	1	0	3	0	1	0	1	1	3	1	2	1	2	3	2	5	3	1	2	4	1	1	4	4	6	1	3	2	2	0	1	4	1	1	2	4	2	3	3	4	1	2	1	2	0	1	1	1
ENSMUSG00000108127.1	0	1	0	0	0	0	0	0	0	1	1	0	1	0	0	1	0	0	0	0	0	0	0	0	0	0	0	0	0	0	0	0	1	0	0	0	0	0	0	0	0	0	0	0	0	0	0	0
ENSMUSG00000093485.1	1	0	0	0	0	0	0	0	0	0	1	0	0	0	0	0	0	0	1	0	0	0	0	0	0	0	1	0	1	0	0	0	0	0	0	0	0	0	0	0	0	0	0	0	1	0	0	0
ENSMUSG00000100617.1	0	0	0	0	0	0	0	0	0	0	0	0	0	0	0	0	0	0	0	0	0	0	0	0	0	0	0	0	0	0	0	0	0	0	0	0	0	0	0	0	0	0	1	0	0	0	0	0
ENSMUSG00000102030.1	0	2	2	4	2	0	0	2	1	5	6	3	0	3	4	3	1	4	3	0	4	1	1	1	0	0	0	0	0	1	1	0	2	6	1	3	6	4	6	1	3	5	2	2	0	1	3	3
ENSMUSG00000112216.1	2	3	5	2	0	0	4	1	4	3	2	1	4	2	2	3	3	5	1	1	1	1	3	3	0	4	0	6	4	4	3	1	4	2	4	2	2	2	3	1	4	2	1	0	3	5	2	2
ENSMUSG00000112252.1	1	1	0	1	0	0	3	0	0	0	0	0	1	1	2	0	0	0	1	2	1	0	0	0	0	0	2	0	2	2	1	0	1	0	2	2	1	0	0	1	1	1	0	1	1	0	1	1
ENSMUSG00000092109.2	0	0	0	0	1	0	0	0	0	0	0	0	0	0	0	1	0	0	0	0	0	0	0	0	0	0	0	0	0	0	0	0	0	1	0	0	0	0	0	0	0	0	0	0	0	0	0	0
ENSMUSG00000112814.1	0	0	0	0	0	0	0	0	0	0	0	0	0	0	0	0	0	0	1	0	0	0	0	0	0	0	0	1	1	0	0	0	0	0	0	0	0	0	0	0	0	0	0	1	0	0	0	0
ENSMUSG00000112419.1	0	0	0	0	0	0	0	0	0	2	0	1	1	0	0	0	1	0	1	1	0	0	0	0	0	0	2	0	0	0	1	0	0	1	0	0	1	0	1	0	0	0	0	0	0	1	0	0
ENSMUSG00000112027.1	0	0	0	0	0	0	0	0	0	0	0	0	0	0	0	0	0	0	0	0	0	1	0	0	0	0	0	0	0	0	0	1	0	0	0	0	0	0	0	0	0	0	0	0	0	0	0	0
ENSMUSG00000112495.1	1	0	2	2	0	1	1	0	0	2	0	0	1	0	1	0	0	1	0	0	0	0	1	0	0	0	0	0	0	0	0	1	0	0	0	0	0	0	1	1	0	0	3	0	0	0	0	0
ENSMUSG00000112919.1	1	0	1	1	1	0	0	0	1	0	0	0	2	0	0	2	0	0	1	1	0	0	0	0	0	0	0	1	1	0	1	0	1	0	1	0	1	1	0	0	1	0	0	0	0	0	0	2
ENSMUSG00000055926.3	71	95	85	78	64	5	82	61	60	54	73	63	70	69	64	61	71	54	71	78	43	58	54	56	67	64	75	58	81	85	76	71	64	80	60	84	45	69	85	69	63	57	61	66	60	67	61	57
ENSMUSG00000096175.3	0	0	0	0	0	0	0	2	0	0	0	0	0	0	0	0	0	1	0	1	0	0	0	0	0	0	1	0	1	0	2	0	0	1	0	1	0	0	0	0	0	0	0	0	1	2	0	0
ENSMUSG00000095029.1	0	0	0	0	0	0	0	0	0	0	0	0	0	0	0	0	0	0	0	0	1	0	0	0	0	0	0	0	0	0	0	0	0	0	0	0	0	0	0	0	0	0	0	0	0	0	0	0
ENSMUSG00000033852.16	0	0	0	1	0	1	0	1	0	1	0	0	0	0	0	0	0	0	0	0	0	1	0	0	0	0	0	0	0	0	1	0	0	0	1	0	0	0	1	0	2	0	0	1	0	0	0	0
ENSMUSG00000095609.2	1	4	1	0	0	3	1	1	1	0	1	0	0	0	0	0	1	0	1	4	3	2	0	3	0	2	1	2	2	6	1	0	0	2	1	1	0	0	0	2	1	1	2	3	1	2	0	4
ENSMUSG00000096323.2	0	0	0	0	0	0	0	0	0	1	0	0	0	0	0	0	0	0	0	0	0	0	1	0	0	0	0	0	0	0	0	0	0	0	0	0	0	0	0	0	0	0	0	1	0	0	0	0
ENSMUSG00000063846.8	0	0	0	0	1	0	0	0	0	0	0	0	0	0	0	0	0	0	0	0	0	0	0	0	0	0	0	0	0	0	0	0	0	0	0	0	0	0	0	0	0	0	0	0	0	0	0	0
ENSMUSG00000091297.2	1	1	0	0	0	0	1	0	0	0	1	0	0	1	1	2	2	1	0	1	2	0	0	1	0	0	0	0	0	1	0	0	0	0	1	0	0	0	0	0	1	1	1	3	1	1	2	0
ENSMUSG00000097919.1	0	0	4	0	1	1	1	3	0	0	2	1	2	1	2	1	5	2	3	1	1	0	1	1	1	2	1	2	1	0	1	1	3	1	4	1	3	5	3	0	3	1	1	2	3	1	0	2
ENSMUSG00000109392.1	2	1	5	4	2	0	3	2	2	2	0	0	2	3	3	2	2	1	2	3	1	1	3	1	2	2	0	0	2	2	2	1	2	0	2	2	3	2	1	1	3	3	0	1	2	1	1	4
ENSMUSG00000105340.5	0	0	0	1	0	0	0	0	0	0	0	0	1	0	1	0	1	0	0	0	0	0	1	0	0	0	0	0	0	0	0	0	0	1	0	0	0	0	1	0	0	0	2	1	0	1	0	0
ENSMUSG00000107504.3	19	25	16	20	22	2	17	14	14	15	19	10	19	15	10	8	18	18	26	14	19	14	12	16	20	19	20	23	20	20	18	13	17	23	9	22	16	19	32	19	14	28	13	14	16	16	21	15
ENSMUSG00000078590.1	1	0	0	1	0	0	1	0	0	0	1	0	0	0	0	0	0	0	1	1	0	0	1	0	0	0	0	0	0	0	0	0	2	0	0	0	0	0	0	0	0	0	1	0	0	0	0	1
ENSMUSG00000118415.1	0	1	0	0	0	0	0	0	0	1	0	1	0	0	0	0	0	0	0	0	0	0	0	0	0	1	1	1	0	1	0	0	1	0	0	0	0	0	0	0	0	0	1	0	0	0	0	0
ENSMUSG00000114278.2	39	50	48	54	47	9	58	48	52	52	70	29	43	45	47	56	52	37	47	49	44	46	71	57	32	39	52	35	47	46	66	42	39	48	42	52	59	45	65	35	41	40	38	42	39	44	44	57
ENSMUSG00000105875.1	3	2	2	2	6	0	2	5	2	2	1	4	3	0	2	2	2	3	3	5	4	6	2	0	3	1	2	2	3	0	3	3	0	2	6	7	1	1	3	2	2	3	3	6	4	0	2	2
ENSMUSG00000118483.1	1	0	0	1	0	0	2	1	0	0	2	2	1	0	2	2	1	3	1	2	1	0	1	2	2	3	0	0	1	1	1	2	0	2	1	0	2	1	0	1	2	1	1	1	1	1	1	1
ENSMUSG00000107478.1	4	4	7	12	6	2	5	6	7	6	4	5	8	12	10	5	7	7	4	4	3	5	4	3	8	8	10	5	2	9	4	10	4	7	6	11	3	4	4	8	5	4	6	3	6	3	4	5
ENSMUSG00000107068.1	45	47	54	45	45	11	34	48	42	47	37	36	36	56	46	51	57	65	47	43	39	38	48	46	40	68	49	33	54	81	35	43	46	67	47	65	35	51	40	35	52	48	35	44	46	48	53	45
ENSMUSG00000107023.2	27	41	37	45	36	8	43	26	33	37	35	30	30	28	37	28	43	51	24	33	26	34	29	38	35	33	28	29	36	38	36	30	26	60	36	41	30	37	32	29	32	32	34	32	34	34	38	40
ENSMUSG00000108815.1	0	0	0	0	0	0	0	0	0	0	0	0	0	0	0	0	1	0	0	0	0	0	0	0	0	0	0	1	0	0	0	1	0	0	0	0	0	0	0	0	0	0	0	0	0	1	0	0
ENSMUSG00000030804.8	1	0	0	0	0	0	0	0	1	0	0	2	1	0	1	0	0	2	0	2	0	0	0	0	0	2	0	0	0	0	0	1	1	3	1	0	0	0	0	1	0	0	1	0	0	1	2	1
ENSMUSG00000108596.1	1	0	0	0	0	0	0	0	0	0	0	0	0	0	0	0	0	1	0	1	0	1	0	1	0	1	0	1	1	1	1	0	0	2	0	1	1	0	1	1	1	0	0	1	0	0	1	0
ENSMUSG00000108011.1	0	0	0	1	0	0	0	0	0	0	0	0	0	0	0	0	0	0	0	0	0	0	1	0	0	1	1	0	0	0	0	0	0	0	0	1	0	0	0	0	1	0	0	1	0	0	0	0
ENSMUSG00000078840.1	1	0	0	1	0	0	0	2	1	0	1	0	0	0	1	0	0	0	0	0	0	0	0	0	0	0	0	0	0	0	0	0	0	1	0	0	0	0	0	1	0	0	1	0	0	0	0	0
ENSMUSG00000094632.3	0	0	0	0	0	0	0	0	0	0	0	0	0	0	0	0	0	0	0	0	0	0	0	0	0	0	0	0	0	0	0	0	0	0	0	0	0	1	0	0	0	0	0	0	0	0	0	0
ENSMUSG00000100963.1	4	3	8	5	5	0	5	4	5	8	9	1	5	1	5	3	6	7	2	6	1	2	1	3	1	5	2	2	6	4	3	4	2	2	1	2	6	2	1	2	5	0	3	1	0	2	4	9
ENSMUSG00000101904.1	9	5	10	6	4	1	2	3	4	1	7	6	8	7	2	4	5	6	4	5	2	5	4	4	8	5	2	3	9	2	9	3	2	12	3	4	2	3	3	3	2	2	5	6	7	9	4	4
ENSMUSG00000079039.1	1	1	2	1	1	0	0	0	2	2	1	0	0	1	5	2	0	2	3	2	3	1	0	4	0	0	1	1	3	0	1	2	0	3	0	2	1	0	3	0	0	2	1	2	1	1	1	2
ENSMUSG00000095577.2	1	0	0	0	0	0	0	0	0	0	0	0	0	0	0	0	0	0	0	0	0	0	0	0	0	0	0	0	0	0	0	0	0	0	0	0	0	0	0	0	0	1	0	0	0	1	0	0
ENSMUSG00000118219.1	69	82	63	46	46	10	68	51	42	53	73	40	63	64	67	86	61	46	45	54	40	61	41	44	63	69	93	77	88	60	90	61	52	45	55	44	51	51	71	40	56	67	56	51	65	68	38	35
ENSMUSG00000066936.4	0	0	0	0	0	0	0	0	0	2	1	0	0	0	0	0	2	0	0	1	0	0	1	0	1	0	0	1	0	0	0	0	0	0	0	0	0	0	0	0	1	0	0	0	0	0	0	0
ENSMUSG00000030143.7	0	0	0	0	0	0	0	0	0	0	0	0	0	0	0	0	0	1	0	0	0	0	0	0	0	0	0	0	0	0	0	0	0	0	0	0	0	0	0	0	0	0	0	0	0	0	0	0
ENSMUSG00000115958.1	0	0	0	0	0	0	0	0	0	0	0	0	0	0	1	0	0	0	0	0	0	0	0	0	0	0	0	0	0	0	0	0	0	0	0	0	0	0	0	0	0	0	0	1	0	0	0	0
ENSMUSG00000098306.9	0	1	0	0	0	0	0	0	1	0	0	0	0	0	0	0	0	0	0	0	0	0	0	0	0	0	0	0	0	0	0	0	0	1	0	0	0	1	0	0	0	0	0	0	0	0	0	0
ENSMUSG00000094410.8	503	725	498	466	462	41	448	488	460	542	471	486	582	596	546	629	474	477	447	381	413	403	368	415	556	608	544	492	644	610	599	456	346	520	321	388	459	401	545	378	428	416	397	505	453	496	466	512
ENSMUSG00000108398.1	0	2	0	0	1	0	2	1	0	1	0	0	0	0	0	0	0	0	0	0	0	1	1	0	1	1	2	1	1	0	0	0	1	1	0	0	0	0	0	1	1	0	0	1	2	0	0	0
ENSMUSG00000079432.1	1	2	0	0	0	0	0	0	0	2	2	2	0	2	0	0	0	1	0	1	0	0	0	0	1	0	1	0	0	0	1	0	0	1	0	1	0	1	0	0	0	0	1	1	0	0	0	1
ENSMUSG00000094004.7	0	0	0	0	0	0	0	0	0	0	1	1	0	0	0	2	2	1	0	1	0	0	0	0	0	0	0	0	0	0	0	0	0	0	0	0	0	1	0	0	1	0	0	1	1	0	0	0
ENSMUSG00000096508.7	0	2	0	2	1	0	0	0	0	1	0	0	1	0	1	0	0	0	0	1	0	0	0	0	1	0	1	0	0	0	0	0	0	0	0	0	0	1	1	0	0	0	0	1	1	0	0	0
ENSMUSG00000029720.9	26	37	16	18	9	4	19	18	21	24	16	21	9	20	22	14	25	25	19	22	37	22	22	27	22	31	31	24	15	52	25	24	29	23	24	23	20	25	21	21	20	25	22	37	29	30	39	29
ENSMUSG00000094856.1	0	0	0	0	0	0	0	0	0	0	0	0	0	0	0	1	0	0	0	0	0	0	0	0	0	0	0	0	1	0	1	0	0	0	0	1	0	0	0	0	0	0	0	1	0	0	0	0
ENSMUSG00000049349.3	3	2	1	2	0	2	1	4	1	2	1	2	2	1	3	3	4	1	0	1	0	1	0	2	0	2	2	1	3	2	3	1	3	1	2	2	6	2	1	2	4	1	1	0	0	2	0	1
ENSMUSG00000106247.1	2	3	0	1	0	0	0	0	0	0	2	0	1	1	0	0	0	0	0	0	0	0	0	0	0	0	0	1	0	0	1	2	0	1	0	0	1	2	2	1	0	0	0	1	0	0	0	0
ENSMUSG00000094504.3	0	0	0	0	0	0	0	0	0	0	0	0	0	0	0	0	0	0	0	0	0	0	0	0	0	1	2	0	0	1	0	0	0	0	0	0	0	0	0	0	0	0	2	0	0	0	0	0
ENSMUSG00000078518.1	0	0	0	0	0	0	0	0	0	0	0	0	0	0	0	0	0	0	0	0	2	0	0	0	0	0	0	0	0	0	0	0	0	0	0	0	0	0	0	0	0	0	0	0	0	0	0	0
ENSMUSG00000094439.1	1	0	0	1	2	0	1	1	1	0	1	1	0	0	0	0	1	1	2	1	0	1	1	1	0	2	1	1	1	0	1	1	1	1	2	1	1	0	1	1	1	1	1	1	0	0	0	0
ENSMUSG00000070594.10	0	0	1	0	0	1	0	0	1	0	0	0	0	0	0	0	0	0	0	1	3	1	1	1	0	0	1	1	0	1	0	1	1	0	0	0	0	0	0	0	0	0	0	1	1	0	0	0
ENSMUSG00000098559.1	0	0	0	0	1	0	1	0	1	1	2	0	0	0	1	0	0	1	1	1	1	0	2	0	2	0	0	1	1	1	0	0	0	2	3	2	0	1	1	0	1	2	0	0	2	2	0	1
ENSMUSG00000098140.1	0	0	0	0	0	0	0	0	1	1	0	0	0	0	0	0	0	0	0	0	0	0	0	0	0	0	0	0	0	0	0	0	0	0	0	0	0	0	0	0	0	0	0	0	0	0	2	0
ENSMUSG00000078197.2	1	3	1	0	0	0	0	0	0	0	1	1	0	0	1	2	0	0	1	1	0	0	0	2	0	0	0	1	0	0	4	0	0	2	0	0	0	1	0	0	1	3	0	2	0	0	0	1
ENSMUSG00000106350.2	0	1	2	0	0	0	0	1	1	0	0	1	1	2	0	0	1	1	0	0	1	0	1	0	1	1	2	1	0	0	2	0	3	2	0	0	0	3	0	1	0	0	0	0	0	0	0	1
ENSMUSG00000079264.1	0	0	0	0	0	0	0	0	0	0	0	0	0	0	0	0	0	0	0	0	0	0	0	0	0	0	0	0	0	0	0	0	0	0	0	0	0	0	0	0	0	0	0	0	0	1	0	0
ENSMUSG00000110136.1	3	2	2	1	4	0	1	2	1	2	1	0	0	0	0	0	2	1	0	0	0	1	1	2	0	2	6	1	2	1	3	1	1	2	2	2	0	1	2	0	2	2	1	2	3	1	0	1
ENSMUSG00000091441.1	0	0	0	0	0	0	0	0	1	1	0	0	0	0	0	0	2	0	1	0	0	0	0	0	0	0	0	0	0	0	0	0	0	0	0	0	0	0	1	0	0	1	0	0	0	0	0	0
ENSMUSG00000084927.1	0	0	0	0	0	0	1	0	0	0	1	1	1	0	1	1	0	1	0	0	2	0	1	1	0	0	0	0	0	0	0	1	1	2	0	0	0	0	1	1	0	2	1	2	0	0	0	1
ENSMUSG00000081607.2	0	0	0	0	0	0	0	0	0	0	0	1	0	0	0	0	0	0	0	1	0	0	0	0	0	0	0	0	0	0	0	0	0	0	0	0	0	0	1	1	0	0	0	0	0	0	0	0
ENSMUSG00000079263.8	0	1	1	0	0	0	0	1	0	1	0	0	0	0	0	0	0	1	1	0	0	3	1	0	1	0	0	0	1	0	0	0	1	0	0	1	0	0	0	0	1	0	0	2	2	0	0	0
ENSMUSG00000109859.1	0	3	1	2	3	0	0	1	1	0	2	2	2	1	1	3	2	1	0	2	1	4	1	1	2	2	2	2	1	4	2	0	0	0	0	3	3	0	1	1	2	2	1	1	0	0	1	0
ENSMUSG00000110091.1	4	5	7	4	3	0	6	3	8	1	3	1	1	6	7	2	2	3	2	0	8	4	10	4	7	3	4	5	6	3	2	1	2	5	3	2	4	5	5	5	3	3	4	8	7	2	4	2
ENSMUSG00000110061.1	0	2	1	0	1	0	0	1	0	0	1	0	1	1	0	0	1	1	0	0	0	0	0	0	1	0	1	1	1	0	2	1	0	0	0	0	0	0	0	0	0	0	0	0	0	0	2	1
ENSMUSG00000109655.1	1	3	1	0	0	0	3	1	0	0	0	1	3	1	0	0	0	1	0	0	0	1	1	2	3	4	2	0	3	1	1	1	1	1	1	2	0	0	1	0	0	1	0	0	1	0	0	0
ENSMUSG00000090471.2	2	3	2	0	2	0	2	0	2	1	2	2	0	1	2	2	1	2	0	2	0	0	0	2	1	1	0	0	3	1	2	2	1	3	1	0	2	0	1	0	0	1	1	1	1	0	2	1
ENSMUSG00000066101.5	1	0	0	1	1	0	0	1	0	0	0	1	0	0	0	0	0	1	3	0	0	1	3	0	2	0	2	0	1	0	0	0	0	1	1	0	1	0	0	0	0	1	0	0	1	1	0	1
ENSMUSG00000073786.1	1	1	0	1	0	0	1	0	0	0	0	0	1	0	0	0	0	1	1	0	0	1	2	0	0	1	0	1	0	0	1	2	0	1	0	0	0	0	0	1	0	0	0	1	0	0	0	1
ENSMUSG00000110324.1	3	7	4	5	12	0	4	5	7	7	2	2	2	1	3	4	4	3	4	3	3	2	3	4	4	1	3	4	0	3	5	7	1	3	5	3	0	8	2	4	0	1	4	3	5	3	3	3
ENSMUSG00000056885.5	0	0	0	0	0	0	0	0	0	1	0	0	0	0	0	0	0	0	0	0	0	0	0	0	0	0	0	0	0	0	0	0	0	2	0	0	0	0	0	2	0	0	0	1	0	1	0	0
ENSMUSG00000110040.1	0	0	0	0	0	0	0	0	0	0	0	0	0	0	0	1	0	0	1	0	0	0	1	1	0	0	0	0	0	0	0	0	0	0	0	0	0	0	0	0	0	0	0	0	0	0	0	0
ENSMUSG00000070617.2	0	0	0	0	0	0	0	0	0	0	0	0	0	0	0	0	0	0	0	0	0	0	0	1	0	0	0	0	0	0	0	0	0	0	0	0	0	0	0	0	0	0	0	0	0	0	0	0
ENSMUSG00000104633.1	1	0	2	3	3	0	3	3	2	5	1	0	1	1	1	2	1	4	4	2	1	1	3	2	1	2	0	0	2	0	0	2	1	2	3	0	2	2	2	3	2	2	1	3	0	2	2	2
ENSMUSG00000078508.1	0	0	0	0	0	0	0	0	0	0	0	0	0	0	0	0	0	0	0	0	0	0	0	0	0	0	0	0	0	0	0	0	0	0	0	0	0	0	0	0	0	1	0	0	0	0	0	0
ENSMUSG00000078502.10	5	8	8	2	7	1	9	2	3	7	4	11	5	6	4	4	7	10	4	6	13	9	4	8	6	2	3	11	7	2	6	5	3	8	3	7	11	6	8	5	2	4	9	13	4	13	5	8
ENSMUSG00000104752.1	0	0	0	0	1	1	0	0	0	0	0	0	0	0	0	0	0	0	0	0	0	0	0	0	0	1	0	0	0	0	0	0	0	0	0	0	0	0	0	0	0	0	0	0	0	0	0	0
ENSMUSG00000096798.1	0	0	0	1	0	0	0	0	0	0	0	1	0	0	0	0	0	0	0	0	0	0	0	0	0	0	1	0	0	0	0	0	0	0	0	0	0	0	0	0	0	0	0	0	0	0	0	0
ENSMUSG00000096344.2	5	7	5	4	7	1	2	2	3	4	4	1	3	4	4	2	0	2	3	3	1	1	3	1	6	6	4	5	5	5	4	2	1	3	1	4	4	1	1	0	6	0	1	4	0	2	2	4
ENSMUSG00000041505.15	0	1	0	0	0	0	0	0	0	0	0	0	0	0	0	0	0	0	0	0	0	0	0	0	0	0	0	0	0	0	0	0	0	0	0	0	0	0	0	0	0	0	0	0	0	0	0	0
ENSMUSG00000095557.7	1	0	0	0	0	0	0	0	0	0	0	0	0	0	0	0	0	0	0	0	0	0	0	0	0	0	0	0	0	0	0	0	0	0	0	0	0	0	0	0	0	0	0	0	0	0	0	0
ENSMUSG00000045699.4	0	0	0	0	0	0	0	0	0	0	0	0	1	0	0	0	0	0	0	0	1	1	0	0	1	0	1	0	0	0	0	0	1	0	0	0	0	0	0	0	1	0	0	0	0	0	0	0
ENSMUSG00000095872.7	0	2	0	0	0	0	0	2	0	0	0	0	0	0	0	1	0	0	0	0	0	0	0	1	0	0	0	0	0	0	0	0	0	0	0	0	0	0	0	0	0	0	0	0	0	0	0	2
ENSMUSG00000072931.4	0	0	0	0	0	0	0	1	0	0	0	0	0	0	0	0	0	0	0	0	0	0	0	0	0	0	0	0	0	0	0	0	0	0	0	0	0	0	0	0	0	0	0	0	0	0	0	0
ENSMUSG00000072930.3	0	0	0	0	0	0	0	0	0	0	0	0	0	0	0	1	0	0	0	0	0	0	0	0	0	0	0	0	0	0	0	0	0	0	0	0	0	0	0	0	0	0	0	0	0	0	0	0
ENSMUSG00000079395.3	0	0	0	0	0	0	0	0	0	0	0	0	0	0	0	0	0	0	0	0	0	0	0	0	0	0	0	0	0	0	0	0	0	0	0	0	0	0	0	1	0	0	0	0	0	0	0	0
ENSMUSG00000070577.5	3	2	3	5	1	0	4	2	5	4	4	7	2	4	2	4	4	9	4	0	2	0	3	0	3	0	1	2	1	1	5	3	2	2	3	1	2	3	3	2	1	5	1	1	0	0	0	1
ENSMUSG00000096834.7	0	0	0	0	0	0	0	0	0	0	0	0	0	0	0	0	0	0	0	0	0	0	0	0	0	0	0	0	0	0	0	1	0	0	0	0	0	0	0	0	0	0	0	0	0	0	0	1
ENSMUSG00000106892.1	2	5	3	4	2	0	1	6	3	6	5	0	6	0	7	2	1	2	4	4	4	6	5	3	5	1	2	1	2	4	5	0	1	10	2	6	3	3	4	4	6	1	6	10	4	6	9	6
ENSMUSG00000067292.3	0	0	0	0	0	0	0	0	0	0	0	0	0	0	0	0	0	0	0	0	0	0	0	1	0	1	0	0	0	0	0	0	0	1	0	0	0	0	0	0	0	0	0	0	1	0	0	0
ENSMUSG00000095621.1	0	0	0	0	0	0	0	0	0	0	0	0	0	0	0	0	0	0	0	0	0	0	0	0	0	0	0	0	0	0	0	1	0	0	0	0	0	0	0	0	0	0	0	0	0	0	0	0
ENSMUSG00000072923.6	0	0	0	0	0	0	0	0	0	0	0	0	0	0	0	1	0	0	0	0	0	0	0	0	0	0	0	0	0	0	0	1	0	0	0	0	0	0	0	0	0	0	0	0	0	0	0	0
ENSMUSG00000094378.7	4	1	0	0	0	0	0	1	0	0	0	0	0	0	0	1	0	0	0	0	0	0	0	1	0	0	0	0	0	0	0	0	0	0	0	0	0	0	0	0	0	0	0	0	0	0	2	1
ENSMUSG00000095082.1	0	0	0	0	0	0	0	0	0	0	0	0	0	1	0	0	0	0	0	0	0	0	0	0	0	0	0	0	0	0	0	0	0	0	0	0	0	0	0	3	0	0	0	0	0	0	0	0
ENSMUSG00000074837.2	0	0	0	0	0	0	0	0	0	0	0	0	0	0	0	0	0	0	0	0	0	0	0	0	0	0	0	0	0	0	0	0	0	0	0	0	0	0	0	0	0	0	0	0	0	0	1	0
ENSMUSG00000079009.8	1	0	1	0	0	0	0	1	0	0	0	1	0	0	0	1	1	0	0	0	0	0	0	0	0	0	1	0	0	1	0	0	0	0	0	0	2	0	0	1	0	0	0	0	0	0	0	0
ENSMUSG00000074735.2	3	8	4	8	1	0	7	6	6	1	3	3	5	3	5	5	4	6	3	7	8	2	7	7	8	5	0	2	2	3	9	5	0	6	2	8	4	2	6	4	5	4	4	3	2	6	4	3
ENSMUSG00000079008.2	0	5	1	3	2	0	3	1	2	2	1	3	3	0	3	4	1	2	1	2	1	2	0	1	2	2	3	1	2	2	1	2	1	2	0	1	4	2	1	1	2	2	2	2	2	0	2	2
ENSMUSG00000095315.2	53	42	55	45	48	11	46	55	44	43	56	48	48	54	51	34	43	45	43	47	37	45	34	45	46	44	41	40	42	58	60	40	37	60	37	41	46	49	62	36	35	53	44	50	45	48	40	46
ENSMUSG00000107011.1	0	0	0	0	0	0	0	0	0	0	0	0	0	0	0	0	0	0	0	0	0	0	0	0	0	0	0	0	0	0	0	0	0	0	0	0	0	0	0	0	0	0	0	0	1	0	0	0
ENSMUSG00000079006.3	0	0	1	0	0	0	0	0	1	0	0	0	0	0	0	0	0	0	0	0	0	0	0	0	0	0	0	0	0	0	0	1	1	0	0	0	0	0	0	0	0	0	0	0	0	0	0	0
ENSMUSG00000078491.2	0	2	1	3	2	0	0	2	0	3	6	1	1	2	0	3	1	0	4	1	2	1	1	1	1	1	3	1	1	0	3	0	1	1	0	1	1	1	4	0	0	0	3	0	1	0	0	4
ENSMUSG00000079005.3	0	0	0	0	0	0	0	0	0	0	0	0	0	1	0	1	0	0	0	0	0	0	1	0	0	0	0	0	0	0	2	0	0	0	0	0	0	0	0	0	2	0	0	0	0	0	0	0
ENSMUSG00000098640.1	0	0	0	0	0	0	0	0	0	0	0	0	0	1	0	0	0	0	0	0	0	0	0	0	0	0	0	0	0	0	0	0	0	0	0	0	0	0	0	0	0	0	0	0	0	0	0	0
ENSMUSG00000084897.1	1	1	2	1	1	0	0	0	1	0	1	0	1	1	0	0	0	1	0	2	4	1	1	2	0	1	0	2	0	2	1	2	4	2	2	1	0	1	1	2	0	2	1	6	7	2	0	3
ENSMUSG00000073682.3	5	3	7	5	6	0	5	6	5	2	5	4	2	4	2	3	3	6	1	3	3	2	5	5	3	4	0	3	1	2	3	2	0	6	3	0	4	4	4	3	7	7	3	5	4	3	1	0
ENSMUSG00000055109.5	6	4	7	4	1	1	5	3	5	9	3	5	5	5	6	7	8	2	6	2	3	4	5	5	2	7	3	1	4	3	6	4	5	6	6	4	7	4	5	4	4	6	3	4	6	8	4	2
ENSMUSG00000078972.1	0	0	0	0	1	0	0	0	0	0	0	0	0	0	0	0	1	0	0	0	0	0	0	0	0	0	0	0	0	0	0	1	0	0	0	0	0	0	0	0	0	0	0	0	0	0	0	0
ENSMUSG00000098950.7	5	4	3	3	2	0	0	3	3	3	5	0	4	2	5	6	1	4	3	2	0	3	2	3	6	1	2	1	1	1	2	2	2	1	3	2	0	1	5	3	1	0	1	3	2	3	2	5
ENSMUSG00000078193.2	46	43	53	48	51	27	51	36	57	35	60	64	52	33	51	37	48	60	36	48	41	32	48	43	42	46	41	42	35	62	45	51	40	65	42	58	42	53	60	46	43	51	43	71	44	48	36	32
ENSMUSG00000074623.4	1	4	1	2	2	1	2	0	3	2	3	1	3	1	0	0	3	1	1	2	1	4	2	1	3	5	2	4	4	3	3	1	1	4	3	4	3	2	4	3	1	4	6	4	0	1	4	5
ENSMUSG00000090996.1	2	4	3	1	0	1	2	2	1	0	6	1	2	1	2	1	3	1	3	2	0	0	3	2	0	1	2	4	2	2	4	0	4	0	0	3	1	3	1	0	5	2	1	0	0	2	3	4
ENSMUSG00000089739.2	1	0	0	0	0	1	0	0	0	0	0	1	1	0	0	0	1	0	0	0	1	1	1	0	0	2	0	0	0	0	1	0	0	0	0	0	0	0	0	0	0	0	0	1	0	0	0	0
ENSMUSG00000093752.1	7	3	4	4	3	0	5	3	2	6	3	6	4	3	4	3	4	9	1	1	1	2	7	4	2	2	5	1	2	6	2	4	3	5	1	4	2	3	2	6	3	4	1	2	5	0	1	1
ENSMUSG00000078912.2	0	0	0	0	0	0	0	0	0	0	0	0	0	0	0	0	0	0	0	0	0	0	0	0	0	0	0	0	0	0	0	0	0	0	0	0	0	0	0	0	0	0	0	0	0	0	1	0
ENSMUSG00000102752.1	104	129	116	109	110	20	135	106	110	125	133	99	91	129	92	99	107	116	152	121	81	87	108	98	113	90	129	108	106	112	161	96	145	134	123	119	127	104	142	112	148	154	122	120	115	110	112	125
ENSMUSG00000096968.1	1	0	1	2	0	1	2	3	1	3	1	2	0	1	1	0	0	1	1	0	0	2	2	2	3	1	2	1	1	0	2	1	2	1	1	1	0	4	3	2	3	1	0	1	0	3	1	0
ENSMUSG00000073492.2	6	8	9	7	7	3	3	1	7	7	6	11	2	4	4	1	4	9	6	2	5	13	4	9	6	8	7	2	7	10	2	5	10	9	8	14	5	6	8	11	8	16	10	14	7	4	7	10
ENSMUSG00000090625.1	5	8	6	5	4	0	4	8	11	13	6	6	2	3	14	9	9	13	13	6	4	4	6	4	6	7	3	6	5	9	4	6	4	5	5	7	7	7	6	1	9	5	3	5	4	8	6	6
ENSMUSG00000078906.9	6	5	6	6	8	0	4	7	4	9	6	7	3	5	5	6	12	11	4	2	2	2	4	5	4	4	1	3	4	13	2	3	1	6	4	6	5	3	6	2	2	6	3	2	6	9	9	3
ENSMUSG00000078905.8	12	7	9	11	5	0	5	2	6	6	4	4	4	7	4	7	4	5	4	5	3	3	8	9	6	4	3	2	5	3	5	6	4	6	7	6	5	6	5	4	6	7	1	3	5	10	3	6
ENSMUSG00000090093.8	281	341	265	259	257	32	319	203	247	245	219	223	247	326	283	289	291	317	253	241	161	221	240	158	347	344	288	220	275	321	261	232	225	271	201	248	223	223	287	167	288	240	179	243	179	270	208	199
ENSMUSG00000078902.3	55	74	67	48	71	9	58	54	64	76	68	47	57	58	46	62	81	68	62	54	58	52	50	44	46	39	46	40	52	40	48	41	46	77	49	46	63	56	61	45	64	67	52	60	41	51	44	49
ENSMUSG00000078903.10	84	110	101	94	84	10	99	71	79	93	98	89	79	95	92	80	86	105	104	81	70	65	78	98	99	114	83	87	111	111	92	75	72	101	84	90	83	86	90	83	82	100	75	111	87	99	95	77
ENSMUSG00000078901.8	54	59	60	40	54	7	75	43	41	61	49	44	35	70	65	59	48	66	54	45	21	56	51	54	73	85	54	47	65	62	63	59	30	56	42	46	50	47	57	34	56	70	44	58	53	63	52	36
ENSMUSG00000078899.9	150	167	143	132	115	20	29	116	143	118	109	112	109	65	186	135	146	160	152	103	95	164	145	130	189	187	143	31	164	175	140	119	115	168	127	118	31	125	148	103	121	142	102	132	111	116	90	105
ENSMUSG00000078897.10	91	139	104	154	99	18	100	95	94	119	109	72	87	132	114	94	137	94	85	67	46	82	89	90	111	121	109	93	129	99	103	92	128	125	90	99	71	84	113	81	83	109	55	105	77	80	74	63
ENSMUSG00000094475.7	198	213	179	203	215	19	244	181	220	196	170	181	204	317	269	200	161	223	173	145	150	224	190	196	238	227	257	216	222	222	187	174	181	194	206	200	181	195	191	144	199	209	168	199	161	202	191	171
ENSMUSG00000094932.7	47	47	59	41	45	7	70	39	58	40	44	42	43	92	61	35	29	50	24	37	25	51	31	49	59	51	61	64	52	47	50	44	43	38	30	34	45	40	45	29	39	53	60	27	35	37	43	32
ENSMUSG00000078889.11	230	250	178	222	183	17	183	160	179	164	132	157	178	267	210	214	173	214	207	157	140	200	155	197	231	266	199	178	210	249	222	155	162	181	159	174	154	188	201	132	216	198	119	165	136	171	129	123
ENSMUSG00000078887.10	286	387	295	318	310	46	350	286	296	319	251	304	273	358	342	275	295	364	302	229	204	314	280	268	336	383	301	310	314	371	341	285	283	364	262	318	276	297	334	233	296	339	241	319	291	310	306	219
ENSMUSG00000104158.2	0	0	0	0	0	0	0	0	0	0	1	1	0	0	0	0	0	0	0	0	0	0	1	0	1	0	0	0	0	1	0	0	0	0	0	0	0	0	0	0	1	0	0	0	0	0	0	0
ENSMUSG00000078886.12	154	214	161	145	147	23	16	134	160	177	112	168	136	50	177	153	162	173	167	104	92	197	146	111	176	192	206	3	197	179	168	143	133	164	151	189	14	116	164	127	177	195	141	164	141	156	143	119
ENSMUSG00000095648.7	92	37	34	46	33	5	35	58	50	30	24	42	30	84	63	57	26	30	79	56	29	43	35	70	31	62	41	29	43	41	66	40	31	26	33	68	40	39	33	41	38	41	64	51	30	46	26	24
ENSMUSG00000078895.4	0	0	0	0	0	0	0	0	0	0	0	0	0	0	0	0	0	0	0	0	0	0	0	0	0	0	0	0	1	0	0	0	0	0	1	0	0	0	0	0	0	0	0	0	0	0	0	1
ENSMUSG00000089951.8	81	90	81	94	78	10	73	86	58	80	54	67	65	98	93	72	67	79	62	61	63	77	82	85	87	108	72	74	83	100	84	60	59	71	51	78	55	74	76	52	65	94	42	50	68	70	65	60
ENSMUSG00000078881.10	47	40	37	50	61	5	48	45	43	42	48	40	56	57	69	58	89	60	49	42	41	56	31	33	28	46	40	29	70	56	50	30	24	73	32	37	33	30	62	23	43	41	41	36	29	34	27	28
ENSMUSG00000078880.10	284	336	289	270	318	41	292	233	257	310	211	270	263	372	318	249	289	310	285	212	165	306	288	274	291	330	320	205	312	317	304	279	256	246	284	304	214	284	271	204	260	333	220	209	232	253	248	189
ENSMUSG00000078878.9	601	625	529	534	562	80	575	485	517	574	443	498	486	594	594	543	555	608	504	421	365	565	480	487	649	651	552	437	471	635	565	474	490	534	460	558	460	507	622	408	551	610	415	476	420	531	495	427
ENSMUSG00000078877.11	352	401	338	352	325	59	369	267	366	318	284	328	306	404	379	312	361	383	364	306	267	339	304	344	385	438	317	317	338	377	324	303	301	314	282	362	231	323	343	277	306	367	246	320	287	316	296	266
ENSMUSG00000078876.10	1	1	0	2	0	0	3	2	0	0	0	0	0	0	1	1	0	1	0	0	0	0	0	0	0	0	0	1	0	1	0	2	0	0	0	1	0	0	0	1	0	1	0	0	0	0	0	0
ENSMUSG00000074527.11	573	686	557	583	519	100	611	544	567	554	594	574	582	611	571	636	699	606	616	482	434	531	536	550	610	781	631	604	635	653	725	601	531	594	532	607	537	594	639	460	605	645	449	603	500	623	512	551
ENSMUSG00000078875.10	145	211	171	218	182	29	202	116	186	168	154	169	156	174	181	117	179	197	154	127	130	208	167	154	160	252	205	188	188	237	165	159	157	149	157	172	125	216	186	150	167	203	110	198	176	180	188	153
ENSMUSG00000078872.9	5	3	3	0	4	0	2	2	4	2	0	0	2	4	2	5	2	3	2	2	2	0	4	2	1	3	3	1	2	0	4	4	2	3	0	3	3	0	1	0	5	3	1	1	1	3	2	2
ENSMUSG00000078870.9	439	519	438	467	443	78	460	409	483	477	408	449	403	491	480	378	428	526	476	372	322	483	417	434	527	553	494	407	490	512	484	420	419	524	369	489	387	470	576	366	420	469	409	508	439	484	425	408
ENSMUSG00000078869.2	2	3	5	0	3	0	2	0	3	2	2	0	3	4	0	0	4	0	2	0	1	1	2	4	3	7	1	1	2	0	0	1	1	3	0	4	1	2	3	1	1	1	3	1	0	1	1	2
ENSMUSG00000078868.3	31	29	34	43	35	0	28	22	29	31	21	29	28	35	32	21	37	26	48	34	19	23	25	24	33	28	27	22	11	25	26	24	16	28	17	27	21	31	34	14	42	22	17	31	24	30	14	18
ENSMUSG00000078867.9	123	117	97	115	110	15	116	102	128	125	91	110	114	134	124	103	92	105	106	81	87	97	101	121	113	134	101	124	125	127	111	102	93	141	89	126	96	110	121	86	96	129	91	121	117	108	98	93
ENSMUSG00000094786.1	126	145	123	130	96	9	109	94	113	117	90	125	108	140	163	143	114	140	118	130	101	132	127	142	156	199	157	135	138	153	131	110	113	121	94	156	85	125	108	89	125	140	82	169	143	141	116	89
ENSMUSG00000078865.8	6	11	11	9	11	1	12	11	17	18	8	10	11	15	8	14	13	15	16	8	8	9	17	14	12	7	4	2	8	6	3	8	12	11	11	13	7	13	11	2	9	13	6	9	8	5	10	7
ENSMUSG00000078864.10	199	223	179	203	172	13	214	125	198	209	172	171	177	215	201	219	199	220	206	150	119	194	199	192	241	271	200	194	199	240	187	174	175	222	156	232	145	212	214	150	189	218	144	229	203	201	175	184
ENSMUSG00000095362.7	553	602	562	534	522	63	552	433	555	563	429	472	441	606	541	464	518	552	587	416	376	467	436	481	579	601	490	478	487	595	577	461	511	567	454	566	378	513	560	420	463	548	446	543	442	522	477	446
ENSMUSG00000074521.9	105	66	64	91	81	10	93	66	55	90	68	68	88	82	98	71	73	86	85	75	61	78	51	80	87	118	67	69	74	97	73	64	85	84	73	62	56	78	99	57	97	88	65	81	60	79	66	61
ENSMUSG00000078862.10	481	552	466	527	413	77	486	387	474	446	398	405	424	516	472	429	502	469	480	387	275	447	355	454	504	529	443	426	468	516	479	392	432	532	355	540	334	433	514	324	410	474	332	454	419	449	467	341
ENSMUSG00000108976.1	15	14	14	9	13	3	4	11	7	5	20	9	16	14	12	15	7	7	7	8	6	5	8	9	13	20	16	5	14	12	7	13	5	7	11	11	9	6	12	7	13	10	11	6	3	7	5	13
ENSMUSG00000098505.3	0	0	0	0	0	0	0	0	0	0	0	0	0	0	0	0	0	0	0	0	0	0	0	0	0	0	0	0	0	0	0	0	0	0	0	0	0	0	0	0	0	1	0	0	0	0	0	0
ENSMUSG00000064341.1	44657	44907	41498	46652	45601	17782	44529	37157	42908	42933	34788	39153	35641	40844	40654	34727	43264	47164	43472	40080	27596	43425	40527	42445	43560	44269	34995	35743	37557	44600	37870	38640	41062	52691	38188	50772	37424	42504	44021	36714	43740	48727	38713	46182	43366	39978	40913	37259
ENSMUSG00000064345.1	32723	34985	29735	35088	34609	11497	33809	26624	31242	30696	25702	29396	26121	30885	30436	26605	30613	34975	32890	30536	15562	32799	30260	32945	34305	36408	28322	28183	30264	34508	30318	30082	29481	39226	27548	36765	27947	32212	33245	27366	32651	35964	29751	35757	33690	30656	31696	28561
ENSMUSG00000064351.1	135192	146129	134126	140987	135148	50703	137377	115380	128233	129093	110590	126382	119421	132580	129771	116663	132337	143044	137032	121974	79913	127239	121071	126827	134256	141455	114987	118117	123959	142409	130832	124998	129035	160268	119377	151332	115952	132695	136126	115444	124580	141779	120846	139544	128815	130118	129551	117706
ENSMUSG00000064354.1	34371	34625	32407	35875	33668	18091	33277	27869	32112	31766	27710	31671	29043	31475	32443	28211	32711	34902	32457	32742	24127	32106	30836	32668	33872	34448	28907	29784	30426	35367	30939	31670	31957	38963	29685	39346	29404	32271	33497	29133	32228	35270	30273	36416	33389	31444	31751	30088
ENSMUSG00000064356.3	920	1014	928	1058	906	412	896	613	1092	829	824	1000	693	846	811	618	918	999	1089	1140	359	871	811	938	939	964	931	853	927	1043	881	898	990	1360	909	1323	874	930	1061	874	832	949	1062	1210	1153	996	945	922
ENSMUSG00000064357.1	48446	48703	44788	47846	46642	19311	45825	39522	42525	43040	35783	40122	39444	43998	45119	38815	43734	46928	43932	41083	27362	43895	41778	43883	45716	47559	37973	37937	40596	47288	41867	41086	42139	50763	38152	50013	37608	43205	44721	37939	44891	48811	39058	45631	42989	41303	42096	38546
ENSMUSG00000064358.1	40766	40514	38654	40887	39587	16943	38832	33720	35784	36877	32500	35129	34724	37195	38223	33272	37777	39918	37928	35641	27996	36458	35294	36732	38273	39156	34154	33337	34918	42094	35482	35694	36081	44028	34420	43723	33170	36947	38896	33071	37262	41087	34227	39660	36878	35955	36152	33762
ENSMUSG00000064360.1	3989	4197	3925	4250	4164	1896	3934	3117	3839	3784	3305	3669	3377	3586	3707	2936	3856	4156	3864	3886	2736	3817	3606	3814	3980	4125	3499	3398	3650	4330	3384	3484	3609	4540	3603	4631	3396	3706	4024	3297	3620	4231	3564	4178	4027	3650	3577	3415
ENSMUSG00000065947.3	5561	6186	5083	5997	6081	1884	5578	4693	5481	5389	4801	5533	4680	5552	5364	4741	5415	6194	5794	5326	2730	5440	5181	5788	6167	6112	5300	4910	5528	6027	5264	4905	5319	6297	5378	6286	5217	5379	5816	4793	5766	6602	5400	6474	5428	5307	5515	5334
ENSMUSG00000064363.1	57941	61749	52434	60753	58212	20736	58330	47385	51093	52199	42697	49262	45465	54303	55913	45268	52695	59347	55628	50497	31406	55596	53644	56791	58451	61135	45223	46493	50744	60828	51571	50800	50086	65959	46221	65294	46931	55143	56606	46576	57203	64059	49735	59937	54201	52254	54354	49303
ENSMUSG00000064367.1	39860	43421	37977	43275	42906	7233	42237	35023	39721	39588	34313	37192	32080	40346	38558	33212	40244	45606	42562	37109	22364	42492	39347	42054	43943	43314	35436	35546	38435	44979	40603	36336	39230	51533	36796	47169	36277	41178	42592	34063	43657	48862	38056	43533	39135	40517	40913	37634
ENSMUSG00000064368.1	8912	8179	8222	8586	8275	2162	8543	6872	7741	7651	6275	6692	6669	7439	7924	6385	7919	8769	7895	7315	6346	8341	8110	8084	8710	8298	6771	6904	7240	8785	7185	7029	7804	9622	6729	9258	6724	7737	7925	6684	9308	9617	6823	8026	7847	7306	7689	7096
ENSMUSG00000064370.1	49982	53982	49611	53759	51830	22289	52923	42930	50044	48410	43475	48853	42679	48415	47254	41879	48891	53340	52787	49252	29498	51114	48663	51147	51665	52549	45649	44702	47975	56199	50166	48812	48839	63322	46382	60793	45267	52076	53342	45877	49123	57147	50197	58491	52631	49643	50722	47794
ENSMUSG00000053211.10	0	0	1	0	0	0	0	0	0	1	0	0	1	0	0	0	0	0	0	0	1	0	0	0	0	0	0	0	0	0	0	0	0	0	0	0	0	0	0	0	0	0	0	1	1	1	0	0
ENSMUSG00000069053.11	5	10	13	11	5	0	8	4	16	3	13	19	7	1	9	6	7	7	11	6	7	8	15	10	8	6	12	16	6	9	10	4	13	8	5	15	10	5	10	10	7	11	18	15	13	7	16	11
ENSMUSG00000056673.14	661	784	655	499	567	100	692	570	634	684	682	577	633	646	532	632	734	649	606	544	542	534	518	465	555	678	682	558	608	774	745	500	618	681	537	557	523	583	680	485	586	644	571	659	554	698	581	567
ENSMUSG00000069049.11	1025	1264	1017	981	924	205	1010	880	1094	1039	886	891	894	899	877	839	1030	1143	1074	989	689	1002	963	934	979	1093	932	833	939	1140	1187	986	1022	1472	830	1206	991	948	1279	817	982	1145	1005	1395	1096	1237	1047	993
ENSMUSG00000068457.14	390	441	317	305	332	43	334	296	287	337	263	282	302	368	381	329	351	381	320	282	296	272	274	319	305	387	298	283	308	448	364	252	273	375	236	328	255	298	347	229	306	406	248	374	310	333	268	259
ENSMUSG00000069045.11	1720	1830	1557	1525	1522	274	1762	1496	1499	1703	1537	1466	1583	1592	1599	1570	1629	1785	1534	1367	1471	1315	1320	1365	1354	1580	1307	1065	1390	1696	1585	1119	1442	1645	1322	1701	1364	1350	1705	1113	1378	1620	1273	1655	1248	1554	1341	1296
ENSMUSG00000069044.6	0	0	0	0	0	0	0	1	0	0	9	0	0	0	0	0	0	0	0	0	0	1	0	0	0	0	0	1	0	0	0	0	0	0	0	0	0	0	0	0	0	4	0	0	0	0	0	0
ENSMUSG00000094658.7	0	0	0	0	0	1	0	0	0	0	0	0	0	0	0	0	0	0	0	0	0	0	0	0	0	0	0	0	0	0	0	0	0	0	0	0	0	0	0	0	1	0	0	0	0	0	0	0
ENSMUSG00000050530.14	758	817	776	592	743	208	954	777	801	827	936	829	823	747	788	829	875	868	864	840	864	825	880	772	864	852	875	837	954	834	1044	870	974	888	880	788	946	1025	879	857	1002	1000	1041	972	1058	1010	1000	916
ENSMUSG00000046201.9	672	779	663	633	663	122	986	720	816	777	745	751	786	807	814	808	909	799	826	723	718	795	814	715	898	908	905	751	958	842	956	894	886	793	785	794	744	996	848	765	851	872	806	750	883	919	931	838
ENSMUSG00000005534.10	946	1121	1044	1029	1073	162	1290	1046	1225	1183	1135	1159	951	1065	1065	1006	1271	1285	1322	1190	1093	1165	1068	1095	1214	1204	1130	1123	1145	1264	1242	1134	1262	1470	1198	1341	1159	1203	1285	1096	1156	1434	1300	1450	1273	1309	1171	1276
ENSMUSG00000023764.18	528	541	503	390	395	87	481	392	513	463	471	490	360	475	451	421	409	425	473	407	411	359	421	429	464	536	550	435	525	585	619	501	444	540	382	477	443	460	551	442	471	467	481	558	489	504	524	448
ENSMUSG00000054753.9	0	0	0	0	1	0	1	1	1	0	3	0	0	0	0	1	1	2	0	0	0	0	1	0	0	0	0	2	0	0	0	0	1	0	0	0	0	0	0	0	1	0	0	0	0	0	0	0
ENSMUSG00000020457.13	987	1037	967	945	919	221	1089	930	1016	1009	1036	961	949	1088	976	927	1122	1027	1079	952	941	964	922	882	1079	1012	1024	944	1055	1086	1170	1010	1045	1092	996	1136	975	1041	1187	870	994	1106	971	1059	992	1091	1038	925
ENSMUSG00000020454.17	511	573	534	463	481	126	656	524	555	583	553	521	517	520	568	540	702	579	579	515	484	533	568	531	603	626	604	506	621	564	674	567	613	603	632	540	600	608	556	554	613	624	547	587	569	648	640	581
ENSMUSG00000051951.5	221	285	230	212	222	13	285	304	240	291	346	275	300	326	223	332	315	289	289	200	154	221	252	187	307	245	293	200	300	236	366	226	235	181	250	199	259	264	289	179	285	305	221	174	161	273	192	219
ENSMUSG00000096039.8	111	108	115	92	104	16	100	97	126	128	115	122	112	106	116	94	109	99	110	94	81	133	96	96	128	102	119	107	127	122	101	102	104	136	128	133	111	137	133	100	140	108	94	118	121	136	101	104
ENSMUSG00000078817.4	1	1	3	0	1	2	1	2	4	2	4	2	4	6	1	0	3	1	2	0	1	2	1	0	2	2	0	0	1	0	1	2	1	1	2	1	2	0	1	0	1	0	1	1	2	3	0	1
ENSMUSG00000020671.9	2720	2688	2394	2457	2224	557	3204	2428	2714	2665	2714	2724	2459	2645	2800	2446	2796	3037	3057	2805	2757	2951	2792	2597	3286	3295	3066	2767	2972	2943	3293	2933	3067	2936	2557	2660	2888	3409	3001	2882	3058	3168	3132	3286	3295	3246	3146	2859
ENSMUSG00000024831.14	158	157	162	183	166	42	185	183	223	203	206	200	133	159	155	137	195	239	208	188	183	162	216	157	153	127	162	143	175	174	189	178	184	218	189	194	184	234	220	203	201	174	209	191	215	203	224	168
ENSMUSG00000063889.16	215	242	186	176	169	42	202	169	178	176	199	164	191	195	173	190	182	202	202	174	179	190	183	161	227	249	205	178	196	283	226	190	187	203	152	195	186	179	211	178	216	243	184	215	205	235	197	194
ENSMUSG00000064373.12	6986	7487	5989	6551	5733	1006	7049	5010	6776	6019	5343	6583	5466	6570	7174	4511	6072	7550	7323	7581	6174	7093	5623	7081	8221	8621	7196	7301	6538	8638	7439	7049	6741	8861	5988	7796	6176	7980	7820	6611	6332	8861	8804	10323	8913	7826	7921	6786
ENSMUSG00000091119.2	28	20	16	14	25	4	17	14	28	17	18	17	14	21	24	12	15	21	20	19	21	21	22	23	18	21	18	15	24	31	17	21	11	33	18	23	19	16	15	17	11	25	21	23	16	21	20	27
ENSMUSG00000024829.12	355	390	356	322	330	83	393	323	421	354	381	379	355	361	362	277	355	363	426	377	295	368	352	384	382	414	413	399	380	487	451	404	377	473	355	441	373	410	449	353	359	403	377	438	407	449	387	369
ENSMUSG00000026643.16	1522	1664	1513	1401	1291	293	1560	1406	1470	1405	1459	1417	1435	1588	1482	1521	1667	1565	1534	1174	1188	1396	1340	1344	1798	1677	1595	1367	1670	1598	1715	1345	1429	1432	1336	1626	1296	1548	1684	1239	1615	1633	1382	1400	1361	1535	1374	1309
ENSMUSG00000020453.17	451	455	421	421	427	96	626	435	567	499	579	575	500	497	507	417	564	511	606	505	456	549	559	512	514	496	536	433	599	498	589	569	612	585	558	538	617	654	589	552	513	491	619	548	638	613	710	603
ENSMUSG00000068566.12	467	552	462	459	365	168	614	497	487	478	559	481	468	504	511	520	620	536	568	471	647	540	536	509	643	638	659	556	683	558	623	606	536	486	540	488	520	626	539	518	649	587	565	533	618	584	675	714
ENSMUSG00000078816.9	432	512	516	326	470	283	628	614	391	599	794	424	740	463	534	611	775	514	463	372	265	347	499	300	386	335	587	371	761	521	666	427	610	391	557	308	487	336	428	363	536	471	328	244	152	456	339	474
ENSMUSG00000055737.12	267	332	321	241	379	62	323	288	221	274	310	257	297	257	234	335	370	340	252	228	336	242	250	247	234	251	211	221	253	310	403	210	245	317	270	294	250	256	333	217	333	336	221	298	231	302	255	300
ENSMUSG00000024900.5	667	757	598	650	607	160	778	588	862	663	675	826	557	628	762	474	737	891	929	904	968	803	721	775	901	919	818	813	815	981	821	889	904	955	820	951	851	1078	928	948	769	888	986	1188	1193	1007	1197	1053
ENSMUSG00000023800.15	183	235	185	188	135	68	196	172	190	137	197	203	142	180	196	141	149	192	234	217	184	194	186	203	255	256	268	207	197	249	300	226	159	211	188	185	225	231	245	223	258	270	257	256	259	221	245	269
ENSMUSG00000049950.6	57	69	67	71	63	25	84	69	73	85	85	74	62	71	68	54	84	68	91	89	85	76	61	74	74	79	85	60	75	86	72	69	59	88	77	92	72	86	86	68	74	81	77	98	74	70	74	75
ENSMUSG00000034614.14	725	830	793	692	726	169	950	777	876	862	907	824	741	755	779	668	949	925	924	882	819	721	780	722	757	770	815	721	808	887	885	758	959	1120	845	943	895	932	884	770	775	963	1042	1111	945	931	964	811
ENSMUSG00000069806.5	2870	2930	2490	2565	2364	553	3292	2434	3270	2796	3260	3284	2656	2719	2759	2365	2949	3085	3643	3365	2178	3247	3117	2882	3502	3666	4130	3361	3725	3319	3499	3784	3666	3474	3453	3605	3472	4058	3593	3637	3161	3034	3324	3374	4291	3526	3963	3561
ENSMUSG00000025899.14	697	837	679	675	640	123	790	718	691	769	752	696	685	745	751	763	771	753	744	569	560	633	676	628	746	781	701	597	804	772	877	645	683	696	638	691	645	708	784	553	751	831	639	697	588	770	609	554
ENSMUSG00000026644.7	4	7	4	3	2	2	0	2	3	3	4	1	3	1	2	6	3	5	4	4	3	1	3	2	4	2	3	1	0	2	1	4	1	6	6	3	3	5	4	2	4	0	2	2	1	6	4	5
ENSMUSG00000040274.11	40	65	57	40	43	6	39	52	56	52	47	57	32	64	52	61	53	78	54	50	71	67	50	88	63	48	55	66	45	72	56	52	49	49	38	69	49	60	66	59	76	91	63	91	74	75	69	87
ENSMUSG00000026645.11	1	0	0	0	0	0	0	0	0	0	0	0	1	0	0	0	0	1	0	0	1	0	0	0	0	0	0	2	0	0	0	0	1	0	2	2	0	1	0	0	0	2	0	0	0	0	0	0
ENSMUSG00000020451.17	2058	2262	2074	1929	1890	449	2336	1869	2153	2082	2468	2136	2065	1970	2003	2067	2339	2377	2404	2137	1927	2104	2191	1987	2318	2415	2628	2252	2529	2317	2696	2516	2238	2361	2288	2413	2239	2455	2531	2072	2294	2132	2177	2197	2441	2391	2393	2284
ENSMUSG00000004568.13	757	816	797	688	688	119	967	768	915	788	862	854	775	828	838	721	896	910	898	847	782	798	834	744	1012	1067	1108	930	1069	944	1009	974	936	897	930	873	908	973	927	874	938	880	918	913	1036	1015	1096	995
ENSMUSG00000020668.10	1928	2217	2031	1870	1766	276	2694	2203	2437	2358	2748	2442	2223	2317	2119	2449	2731	2623	2826	2547	1818	2306	2447	2034	2669	2595	3170	2514	3107	2424	3151	2803	2859	2245	2723	2274	2684	2961	2592	2467	2636	2507	2661	2308	2662	2735	2764	2616
ENSMUSG00000040653.6	235	217	223	215	227	50	239	225	230	215	253	212	244	216	226	207	221	261	274	193	183	220	258	258	242	252	221	175	237	229	217	248	201	251	193	293	247	252	247	207	269	254	246	204	219	244	279	201
ENSMUSG00000047735.14	120	164	110	100	121	58	125	115	130	104	89	118	75	94	109	84	92	92	107	78	364	135	92	196	112	143	85	107	92	368	141	130	105	173	93	154	118	101	187	132	129	178	124	291	141	192	160	215
ENSMUSG00000024231.15	916	926	891	822	773	136	969	877	826	932	888	805	957	887	904	1012	1022	1000	827	700	716	754	840	759	964	872	907	742	865	887	1021	713	914	896	768	757	763	874	926	663	942	998	747	749	710	974	774	716
ENSMUSG00000024905.15	5	6	8	6	4	1	7	4	9	13	5	8	5	11	8	2	7	11	9	10	6	9	4	7	7	6	8	4	1	6	6	5	3	11	1	5	9	5	2	0	11	8	4	8	9	9	6	7
ENSMUSG00000053395.15	437	473	382	398	430	116	608	479	563	476	516	485	460	481	461	475	612	509	534	448	396	592	608	490	598	606	714	485	619	527	615	647	528	429	574	549	516	591	547	494	614	406	393	366	541	489	539	595
ENSMUSG00000025898.6	384	431	361	387	396	92	396	356	402	398	331	364	334	378	393	341	434	494	446	318	372	312	324	362	388	381	320	308	309	400	412	322	357	456	319	443	368	341	454	298	400	459	368	461	333	384	407	334
ENSMUSG00000026650.15	6	8	10	16	8	2	5	6	15	7	6	7	10	3	10	4	5	10	6	12	6	10	9	11	11	8	8	8	6	5	5	7	6	7	5	14	7	8	8	8	14	13	18	14	7	5	9	12
ENSMUSG00000024907.7	2	8	9	5	4	7	7	13	3	2	13	9	5	5	14	10	7	10	4	12	1	2	5	2	8	2	10	2	13	13	11	7	7	5	4	5	6	3	7	3	2	2	5	3	8	1	6	5
ENSMUSG00000020448.16	464	514	482	421	398	92	515	428	490	448	496	487	428	481	484	476	534	464	508	475	468	488	455	458	577	619	584	534	631	550	582	517	534	512	507	529	467	570	539	487	507	529	541	547	574	577	569	537
ENSMUSG00000026648.18	205	237	188	210	211	29	187	190	238	212	204	181	160	217	185	166	223	257	223	208	178	225	187	209	203	227	179	166	181	240	216	170	206	287	175	241	203	223	270	173	218	259	180	280	215	258	205	246
ENSMUSG00000078815.8	1	1	3	1	0	4	1	2	1	4	2	1	5	3	2	6	1	2	1	2	0	0	3	1	0	0	0	0	2	0	3	2	4	3	1	1	2	0	1	1	0	1	2	0	1	1	1	2
ENSMUSG00000037486.18	584	688	597	544	596	101	632	559	683	657	637	618	502	582	629	526	641	654	663	530	545	570	523	496	567	659	568	547	616	649	671	549	631	775	506	676	592	688	694	521	615	737	625	833	636	669	642	612
ENSMUSG00000094558.1	0	0	0	0	0	0	0	0	0	0	0	0	0	0	0	1	0	0	0	0	0	0	0	0	0	0	0	0	0	0	0	0	0	0	0	0	0	0	0	0	0	0	0	0	0	0	0	0
ENSMUSG00000024908.15	1351	1662	1423	1218	1219	258	1648	1263	1469	1481	1481	1428	1316	1411	1403	1232	1545	1533	1461	1354	1339	1397	1352	1353	1634	1682	1499	1405	1633	1690	1663	1381	1582	1596	1390	1485	1387	1648	1619	1356	1429	1731	1601	1800	1543	1716	1562	1512
ENSMUSG00000026646.16	64	63	73	62	49	23	89	61	70	67	62	63	63	79	97	57	60	70	68	56	46	65	77	78	67	78	62	54	71	66	76	54	49	76	65	75	55	83	76	72	59	79	49	60	73	63	75	60
ENSMUSG00000044156.14	17	24	15	32	20	6	22	15	29	13	17	16	13	25	19	14	25	31	32	13	28	13	25	23	36	40	21	20	21	26	18	31	19	41	22	33	22	31	26	17	31	32	33	15	23	22	12	22
ENSMUSG00000069633.12	14	27	16	22	14	6	33	19	23	21	25	13	17	32	22	14	29	22	26	31	33	16	18	20	27	22	28	23	21	28	21	20	25	25	25	33	19	20	23	28	25	27	33	36	30	20	34	31
ENSMUSG00000040340.13	1	1	0	0	0	0	3	3	1	1	1	0	4	2	2	0	1	2	1	6	2	1	1	0	0	1	2	1	3	0	2	0	1	4	6	4	2	1	3	0	3	2	3	1	0	3	2	0
ENSMUSG00000053338.9	40	38	31	33	31	3	36	16	43	33	15	37	27	31	51	6	26	47	38	49	23	35	25	33	42	48	35	54	39	34	30	35	43	50	32	39	36	49	55	42	42	43	19	35	43	47	39	42
ENSMUSG00000034579.17	135	143	140	116	111	21	147	104	149	132	108	147	86	118	114	139	149	168	150	118	100	155	110	113	135	157	138	126	119	155	110	114	143	154	130	144	113	151	115	104	127	157	144	144	153	120	133	120
ENSMUSG00000109865.1	422	454	386	377	385	93	440	394	471	464	386	395	386	412	418	371	420	421	438	421	361	411	399	430	454	511	431	372	439	509	470	397	432	553	405	456	424	440	479	382	416	477	411	491	435	465	470	433
ENSMUSG00000047264.8	329	326	317	272	251	66	383	276	357	332	360	353	355	315	326	304	322	349	398	360	388	371	323	339	371	384	424	358	361	417	430	368	388	365	352	400	429	431	390	430	371	378	408	383	401	423	411	389
ENSMUSG00000034570.12	1304	1363	1249	1247	1138	216	1556	1116	1713	1328	1246	1649	1161	1315	1356	965	1369	1615	1782	1695	1224	1899	1582	1487	1957	2117	2052	1783	1819	1713	1696	1985	1568	1605	1494	1695	1559	2146	1738	1695	1638	1476	1562	1620	2195	1690	2161	1902
ENSMUSG00000001376.17	1031	1071	970	877	872	193	1090	824	942	987	894	884	907	887	917	946	1007	995	930	756	781	801	870	823	953	953	931	830	898	986	1022	763	879	1031	894	978	876	906	1063	688	967	1079	830	1011	790	954	798	723
ENSMUSG00000004567.16	1129	1278	1156	1057	1120	206	1329	1124	1329	1241	1335	1287	1137	1070	1162	1156	1428	1324	1369	1210	1056	1261	1186	1116	1285	1285	1332	1152	1440	1309	1366	1320	1364	1435	1205	1331	1316	1441	1424	1313	1316	1292	1334	1419	1551	1382	1434	1382
ENSMUSG00000024232.2	53	56	48	42	44	8	49	47	61	48	38	51	62	62	76	45	43	52	53	58	75	58	48	43	79	74	64	48	47	91	74	52	31	62	32	41	47	53	68	65	48	61	54	76	72	55	69	53
ENSMUSG00000017688.14	0	0	1	0	1	0	0	2	0	2	4	0	3	1	1	5	1	2	0	0	0	1	0	3	1	0	1	1	1	1	2	1	1	2	0	1	1	0	0	0	0	3	0	0	0	1	0	1
ENSMUSG00000039496.8	31	25	31	21	27	5	25	26	29	28	22	20	16	32	16	18	36	35	33	26	27	24	28	26	18	20	25	21	26	28	25	19	32	32	28	28	25	40	26	22	25	32	26	38	36	32	37	16
ENSMUSG00000075702.9	1225	1106	1189	1052	1125	305	1282	1075	1179	1229	1303	1217	1167	1064	1088	1094	1374	1327	1340	1378	1427	1099	1144	1160	1195	1072	1293	1173	1194	1352	1314	1309	1346	1316	1258	1483	1311	1272	1436	1204	1249	1362	1342	1347	1365	1239	1338	1313
ENSMUSG00000004565.15	1385	1736	1412	1360	1361	207	1830	1482	1824	1520	1968	1756	1442	1566	1408	1612	1754	1688	1893	1687	1474	1648	1685	1442	1567	1676	2009	1640	1925	1748	2105	1936	1896	1777	1754	1693	1783	1938	1877	1716	1779	1485	1682	1758	1941	1892	2053	2010
ENSMUSG00000020439.17	134	170	146	113	157	24	190	136	201	179	146	174	134	123	121	107	158	172	172	195	278	154	148	175	107	146	131	156	161	191	173	165	180	238	152	164	213	210	179	185	167	261	252	285	260	269	313	313
ENSMUSG00000036983.7	102	127	99	99	83	13	119	102	104	111	95	105	96	94	124	103	116	108	98	79	80	106	91	85	93	107	110	106	98	129	115	90	99	122	79	93	83	107	133	82	117	123	90	95	95	131	102	99
ENSMUSG00000091530.2	0	2	4	3	1	1	5	1	4	3	2	4	3	3	5	5	1	3	5	0	3	2	3	3	2	5	4	3	6	0	3	3	3	3	1	0	2	5	10	3	3	2	1	8	5	0	1	1
ENSMUSG00000041624.10	43	77	60	61	40	8	48	65	56	66	51	49	85	71	57	75	80	79	61	57	43	58	70	71	65	71	63	42	80	80	67	61	46	42	52	41	55	44	57	43	61	48	36	67	50	50	54	48
ENSMUSG00000021218.10	4202	4248	3983	3806	3666	896	4748	3765	4265	4200	3898	4055	3788	4100	3958	3865	4553	4566	4318	3866	3888	3935	3972	4020	4458	4571	4099	3706	4100	4267	4495	3785	4247	4524	3924	4110	3833	4547	4484	3609	4193	4532	3887	4156	4112	4311	4115	3748
ENSMUSG00000019762.4	2	2	2	1	4	1	5	1	5	2	5	3	9	2	6	1	4	5	5	0	5	2	4	3	2	3	1	1	7	3	5	1	3	7	3	1	4	2	1	5	4	1	3	3	4	2	4	5
ENSMUSG00000058503.11	511	611	533	478	501	201	587	447	514	501	486	494	511	567	566	574	563	542	523	466	406	501	468	470	531	553	569	508	590	652	673	455	513	622	413	578	532	497	545	432	524	564	537	565	512	521	481	458
ENSMUSG00000028232.13	416	426	384	384	351	86	433	360	367	397	302	324	401	369	398	346	413	450	369	302	352	354	308	341	374	449	363	335	376	428	427	309	330	425	332	397	360	384	397	325	372	486	335	390	368	357	330	317
ENSMUSG00000033799.10	530	709	522	466	500	38	541	434	476	583	507	455	497	571	578	612	550	532	509	409	407	455	424	442	559	665	564	482	606	674	657	400	481	560	402	471	439	452	591	370	528	603	485	555	472	583	472	411
ENSMUSG00000065952.13	0	1	3	0	1	0	0	1	0	2	0	3	1	0	2	0	0	5	3	3	1	1	0	1	0	0	1	0	2	0	0	1	0	2	2	1	1	1	2	0	1	0	2	2	1	1	0	0
ENSMUSG00000026655.15	192	197	189	169	173	52	216	220	212	190	200	205	153	158	216	137	195	227	220	231	269	196	185	224	259	243	234	206	185	205	224	185	235	247	162	199	237	314	237	267	225	299	287	324	262	277	267	276
ENSMUSG00000008307.11	86	101	86	75	95	8	92	91	104	112	79	73	75	73	64	79	121	106	99	74	58	59	67	70	72	49	53	44	66	70	75	42	72	116	80	102	78	72	71	65	110	103	83	96	72	80	78	67
ENSMUSG00000071454.13	406	422	443	395	404	96	501	451	481	468	505	451	427	472	421	433	577	560	482	444	388	425	429	368	493	424	528	419	536	467	535	474	555	481	479	512	457	470	496	438	494	494	422	395	457	474	467	423
ENSMUSG00000028233.6	594	585	517	437	483	80	559	464	514	504	465	441	498	520	525	502	530	514	477	375	459	480	462	425	553	601	455	449	522	586	643	457	518	603	434	490	464	490	537	401	505	558	501	520	440	557	443	469
ENSMUSG00000040302.17	154	172	144	156	157	44	215	125	174	178	150	160	165	152	163	157	190	166	161	165	133	128	136	144	162	153	147	159	151	180	187	136	158	187	170	177	174	166	199	141	174	190	144	209	180	184	166	161
ENSMUSG00000024913.16	199	246	151	157	208	53	264	222	336	223	244	312	152	225	210	177	191	238	288	313	441	332	251	349	311	342	295	285	329	356	328	345	294	273	247	295	295	385	326	333	243	321	390	402	467	349	464	479
ENSMUSG00000044433.16	322	355	297	271	314	48	419	329	334	326	438	311	329	335	308	416	446	384	410	354	250	339	357	312	350	320	414	327	412	336	448	392	410	303	378	369	410	380	361	335	399	286	307	263	350	362	376	411
ENSMUSG00000005907.14	489	565	460	443	435	59	541	465	471	541	502	421	454	477	508	531	531	492	483	418	381	451	395	424	545	559	529	461	546	525	592	466	479	518	442	447	478	499	501	362	542	550	477	529	494	534	484	435
ENSMUSG00000019470.12	592	592	625	557	559	160	710	578	722	616	794	745	630	612	585	597	747	703	876	845	706	660	673	647	704	641	796	660	713	734	828	820	812	885	792	800	803	868	850	757	668	698	851	883	893	807	868	803
ENSMUSG00000054594.13	37	43	39	25	27	6	33	30	36	36	43	30	48	34	33	50	42	37	44	25	18	20	34	31	41	38	47	36	45	42	44	29	32	41	25	33	43	33	20	21	29	30	18	27	26	37	25	34
ENSMUSG00000035674.13	811	843	885	841	845	290	840	686	944	823	873	867	753	792	799	683	828	891	894	899	577	852	780	788	919	965	863	763	807	936	771	759	776	1049	815	989	834	797	946	781	810	915	894	1005	937	873	802	853
ENSMUSG00000006335.16	311	335	309	300	308	90	377	284	357	330	392	321	330	322	318	264	347	353	354	331	307	341	303	349	337	324	376	329	380	387	382	371	402	435	374	407	348	382	397	341	311	385	361	419	377	386	338	317
ENSMUSG00000087687.3	142	168	190	135	171	52	168	123	213	175	179	197	166	140	131	114	177	173	171	174	162	133	144	153	144	161	178	158	153	168	180	157	165	217	174	199	160	172	213	147	147	205	197	215	198	170	142	154
ENSMUSG00000004630.18	4	10	2	3	8	2	6	8	14	3	0	4	3	4	4	3	4	1	6	3	1	4	4	7	4	10	5	8	10	7	6	5	3	8	5	7	7	3	3	0	4	5	4	10	5	4	2	6
ENSMUSG00000008373.16	740	780	746	694	593	138	787	705	804	780	783	796	711	726	743	679	848	803	878	740	629	695	676	645	813	730	853	780	770	774	783	737	816	875	846	891	810	879	884	748	760	843	750	835	865	883	818	791
ENSMUSG00000004626.14	393	453	419	444	423	160	465	338	610	460	449	520	367	394	450	257	508	520	569	472	465	525	484	478	508	522	533	466	568	587	484	570	483	741	427	765	491	593	585	514	458	593	714	747	710	551	618	553
ENSMUSG00000007415.15	1333	1489	1290	1359	1299	256	1685	1311	1524	1438	1268	1388	1284	1514	1484	1271	1510	1487	1405	1262	1075	1566	1598	1479	1695	1669	1432	1347	1383	1530	1618	1544	1490	1598	1282	1504	1307	1691	1721	1344	1584	1730	1407	1623	1603	1581	1587	1391
ENSMUSG00000033781.7	1367	1547	1368	1511	1329	233	1634	1183	1939	1451	1375	1756	1251	1504	1457	1111	1472	1682	1995	1649	1250	1814	1644	1687	2010	1923	1959	1817	1783	1842	1673	1780	1806	1939	1624	2011	1560	2185	1991	1674	1634	1599	1766	2001	2277	1792	2146	1795
ENSMUSG00000023802.4	2	2	2	1	1	0	1	0	2	0	1	0	2	0	1	2	0	1	0	0	0	0	1	0	1	0	0	0	0	1	2	0	0	0	0	0	0	0	1	1	1	0	1	0	0	1	1	0
ENSMUSG00000035632.16	537	618	541	472	463	77	606	476	540	530	599	571	517	579	539	555	566	551	536	566	441	538	479	467	598	620	792	558	686	668	689	639	564	584	590	557	609	610	599	552	577	502	599	648	647	571	647	606
ENSMUSG00000034543.15	684	748	683	617	601	131	815	691	810	823	826	709	696	689	742	703	848	808	740	692	705	685	763	646	776	724	827	681	846	780	813	757	792	883	707	798	746	814	795	707	822	851	772	725	775	849	826	755
ENSMUSG00000014529.9	0	1	0	0	1	0	0	0	0	1	0	0	1	0	0	0	0	2	2	1	0	0	0	1	0	0	0	0	0	0	0	0	0	1	0	0	2	0	0	0	0	1	2	0	0	1	0	1
ENSMUSG00000012705.16	1	1	1	6	1	3	1	2	2	2	1	1	2	5	4	2	3	3	2	4	1	2	1	2	2	4	5	1	4	7	4	1	2	2	1	12	1	2	3	0	4	0	2	2	2	2	2	2
ENSMUSG00000078813.3	170	203	197	138	171	50	203	155	168	182	186	172	173	158	225	164	209	175	212	203	203	186	191	184	237	242	227	198	214	228	249	212	178	200	181	199	195	223	193	199	208	214	239	239	232	181	271	225
ENSMUSG00000013974.3	1	3	5	4	3	10	5	4	4	4	3	4	2	2	3	9	6	3	4	2	3	5	0	1	7	9	4	3	4	6	4	3	3	11	4	2	4	4	2	4	7	4	5	6	5	3	4	5
ENSMUSG00000019734.16	151	181	177	102	105	36	128	121	140	143	183	101	158	143	148	174	141	150	146	134	105	116	124	108	147	195	236	168	242	256	215	172	157	180	142	122	142	142	142	102	133	141	114	148	130	136	149	144
ENSMUSG00000089665.2	15	24	22	22	31	2	31	18	30	19	39	26	13	22	30	21	29	25	19	28	16	29	20	21	21	13	17	23	16	20	23	17	23	16	18	17	27	20	25	23	32	31	19	40	25	28	26	25
ENSMUSG00000040236.4	565	616	626	565	514	145	731	568	576	605	727	577	629	594	561	659	673	659	662	554	489	527	606	597	634	634	676	573	603	648	710	590	634	601	658	579	596	605	673	514	681	653	610	576	575	621	569	631
ENSMUSG00000035596.14	1863	2076	1895	1639	1594	383	2511	2004	1949	2097	2712	1833	2056	2083	2040	2437	2579	2307	2313	2060	1697	1926	2197	1835	2090	1967	2387	1864	2569	1991	2577	2412	2304	1915	2319	1929	2153	2240	2029	1955	2459	2042	1965	1569	2048	2109	2269	2109
ENSMUSG00000042228.14	211	256	155	222	148	42	224	165	255	202	105	194	155	174	193	87	187	230	211	205	227	260	169	251	257	288	228	237	211	304	279	226	230	305	201	259	217	283	275	228	219	256	293	380	310	254	298	266
ENSMUSG00000005540.10	4	9	11	11	10	5	7	17	11	19	18	10	12	11	8	10	18	19	15	20	11	6	17	18	12	13	7	9	6	11	8	9	19	21	23	15	17	11	15	12	8	13	21	16	16	17	17	12
ENSMUSG00000023964.15	7	21	18	13	9	17	18	19	4	10	17	7	14	10	8	17	7	17	13	6	6	7	12	19	9	9	12	6	13	14	12	15	9	15	10	16	14	9	14	5	19	13	19	3	2	5	10	7
ENSMUSG00000040351.11	1272	1601	1189	1175	1083	192	1657	1177	1395	1419	1256	1354	1193	1264	1462	1248	1376	1377	1328	1114	1118	1126	1194	1159	1596	1517	1326	1273	1407	1310	1620	1322	1500	1561	1165	1340	1278	1472	1355	1175	1339	1500	1496	1665	1414	1392	1387	1173
ENSMUSG00000035585.16	1060	1166	1051	1011	986	225	1265	996	1189	1097	1425	1231	1134	1106	1046	1056	1282	1199	1440	1366	1323	1121	1209	1085	1215	1118	1381	1175	1393	1447	1445	1395	1413	1331	1382	1370	1365	1511	1454	1318	1256	1141	1470	1457	1578	1342	1457	1386
ENSMUSG00000020435.17	420	452	411	427	357	102	532	440	530	480	550	512	462	467	418	430	573	572	593	514	398	503	506	434	535	510	535	436	570	474	525	557	548	474	531	560	598	654	518	530	524	486	511	516	577	502	623	608
ENSMUSG00000006333.14	2522	2526	2611	2488	2468	979	2907	2263	2876	2713	2798	2835	2609	2426	2463	2219	2793	2858	2908	2966	3151	2637	2621	2950	2748	2646	2847	2521	2720	3112	2826	2812	3092	3460	2752	3323	2884	3077	3148	2998	2846	3073	3199	3606	3552	3040	3228	3015
ENSMUSG00000074491.9	0	0	1	2	0	0	3	4	2	3	4	2	1	7	0	0	3	5	4	1	1	2	4	1	1	3	0	0	1	1	1	1	4	4	2	1	4	1	4	1	1	3	1	2	1	1	2	1
ENSMUSG00000022534.14	0	2	0	0	0	0	1	1	0	1	0	0	0	0	1	0	0	1	0	0	0	0	0	2	0	0	0	0	1	0	1	0	0	0	1	0	1	0	0	0	0	1	0	0	0	0	0	0
ENSMUSG00000035372.2	135	171	162	138	127	29	175	174	161	142	174	173	172	165	139	171	174	172	173	175	135	165	166	133	191	188	187	161	177	168	173	213	196	206	166	155	180	187	176	177	199	189	157	164	184	171	222	178
ENSMUSG00000058818.13	21	16	20	25	19	18	28	16	21	23	14	25	13	15	18	9	24	35	25	28	48	27	29	44	32	28	32	34	23	33	21	32	33	51	28	30	36	29	43	34	32	39	34	42	28	23	34	32
ENSMUSG00000040624.18	489	600	481	514	504	72	725	522	705	685	691	671	884	523	583	406	817	684	718	631	699	616	618	580	654	762	588	624	711	688	710	598	706	761	610	618	706	889	695	750	718	866	944	1231	990	799	901	739
ENSMUSG00000031494.7	7	5	5	3	4	6	5	3	10	6	5	15	15	14	12	3	14	17	7	16	39	4	3	17	6	11	2	16	1	25	9	5	10	10	7	8	6	7	6	5	6	15	4	16	6	4	14	10
ENSMUSG00000022529.11	350	446	383	305	377	77	411	369	393	407	363	325	337	345	374	382	440	381	355	333	375	332	346	362	394	398	366	354	364	445	468	369	358	409	325	406	373	382	418	341	400	452	382	447	407	443	412	383
ENSMUSG00000045098.19	942	1106	1052	1005	891	196	1166	958	1144	1020	1050	1101	922	1103	1149	933	1053	1157	1169	1085	974	1091	952	980	1186	1249	1143	1011	1147	1308	1248	1010	1124	1289	993	1231	1112	1191	1322	1102	1111	1330	1186	1490	1273	1290	1215	1188
ENSMUSG00000063130.4	0	0	0	0	0	0	0	0	0	0	0	0	0	0	0	1	0	0	0	0	0	0	0	0	0	0	0	0	0	0	0	0	0	0	0	0	1	0	0	0	0	0	0	0	0	0	0	0
ENSMUSG00000000600.15	1172	1412	1090	1030	1064	156	1161	982	1021	1081	1054	1003	1020	1126	1188	1078	1122	1114	1072	857	913	1013	987	897	1137	1399	1230	1024	1327	1464	1386	928	996	1187	926	1071	936	1011	1199	869	989	1186	963	1199	1033	1243	1023	1053
ENSMUSG00000020661.15	1665	2057	1713	1687	1626	301	2071	1693	1990	1977	2041	1802	1657	1765	1686	1742	2161	1988	2066	1714	1627	1675	1813	1656	1837	1999	2023	1721	2077	2040	2181	1846	2146	2143	1907	2045	1825	2056	1965	1660	1830	1996	1889	2122	1918	1961	2119	2050
ENSMUSG00000059043.2	1	0	0	1	0	0	0	0	0	1	0	0	0	1	0	0	0	0	1	0	0	1	0	0	1	0	0	0	0	0	0	0	1	0	0	0	0	0	0	0	0	0	0	1	0	0	1	1
ENSMUSG00000028234.6	1263	1076	1244	1169	1263	368	1268	1003	1240	1184	1033	1091	1150	1019	1149	1045	1163	1263	1032	1030	1303	1016	1022	1207	1111	1106	936	902	1011	1204	1025	971	1133	1461	981	1213	1037	1082	1182	980	1097	1369	1135	1410	1129	1192	1041	1044
ENSMUSG00000089942.9	0	2	0	2	1	1	2	1	0	0	2	1	1	0	0	0	0	1	2	0	4	1	2	0	1	1	0	2	0	0	1	2	1	1	3	0	1	3	3	1	1	0	1	1	0	2	2	0
ENSMUSG00000033765.5	0	0	0	0	0	0	0	0	0	0	0	0	0	0	0	0	0	0	0	0	0	0	0	0	1	0	0	0	0	0	0	1	0	0	0	0	0	0	0	0	0	0	0	0	0	0	0	0
ENSMUSG00000040367.2	7	7	9	6	4	0	9	8	8	8	11	12	7	13	13	10	5	14	9	6	3	2	12	11	10	15	15	8	13	12	11	9	7	8	7	12	8	4	8	6	8	12	8	8	8	9	13	16
ENSMUSG00000054939.6	110	130	115	105	93	8	112	107	104	107	120	90	105	131	107	110	110	133	111	100	79	102	96	109	125	111	105	97	126	135	118	114	97	125	99	107	99	114	127	96	115	137	102	128	95	119	110	88
ENSMUSG00000040197.4	0	0	0	0	0	0	0	0	0	0	0	0	0	0	0	0	0	0	0	0	0	0	0	0	0	0	0	0	0	0	0	0	0	0	1	0	0	0	0	0	0	0	0	0	0	0	0	0
ENSMUSG00000024843.15	1273	1425	1127	977	1072	252	1116	946	982	1103	998	989	1157	1190	1240	1168	1110	1049	1090	945	927	1021	882	902	1123	1496	1291	1094	1339	1481	1423	1134	1030	1284	1014	1120	950	1024	1121	861	961	1050	896	1079	1133	1115	1027	988
ENSMUSG00000099269.3	0	0	0	0	0	0	0	0	1	0	0	0	0	0	0	0	0	0	0	0	0	0	0	0	0	0	0	0	0	0	0	0	0	0	0	0	0	0	0	0	0	0	0	0	0	0	0	0
ENSMUSG00000039789.7	457	450	458	407	375	67	471	382	421	424	399	388	435	450	446	451	474	479	400	361	325	340	367	385	455	467	372	382	423	452	482	382	406	398	349	410	337	372	402	312	455	450	312	357	369	435	389	340
ENSMUSG00000078365.5	0	1	0	0	0	0	0	2	2	2	0	1	2	0	0	2	3	1	0	2	1	0	0	0	2	1	2	2	1	0	0	0	0	1	0	2	0	0	2	1	0	1	0	1	3	3	1	1
ENSMUSG00000031495.8	0	1	0	0	1	1	1	0	0	1	0	4	0	1	1	0	2	1	0	0	5	1	0	3	0	2	1	2	0	1	0	0	0	0	0	0	0	1	0	2	0	1	0	0	1	3	1	3
ENSMUSG00000005982.14	839	881	828	753	665	210	1012	809	888	895	1041	904	907	865	877	887	1022	972	1033	945	681	911	937	796	965	1045	1119	889	1053	966	1159	1046	1043	975	1049	951	953	1037	951	932	1003	972	984	888	994	1066	1134	1049
ENSMUSG00000021215.15	116	153	128	95	109	61	131	111	111	90	134	124	156	153	146	100	154	195	151	182	232	118	105	143	94	147	127	173	142	281	168	155	164	195	168	267	90	108	143	129	145	184	131	155	136	171	205	256
ENSMUSG00000020434.4	6	11	3	8	2	1	7	7	2	6	7	7	9	10	3	6	5	10	7	8	12	9	3	9	6	3	8	5	6	7	12	9	14	8	7	7	12	6	9	5	10	10	9	7	7	6	7	6
ENSMUSG00000040429.6	69	108	76	71	56	9	84	55	67	72	66	54	49	75	76	63	61	81	87	75	67	78	58	75	72	75	78	69	77	96	81	66	58	97	52	70	46	64	84	82	68	89	81	93	78	71	66	78
ENSMUSG00000005983.15	43	52	51	45	57	12	63	52	57	61	54	61	35	42	59	52	61	42	51	36	38	48	65	57	31	45	61	45	37	45	61	50	50	53	39	54	45	60	50	46	58	73	64	56	60	64	57	46
ENSMUSG00000047205.12	136	164	135	130	110	80	176	151	169	132	145	158	133	155	171	140	184	202	190	204	156	165	193	175	189	166	190	140	176	137	194	139	201	165	167	183	182	206	146	161	209	201	162	197	215	178	201	235
ENSMUSG00000001750.16	607	714	534	533	492	95	612	450	733	477	499	568	398	469	530	368	519	558	719	697	755	656	567	562	630	794	670	664	670	953	707	719	578	917	553	730	631	774	729	634	583	657	795	1006	952	781	833	781
ENSMUSG00000003282.9	53	67	48	58	42	9	62	46	53	56	48	43	58	37	39	57	63	65	47	41	40	35	41	49	48	54	49	33	59	67	56	43	49	59	49	59	63	61	75	38	45	67	63	80	56	67	53	56
ENSMUSG00000048807.2	367	384	430	393	320	43	536	391	446	435	516	453	424	399	383	422	518	512	578	531	392	454	452	433	486	471	505	464	535	461	521	555	612	481	503	468	540	605	525	509	511	468	596	517	568	523	598	523
ENSMUSG00000030427.17	1	1	0	0	0	1	0	0	0	1	0	1	0	2	0	0	0	0	0	0	0	0	1	0	0	0	0	1	0	2	0	1	0	0	0	0	0	1	0	0	1	0	0	1	0	1	0	0
ENSMUSG00000014232.14	228	266	254	228	235	70	248	200	265	218	261	228	247	241	223	221	281	291	289	224	253	224	252	245	252	225	236	221	277	257	231	244	263	362	245	270	227	256	295	227	201	277	240	310	256	262	271	251
ENSMUSG00000059734.7	1365	1363	1413	1383	1298	242	1408	1060	1564	1306	1157	1319	1228	1232	1367	1056	1389	1379	1483	1299	1201	1350	1294	1412	1427	1532	1450	1273	1334	1576	1328	1339	1280	1715	1204	1647	1267	1445	1545	1257	1354	1454	1400	1616	1567	1413	1406	1288
ENSMUSG00000024885.9	146	148	143	136	128	24	162	127	191	155	177	178	126	125	114	105	168	181	184	215	221	127	142	145	140	149	133	122	108	178	137	154	187	226	154	184	193	211	196	180	159	166	245	230	200	172	192	179
ENSMUSG00000020432.12	439	512	405	432	398	86	521	318	566	444	386	472	348	420	530	278	469	541	619	658	838	522	458	534	603	655	641	559	503	784	581	548	541	654	484	574	542	666	600	587	555	654	629	858	829	635	816	746
ENSMUSG00000065987.12	1	1	1	1	2	7	1	2	1	4	1	4	3	5	2	0	2	1	2	4	5	3	1	4	2	1	1	8	2	13	1	2	2	0	0	0	2	2	1	3	1	3	5	3	1	2	4	4
ENSMUSG00000021216.7	1	1	1	1	0	0	0	0	1	0	0	0	1	0	0	1	0	0	1	0	1	0	0	0	0	1	0	0	0	0	0	0	0	1	0	0	0	0	0	0	0	1	0	1	0	0	0	0
ENSMUSG00000040407.18	1334	1730	1441	1300	1266	161	1604	1493	1556	1535	1710	1456	1607	1528	1526	1569	1748	1597	1591	1423	1219	1357	1359	1332	1643	1629	1741	1418	1845	1787	1871	1389	1535	1679	1544	1535	1475	1563	1695	1193	1550	1680	1452	1579	1456	1648	1488	1444
ENSMUSG00000036908.17	419	491	398	468	309	88	483	337	605	403	332	530	307	396	443	212	412	505	648	603	663	473	413	607	564	603	509	549	462	607	500	586	533	770	476	674	541	685	671	574	528	560	681	835	766	686	731	641
ENSMUSG00000034493.1	1	4	1	3	3	0	4	3	2	2	0	0	2	4	4	1	4	2	1	1	3	3	2	3	3	2	2	3	2	1	1	4	1	3	2	4	1	1	3	3	1	3	4	0	5	3	0	0
ENSMUSG00000042198.12	634	741	616	691	653	127	680	537	685	728	537	625	603	633	662	558	696	740	668	574	540	645	635	605	698	731	593	547	636	678	610	553	617	902	569	761	515	631	712	576	655	762	595	740	658	680	664	609
ENSMUSG00000040165.14	2	4	2	2	2	3	3	3	0	2	3	1	8	6	1	2	1	5	2	3	11	1	2	1	0	3	7	2	3	2	0	4	1	4	3	2	3	1	4	3	2	8	1	6	1	3	3	3
ENSMUSG00000044988.7	1	1	0	0	0	1	1	1	1	0	1	0	0	0	1	1	3	0	0	0	0	1	1	0	0	0	0	0	1	0	1	1	1	0	0	1	0	1	0	0	1	0	0	0	0	0	1	0
ENSMUSG00000049871.14	62	74	38	58	49	13	55	48	39	64	61	43	53	41	61	57	53	51	70	39	45	47	47	50	56	55	57	40	63	57	78	47	48	54	44	51	34	31	39	32	53	63	44	41	49	45	37	50
ENSMUSG00000020660.6	24	29	33	35	38	13	41	29	26	26	43	38	44	22	24	36	39	34	41	32	50	19	42	38	26	26	24	27	42	65	40	36	42	35	42	70	34	38	54	40	41	31	46	39	44	32	45	49
ENSMUSG00000101381.1	0	0	0	0	0	0	0	0	0	0	0	0	0	0	0	0	0	0	0	0	0	0	0	1	0	0	0	0	0	0	0	0	0	0	0	0	0	0	0	0	0	0	0	0	0	0	0	0
ENSMUSG00000037263.13	0	2	1	0	0	0	1	0	0	1	1	0	1	0	0	1	2	0	1	1	1	0	0	1	3	2	0	0	0	2	0	1	1	0	0	3	2	1	0	3	0	0	0	2	0	0	0	1
ENSMUSG00000020658.10	3418	3864	3478	3346	3194	562	4419	3588	4197	3857	4056	3978	3376	3601	3734	3357	4234	4049	4474	3781	3155	4234	3978	3603	4614	4695	4598	3990	4883	4201	4548	4389	4332	4161	4096	4387	3975	4838	4352	3963	4186	4294	4147	4267	4800	4599	4775	4250
ENSMUSG00000029664.10	2	2	5	3	2	0	0	1	4	1	4	2	3	1	4	0	1	2	4	1	4	2	2	4	6	7	2	5	3	3	2	4	3	8	2	5	4	2	2	1	3	5	4	5	4	4	6	4
ENSMUSG00000020430.12	795	846	750	731	681	118	948	779	828	801	886	817	735	783	828	765	913	858	872	772	636	796	810	709	848	895	860	776	810	877	893	770	892	934	760	842	807	888	942	761	859	948	781	960	923	839	786	765
ENSMUSG00000022184.8	104	138	104	117	105	39	128	107	120	103	98	117	94	128	111	104	105	112	88	123	150	107	112	135	99	104	126	111	139	141	159	97	87	125	100	125	107	105	117	101	113	133	120	144	119	124	127	107
ENSMUSG00000075296.5	6	5	10	5	6	2	9	11	2	11	21	6	17	9	9	21	9	5	8	13	2	2	14	7	6	3	7	5	18	8	17	9	21	3	16	7	16	5	11	4	5	11	3	6	5	4	7	8
ENSMUSG00000040675.17	229	220	226	247	204	56	317	245	263	268	270	267	224	258	229	256	278	230	257	233	207	237	280	241	208	227	237	194	253	211	251	247	300	246	255	271	278	273	234	251	249	224	271	204	264	266	273	240
ENSMUSG00000039738.16	258	316	290	257	251	58	339	276	308	286	366	330	271	306	312	315	351	302	328	308	281	320	326	262	342	349	414	307	399	352	378	346	344	314	313	302	302	361	362	296	320	343	365	305	367	366	442	318
ENSMUSG00000041935.10	1923	2305	1812	1731	1721	261	2062	1594	1794	1965	1633	1689	1669	1809	1785	1700	1899	1941	1764	1510	1509	1706	1601	1566	1945	2187	1639	1676	1848	2153	2169	1568	1726	2037	1585	1809	1542	1814	2014	1464	1675	2150	1731	2239	1837	2011	1724	1505
ENSMUSG00000049721.14	323	339	308	315	295	60	430	282	387	348	347	362	255	300	356	196	353	337	429	365	317	341	364	329	440	399	397	378	386	398	407	453	440	496	373	394	387	509	405	450	358	430	488	599	626	441	512	429
ENSMUSG00000024866.10	46	45	38	49	31	9	59	37	65	50	43	65	23	32	50	30	51	55	66	100	95	49	41	71	37	40	66	73	53	57	40	65	76	88	47	69	67	74	48	74	55	80	126	133	120	84	81	93
ENSMUSG00000037477.8	1	0	1	0	0	0	0	1	2	0	0	2	0	0	0	2	0	1	1	1	2	1	0	1	0	0	0	1	0	1	2	1	0	0	1	3	0	1	1	1	0	1	1	0	0	2	0	0
ENSMUSG00000029663.10	0	0	0	0	0	0	0	0	0	0	0	0	0	0	0	0	0	2	0	0	0	0	1	0	0	0	0	0	0	0	0	0	0	0	0	0	0	0	0	1	0	0	1	0	0	0	0	1
ENSMUSG00000025900.12	0	2	0	2	1	0	1	1	2	0	1	0	2	2	4	2	1	5	1	1	3	0	4	0	1	3	2	0	1	3	2	1	0	2	3	3	0	2	3	4	4	2	3	4	2	2	2	2
ENSMUSG00000110949.1	3	2	3	4	4	0	4	4	5	7	5	1	2	3	2	4	4	2	5	5	2	4	4	1	3	2	0	2	4	4	6	2	1	3	6	4	3	5	9	6	2	5	4	5	3	5	9	3
ENSMUSG00000024871.11	39	33	32	33	32	10	34	25	48	25	35	51	29	28	26	15	41	32	38	47	47	25	36	33	28	50	52	39	36	57	63	65	35	52	38	67	24	51	38	32	32	38	32	43	62	34	51	42
ENSMUSG00000055541.17	336	354	257	369	298	54	405	255	433	343	238	363	203	300	327	180	305	405	414	326	311	374	281	426	396	471	308	319	306	416	390	287	367	579	308	451	289	432	446	313	404	488	447	563	420	431	378	292
ENSMUSG00000032766.9	566	549	526	509	534	118	658	427	673	636	574	585	457	467	581	377	563	562	569	568	650	537	470	599	624	614	554	532	524	689	511	552	596	819	425	549	659	716	721	627	629	818	863	1183	894	727	693	614
ENSMUSG00000037916.14	2878	2875	2929	2908	2595	520	3234	2503	3317	2853	2963	3186	2733	2901	2832	2552	2938	3225	3753	3327	3241	3126	2986	3052	3484	3564	3441	3215	3464	3674	3569	3566	3355	3875	3288	3996	3217	3899	3726	3117	3030	3147	3495	3768	3751	3491	3559	3286
ENSMUSG00000026657.17	926	1093	975	954	873	191	1132	953	1154	1038	1115	1100	956	991	937	930	1119	1164	1197	1027	754	1167	1065	1058	1241	1280	1274	1029	1158	1109	1125	1175	1140	1246	1107	1132	1121	1334	1256	1029	1169	1174	1247	1290	1301	1228	1298	1198
ENSMUSG00000022186.14	4298	4393	4187	4058	3624	783	4471	3484	4373	4003	3707	4083	3887	4294	4292	3348	4340	4598	4485	4023	4224	3992	3914	3997	5270	5112	4566	4356	4552	5121	4517	4353	4352	5089	4029	4793	3792	4920	4764	3681	4313	4474	3978	4714	4667	4522	4532	3763
ENSMUSG00000019368.13	0	1	0	2	0	2	0	2	0	0	0	1	0	0	2	1	1	1	0	1	0	2	0	0	1	0	0	0	1	0	0	0	2	2	0	0	1	0	2	2	1	0	0	1	1	2	0	0
ENSMUSG00000060803.6	1915	1836	1931	1591	1545	488	2017	1522	1633	1827	2322	1782	1882	1841	1885	1810	2120	1902	2093	2196	1932	1625	1660	1523	1747	1656	2020	1729	2052	1840	2094	2007	2663	2157	2263	2054	2155	1890	1938	2159	1826	2004	2236	2147	2048	2056	2058	1920
ENSMUSG00000005980.15	117	157	106	96	108	8	137	109	113	120	154	117	104	134	103	111	135	147	127	107	102	102	97	87	130	125	151	108	124	131	159	115	110	98	120	98	129	127	121	103	149	147	104	135	90	125	122	108
ENSMUSG00000005981.11	1197	1346	1207	1206	1095	191	1414	1052	1349	1241	1186	1254	1161	1202	1214	1103	1411	1413	1542	1204	1099	1238	1216	1108	1456	1454	1420	1256	1386	1489	1502	1320	1367	1420	1309	1405	1221	1480	1508	1197	1276	1332	1334	1390	1471	1405	1350	1290
ENSMUSG00000038155.11	88	97	102	89	83	30	111	84	94	126	138	107	117	99	96	89	147	118	125	144	107	87	93	86	87	97	130	121	112	126	135	130	190	142	124	103	128	135	126	136	101	107	143	130	119	142	134	116
ENSMUSG00000033715.15	27	25	18	21	31	6	31	40	31	27	33	31	19	22	27	19	30	25	21	13	124	32	42	36	33	34	19	26	28	114	30	29	24	50	21	49	24	34	62	49	41	60	44	74	60	55	46	72
ENSMUSG00000071019.11	1	0	0	0	0	0	0	0	0	0	0	0	0	0	1	0	0	0	0	0	0	0	0	0	0	0	0	0	0	0	0	0	0	0	0	0	0	0	0	0	0	0	0	0	0	0	0	0
ENSMUSG00000058216.13	0	0	2	0	0	0	0	0	0	0	0	0	0	0	0	0	0	0	0	1	1	0	0	0	0	0	0	0	0	0	0	0	0	0	0	0	0	0	0	0	0	0	0	1	0	0	0	0
ENSMUSG00000054986.13	1	1	0	2	0	2	0	5	0	2	3	0	2	2	1	3	5	0	0	0	0	0	3	1	0	1	5	2	0	1	1	0	1	1	2	0	1	1	1	0	2	1	3	4	0	1	2	3
ENSMUSG00000032757.6	567	570	524	564	473	107	600	435	503	567	484	532	467	486	521	437	549	537	575	512	587	481	504	546	546	614	511	518	501	710	634	518	568	705	442	528	542	564	660	520	570	673	659	788	638	612	566	518
ENSMUSG00000001467.5	1372	1249	1376	1020	1221	255	1489	1378	939	1357	1543	1022	1567	1403	1256	1834	1493	1353	1229	1088	936	974	1169	1005	1102	1059	1253	1068	1313	1195	1665	1131	1226	1142	1181	931	1282	1009	1425	870	1452	1329	1106	1064	923	1400	1075	1144
ENSMUSG00000022521.10	645	808	758	649	706	190	880	755	708	806	815	719	685	726	765	762	832	751	787	646	538	771	756	607	716	840	817	700	899	831	925	857	771	839	751	788	759	827	754	666	765	829	711	790	732	769	899	856
ENSMUSG00000024857.16	0	0	0	1	0	0	0	0	0	1	0	0	0	1	0	0	2	0	0	1	1	1	1	1	0	0	1	0	0	2	1	0	1	1	2	0	0	1	2	1	0	0	0	2	1	0	0	0
ENSMUSG00000020657.16	3453	3601	3405	3692	3117	623	4562	3330	4693	3861	3818	4274	3330	3940	3804	3164	4213	4373	4630	3858	3485	4495	4371	3903	4897	4700	4443	4039	4293	4035	4308	4514	4309	4154	4095	4472	4011	5291	4595	4089	4509	4243	3948	3819	4692	4699	4950	4232
ENSMUSG00000004748.5	687	802	637	738	623	214	860	730	795	747	793	816	722	823	805	670	834	803	951	788	691	756	782	737	904	895	1048	832	1101	954	901	896	818	924	784	830	800	931	920	783	819	689	775	784	862	846	876	881
ENSMUSG00000003585.13	650	737	740	784	636	135	848	619	908	750	802	828	675	770	717	579	760	862	1029	845	590	873	775	780	944	866	881	775	872	800	833	869	895	960	811	980	813	994	939	861	807	754	879	931	1099	881	1033	884
ENSMUSG00000024856.10	240	247	203	177	180	77	228	152	169	188	217	216	202	193	201	165	196	210	258	249	202	180	191	214	262	248	299	248	293	355	291	252	220	248	245	244	221	247	217	217	215	220	245	219	256	247	252	208
ENSMUSG00000024851.14	3004	3330	3075	2912	2916	537	4051	3259	3920	3362	4244	3758	3318	3254	3116	3216	3842	3727	4339	3621	2918	3642	3726	3300	3574	3696	4180	3406	4424	3587	4349	4318	4117	3701	4066	3939	3947	4402	3955	3699	3982	3235	3760	3212	3880	3990	4335	4039
ENSMUSG00000051906.15	6	17	13	2	9	9	7	6	4	4	3	21	11	14	24	2	8	11	8	11	48	11	10	10	4	18	4	37	10	27	19	15	10	22	11	8	9	3	12	9	9	11	8	14	2	20	16	23
ENSMUSG00000024847.15	1246	1315	1392	1268	1238	336	1481	1222	1428	1334	1490	1390	1309	1273	1271	1207	1465	1438	1576	1494	1171	1386	1398	1370	1440	1473	1655	1423	1547	1713	1589	1571	1549	1685	1525	1668	1545	1791	1794	1471	1460	1529	1598	1801	1818	1616	1687	1530
ENSMUSG00000030428.16	7404	8122	6881	7172	6647	1304	8563	6221	8430	7245	7150	8131	6673	7102	7684	5722	7421	8442	8858	8639	6699	9414	7858	7954	8884	9453	8469	7739	8607	8318	8818	8623	8108	9383	7784	8936	7794	9726	8434	8167	8600	8570	9483	9103	10981	9165	10207	9188
ENSMUSG00000024845.17	447	489	445	445	428	125	554	397	477	476	513	520	426	475	481	353	485	556	506	542	500	499	450	498	496	524	530	505	460	558	543	509	555	611	504	564	562	572	566	635	523	527	631	669	661	594	650	596
ENSMUSG00000021214.14	1	0	1	0	0	1	0	0	1	1	0	0	0	0	0	0	0	0	0	0	0	0	0	0	0	0	1	0	0	0	1	0	0	1	0	2	0	0	0	1	1	1	1	2	0	0	0	0
ENSMUSG00000020654.15	499	523	525	447	435	76	639	618	600	551	727	574	584	592	502	681	691	645	745	616	516	553	613	563	644	659	801	572	772	583	775	742	695	525	723	608	649	692	624	605	727	504	547	454	605	643	711	683
ENSMUSG00000045573.9	396	377	435	295	318	596	494	538	244	341	667	222	461	395	262	730	404	432	424	468	351	328	523	560	140	228	475	253	414	305	546	542	471	527	547	353	413	341	382	266	493	294	280	185	112	489	466	328
ENSMUSG00000079168.4	2	15	2	2	2	7	3	0	2	3	3	7	3	8	4	0	0	5	0	8	22	1	4	8	3	8	3	11	5	8	7	3	5	7	4	4	4	1	5	8	4	4	6	5	2	4	8	5
ENSMUSG00000003581.14	462	518	468	458	441	95	510	428	521	470	552	494	442	474	481	463	492	561	533	515	576	511	484	470	500	540	541	497	514	566	556	533	544	602	504	565	507	585	587	481	532	588	552	571	604	582	593	551
ENSMUSG00000024842.8	46	42	35	28	32	5	39	23	27	31	42	28	38	37	33	33	32	35	23	28	21	25	25	18	29	57	49	39	35	43	36	33	29	33	24	28	28	21	31	18	19	25	30	34	25	37	30	38
ENSMUSG00000035545.13	5536	6550	6114	5677	5529	759	6460	5316	6739	6366	6851	5967	5249	5524	5481	5203	7162	7128	6849	6130	4568	5891	5762	5452	5284	5967	5887	5121	5950	6174	6808	6189	6393	8266	6083	6651	6366	6201	6876	5848	6066	6759	6415	7551	6842	6711	6810	6395
ENSMUSG00000044724.9	6	3	2	4	2	0	3	3	4	5	1	1	5	5	2	6	6	3	6	5	2	2	2	0	2	5	9	4	7	5	9	4	7	5	6	3	5	6	5	3	2	1	1	3	11	6	4	4
ENSMUSG00000051427.14	634	687	619	553	560	115	696	524	710	587	620	590	546	603	648	552	640	696	686	613	614	656	606	611	674	717	707	578	760	700	724	677	646	766	657	715	632	734	762	632	706	666	675	763	827	680	800	685
ENSMUSG00000043432.7	95	85	98	95	92	30	121	89	102	116	126	126	93	124	99	81	133	96	117	113	123	134	125	103	117	113	129	103	119	149	127	108	94	121	129	132	109	138	133	99	141	137	132	140	131	123	137	116
ENSMUSG00000024835.15	1024	1185	1020	1033	1028	165	1254	1022	1335	1230	1086	1209	929	1101	1070	847	1316	1334	1386	1170	1082	1206	1147	1199	1118	1228	1137	1094	1136	1259	1188	1193	1404	1623	1220	1473	1285	1402	1379	1294	1200	1266	1363	1478	1543	1386	1525	1325
ENSMUSG00000063838.6	12	11	18	9	11	27	14	8	13	22	12	13	8	13	15	10	19	25	18	13	71	18	14	27	12	18	14	17	12	28	14	12	16	15	11	15	14	10	17	13	10	21	12	31	24	17	21	25
ENSMUSG00000045826.9	0	0	0	0	0	0	0	0	0	0	0	0	0	0	0	1	0	0	0	0	0	0	0	0	0	1	0	0	0	0	0	0	0	0	0	1	0	0	0	0	0	0	0	0	0	0	0	0
ENSMUSG00000024830.17	422	505	434	439	412	102	479	392	469	424	514	485	412	404	468	419	491	532	489	436	349	427	405	380	443	441	498	430	510	506	475	468	459	551	466	553	494	451	492	468	488	495	436	487	519	513	514	492
ENSMUSG00000002129.11	793	887	779	718	699	172	1066	808	840	809	1012	913	841	816	831	892	870	833	1003	914	804	811	910	767	946	929	1128	855	1120	867	1073	1018	938	945	1009	853	919	1015	887	858	911	787	885	857	986	974	1082	956
ENSMUSG00000075289.5	441	518	436	413	347	52	483	302	412	392	421	439	327	348	460	309	436	438	536	494	379	412	357	364	399	442	403	423	417	490	476	506	500	693	447	556	475	470	426	479	358	617	713	801	687	476	534	418
ENSMUSG00000011832.15	1784	1933	1886	1743	1569	261	2503	1941	2225	2050	2454	2267	1951	1983	1898	1855	2372	2163	2468	2101	1596	2118	2129	1885	2223	2158	2412	2072	2412	2070	2480	2495	2468	2290	2394	2287	2350	2521	2273	2356	2236	2102	2438	2213	2560	2463	2546	2367
ENSMUSG00000040247.6	7	11	3	5	6	3	8	5	10	9	10	3	5	4	4	3	14	12	9	8	11	8	9	8	4	7	4	10	9	3	11	6	4	3	11	4	7	11	8	6	10	9	10	6	6	6	9	7
ENSMUSG00000034412.13	309	379	304	358	330	60	368	275	302	291	352	333	328	336	347	359	332	375	359	403	324	335	325	315	417	412	427	336	401	436	419	411	310	343	329	390	311	379	438	308	326	321	390	410	422	378	381	388
ENSMUSG00000021213.12	17	13	21	21	12	7	13	14	17	18	17	12	13	21	15	7	11	21	21	18	27	13	11	26	22	25	6	14	4	19	11	16	21	32	11	28	13	11	16	15	13	10	12	31	19	10	21	14
ENSMUSG00000040385.7	1880	1986	1884	1834	1711	464	2402	1823	2053	2026	2343	1998	1920	1900	1878	1824	2108	2075	2398	2168	1836	2042	2136	2070	2029	2015	2266	1975	2182	2244	2544	2447	2336	2361	2244	2240	2259	2437	2336	2239	2099	2139	2245	2282	2373	2284	2485	2302
ENSMUSG00000053178.5	48	54	41	39	41	13	57	36	36	26	31	41	34	33	43	36	32	43	33	37	37	34	32	39	46	45	44	31	39	52	48	38	42	48	42	47	29	61	42	36	40	42	48	60	42	38	33	37
ENSMUSG00000024824.7	187	207	177	163	134	37	205	153	180	167	183	199	178	179	177	155	172	205	196	180	182	178	158	164	199	199	175	184	173	194	230	184	197	209	191	190	181	202	203	163	205	217	191	194	218	189	212	218
ENSMUSG00000020652.17	85	111	130	118	94	16	118	96	127	134	134	115	114	111	102	107	125	142	130	130	104	104	95	89	107	116	105	104	109	137	132	118	113	144	134	125	126	130	138	109	113	149	109	146	160	148	117	111
ENSMUSG00000094307.1	0	0	0	0	0	0	0	0	0	0	0	0	0	0	0	0	0	0	0	0	0	0	1	0	0	0	0	0	0	0	0	0	0	0	0	0	0	0	0	0	0	0	0	0	0	0	0	0
ENSMUSG00000064125.14	159	162	186	161	148	75	206	193	116	198	276	138	160	174	135	220	274	175	177	146	105	139	171	144	142	128	221	118	217	175	218	172	209	139	198	135	165	123	164	96	249	163	167	102	94	148	132	177
ENSMUSG00000040663.9	39	40	35	44	30	14	38	31	52	28	28	40	21	31	35	13	26	43	43	49	66	49	40	48	41	60	50	37	50	66	48	52	44	88	43	66	41	57	56	42	47	62	71	97	70	42	67	64
ENSMUSG00000020424.3	81	83	50	56	65	10	68	46	77	50	63	81	47	71	81	47	53	87	102	102	96	85	76	74	74	83	107	80	80	136	98	119	79	116	94	133	72	91	85	107	75	97	111	119	122	77	116	122
ENSMUSG00000046589.7	2	1	1	0	1	0	2	1	0	1	1	0	1	1	0	1	2	1	0	1	0	0	0	3	1	1	0	0	0	2	0	1	0	2	1	0	1	0	2	2	0	2	3	0	0	2	0	0
ENSMUSG00000071551.13	1	6	6	8	2	1	4	1	5	3	3	1	1	6	8	1	2	5	7	5	3	4	7	5	4	3	3	3	4	6	4	3	3	9	4	1	4	7	3	5	7	7	1	10	5	5	6	2
ENSMUSG00000024854.4	142	140	162	119	119	34	176	151	159	132	147	138	145	163	118	136	197	183	169	152	115	154	131	138	162	176	157	123	123	158	174	169	126	159	139	161	160	136	168	130	202	170	148	138	145	155	146	132
ENSMUSG00000096199.2	100	88	83	79	68	17	101	92	107	86	95	96	84	78	84	73	86	99	89	87	69	97	106	72	88	93	88	91	74	88	93	80	97	98	88	90	67	105	102	80	87	88	94	81	100	84	76	105
ENSMUSG00000058755.3	8	4	5	8	1	2	8	4	3	3	1	4	3	2	0	6	5	6	4	6	1	4	2	6	2	4	2	2	6	10	4	4	3	5	3	9	4	1	3	2	2	5	5	3	6	6	5	7
ENSMUSG00000070873.5	10	7	6	8	7	4	10	3	13	4	3	7	7	7	5	1	6	13	7	12	14	9	3	17	12	12	6	9	7	14	10	3	6	8	3	13	16	8	16	10	13	9	14	13	15	8	13	24
ENSMUSG00000002948.19	857	933	865	838	766	173	972	800	947	989	1033	925	876	836	859	835	974	1024	1067	978	724	947	964	829	924	928	1039	906	1035	878	977	990	1043	1069	973	960	1019	1039	1001	952	924	958	1024	1109	1111	1011	1052	1017
ENSMUSG00000020647.10	1094	1377	1113	1115	972	261	1405	1115	1310	1281	1295	1285	1188	1205	1277	1095	1376	1472	1424	1295	1014	1405	1312	1153	1554	1729	1448	1269	1576	1393	1527	1410	1387	1249	1340	1350	1197	1697	1345	1311	1427	1342	1335	1326	1462	1299	1582	1402
ENSMUSG00000089736.2	50	62	52	63	52	7	55	67	80	83	65	59	58	48	57	53	103	83	87	85	69	64	55	82	54	42	46	39	59	66	45	54	75	97	75	93	56	52	62	60	74	71	69	87	81	78	89	61
ENSMUSG00000011837.4	271	256	249	244	213	49	312	257	278	261	279	297	260	266	304	250	297	308	281	304	271	307	274	269	280	262	299	275	335	298	303	301	292	298	310	298	302	330	307	262	310	244	311	292	361	320	349	317
ENSMUSG00000034394.14	27	18	17	21	10	2	20	15	15	13	15	9	20	21	23	12	13	25	27	21	11	10	11	8	18	12	20	25	24	13	25	20	18	16	15	18	13	15	13	18	15	13	15	17	21	20	23	13
ENSMUSG00000048644.8	699	724	636	649	766	663	1121	705	881	776	1074	930	703	707	756	617	789	899	1089	1044	787	749	993	835	840	921	1053	904	1123	1118	1204	1127	921	832	901	830	1055	1319	1128	1165	1038	1101	1502	1110	1048	1146	1263	1248
ENSMUSG00000002949.15	884	1032	977	876	805	182	974	780	1075	962	990	963	843	825	889	770	1015	1083	1121	1009	876	908	915	846	986	1019	1012	976	1034	1052	1091	1028	1063	1302	1066	1309	993	1079	1156	957	915	1054	1087	1141	1132	1074	1148	1048
ENSMUSG00000034616.17	699	816	693	581	588	129	788	678	660	681	886	669	667	643	699	728	892	751	709	645	592	634	653	569	676	695	798	667	885	843	905	742	820	824	746	695	716	748	796	730	752	741	785	794	799	740	748	734
ENSMUSG00000038587.10	910	1084	949	832	900	323	1303	1127	1289	1081	1224	1318	1041	1103	1015	1140	1221	1285	1330	1163	2153	1291	1310	1230	1479	1289	1437	1248	1395	1666	1391	1325	1302	1070	1230	1262	1286	1463	1416	1232	1419	1347	1243	1356	1393	1371	1641	1744
ENSMUSG00000021211.4	0	0	2	0	0	0	0	3	0	0	1	1	1	2	0	0	0	0	0	0	3	3	3	4	0	1	0	0	1	3	1	1	0	1	0	0	0	1	3	4	0	3	0	1	1	0	1	4
ENSMUSG00000005986.16	841	957	890	839	774	176	1059	887	942	900	1116	869	886	842	878	903	1065	1013	1148	923	834	977	907	904	1008	1053	1213	906	1201	1128	1103	1035	1026	1054	1016	1018	1031	1142	1068	915	1033	889	919	759	967	996	1036	996
ENSMUSG00000040028.10	749	839	762	752	648	177	888	722	735	740	759	771	703	797	828	731	812	802	776	690	683	792	765	730	959	961	826	726	896	891	889	791	771	854	666	854	706	875	783	712	854	884	745	812	810	812	821	807
ENSMUSG00000024858.14	1976	2115	1912	1926	1796	409	2366	1940	2348	1970	2422	2130	1998	2091	2068	2056	2381	2268	2444	2277	2079	2221	2157	2103	2305	2460	2495	2156	2679	2333	2656	2553	2349	2321	2350	2364	2325	2678	2437	2300	2356	2009	2190	2186	2681	2439	2649	2632
ENSMUSG00000005580.11	394	477	366	368	295	44	488	448	553	407	501	562	417	454	396	485	527	545	622	503	430	521	512	432	607	590	659	532	697	561	618	595	621	428	555	530	483	705	540	576	470	459	490	488	642	583	611	591
ENSMUSG00000025894.11	427	466	376	340	345	78	477	310	341	365	315	347	390	381	447	323	396	374	366	339	330	305	352	340	426	434	382	334	385	484	417	364	397	411	318	373	304	347	409	316	357	382	317	417	366	377	353	315
ENSMUSG00000025893.8	148	174	154	156	134	27	139	159	132	141	127	131	129	144	149	141	164	179	167	135	94	128	144	123	193	190	145	135	121	171	169	114	129	161	139	132	119	155	173	97	120	148	136	141	121	153	134	117
ENSMUSG00000054611.17	1280	1427	1335	1111	1176	272	1645	1359	1520	1338	1501	1352	1400	1453	1401	1455	1479	1432	1506	1275	1344	1378	1412	1264	1571	1555	1566	1361	1528	1451	1636	1513	1571	1474	1344	1390	1514	1632	1483	1349	1427	1524	1516	1471	1586	1649	1664	1484
ENSMUSG00000023235.14	178	202	176	169	175	37	174	160	177	177	217	167	187	162	150	182	185	168	182	158	133	165	159	163	159	154	158	153	202	191	208	157	163	194	153	196	162	183	217	131	173	223	155	183	168	203	150	160
ENSMUSG00000024235.11	40	30	27	23	34	6	35	21	25	31	14	34	21	28	28	26	32	32	31	35	69	34	28	32	24	38	29	32	26	85	37	30	21	50	30	35	41	33	40	29	36	58	32	48	48	47	45	43
ENSMUSG00000079388.9	5	6	13	6	21	1	15	22	13	13	24	6	19	9	11	28	16	15	9	14	8	4	7	7	6	10	10	5	6	12	19	8	7	10	23	5	20	11	24	10	21	8	12	7	8	12	5	11
ENSMUSG00000062524.4	0	0	0	0	0	2	0	0	0	0	0	2	0	0	0	0	1	0	0	0	2	2	2	0	0	0	0	1	1	1	0	0	1	0	0	1	0	0	1	0	0	1	1	0	0	0	0	0
ENSMUSG00000020419.11	3	2	2	2	2	0	5	3	6	1	3	2	2	1	3	3	5	4	5	3	6	4	4	4	2	3	2	2	5	4	5	4	0	7	0	2	2	2	4	4	4	2	6	4	3	3	4	1
ENSMUSG00000078810.4	0	1	1	0	0	0	0	0	0	1	0	0	0	0	0	0	0	0	0	2	1	1	1	1	0	1	0	0	0	0	0	0	0	0	0	1	1	2	0	0	1	3	1	2	1	0	2	2
ENSMUSG00000075327.10	178	181	164	138	135	33	192	131	123	152	139	162	172	178	191	184	137	158	153	169	120	136	136	144	185	168	187	137	176	201	157	148	141	178	140	178	178	163	212	179	142	175	169	194	180	205	198	190
ENSMUSG00000049148.8	218	285	251	215	199	13	267	262	210	266	310	194	196	238	180	351	322	252	213	156	95	184	196	154	210	192	263	145	270	210	341	147	205	118	217	162	254	127	258	128	228	194	209	107	70	242	122	123
ENSMUSG00000024234.7	301	306	277	268	251	56	337	255	311	331	278	286	272	309	319	260	332	318	299	259	279	281	288	310	342	338	275	243	285	333	289	281	294	336	280	307	299	331	340	271	306	346	264	348	301	348	312	306
ENSMUSG00000041124.11	1676	1623	1517	1523	1495	294	1790	1298	1631	1550	1423	1497	1372	1690	1656	1349	1552	1719	1743	1376	1534	1648	1567	1548	1857	1901	1740	1602	1687	1922	1824	1507	1507	1810	1476	1672	1394	1750	1984	1370	1713	1858	1564	1692	1607	1736	1662	1449
ENSMUSG00000019763.11	623	635	488	538	524	97	601	421	519	500	504	493	469	530	547	463	520	580	591	516	434	509	478	521	657	683	686	598	615	755	729	657	521	679	495	553	503	564	658	490	589	665	514	621	653	578	555	483
ENSMUSG00000025892.16	2003	2343	2126	2139	2027	324	2416	2053	2354	2394	2184	2252	2041	2320	2285	2126	2524	2534	2448	1833	1762	2268	2317	2179	2580	2689	2322	2047	2585	2336	2395	2316	2240	2200	2094	2448	1971	2383	2437	1840	2500	2247	2022	2318	2503	2280	2228	2011
ENSMUSG00000008435.15	515	661	549	512	467	99	597	517	587	544	521	532	519	581	564	486	521	554	562	481	502	523	494	447	621	625	660	570	650	654	684	573	504	634	525	614	494	604	588	454	540	574	511	537	534	577	562	461
ENSMUSG00000041845.11	13	18	18	13	14	6	10	7	22	16	14	13	9	11	10	15	18	8	17	8	49	17	12	22	18	19	18	19	12	37	13	26	8	18	9	21	10	14	19	15	18	17	15	27	29	20	14	29
ENSMUSG00000061759.15	279	259	264	222	217	56	283	223	242	258	274	243	241	255	291	288	307	267	230	249	214	253	224	215	299	272	285	236	308	312	289	230	244	253	235	238	234	248	270	224	283	286	244	265	231	231	227	255
ENSMUSG00000049303.10	244	272	240	250	215	43	304	244	296	259	269	284	229	260	216	267	273	333	338	359	457	303	278	265	325	312	353	268	297	338	306	331	319	287	319	350	285	341	321	301	304	275	293	321	382	282	337	364
ENSMUSG00000006154.13	266	493	192	214	201	35	274	159	350	239	379	323	123	263	212	195	249	271	323	270	229	259	265	159	341	307	268	358	222	299	314	287	279	334	169	216	221	288	300	290	362	477	332	476	343	366	539	171
ENSMUSG00000022519.14	55	92	73	65	66	12	79	74	80	67	69	89	55	72	78	63	79	87	107	93	95	104	82	94	107	113	89	86	93	83	84	82	87	104	75	96	78	96	92	82	87	110	119	151	131	114	129	101
ENSMUSG00000034354.17	1176	1366	1220	1140	1163	254	1586	1302	1434	1347	1462	1283	1242	1268	1261	1251	1640	1410	1434	1226	1278	1478	1388	1277	1530	1518	1422	1351	1537	1410	1570	1408	1508	1424	1484	1288	1402	1642	1484	1244	1462	1458	1433	1479	1431	1502	1579	1502
ENSMUSG00000019254.16	1295	1361	1345	1190	1243	312	1642	1192	1575	1285	1549	1483	1343	1263	1336	1213	1476	1479	1648	1596	1535	1481	1449	1265	1479	1568	1741	1534	1686	1666	1720	1748	1604	1711	1633	1730	1633	1778	1805	1546	1408	1448	1546	1579	1809	1715	1854	1716
ENSMUSG00000019767.12	2	12	5	3	8	3	7	3	4	2	2	10	5	4	7	4	6	6	12	4	11	8	6	8	6	11	8	10	9	16	9	6	9	13	6	8	11	8	10	10	6	9	12	21	8	4	9	7
ENSMUSG00000025902.13	121	123	100	125	164	9	152	109	153	109	99	151	77	74	91	88	131	117	122	118	268	150	137	149	77	132	105	107	119	210	153	123	125	279	141	222	135	173	233	159	135	249	169	306	237	295	259	411
ENSMUSG00000008206.16	1239	1540	1331	1053	1238	303	1419	1324	1078	1435	1591	1056	1329	1228	1193	1632	1674	1323	1207	1109	978	1043	1166	958	1064	1047	1313	968	1487	1247	1570	1108	1315	1350	1299	1128	1194	1087	1467	884	1431	1371	1093	991	879	1296	1108	1241
ENSMUSG00000042041.7	0	0	0	1	0	0	0	1	0	0	1	0	0	0	0	0	0	1	0	0	0	0	0	0	1	0	1	0	0	0	0	1	1	1	1	0	1	0	0	0	1	1	2	1	2	0	0	0
ENSMUSG00000064179.13	43	54	32	44	34	10	53	31	48	36	35	45	346	48	48	28	112	51	47	61	48	36	41	28	59	54	65	52	67	58	76	45	44	68	45	48	55	61	51	51	41	58	48	48	40	57	51	42
ENSMUSG00000029661.16	148	359	156	145	117	515	171	107	226	121	120	316	164	194	269	55	160	342	281	522	3020	213	303	379	256	305	221	384	242	966	439	324	201	438	170	269	251	294	206	327	195	255	251	807	505	347	799	1079
ENSMUSG00000024892.17	1892	2206	2026	1871	1671	221	2355	1827	2431	1899	2087	2391	1875	2183	2116	1605	2219	2533	2777	2697	2057	2277	2315	2183	2496	2433	2604	2197	2547	2097	2491	2510	2444	2384	2309	2393	2297	2779	2287	2468	2331	1990	2379	2322	2937	2236	2990	2552
ENSMUSG00000035458.15	8	7	13	7	10	3	19	11	15	6	12	19	11	17	12	12	15	23	12	17	17	17	12	16	19	14	5	11	14	12	9	12	19	21	9	18	20	18	13	10	18	9	12	23	31	24	13	20
ENSMUSG00000055809.7	7	12	8	12	17	9	8	15	16	6	17	9	9	9	14	5	13	25	14	23	26	12	14	16	8	5	8	6	9	12	18	11	12	21	12	19	17	13	10	13	8	13	25	20	24	25	16	19
ENSMUSG00000004961.7	766	805	855	507	768	335	964	989	513	843	1446	666	1009	790	717	1144	1120	911	774	703	543	517	720	470	499	431	911	549	959	709	1222	716	977	541	1030	547	978	535	904	484	966	863	656	239	217	784	511	711
ENSMUSG00000005718.8	85	82	92	89	75	16	95	102	91	94	120	101	59	102	84	96	107	117	93	97	64	96	105	102	89	93	113	61	75	101	90	87	82	80	95	97	111	114	115	97	101	116	101	103	119	98	113	102
ENSMUSG00000035429.13	9	15	21	20	10	3	23	8	19	9	17	18	17	11	17	8	20	20	24	15	16	17	6	24	20	22	17	15	21	16	14	23	14	28	13	37	12	18	15	8	17	20	14	22	23	12	16	15
ENSMUSG00000021207.9	2	3	4	2	1	0	1	2	2	2	2	2	5	3	3	2	3	2	1	5	2	1	3	5	7	3	2	1	0	1	8	2	0	1	3	3	0	4	1	3	2	2	4	2	2	1	2	2
ENSMUSG00000045410.18	436	521	409	434	424	83	490	391	456	451	425	465	439	472	441	400	437	514	520	458	367	451	452	433	517	541	516	426	486	500	511	463	446	575	474	506	437	480	516	434	484	509	483	549	495	537	426	404
ENSMUSG00000020640.10	1346	1643	1286	1127	1216	183	1410	1121	1320	1380	1211	1208	1143	1354	1380	1297	1372	1327	1364	1191	1050	1312	1075	1100	1420	1566	1393	1240	1371	1528	1542	1261	1328	1573	1169	1253	1213	1300	1406	1129	1251	1522	1343	1653	1453	1418	1339	1227
ENSMUSG00000014303.13	213	246	200	202	208	84	256	198	224	189	209	241	183	220	190	221	199	210	225	235	404	225	221	224	224	238	244	198	261	293	283	248	233	271	262	254	217	270	266	218	230	210	226	281	272	271	290	285
ENSMUSG00000015189.12	1025	1146	1045	863	970	206	1276	1022	865	1014	1125	932	1061	1033	1017	1177	1197	1094	955	893	982	898	940	852	1059	1005	1066	952	1034	1098	1256	862	998	1005	946	946	932	986	1247	791	1009	1113	969	986	882	1126	930	904
ENSMUSG00000019768.16	22	31	29	22	32	7	29	43	30	45	43	22	31	16	35	30	44	32	22	30	19	16	17	17	27	23	28	33	40	34	34	21	41	26	26	29	25	22	23	13	20	24	11	17	30	31	20	30
ENSMUSG00000045045.7	345	395	346	351	339	84	449	401	385	333	475	418	360	372	381	356	442	411	473	461	420	419	410	352	451	409	527	445	486	515	580	538	466	471	514	435	524	516	509	459	446	431	446	498	514	418	539	520
ENSMUSG00000058748.9	213	221	190	199	148	29	179	163	177	189	147	185	176	208	213	185	180	203	197	144	154	152	176	142	184	235	172	192	179	237	197	130	151	193	128	184	144	175	209	132	167	210	160	196	173	195	144	152
ENSMUSG00000014301.13	374	405	353	360	347	78	340	325	328	342	344	333	357	311	352	308	383	382	405	344	323	274	318	311	402	341	380	311	354	378	402	338	338	400	312	405	335	318	394	267	354	378	348	348	326	336	327	322
ENSMUSG00000039449.14	836	987	882	811	830	177	1012	807	899	887	868	886	816	899	900	814	943	954	950	786	829	787	862	783	1029	1025	963	807	968	1010	1042	865	833	1020	816	901	894	958	1033	801	862	1000	889	1003	946	976	902	848
ENSMUSG00000024889.5	244	296	241	212	220	62	295	206	279	226	258	256	241	260	248	262	271	259	307	283	247	247	242	255	285	290	315	279	304	326	329	336	263	337	257	319	292	309	320	281	237	266	283	315	333	285	341	318
ENSMUSG00000039637.15	850	942	820	837	801	153	933	751	965	993	959	900	789	786	850	761	991	960	1041	891	790	850	834	743	844	896	970	787	934	846	1038	933	1045	1041	1008	1062	954	1048	946	865	918	906	847	914	960	928	1080	901
ENSMUSG00000045282.7	129	144	136	113	130	28	149	125	154	139	142	118	136	140	115	145	118	153	146	128	104	126	127	123	144	150	151	151	162	166	166	177	138	169	161	133	134	140	165	136	131	138	144	164	167	156	156	131
ENSMUSG00000052296.7	1588	1632	1476	1495	1358	295	1895	1469	1709	1589	1889	1658	1534	1627	1697	1479	1928	1805	1918	1789	1590	1756	1628	1562	1735	1899	2049	1739	1852	1870	2056	1983	1939	1864	1901	1867	1841	2116	1962	1737	1800	1833	1886	1806	2036	1900	2062	1876
ENSMUSG00000033960.6	543	817	578	488	797	178	921	642	779	679	659	784	530	607	660	455	642	746	682	753	1618	753	742	843	783	908	731	861	763	1542	890	857	802	952	743	1028	859	1177	1105	1024	904	1522	1049	1463	1088	1447	1638	1785
ENSMUSG00000020412.16	561	646	545	434	454	110	542	404	466	484	594	504	523	492	533	510	513	489	513	494	536	490	441	427	525	561	603	558	566	657	696	565	577	541	540	538	519	545	549	507	481	524	587	559	582	578	570	544
ENSMUSG00000039646.5	183	187	161	179	197	27	221	164	268	199	232	192	156	210	191	181	230	238	244	237	254	224	191	189	209	237	196	171	200	251	238	210	211	271	219	252	220	199	217	203	174	190	219	251	266	229	260	273
ENSMUSG00000004069.17	849	895	795	841	692	188	985	749	848	862	846	888	868	877	873	791	993	1004	1038	856	827	881	847	834	1063	1006	952	887	941	897	946	952	950	897	900	921	848	930	921	811	959	894	881	852	910	905	997	909
ENSMUSG00000063802.5	1322	1186	1211	1272	1135	253	1449	1040	1558	1264	1358	1491	1194	1247	1248	1022	1296	1394	1725	1409	1285	1383	1353	1255	1461	1555	1612	1360	1492	1513	1441	1588	1468	1600	1474	1614	1414	1592	1669	1443	1358	1278	1462	1348	1577	1606	1586	1466
ENSMUSG00000004631.15	692	718	617	558	630	108	810	539	698	639	752	711	647	617	686	571	746	705	611	794	657	673	682	628	805	817	747	760	766	854	956	813	767	903	713	803	778	826	852	801	702	761	901	1065	953	859	834	812
ENSMUSG00000035390.16	3107	3001	2743	2953	2837	564	3864	2954	4077	3095	3480	3936	2870	3359	3289	2668	3416	3740	4288	3887	3398	4233	3997	4135	4247	4184	4325	3858	4499	3842	4084	4620	4124	3744	4084	4275	4108	5229	4408	4486	3902	3511	3767	4110	5350	4504	5125	4516
ENSMUSG00000059534.8	809	794	835	776	811	210	771	615	866	771	768	813	715	709	756	648	821	822	746	768	767	720	696	781	862	821	794	690	738	945	751	667	683	943	775	863	683	743	918	688	809	839	724	869	869	732	696	712
ENSMUSG00000009076.10	187	224	204	208	187	38	221	197	205	195	229	213	182	210	172	142	240	233	238	205	146	211	173	182	214	224	228	225	194	243	213	219	235	285	210	253	211	217	267	209	197	238	254	273	254	246	231	209
ENSMUSG00000046456.14	9	2	10	9	9	1	10	7	11	16	20	12	14	17	12	9	8	13	9	7	13	12	13	8	7	11	10	8	6	12	15	10	8	9	12	15	10	8	16	7	5	13	10	13	13	9	11	7
ENSMUSG00000063445.14	600	667	579	479	502	54	664	411	602	556	554	541	513	477	551	386	601	532	531	596	464	473	403	492	407	531	541	525	505	593	633	473	671	724	467	595	564	613	575	578	423	626	781	922	652	660	662	485
ENSMUSG00000067889.6	2944	3347	3066	2839	2737	657	4023	3307	3754	3331	4020	3640	3157	3446	3183	3418	3958	3745	4026	3396	3080	3830	3899	3055	3985	3931	4514	3662	4413	3461	4279	4029	3969	2988	3757	3465	3794	4261	3660	3497	3974	3239	3319	2756	3713	3751	4082	4098
ENSMUSG00000079177.4	98	120	87	93	114	13	75	75	98	93	67	74	74	96	101	71	95	87	86	66	60	101	70	85	93	110	85	74	104	119	103	89	58	148	71	101	83	100	121	70	85	100	101	128	130	101	99	106
ENSMUSG00000048186.14	111	131	137	95	126	13	140	112	143	116	119	123	119	99	114	117	124	134	123	123	117	142	120	84	127	121	146	90	128	122	143	102	125	134	128	132	148	154	174	128	152	132	143	129	148	171	140	129
ENSMUSG00000004070.15	1277	1446	1406	1328	1233	232	1520	1161	1439	1481	1361	1338	1266	1331	1328	1121	1462	1460	1541	1262	1147	1271	1258	1173	1532	1422	1524	1342	1344	1536	1557	1406	1577	1658	1313	1487	1387	1559	1561	1256	1390	1583	1480	1670	1626	1603	1513	1301
ENSMUSG00000022181.16	1	0	0	0	0	0	0	0	0	0	1	0	0	0	0	0	0	0	0	3	1	0	0	0	0	0	1	1	1	2	0	1	0	0	0	0	0	0	0	2	0	0	1	2	0	1	1	2
ENSMUSG00000022322.8	9	6	10	8	6	1	14	8	11	15	11	11	6	8	9	15	12	11	10	6	8	3	5	11	6	6	6	3	8	9	7	15	3	14	6	7	12	12	11	15	13	11	9	12	10	6	15	8
ENSMUSG00000009075.2	461	471	480	401	356	84	506	520	533	509	518	483	473	463	471	599	513	509	509	551	375	499	499	478	630	593	543	516	527	467	497	571	590	598	542	538	513	624	570	557	500	426	413	522	664	535	655	583
ENSMUSG00000050545.10	241	310	279	307	257	19	278	253	349	334	244	298	190	282	282	161	322	298	344	279	265	248	269	299	233	275	209	209	199	221	253	220	317	494	263	378	297	296	367	251	267	386	290	422	375	331	280	312
ENSMUSG00000059851.15	509	560	494	406	385	88	486	405	514	446	544	510	376	432	422	411	456	442	514	521	536	452	409	437	449	679	683	575	728	682	644	607	541	625	448	538	517	552	546	526	457	512	537	672	652	588	616	516
ENSMUSG00000092035.8	760	902	992	570	798	332	1096	1095	606	898	1446	595	995	916	859	1809	1371	993	650	664	571	608	976	681	825	780	1230	767	1254	789	1532	981	1038	676	1248	675	1022	685	999	536	1545	1289	803	312	375	907	615	803
ENSMUSG00000004071.13	3030	3205	3097	2863	2754	746	3834	2877	3397	3357	3681	3446	3138	3271	3157	3169	3595	3616	3772	3257	2745	3438	3407	2992	3753	3661	3921	3290	3784	3429	3886	3788	3794	3735	3652	3549	3410	3897	3693	3284	3656	3655	3606	3456	3777	3799	3760	3457
ENSMUSG00000051811.14	77	97	90	96	73	40	66	51	80	75	66	67	75	88	87	55	90	108	129	106	162	52	62	64	109	88	93	96	95	169	111	110	114	148	92	140	83	73	73	92	80	83	80	140	124	77	93	97
ENSMUSG00000092518.9	0	0	0	0	0	0	0	0	1	0	0	1	0	1	0	0	2	1	2	0	0	0	0	0	0	0	0	0	0	0	0	0	3	1	0	0	0	0	0	0	1	0	0	2	1	0	2	1
ENSMUSG00000044674.6	287	427	284	259	307	91	394	254	357	311	333	405	335	327	349	284	318	375	382	417	512	456	418	452	435	469	475	348	552	519	431	496	319	327	371	419	328	406	359	376	339	270	352	389	525	374	517	471
ENSMUSG00000033760.17	718	899	786	785	793	125	826	687	721	816	800	721	767	770	696	746	783	807	819	634	622	734	734	701	829	873	761	649	814	917	897	756	739	954	712	780	716	863	890	673	800	842	734	891	743	814	784	727
ENSMUSG00000066324.2	2593	2755	2529	2548	2432	449	2984	2585	2474	2718	2399	2549	2350	2797	2820	2660	2878	2791	2668	2263	2217	2476	2481	2458	2928	2958	2346	2284	2600	2706	2688	2185	2500	2769	2267	2724	2301	2751	2682	2020	2549	2922	2298	2506	2288	2756	2511	2224
ENSMUSG00000009073.16	1737	1978	1820	1668	1493	312	2147	1547	2144	1816	1980	2050	1795	1885	1878	1585	2017	2179	2481	2317	1739	1998	2054	1961	2335	2389	2501	2147	2201	2246	2430	2371	2401	2169	2115	2193	2130	2429	2261	2085	2123	2359	2646	2515	2678	2328	2637	2275
ENSMUSG00000020639.14	120	130	161	162	128	47	159	116	183	182	148	152	122	144	165	112	167	181	190	141	160	137	174	145	174	168	135	122	118	135	138	158	168	232	167	183	169	215	183	143	160	206	198	202	217	200	215	148
ENSMUSG00000004371.15	4	10	6	6	10	1	11	8	9	10	13	12	7	10	9	11	9	16	12	11	14	6	10	8	9	10	15	10	9	10	10	9	12	15	13	12	21	19	13	12	8	6	12	16	15	12	15	20
ENSMUSG00000033845.13	484	528	493	470	473	106	558	405	534	507	472	485	453	450	496	388	484	539	551	466	427	486	468	466	568	563	542	507	510	512	548	477	499	554	458	472	499	561	597	425	509	597	487	577	549	513	464	468
ENSMUSG00000013091.5	8	11	5	10	8	2	16	11	16	13	15	11	13	13	8	16	7	10	10	10	11	13	15	12	16	9	8	14	10	10	14	8	8	6	15	10	10	7	10	12	13	19	17	13	14	19	13	10
ENSMUSG00000094936.8	46	64	43	61	50	7	57	38	40	46	35	38	63	50	58	46	51	43	37	41	32	43	38	31	48	52	44	41	46	41	50	40	43	56	46	47	31	34	42	24	35	44	34	35	31	34	40	38
ENSMUSG00000030431.8	43	63	54	48	72	13	105	62	83	59	55	72	67	46	75	59	75	56	49	78	105	78	68	79	52	37	51	56	64	80	82	96	81	87	78	87	93	98	95	72	54	65	75	105	108	100	123	76
ENSMUSG00000030432.12	1943	1893	2056	1985	1853	763	2154	1639	2202	1991	2211	2233	1850	1802	1909	1780	2116	2187	2176	2292	1644	1891	1878	2160	2164	2067	2157	2018	2047	2383	1978	2171	2431	2570	2117	2561	2228	2101	2333	2263	2104	2423	2542	2711	2563	2240	2267	2253
ENSMUSG00000060860.8	608	642	641	592	613	199	686	587	583	643	707	644	630	635	650	683	742	675	632	608	599	549	671	596	644	654	664	566	706	696	714	729	711	694	718	682	684	758	714	663	735	687	643	668	672	637	701	676
ENSMUSG00000006456.10	277	384	304	268	238	56	311	210	257	258	326	241	289	324	353	330	286	314	329	303	217	284	253	262	376	396	459	343	421	453	451	424	289	295	274	257	308	307	317	294	297	284	321	330	316	290	354	283
ENSMUSG00000028926.15	3187	3258	3354	2869	2758	493	3914	3381	2956	3465	3699	3011	3336	3660	2803	3835	3912	3705	3331	2680	2123	3046	3305	2718	3566	3303	3413	2981	3259	2929	4240	3006	3253	2767	3279	2910	3096	3377	3519	2545	3899	3565	2606	2414	2547	3509	2816	2789
ENSMUSG00000025903.14	533	594	513	558	527	115	581	456	517	572	436	498	448	579	573	458	515	633	512	470	527	566	520	501	619	664	464	448	530	602	587	491	503	610	437	543	444	555	557	447	572	596	458	575	575	566	558	470
ENSMUSG00000037361.8	684	772	667	628	663	124	639	548	595	695	530	598	604	630	649	544	660	682	611	511	491	598	538	571	673	696	554	479	545	659	538	485	564	750	463	621	504	604	675	513	645	676	513	607	568	585	571	492
ENSMUSG00000034108.6	301	392	367	342	295	94	373	298	367	338	349	372	310	288	337	271	376	370	366	376	392	329	304	317	340	345	361	310	384	391	375	355	362	414	362	389	332	380	417	387	369	352	372	410	461	368	417	399
ENSMUSG00000053550.13	624	820	710	521	658	165	745	689	485	657	905	507	754	651	674	954	904	669	637	567	352	499	609	446	597	605	911	545	996	855	978	730	719	579	705	594	557	510	702	453	696	619	535	403	367	573	516	637
ENSMUSG00000020635.8	319	302	313	345	323	92	352	298	349	324	356	341	296	388	309	325	367	373	416	323	248	371	342	358	379	366	403	364	337	336	388	434	350	351	348	392	314	370	411	328	413	354	321	289	366	336	363	323
ENSMUSG00000022518.16	18	27	18	13	16	2	16	9	17	7	18	9	18	11	8	20	14	14	15	14	5	12	15	13	16	20	32	15	26	16	25	18	18	23	9	19	9	11	19	8	7	10	19	10	8	15	13	7
ENSMUSG00000067872.2	16	17	13	14	10	4	11	24	15	18	29	23	19	16	26	25	35	19	15	9	9	6	18	22	16	13	24	22	20	10	21	20	24	17	20	11	21	25	27	18	21	22	17	7	14	14	15	18
ENSMUSG00000051721.6	300	365	288	220	249	43	287	227	260	257	236	232	266	325	312	289	254	262	239	216	171	259	253	237	339	380	353	302	352	337	367	304	202	267	235	231	204	272	313	215	279	281	249	255	275	262	292	269
ENSMUSG00000052605.12	82	97	82	70	99	23	101	79	106	99	110	80	77	91	81	80	102	103	109	99	92	91	101	108	117	94	102	96	78	119	93	85	106	108	113	118	114	113	121	93	108	93	105	114	135	117	99	95
ENSMUSG00000083282.3	1250	1325	1238	1181	1032	246	1505	1162	1512	1361	1283	1506	1202	1238	1326	991	1453	1531	1724	1507	1411	1396	1380	1412	1525	1475	1550	1399	1426	1519	1433	1566	1611	1721	1579	1707	1421	1703	1627	1556	1419	1440	1496	1641	1729	1707	1706	1515
ENSMUSG00000033813.15	1566	1612	1373	1355	1316	287	1559	1296	1353	1511	1262	1209	1352	1421	1445	1318	1499	1494	1313	1146	1219	1236	1255	1285	1449	1528	1250	1169	1330	1550	1492	1158	1268	1573	1190	1314	1162	1365	1490	1066	1406	1676	1308	1451	1246	1463	1322	1195
ENSMUSG00000006457.4	16	15	12	14	9	2	20	13	15	18	23	18	14	8	9	21	19	7	13	21	22	10	13	10	16	17	15	15	18	13	20	10	12	23	21	13	17	14	21	13	23	15	16	7	19	16	16	13
ENSMUSG00000037336.14	68	100	59	65	64	13	65	64	78	71	62	51	58	69	80	54	79	70	62	78	50	58	57	43	65	68	71	81	71	81	81	63	65	88	51	67	72	60	67	61	55	86	70	91	70	71	73	58
ENSMUSG00000034285.15	1153	1233	1294	1205	1090	342	1429	1203	1302	1263	1290	1199	1242	1220	1168	1208	1391	1324	1304	1137	924	1199	1282	1102	1381	1200	1296	1110	1214	1218	1417	1284	1361	1342	1238	1243	1155	1236	1423	1017	1283	1315	1166	1046	1082	1226	1115	1085
ENSMUSG00000039568.6	721	738	724	755	743	220	978	825	863	928	1188	885	925	773	761	880	1028	1017	1029	1009	534	816	869	784	888	769	949	805	1001	802	977	947	1081	964	988	908	1067	1023	950	956	980	919	976	963	975	993	1050	1059
ENSMUSG00000086784.2	673	652	662	704	568	158	708	549	773	639	660	683	556	612	586	526	691	780	814	769	749	753	675	724	841	793	806	712	659	856	703	777	775	825	714	851	674	840	754	710	695	746	782	862	904	784	842	746
ENSMUSG00000006463.13	457	460	402	399	414	77	509	432	503	474	445	480	389	427	420	418	500	519	549	505	443	460	441	472	533	561	517	493	492	496	532	506	534	519	473	557	465	526	518	482	493	527	486	541	535	551	525	474
ENSMUSG00000020634.12	1560	1667	1481	1552	1364	175	1864	1459	1701	1677	1451	1597	1452	1821	1580	1649	1720	1855	1838	1561	1271	1763	1669	1594	2054	2021	1941	1700	1800	1769	1985	1681	1714	1569	1526	1681	1560	1877	1825	1404	1796	1859	1467	1715	1724	1843	1562	1492
ENSMUSG00000026662.13	511	553	537	577	492	115	703	554	684	598	556	618	508	517	541	463	588	618	627	587	521	613	632	618	642	654	489	531	569	608	627	552	703	706	576	622	586	727	691	635	610	733	703	778	716	675	704	631
ENSMUSG00000022517.17	2674	2756	2573	2598	2495	458	3243	2601	3216	2913	3038	3072	2629	2946	2895	2578	3308	3242	3515	3171	2701	3161	3115	2727	3333	3413	3342	2819	3300	2897	3211	3501	3543	3249	3300	3259	3160	3769	3190	3207	3368	2875	3188	3081	3558	3401	3730	3328
ENSMUSG00000006464.9	449	533	475	430	430	109	580	504	480	486	582	496	495	525	484	512	587	585	576	497	459	498	528	454	585	598	671	540	705	514	660	550	560	494	541	506	544	626	596	500	590	600	477	442	515	605	586	537
ENSMUSG00000034274.11	528	556	507	504	468	107	594	450	626	548	623	568	505	505	509	508	601	639	616	590	541	555	495	494	614	581	639	511	616	620	657	582	609	617	579	589	584	683	675	534	595	589	573	602	669	703	638	605
ENSMUSG00000022155.9	1	0	0	0	0	0	0	0	0	0	0	0	1	2	0	1	0	1	1	0	0	0	0	0	1	0	2	0	0	0	0	0	0	0	0	0	0	1	1	2	0	0	0	1	2	0	0	0
ENSMUSG00000032827.15	2129	2651	2358	2069	2006	450	2729	2387	2455	2557	2869	2396	2367	2434	2354	2731	3134	2843	2772	2269	1866	2387	2484	2077	2630	2645	2788	2332	3001	2550	2965	2403	2739	2542	2541	2422	2474	2673	2688	2030	2688	2905	2675	2490	2323	2829	2361	2340
ENSMUSG00000063904.4	617	641	654	591	578	142	792	589	697	727	734	687	587	651	644	672	807	687	751	676	706	704	644	622	741	782	783	673	700	732	734	706	742	685	670	682	705	795	779	672	756	679	713	697	722	780	794	721
ENSMUSG00000002459.17	266	297	295	238	208	83	360	301	255	289	355	267	274	296	309	298	362	353	321	273	212	279	256	293	310	287	304	282	273	250	370	241	329	320	290	253	331	283	327	260	327	318	311	309	289	330	293	283
ENSMUSG00000074406.5	100	87	107	106	99	48	173	96	143	132	143	159	112	109	118	118	177	130	156	152	124	148	157	129	134	138	133	136	160	140	166	185	153	145	155	157	177	196	147	170	175	142	167	176	171	150	198	178
ENSMUSG00000052812.5	605	760	533	526	551	84	587	486	501	583	498	491	436	541	591	508	526	533	492	419	433	520	495	448	558	771	565	576	644	745	687	533	466	598	459	537	439	538	570	467	528	579	489	618	554	567	510	523
ENSMUSG00000026664.7	1513	1578	1426	1412	1165	269	1512	1127	1519	1371	1182	1384	1321	1375	1489	1113	1594	1634	1621	1428	1299	1441	1435	1455	1808	1833	1461	1354	1403	1567	1411	1552	1555	1764	1509	1701	1248	1658	1474	1339	1580	1624	1424	1744	1731	1473	1546	1359
ENSMUSG00000024236.18	235	278	258	249	187	65	267	185	249	220	222	274	231	254	279	194	259	306	328	314	560	250	214	261	286	313	264	310	253	383	297	268	271	357	266	308	242	321	304	265	244	335	305	428	361	368	376	380
ENSMUSG00000035285.6	485	543	476	457	444	211	557	437	560	489	662	522	498	492	548	480	538	554	614	601	480	477	522	464	563	562	715	485	635	616	676	612	615	651	545	639	580	584	690	505	595	603	680	607	624	611	601	626
ENSMUSG00000035279.8	45	49	44	33	29	15	50	28	38	33	49	34	31	47	43	40	53	62	60	65	122	43	41	44	46	40	45	48	63	64	65	63	34	74	42	57	62	50	32	43	44	29	44	87	63	52	67	73
ENSMUSG00000024901.15	478	550	474	503	461	67	568	483	576	509	572	604	546	543	563	516	608	601	679	577	447	593	525	547	653	696	773	615	777	652	677	734	633	612	674	613	555	707	653	574	588	522	550	533	649	588	667	640
ENSMUSG00000020396.8	3541	3470	3121	3823	2899	482	4399	2991	5114	3995	2715	4853	3565	4059	4594	2179	4041	4517	4980	4634	4090	5453	4666	4091	6322	5865	6298	5493	5460	4614	4022	5658	4747	4376	4404	4842	4204	6503	5136	4991	4399	3265	3028	3833	6615	4793	5967	5209
ENSMUSG00000022516.10	400	426	415	327	349	115	459	313	378	398	405	359	354	397	423	385	414	404	408	371	356	353	384	381	443	415	419	365	422	485	460	396	386	438	352	396	330	399	399	339	393	438	405	389	382	372	396	359
ENSMUSG00000030433.15	3	6	5	8	3	1	6	3	4	4	8	5	4	5	5	6	2	8	5	6	6	7	4	5	8	13	8	6	9	4	6	6	11	8	9	8	4	8	6	5	5	5	5	7	9	9	3	13
ENSMUSG00000022515.6	889	1061	910	808	838	140	968	815	866	937	935	910	831	905	854	872	905	943	966	888	875	877	861	769	893	955	988	818	982	1049	1136	918	897	1049	878	995	902	933	1062	761	969	965	910	1007	956	959	1006	958
ENSMUSG00000024902.5	491	522	518	481	458	129	502	438	510	498	475	451	506	478	428	442	521	552	487	429	440	462	443	460	500	467	502	438	469	570	519	499	547	616	483	554	456	494	573	419	487	571	498	540	516	516	486	425
ENSMUSG00000085272.7	41	34	27	24	17	2	33	25	25	18	21	20	21	22	34	28	43	34	32	35	13	24	28	17	29	28	40	27	37	26	36	26	28	27	28	35	33	27	28	29	24	34	26	21	27	31	24	27
ENSMUSG00000026668.10	40	28	34	34	41	16	27	15	50	24	31	37	25	17	36	12	27	28	55	34	42	46	32	59	50	46	39	32	28	36	36	44	28	72	35	51	27	28	50	43	48	58	90	120	84	38	45	51
ENSMUSG00000051550.10	371	399	367	328	311	64	444	322	402	335	459	406	302	302	363	310	350	387	459	488	301	381	378	347	375	434	560	408	461	525	506	521	406	492	392	448	502	486	479	467	388	407	553	587	623	448	549	515
ENSMUSG00000045903.9	64	111	111	75	83	40	81	95	57	66	147	91	83	93	101	114	71	74	81	90	48	75	82	93	76	90	88	69	89	96	92	88	66	87	86	100	57	62	106	78	76	66	88	92	57	74	89	104
ENSMUSG00000009090.17	2530	2657	2499	2422	2283	468	3230	2604	3066	2863	3199	3087	2664	2722	2751	2729	3267	3134	3382	2888	2665	2909	3056	2626	3122	3051	3382	2756	3347	2739	3268	3348	3333	2883	3188	3088	3016	3436	3022	2843	3227	2710	2846	2506	3097	3208	3414	3155
ENSMUSG00000079105.4	3	5	2	1	0	0	2	1	1	2	4	3	2	1	2	4	4	4	0	1	5	1	0	1	1	2	0	2	2	1	3	1	5	2	5	3	3	1	0	1	4	3	1	7	2	4	4	3
ENSMUSG00000026669.14	41	39	39	32	24	3	34	16	42	31	29	36	34	28	23	26	27	38	24	28	20	11	15	27	29	20	23	14	17	29	26	40	17	30	28	39	19	22	28	25	22	37	17	43	26	31	28	30
ENSMUSG00000069729.14	685	844	713	677	598	198	984	764	800	837	938	918	705	835	777	734	954	936	976	929	734	864	906	802	930	929	1038	835	1070	845	1114	1022	971	823	1000	867	943	1085	857	967	928	823	847	743	1013	1090	1081	1062
ENSMUSG00000061374.14	270	296	291	236	282	70	382	250	359	298	335	330	283	266	316	246	316	339	375	376	289	353	308	324	351	351	386	331	374	372	451	431	415	358	354	390	377	404	385	401	319	377	446	484	442	416	442	397
ENSMUSG00000096215.8	1	1	1	0	0	4	1	0	0	1	2	2	0	0	0	0	0	0	2	1	4	0	2	0	1	0	0	1	0	1	1	0	1	0	0	1	0	1	1	0	0	0	0	0	0	0	0	0
ENSMUSG00000022540.16	1076	1174	1136	1069	1027	330	1267	1035	1211	1113	1357	1115	1116	1132	1049	1150	1318	1270	1364	1168	965	1041	1078	957	1162	1131	1355	1077	1288	1171	1301	1281	1277	1314	1229	1320	1217	1273	1303	1049	1236	1082	1163	988	1137	1274	1238	1228
ENSMUSG00000022536.14	2487	2763	2681	2301	2252	547	3145	2600	2740	2874	3037	2692	2644	2702	2612	2767	3193	3084	2839	2687	2196	2530	2647	2392	2943	2794	2998	2452	2917	2630	3209	2779	2953	2598	2944	2730	2621	2944	2890	2459	2938	2741	2524	2489	2742	2884	2767	2599
ENSMUSG00000051184.7	32	31	26	20	29	5	28	20	35	25	20	27	23	16	19	17	30	28	24	28	14	25	25	25	21	27	26	25	17	31	29	23	28	38	26	37	20	34	36	37	32	28	31	31	32	26	28	32
ENSMUSG00000074405.8	443	528	416	430	445	105	524	411	500	502	532	498	393	371	393	392	555	547	605	588	414	497	470	439	463	489	531	470	551	561	569	506	530	613	555	532	530	547	539	522	522	506	612	620	587	582	665	594
ENSMUSG00000035228.15	185	208	200	186	171	43	224	190	225	217	223	166	207	210	180	201	271	226	220	159	144	192	202	197	216	208	229	154	236	181	253	215	209	214	219	197	202	168	206	191	235	196	187	184	157	188	171	169
ENSMUSG00000026672.11	765	846	874	828	729	126	912	769	1000	935	795	889	794	863	824	710	915	969	1005	852	731	808	759	809	929	855	885	863	873	827	899	807	1001	1095	843	966	835	1012	952	817	817	998	873	989	971	1005	1055	899
ENSMUSG00000096054.3	4705	6317	5128	5347	5150	777	5544	4823	6178	5759	5911	5470	5298	5608	5386	5304	6250	5842	6221	4997	4009	5407	5102	5163	5716	6355	6449	4968	6541	6351	6750	5408	5304	6944	5368	5746	5362	5710	6718	4792	5789	5944	5441	6232	5726	6338	5855	5905
ENSMUSG00000024891.6	234	285	260	249	228	33	321	243	321	261	303	276	260	261	274	209	307	312	313	283	214	315	326	271	329	355	366	287	325	327	329	361	304	310	305	350	295	329	316	309	339	296	317	273	356	300	320	323
ENSMUSG00000043290.6	4	2	3	0	5	0	4	3	1	3	4	0	1	3	1	1	2	8	2	1	0	3	5	0	2	4	6	5	1	2	2	2	3	3	1	5	3	2	7	3	1	2	4	6	7	2	6	1
ENSMUSG00000047379.7	7	8	12	10	16	1	14	7	14	12	19	10	13	15	13	13	15	15	17	10	12	10	7	14	10	10	15	5	9	6	8	10	14	11	14	11	7	11	15	7	17	10	11	9	7	10	15	10
ENSMUSG00000080268.4	2	3	3	6	2	0	6	5	4	2	3	3	3	4	4	9	4	9	8	10	2	8	4	6	5	6	1	6	4	3	6	5	4	9	7	16	7	10	12	6	5	4	3	6	6	5	7	8
ENSMUSG00000039473.8	710	812	767	619	688	169	828	654	757	738	755	802	711	782	806	732	766	742	819	692	760	667	719	683	835	859	882	796	871	904	914	787	823	905	691	860	761	863	868	733	754	853	835	929	976	841	934	811
ENSMUSG00000024883.8	31	45	31	21	19	42	35	30	32	26	30	38	17	31	34	22	37	38	26	32	63	26	33	26	53	45	58	46	51	68	45	48	40	36	30	26	33	45	42	42	39	39	33	58	33	36	35	87
ENSMUSG00000096197.1	0	0	1	0	0	0	0	0	0	0	0	0	0	0	1	0	1	0	0	0	0	2	0	0	1	0	0	0	1	0	1	0	0	0	1	0	0	0	0	0	0	0	0	0	1	0	1	0
ENSMUSG00000055633.6	127	133	158	129	128	52	166	139	147	127	181	150	143	109	117	112	182	199	171	138	107	148	172	125	119	112	115	113	118	131	169	140	178	159	152	149	172	166	164	138	206	185	171	168	149	167	167	170
ENSMUSG00000034201.13	549	645	565	543	559	147	776	618	685	625	777	711	627	613	606	626	684	673	805	792	670	738	712	661	730	709	877	714	875	826	869	960	791	713	777	793	802	930	783	854	781	709	922	757	999	803	968	984
ENSMUSG00000034209.4	28	28	40	31	29	51	52	27	39	26	41	37	39	29	28	30	37	33	45	47	38	33	42	30	33	31	92	42	58	46	59	33	47	35	43	30	34	40	48	44	36	41	45	43	30	32	40	129
ENSMUSG00000030435.16	2028	2244	2034	2039	1863	529	2551	1870	2538	2177	2450	2387	2029	2069	2102	1974	2383	2392	2705	2441	2175	2275	2335	2227	2435	2498	2736	2205	2558	2631	2707	2551	2659	2613	2452	2514	2613	2801	2550	2513	2431	2374	2833	2775	2980	2683	2832	2702
ENSMUSG00000056481.7	23	31	21	18	22	20	37	29	44	35	34	55	28	20	30	11	29	39	43	54	220	34	42	38	34	19	32	42	38	63	45	37	37	38	31	48	56	39	44	59	44	54	29	78	65	64	91	109
ENSMUSG00000009079.16	3661	4067	3582	3307	3471	980	4012	3373	3844	4110	3835	3493	3513	3536	3642	3400	4129	3908	3763	3435	3224	3484	3379	3444	3629	3927	3630	3103	3696	4148	3946	3589	3738	4623	3411	4066	3701	3754	4223	3460	3773	4362	3891	4582	4180	4115	3979	3816
ENSMUSG00000033793.12	2560	2723	2541	2410	2315	500	2815	2316	2489	2634	2351	2393	2505	2674	2602	2385	2786	2767	2502	2122	2162	2367	2291	2207	2673	2658	2454	2194	2506	2543	2717	2278	2487	2715	2347	2503	2264	2408	2700	1912	2487	2583	1932	2067	2125	2542	2150	2048
ENSMUSG00000061451.13	2428	2674	2718	2663	2363	513	3873	2608	3230	3083	3916	3650	2645	2610	2805	2452	3374	3409	4153	4201	2475	3440	3284	2915	3457	3256	3857	3588	3770	3215	3622	3960	4227	3663	3563	3530	4480	4732	3666	4577	3418	3668	5257	4696	5089	4207	4911	4300
ENSMUSG00000020627.10	752	946	830	789	698	139	979	825	934	784	1007	904	704	857	752	711	988	976	1027	874	641	1023	937	765	1009	1106	1175	975	1197	974	1040	1081	1084	875	1078	1037	916	1164	967	880	949	816	808	854	1007	820	957	964
ENSMUSG00000035203.16	2280	2342	2307	2108	2198	695	3015	2300	2827	2444	2866	2718	2526	2362	2404	2289	2792	2642	3247	3001	2387	2847	2861	2451	2733	2795	3146	2713	3270	2877	3080	3490	3038	2743	3056	3160	3166	3503	3040	3163	3000	2632	2960	2753	3340	3017	3670	3412
ENSMUSG00000023073.2	0	0	0	0	0	0	0	0	0	0	0	0	0	0	0	0	0	0	0	0	0	0	0	0	0	0	0	0	1	0	0	0	0	0	0	0	0	0	0	0	0	0	0	0	0	0	0	0
ENSMUSG00000039457.4	3	9	6	3	7	7	7	4	5	3	5	6	10	7	5	5	7	13	14	13	53	5	3	10	12	7	8	7	8	27	9	9	6	19	3	13	1	6	22	7	8	8	11	23	8	14	21	28
ENSMUSG00000024875.5	283	242	304	248	233	55	302	276	318	331	244	308	255	258	293	212	368	324	287	289	345	304	280	278	312	305	279	270	241	293	275	303	324	351	266	319	311	345	351	308	319	369	329	332	366	377	334	309
ENSMUSG00000024873.7	566	491	499	434	551	326	871	641	574	516	722	613	713	690	691	731	775	578	634	599	585	578	694	579	612	471	712	614	846	768	931	826	672	550	678	579	741	674	736	600	688	589	464	324	493	737	645	691
ENSMUSG00000041849.7	37	51	47	36	28	16	41	39	50	44	40	60	37	44	41	24	41	62	72	64	77	47	40	52	49	74	42	42	39	59	55	66	53	58	43	54	54	63	52	60	38	49	63	47	69	67	71	58
ENSMUSG00000034175.13	326	324	351	274	321	44	391	300	382	295	387	340	331	331	319	314	356	370	382	349	356	345	358	321	364	353	385	302	330	371	365	385	375	381	336	378	329	359	400	333	386	348	338	353	401	366	372	372
ENSMUSG00000024870.6	1841	1879	1845	1716	1681	393	2184	1717	2025	1892	2162	2022	1902	1793	1766	1621	1991	2108	2294	2098	1977	1973	1918	1926	2175	2011	2181	1969	2108	2176	2310	2223	2313	2231	2087	2166	2160	2326	2270	2107	2071	1943	2194	2172	2481	2200	2343	2271
ENSMUSG00000034164.17	47	59	58	43	66	7	84	61	56	49	79	57	48	63	62	49	59	73	59	56	66	53	56	44	57	60	66	45	53	66	80	69	66	51	46	52	70	61	68	62	63	62	48	63	55	64	55	66
ENSMUSG00000024862.16	3035	3332	3111	3273	2820	565	4055	3177	4225	3666	3655	3996	3392	3459	3442	3280	4016	4176	4548	3822	3122	4144	4102	3375	4462	4257	4588	3816	4480	3792	4148	4634	4111	3696	4103	4154	3809	4970	4212	4015	3909	3193	3245	3383	4670	4150	4615	4329
ENSMUSG00000035191.15	1	0	1	1	2	0	0	0	0	0	0	0	1	0	0	3	1	0	1	1	0	0	0	1	0	0	0	2	0	0	1	0	1	3	0	1	0	0	0	1	1	0	0	0	0	1	0	0
ENSMUSG00000041841.8	1505	1349	1522	1390	1453	500	1403	1152	1428	1373	1286	1308	1331	1190	1402	1212	1448	1458	1258	1267	1221	1261	1209	1388	1455	1429	1256	1152	1190	1442	1191	1144	1363	1632	1242	1536	1218	1216	1504	1151	1453	1712	1451	1637	1357	1306	1268	1184
ENSMUSG00000083649.5	5	7	6	5	6	2	6	6	7	6	3	3	2	3	5	3	3	7	12	6	5	7	10	4	10	6	9	10	1	5	8	7	12	13	11	11	6	7	11	4	8	9	7	17	9	7	5	8
ENSMUSG00000024855.10	612	680	687	608	637	111	918	738	749	782	984	744	760	755	639	816	1030	839	880	753	629	691	789	656	729	721	886	636	918	706	999	851	952	706	886	761	865	817	828	716	906	800	753	622	634	806	817	842
ENSMUSG00000026676.7	232	325	222	151	161	52	197	135	208	112	142	208	131	179	311	37	159	278	298	343	315	283	132	217	255	315	297	259	231	266	194	259	250	302	175	245	184	269	143	234	201	377	560	415	519	146	349	292
ENSMUSG00000050697.9	900	983	974	917	889	174	1127	948	1009	1011	981	958	921	1033	949	889	1102	1036	1041	859	875	938	910	930	1061	1074	941	866	966	984	1069	868	1061	1007	845	967	922	1041	1088	878	998	1071	960	1089	1005	1096	930	954
ENSMUSG00000091712.2	2243	2707	2193	1929	1768	155	2375	1479	2308	2296	2142	2147	1631	2087	2297	1565	2005	2195	2445	2355	1490	2093	1619	1786	1989	2618	2574	2353	2538	2852	2686	2527	2408	3337	1979	2367	2250	2477	2496	2389	1831	2939	3436	4273	3304	2683	2700	2211
ENSMUSG00000002588.13	0	1	1	0	2	1	1	1	0	2	2	0	1	1	0	0	0	1	2	0	2	1	1	1	1	0	2	0	0	0	0	1	0	0	0	2	1	0	0	2	0	1	0	1	0	2	0	0
ENSMUSG00000022151.16	984	995	886	879	911	179	1029	839	1061	1017	929	924	823	924	968	820	986	1008	994	847	848	1000	871	960	1049	1047	977	824	936	991	1042	877	935	1076	807	1010	872	1028	1130	819	969	1092	842	1068	1002	991	985	820
ENSMUSG00000020393.16	278	295	263	245	257	61	342	243	319	280	331	325	261	293	288	252	309	351	382	351	415	332	308	266	346	332	352	357	299	328	384	357	338	323	332	350	371	402	327	384	340	380	418	450	419	386	431	487
ENSMUSG00000091874.2	0	0	0	1	0	0	0	0	0	0	0	0	0	0	0	0	0	0	0	0	0	0	0	0	0	0	0	0	0	0	0	0	0	0	0	0	0	0	0	0	0	0	0	0	0	0	0	0
ENSMUSG00000023143.10	153	165	165	162	139	31	215	149	211	192	198	230	165	189	176	139	174	200	271	254	234	207	194	174	240	221	242	219	237	242	228	253	236	250	208	212	271	274	238	237	207	201	256	327	293	255	304	253
ENSMUSG00000039942.15	16	25	25	13	10	4	34	37	15	26	23	27	33	17	24	25	27	24	23	21	17	24	14	26	12	18	19	14	16	19	21	25	19	17	19	16	15	19	17	23	22	15	12	21	16	21	19	16
ENSMUSG00000050945.8	124	115	144	113	84	14	118	98	130	101	93	102	96	113	128	97	122	121	136	139	127	131	113	126	160	161	120	134	118	129	138	126	113	133	87	150	128	154	166	129	118	160	140	192	140	168	140	127
ENSMUSG00000051669.6	33	35	25	19	50	4	38	37	53	35	19	50	28	27	22	18	26	38	28	36	99	58	38	69	26	23	26	26	16	46	34	31	30	55	31	48	51	56	81	58	61	102	67	102	73	79	78	114
ENSMUSG00000091652.2	0	0	0	0	0	0	0	0	0	0	0	0	0	0	0	0	1	0	0	0	0	0	0	0	0	0	0	0	0	0	0	0	1	0	0	0	0	0	0	0	0	0	0	0	0	0	0	0
ENSMUSG00000025255.18	361	565	529	346	359	77	529	615	336	521	751	324	553	457	438	835	630	554	372	455	341	308	312	287	408	393	481	375	480	421	593	351	550	332	536	342	468	350	434	305	519	480	270	297	239	456	328	340
ENSMUSG00000029759.9	58	67	40	74	52	16	62	31	77	57	41	70	39	65	67	34	59	81	76	69	125	65	50	93	108	93	62	70	60	136	58	70	49	85	53	104	59	66	76	59	68	81	84	144	94	102	89	88
ENSMUSG00000039427.14	425	404	421	387	400	79	484	388	442	420	512	459	399	441	392	401	490	521	563	460	488	415	470	397	439	397	512	430	447	475	495	471	508	578	493	510	552	535	545	446	460	461	538	581	506	535	530	534
ENSMUSG00000022544.14	63	101	81	76	64	35	103	76	101	82	81	86	74	72	74	53	84	100	81	91	91	91	67	80	101	100	85	87	85	124	91	79	72	109	80	108	80	114	97	90	91	113	112	129	119	105	100	90
ENSMUSG00000032667.17	1018	1188	993	1083	952	252	1314	893	1310	1165	1055	1235	903	1030	1094	795	1057	1322	1242	1173	1376	1303	1110	1231	1304	1422	1187	1219	1081	1333	1178	1241	1349	1514	1065	1315	1264	1561	1427	1263	1261	1622	1620	1902	1715	1648	1438	1430
ENSMUSG00000024853.10	3214	3327	3323	2968	2781	733	3959	3094	3632	3476	3925	3713	3278	3364	3372	3111	3935	3859	4294	3816	3689	3436	3457	3188	3844	3527	4010	3476	3965	3745	4071	4016	4135	4081	3838	3863	3905	4165	3885	3703	3798	3493	3853	3800	4211	4091	4389	3981
ENSMUSG00000041961.14	173	195	183	163	174	46	207	178	200	223	216	206	166	172	171	165	224	201	218	188	172	198	180	150	178	205	178	173	195	205	204	176	240	185	189	200	213	241	207	188	219	250	217	200	239	213	232	227
ENSMUSG00000039145.16	486	583	555	478	438	144	663	666	539	643	681	604	697	622	600	817	834	657	643	544	546	561	592	533	694	677	597	563	834	654	635	571	720	534	666	618	582	582	623	529	660	571	505	501	543	564	536	619
ENSMUSG00000047658.6	104	102	102	96	90	69	154	127	113	129	147	108	121	117	119	127	168	139	132	104	88	113	136	97	135	124	169	98	157	106	152	137	187	105	166	121	113	123	113	107	153	94	111	79	97	107	112	127
ENSMUSG00000025888.6	28	67	42	43	45	11	31	23	39	18	27	34	19	31	45	24	23	43	45	45	49	39	48	54	51	61	41	21	29	70	53	57	43	80	24	57	30	58	58	59	42	49	59	89	79	46	45	50
ENSMUSG00000035177.8	0	0	0	0	1	0	0	0	0	0	0	0	0	0	0	0	0	0	0	0	0	0	0	0	0	0	0	0	0	0	0	0	0	0	0	0	0	0	0	0	0	0	0	0	0	0	0	0
ENSMUSG00000033538.13	15	24	8	10	7	3	17	12	17	14	5	8	9	7	15	13	15	16	15	12	30	15	8	25	10	10	7	10	7	13	10	15	17	26	5	17	9	13	22	12	11	23	12	25	14	25	24	20
ENSMUSG00000038498.4	0	0	0	0	0	0	0	0	0	0	0	0	0	0	0	0	0	0	0	0	1	0	0	0	0	0	0	0	0	0	0	1	0	0	0	0	0	0	0	1	0	0	0	0	0	0	0	0
ENSMUSG00000024846.6	52	43	39	47	39	16	47	50	38	42	55	47	34	43	37	43	60	55	59	49	34	60	59	44	55	48	48	43	37	55	45	38	46	56	56	50	55	52	64	39	55	63	45	60	50	41	56	41
ENSMUSG00000025887.10	23	36	32	21	27	12	27	29	31	20	13	33	22	36	36	19	31	36	41	41	122	38	27	53	38	31	34	32	28	84	34	50	31	84	21	50	39	33	45	45	38	55	59	101	87	52	65	80
ENSMUSG00000024844.15	422	444	454	363	337	159	458	383	462	399	520	493	431	364	381	361	461	437	556	513	446	387	389	428	458	407	518	501	506	607	564	525	548	583	500	498	505	560	589	440	392	460	530	597	575	491	530	582
ENSMUSG00000024841.8	330	343	347	307	300	73	405	308	393	347	311	358	280	324	326	269	355	382	366	344	277	347	345	355	348	346	399	311	345	359	358	372	389	396	334	400	340	466	389	319	368	382	382	351	412	368	417	363
ENSMUSG00000039148.5	976	980	944	953	898	267	1245	933	1208	1074	1265	1123	1031	1073	1041	978	1241	1161	1331	1246	1330	1160	1222	1147	1306	1229	1364	1169	1381	1202	1430	1478	1358	1355	1302	1392	1317	1448	1268	1333	1210	1121	1311	1325	1470	1276	1544	1462
ENSMUSG00000042607.15	133	153	155	121	170	35	188	151	89	141	176	82	146	149	80	197	174	128	148	99	108	97	163	102	106	54	150	75	101	46	229	169	102	86	128	71	176	96	170	70	256	261	136	34	17	168	102	145
ENSMUSG00000039330.5	2	2	0	1	3	0	2	3	5	1	0	3	0	2	2	1	3	1	4	1	0	2	3	2	3	0	1	1	2	3	2	2	0	3	0	1	1	1	1	2	1	3	3	2	1	2	4	1
ENSMUSG00000004945.15	1062	983	998	998	927	226	1089	824	1164	1008	939	969	914	944	936	765	1029	1083	1038	948	969	987	916	997	1065	1039	1029	904	964	1049	1018	980	1010	1206	942	1220	950	1175	1156	901	993	1084	987	1271	1133	1073	992	992
ENSMUSG00000024914.16	1965	1888	1955	2033	2067	721	2349	1794	2470	2088	2435	2437	1941	1807	1960	1642	2168	2119	2480	2649	2141	2282	2238	2381	2149	2079	2429	2174	2413	2570	2470	2691	2479	2813	2520	2999	2653	2752	2826	2679	2177	2160	2788	2967	3173	2596	2814	2645
ENSMUSG00000047423.10	632	645	617	584	581	139	795	694	745	699	806	788	674	675	685	638	718	689	876	794	635	809	835	739	756	738	778	702	834	730	857	890	860	741	812	839	859	934	789	837	818	654	825	743	895	803	924	865
ENSMUSG00000079666.8	0	0	1	1	0	0	1	0	0	0	0	2	0	0	1	0	1	0	1	0	1	0	0	1	1	0	0	1	0	1	0	0	0	1	0	0	0	2	1	0	0	0	0	0	1	0	0	0
ENSMUSG00000024912.6	4	6	0	4	2	1	0	4	3	1	2	5	6	2	2	7	1	2	1	4	0	3	2	4	1	3	3	4	0	5	2	3	0	2	1	3	2	2	2	5	2	3	1	1	3	0	3	6
ENSMUSG00000095098.2	1133	1103	1170	1164	1135	341	1411	1031	1361	1230	1204	1313	1088	1125	1149	1020	1238	1269	1341	1256	1318	1226	1220	1262	1322	1219	1268	1040	1323	1275	1282	1192	1313	1458	1245	1533	1234	1399	1352	1265	1244	1240	1252	1412	1540	1321	1473	1320
ENSMUSG00000024911.7	567	642	588	551	577	154	696	563	734	644	639	656	527	528	594	510	688	619	650	578	698	621	585	586	632	632	565	505	634	662	657	601	726	775	584	775	647	719	715	598	691	707	614	725	702	696	699	591
ENSMUSG00000024910.5	4	9	5	9	7	2	11	6	5	9	8	12	3	7	10	9	7	10	7	9	12	13	3	11	5	7	9	8	8	12	9	6	7	18	8	14	3	8	7	6	10	8	7	6	5	8	13	11
ENSMUSG00000044597.4	0	0	0	0	0	0	0	0	1	0	0	0	0	0	0	0	0	0	0	0	1	0	1	0	0	0	0	0	0	0	1	0	1	0	0	0	1	0	0	0	0	0	0	1	0	2	0	1
ENSMUSG00000024909.15	255	256	196	243	246	75	324	217	276	246	267	264	230	260	244	216	249	318	314	318	523	263	283	278	295	267	308	297	297	360	309	325	297	375	302	347	319	333	322	332	293	290	352	415	383	301	398	390
ENSMUSG00000024906.10	295	325	312	326	282	53	354	267	302	304	340	340	308	322	269	270	347	331	385	294	326	359	305	328	311	321	354	292	336	368	336	352	310	402	331	380	331	389	393	342	364	364	352	387	366	397	379	398
ENSMUSG00000019577.6	273	343	245	252	165	55	277	161	254	219	164	239	234	317	378	223	184	233	306	286	217	212	224	247	316	419	270	299	280	371	323	301	214	320	221	281	224	303	253	268	231	284	393	356	331	291	298	253
ENSMUSG00000046798.14	631	663	576	537	523	108	751	596	560	628	708	630	680	614	594	615	640	655	594	548	578	524	579	577	601	601	676	588	693	680	750	573	634	562	629	575	569	561	674	489	665	660	521	558	491	712	561	580
ENSMUSG00000056201.8	5950	6080	6138	5851	5582	2029	7067	5661	6564	6339	6412	6098	5925	6031	5928	5722	6639	6761	6727	6266	5464	6053	6375	6189	6550	6204	6694	5754	6267	6357	6728	6341	6960	7211	6222	6701	6513	6877	7021	6301	6569	7007	6541	7122	6923	6735	6719	6335
ENSMUSG00000056185.5	1584	1733	1666	1483	1506	280	1877	1443	1714	1654	1946	1623	1487	1606	1541	1525	1896	1776	1889	1630	1263	1574	1549	1430	1689	1675	1884	1581	1860	1751	1852	1826	1920	2132	1763	1850	1739	1873	1880	1630	1778	1758	1760	1814	1815	1809	1746	1655
ENSMUSG00000034265.8	303	295	307	255	250	80	360	258	366	337	408	364	314	291	359	279	358	405	411	376	279	343	328	317	363	353	386	411	365	364	423	434	404	415	388	326	444	480	375	449	390	361	463	452	461	441	509	437
ENSMUSG00000100937.1	36	40	36	37	45	6	28	36	34	36	29	40	34	22	35	21	23	51	44	37	35	31	33	28	29	33	41	34	48	53	41	40	36	37	39	30	46	39	44	44	43	35	35	51	51	33	45	40
ENSMUSG00000020484.19	1229	1436	996	979	928	275	1269	911	864	959	1226	909	1054	1144	1212	1203	1095	1112	1157	1131	1245	1110	972	940	1278	1607	1795	1446	1741	2180	2075	1575	1192	1210	1216	1011	1164	1157	1237	992	1237	1313	1212	1147	1156	1184	1122	1197
ENSMUSG00000020482.4	442	489	416	332	306	75	435	330	359	314	296	389	517	651	597	636	291	328	357	404	392	376	362	332	594	617	572	572	642	629	606	524	363	391	302	369	335	421	451	375	338	396	371	433	463	422	467	418
ENSMUSG00000040464.15	199	231	237	216	235	39	243	220	242	255	210	209	217	213	228	182	237	281	256	224	232	213	229	242	248	220	176	197	208	237	225	196	208	287	211	276	224	235	293	203	238	283	256	327	220	234	224	227
ENSMUSG00000024922.2	1	4	6	3	2	0	2	0	1	0	0	3	0	1	1	1	2	5	4	1	2	1	3	1	1	3	4	4	1	1	1	0	2	2	4	4	0	4	3	1	1	1	3	3	2	2	2	2
ENSMUSG00000040374.13	695	719	703	708	578	96	710	587	680	750	590	653	569	618	641	489	717	786	658	625	619	655	579	649	680	686	620	578	611	753	672	581	697	914	552	746	634	653	736	609	663	861	753	946	772	724	672	587
ENSMUSG00000049562.6	40	67	30	49	51	10	72	61	73	73	75	58	59	51	40	37	69	67	82	86	85	72	75	76	70	56	72	59	65	78	76	85	72	66	78	70	75	104	77	67	82	70	67	81	95	93	94	81
ENSMUSG00000020481.15	0	0	0	0	0	0	0	0	0	0	0	1	0	0	1	0	0	0	0	0	0	0	0	0	0	0	0	0	0	0	0	1	1	0	0	0	0	0	0	1	0	0	0	0	0	0	0	1
ENSMUSG00000040473.15	319	403	300	279	301	62	327	301	279	336	296	263	337	332	285	340	350	361	306	236	230	276	282	264	326	391	312	256	303	341	351	280	273	331	253	291	247	280	358	224	321	339	252	280	283	317	308	256
ENSMUSG00000025905.14	684	621	706	403	784	74	694	645	345	658	672	428	647	583	405	807	668	517	407	269	286	344	497	282	415	332	427	355	391	324	740	325	451	343	470	293	462	318	612	259	717	543	250	157	136	478	216	303
ENSMUSG00000024238.15	1563	1845	1649	1549	1552	308	1929	1774	1767	1848	1772	1617	1594	1763	1705	1692	2010	1987	1959	1619	1364	1691	1576	1627	2029	1891	1772	1591	1794	1843	2018	1585	1814	1900	1750	1801	1623	1920	1897	1506	1835	2062	1566	1854	1798	1875	1822	1676
ENSMUSG00000046916.9	5	8	9	5	7	1	6	5	7	2	8	3	6	3	5	1	11	7	8	9	25	10	6	12	8	3	3	12	8	12	1	9	8	15	10	13	3	9	17	7	11	23	8	15	5	15	20	31
ENSMUSG00000024925.11	286	291	291	289	240	49	283	229	276	263	250	250	266	270	276	261	269	279	268	245	261	255	219	256	309	325	282	251	273	301	295	271	252	355	267	276	247	261	309	231	250	302	281	317	269	254	241	267
ENSMUSG00000024926.10	1008	1082	1094	996	972	155	1251	1063	1214	1177	1152	1203	1045	1086	1006	1060	1146	1156	1302	1133	874	1118	1175	1172	1254	1259	1292	1094	1220	1215	1324	1271	1270	1360	1202	1259	1219	1390	1341	1178	1249	1263	1224	1290	1376	1301	1306	1217
ENSMUSG00000024927.8	396	435	422	370	347	111	475	387	507	406	536	508	411	388	452	349	470	519	542	616	518	450	456	436	470	402	434	413	472	481	507	531	594	571	525	529	491	605	539	583	476	539	619	694	674	588	713	613
ENSMUSG00000019772.5	14	5	18	3	15	19	7	19	6	12	21	9	22	5	3	15	17	11	7	9	11	5	7	8	2	4	9	8	3	7	31	5	8	5	11	7	6	7	7	6	14	9	5	10	4	5	5	2
ENSMUSG00000049119.14	238	260	231	250	220	81	322	292	289	310	315	294	302	190	267	267	305	308	294	259	222	281	291	233	296	266	330	242	336	287	269	303	289	261	289	285	281	318	312	284	335	243	246	221	244	281	281	283
ENSMUSG00000056917.13	416	414	326	346	367	75	454	341	467	368	393	452	289	361	360	306	423	426	514	437	488	470	403	446	449	517	604	528	473	646	564	557	503	544	424	504	458	546	523	576	444	482	532	662	644	535	642	585
ENSMUSG00000054874.12	791	970	959	779	772	157	1102	908	1063	967	1146	1041	814	899	893	879	1083	1102	1228	1122	1012	999	993	896	1096	1045	1168	1005	1218	1113	1226	1198	1222	1101	1182	1150	1201	1270	1126	1141	1101	940	1183	1163	1283	1206	1382	1236
ENSMUSG00000015653.13	1179	1378	1037	1369	966	136	1225	962	1625	1235	842	1522	982	1346	1404	787	1220	1599	1628	1314	1121	1547	1401	1390	1921	1962	1561	1434	1470	1556	1171	1388	1355	1530	1252	1693	1176	1862	1659	1381	1335	1356	1290	1744	1869	1486	1689	1324
ENSMUSG00000095814.1	1	0	0	0	1	0	0	1	0	0	1	0	2	0	3	1	1	0	1	0	0	0	2	1	0	0	1	1	0	0	1	0	2	0	0	0	0	1	2	1	1	1	0	0	1	0	1	0
ENSMUSG00000004054.9	450	552	477	412	444	60	621	480	627	526	567	605	437	468	553	370	530	545	631	580	583	543	588	538	548	551	626	548	583	547	646	568	711	637	557	598	762	777	647	725	537	626	779	893	827	744	868	791
ENSMUSG00000020477.10	319	312	303	298	292	70	351	246	337	322	309	307	300	276	322	277	306	333	331	363	357	319	321	352	355	345	344	315	318	406	366	365	342	364	312	422	355	377	379	306	322	368	340	417	395	354	397	336
ENSMUSG00000024936.8	12	12	4	6	6	1	3	2	9	4	9	7	6	7	4	4	5	6	6	10	11	5	5	3	6	9	6	8	6	8	8	5	9	6	4	4	3	15	7	12	4	14	6	9	8	11	6	7
ENSMUSG00000024937.15	354	417	345	230	321	103	451	371	305	390	475	307	372	347	339	410	412	380	408	362	538	286	327	337	307	288	384	326	354	408	500	336	366	373	390	322	409	358	457	346	379	456	332	368	307	407	393	502
ENSMUSG00000049680.17	815	901	905	792	786	175	1113	907	1040	916	1044	958	893	999	908	897	1051	1016	1089	935	949	975	1010	861	1104	1123	1145	885	1136	977	1146	1112	1091	959	1002	986	1003	1125	970	927	1151	980	996	869	1059	1043	1082	1002
ENSMUSG00000029757.16	1845	1888	1936	1820	1627	363	2344	1923	2239	2199	2189	2114	1988	2132	2017	1934	2304	2374	2314	1940	1702	2108	2191	1816	2337	2175	2276	2083	2315	1963	2395	2195	2300	2234	2229	2199	2011	2441	2364	1804	2365	2095	2110	1717	2038	2405	2097	2034
ENSMUSG00000024939.6	0	0	1	0	0	0	0	1	2	1	0	3	0	0	1	2	0	1	0	1	1	0	0	0	0	2	1	0	0	0	0	1	0	0	0	0	0	0	0	0	1	0	1	1	0	0	1	0
ENSMUSG00000079478.9	7	6	5	9	10	3	11	5	6	9	5	5	8	4	7	5	7	8	12	4	4	5	9	3	4	6	1	7	10	8	7	6	5	13	9	8	7	10	9	5	3	6	7	12	10	7	6	10
ENSMUSG00000015652.9	5	6	1	2	3	1	1	8	2	2	4	4	8	2	2	6	7	0	1	2	5	0	4	5	1	2	3	1	4	2	1	6	6	6	5	3	0	0	3	10	4	1	2	2	2	2	5	8
ENSMUSG00000024940.11	1157	1444	1235	1227	1083	232	1376	1185	1436	1240	1523	1380	1211	1235	1251	1093	1472	1409	1654	1630	1569	1333	1446	1231	1462	1514	1606	1392	1727	1738	1606	1719	1492	1617	1500	1577	1472	1716	1532	1480	1338	1109	1430	1509	1794	1525	1932	1817
ENSMUSG00000024941.9	976	1007	948	949	851	193	1228	925	1134	1020	1112	1094	967	998	979	891	1105	1146	1263	1128	1069	1075	1147	990	1195	1200	1223	1026	1158	1146	1175	1258	1150	1147	1163	1085	1150	1268	1275	1157	1224	1123	1174	1087	1347	1220	1294	1218
ENSMUSG00000020476.14	1087	1185	1084	1051	1009	235	1345	1051	1259	1194	1379	1259	1153	1139	1064	1082	1341	1245	1426	1229	1178	1157	1248	1102	1235	1246	1441	1159	1317	1207	1407	1404	1397	1187	1302	1275	1307	1520	1380	1241	1342	1195	1307	1254	1408	1381	1515	1356
ENSMUSG00000039128.13	1662	1709	1751	1616	1521	368	1848	1448	1762	1619	1713	1611	1563	1590	1651	1510	1759	1777	1850	1750	1431	1735	1626	1685	1788	1854	1710	1605	1746	1948	1850	1683	1853	2176	1706	2052	1678	1914	2100	1627	1725	1905	1780	1972	1968	1796	1856	1631
ENSMUSG00000019773.7	51	46	36	43	35	14	56	47	58	49	51	55	28	33	33	30	66	60	52	44	49	49	33	54	29	31	35	37	45	52	44	51	35	83	50	57	63	59	60	42	55	72	65	71	59	54	72	58
ENSMUSG00000020475.3	25	35	30	27	33	16	46	35	41	32	33	41	29	28	25	34	40	28	45	36	35	40	46	51	33	40	49	39	48	35	36	43	47	38	37	42	49	52	45	48	38	40	38	29	48	44	49	51
ENSMUSG00000019774.8	208	175	167	176	195	25	182	164	184	135	178	181	175	195	192	212	188	182	168	177	180	192	179	173	207	217	237	174	250	242	271	228	166	233	175	201	160	195	210	166	179	206	161	226	192	198	187	211
ENSMUSG00000019775.17	1686	2053	1869	1642	1563	343	2053	1843	1500	1838	1967	1470	1829	1778	1880	2186	2125	1928	1591	1206	1008	1531	1624	1500	1757	1756	1552	1288	1993	1732	1794	1327	1586	1487	1601	1584	1392	1390	1615	1095	1639	1629	1172	1109	1004	1487	1220	1214
ENSMUSG00000020474.11	113	144	125	122	126	30	160	134	123	137	176	138	119	108	116	115	171	163	162	159	220	123	149	119	137	137	131	125	152	176	172	136	166	186	169	165	168	180	156	169	158	174	160	249	178	150	186	160
ENSMUSG00000002365.10	345	339	299	302	292	86	378	249	389	313	348	372	302	335	372	249	350	386	392	378	500	368	276	386	395	387	412	379	379	482	422	386	460	485	358	374	349	500	405	424	335	415	417	512	474	470	490	447
ENSMUSG00000025817.12	468	484	436	398	349	64	450	296	390	423	308	401	379	437	469	361	401	447	407	350	308	388	368	377	501	504	440	393	452	462	493	399	358	449	350	424	337	458	457	346	407	420	395	424	387	427	376	344
ENSMUSG00000024816.12	815	912	779	710	619	119	1041	708	874	874	950	823	753	774	989	619	958	892	1002	1024	964	889	730	766	942	903	1049	935	932	919	1055	991	1191	1118	843	760	1067	1090	1022	1186	926	975	1400	1395	1363	1177	1212	1002
ENSMUSG00000000078.7	665	720	705	574	529	184	747	568	598	632	652	640	706	734	682	681	682	714	637	578	639	594	589	593	698	667	652	653	721	745	785	621	632	613	610	703	631	635	731	667	719	825	684	727	559	711	645	649
ENSMUSG00000020473.13	313	494	303	320	266	215	409	275	492	371	328	554	316	325	468	157	383	491	573	762	3195	395	471	429	520	370	345	551	421	1320	593	514	436	737	389	481	647	573	476	685	419	551	581	1189	1094	570	1106	1264
ENSMUSG00000025816.15	1096	1246	1051	985	1037	161	1134	975	1052	1206	1084	1013	1081	1070	1010	1005	1246	1167	1102	849	747	925	921	920	1012	1069	1049	957	1048	1077	1225	993	1037	1289	970	1083	1075	1091	1149	866	1147	1148	939	1085	1009	1117	991	947
ENSMUSG00000020471.11	231	242	227	217	206	67	271	224	274	230	284	267	274	237	249	234	292	245	299	311	306	213	261	222	247	221	291	237	284	307	312	283	346	272	295	251	315	275	274	304	280	243	352	307	308	276	283	293
ENSMUSG00000024818.15	104	120	98	124	103	18	139	78	154	140	109	144	95	99	132	61	130	156	146	147	120	139	126	131	114	135	141	125	111	122	134	124	133	195	109	147	152	168	153	175	130	176	178	199	205	169	185	163
ENSMUSG00000008658.16	450	690	613	433	449	325	720	805	473	776	989	512	1020	572	820	1174	1088	690	496	563	335	452	547	409	614	535	699	454	1197	750	654	484	718	364	633	479	560	504	446	452	531	477	338	395	445	511	488	691
ENSMUSG00000044390.5	29	36	32	31	34	10	35	37	30	30	26	37	26	20	24	20	45	40	31	26	27	31	20	29	28	30	39	19	31	30	34	35	40	36	32	26	27	34	36	32	18	27	31	35	35	25	42	42
ENSMUSG00000025815.13	388	440	377	377	391	48	382	349	363	423	360	349	341	351	370	302	430	453	407	371	325	358	357	339	340	368	338	288	311	364	344	309	326	478	357	447	321	374	386	354	380	487	367	429	405	398	401	330
ENSMUSG00000024826.15	1086	1198	1020	994	880	169	1224	897	1088	951	1108	1114	1020	1009	1193	1041	1042	1123	1256	1220	948	1067	1039	972	1265	1382	1355	1180	1328	1378	1324	1272	1194	1205	1127	1153	1127	1269	1156	1103	1121	1137	1235	1289	1386	1261	1277	1203
ENSMUSG00000020469.8	0	2	0	0	1	1	1	3	0	0	0	0	1	0	3	2	1	1	1	2	0	0	0	0	0	0	0	1	1	2	2	0	1	0	0	0	0	0	0	0	1	0	0	0	0	0	0	0
ENSMUSG00000041798.15	31	48	42	15	30	6	26	45	10	56	52	11	56	25	48	72	74	27	26	30	13	9	21	11	12	13	30	17	65	35	32	21	33	10	31	25	24	6	29	20	23	25	16	10	7	21	11	25
ENSMUSG00000033774.4	41	22	54	14	79	9	34	63	2	32	55	13	83	21	10	67	62	16	10	16	5	8	17	4	7	11	23	2	14	8	63	10	22	6	63	7	33	6	65	6	87	26	8	0	4	23	9	9
ENSMUSG00000045664.5	328	337	387	303	263	45	402	275	381	374	408	430	308	340	385	279	352	377	434	394	330	349	334	346	426	401	370	378	394	368	359	395	472	464	360	349	460	553	394	495	406	444	622	625	614	552	525	421
ENSMUSG00000024833.15	129	141	120	110	132	17	130	131	141	143	138	156	115	135	118	108	144	152	140	149	143	115	126	125	141	132	120	101	127	127	141	155	141	167	130	121	140	170	157	125	133	158	152	198	183	163	149	165
ENSMUSG00000023805.17	926	1093	924	865	746	118	1284	936	1106	1188	1136	1213	1033	1032	1182	924	1245	1187	1309	1226	1020	1019	984	868	1206	1124	1196	1145	1227	970	1206	1159	1400	1291	1077	993	1276	1432	1185	1246	1037	1298	1361	1585	1474	1418	1532	1274
ENSMUSG00000043241.14	1228	1377	1194	1233	1015	253	1254	1054	1326	1200	1200	1205	1114	1306	1310	1111	1253	1249	1250	1160	975	1292	1181	1179	1569	1676	1377	1317	1444	1450	1331	1242	1313	1588	1188	1339	1158	1329	1371	1071	1217	1369	1163	1400	1349	1343	1381	1159
ENSMUSG00000002741.9	1262	1369	1286	1206	1173	312	1543	1265	1475	1310	1525	1390	1297	1230	1293	1259	1464	1475	1614	1449	1348	1369	1342	1425	1435	1391	1423	1334	1507	1425	1524	1414	1583	1697	1428	1602	1518	1669	1634	1461	1486	1541	1609	1741	1635	1664	1592	1588
ENSMUSG00000057897.14	3231	3780	3579	3067	3105	1254	4337	3920	3684	3947	4801	3677	4259	3635	3644	4734	5033	4218	3972	3595	2801	3479	3841	3057	3944	3876	4535	3390	5138	3680	4291	4071	4283	3566	4295	3798	3865	3978	3829	3295	4224	3419	3132	2709	3243	3760	3811	4302
ENSMUSG00000024942.17	305	312	284	303	266	100	354	263	401	243	330	343	307	311	292	246	332	352	420	390	529	381	398	337	396	387	414	380	367	461	376	415	340	423	347	426	376	454	392	382	325	319	394	415	509	337	457	467
ENSMUSG00000041225.16	1435	1567	1364	1328	1286	224	1520	1104	1422	1319	1345	1287	1244	1482	1446	1231	1448	1504	1523	1184	1221	1411	1356	1346	1661	1734	1479	1299	1449	1662	1605	1395	1405	1569	1327	1534	1232	1488	1570	1086	1424	1569	1381	1592	1375	1566	1362	1244
ENSMUSG00000015112.15	216	228	203	227	210	32	272	165	254	229	187	198	156	187	234	139	190	235	237	234	186	235	190	214	293	249	236	216	223	240	221	234	240	285	198	230	230	227	262	218	211	271	263	333	296	217	265	206
ENSMUSG00000015659.12	407	516	437	350	339	47	410	324	388	371	419	326	336	400	404	399	433	386	417	287	285	343	339	319	407	442	491	375	464	467	498	351	366	439	375	369	357	364	434	314	358	377	385	443	359	398	402	357
ENSMUSG00000034690.13	1	0	1	0	0	0	0	0	1	0	0	1	3	1	0	2	0	1	0	1	0	1	1	1	1	0	1	0	0	1	0	0	0	0	0	1	0	0	1	0	0	0	0	0	0	0	0	2
ENSMUSG00000024807.18	517	598	486	450	483	118	652	525	539	571	645	548	527	492	540	576	618	604	614	608	524	592	544	488	629	757	820	625	805	771	778	765	682	587	639	555	540	642	612	581	649	564	553	545	616	584	668	652
ENSMUSG00000073295.4	493	493	520	411	516	132	603	534	450	512	604	467	565	533	497	596	617	560	481	457	442	435	508	408	495	440	475	397	561	438	588	474	562	458	543	459	510	493	588	401	598	540	445	375	407	508	438	403
ENSMUSG00000007338.10	535	566	581	563	480	138	672	492	555	560	626	606	590	577	529	539	625	640	628	536	434	504	565	522	616	652	665	555	620	602	685	596	594	641	540	652	549	613	630	540	562	611	578	539	577	641	554	523
ENSMUSG00000038274.13	1934	1848	1965	1870	2019	768	1944	1581	2040	1834	2002	2040	1879	1722	1769	1628	1967	2013	2124	2140	1752	1720	1654	1978	1856	1784	1957	1788	1967	2363	2053	1993	2227	2634	1977	2552	2047	1996	2331	1844	1871	2176	2251	2608	2180	2223	2049	1977
ENSMUSG00000075227.6	198	217	202	204	220	67	281	207	257	257	283	277	253	204	230	216	252	263	310	250	294	249	244	228	250	211	237	228	241	252	273	290	281	326	289	297	323	323	308	282	270	252	263	261	344	305	287	305
ENSMUSG00000024799.16	283	329	336	249	283	75	372	291	270	297	412	268	341	287	289	343	420	340	329	308	293	272	274	257	282	283	354	306	350	375	426	307	296	340	294	276	315	265	311	245	295	319	288	291	294	281	302	285
ENSMUSG00000024797.14	667	621	618	552	564	121	798	646	680	695	744	686	665	645	635	580	752	755	783	752	655	640	712	632	788	763	811	659	730	684	797	822	794	834	681	767	777	901	808	775	830	704	780	758	787	768	853	796
ENSMUSG00000034345.14	892	938	916	810	806	230	1052	930	920	921	926	792	879	840	835	844	996	1008	862	794	753	784	767	734	887	824	865	723	820	892	930	832	863	991	877	947	884	877	973	767	872	990	878	941	800	966	878	822
ENSMUSG00000047733.10	2	1	0	2	0	0	2	1	1	1	1	0	1	1	0	2	2	2	1	1	0	0	3	0	1	0	3	0	1	0	0	0	2	2	0	0	0	1	4	2	3	5	2	6	1	2	2	2
ENSMUSG00000024792.9	251	289	269	255	233	53	294	205	273	271	323	268	242	254	224	236	297	289	293	283	186	249	244	242	254	272	335	250	306	304	307	305	288	298	280	274	295	297	303	320	310	264	269	331	314	300	297	310
ENSMUSG00000073294.4	0	1	1	1	4	0	0	2	0	4	5	2	1	5	1	2	1	1	2	3	1	0	0	3	1	1	0	0	1	1	1	2	1	2	3	2	1	0	1	2	0	0	3	4	4	2	2	1
ENSMUSG00000024791.10	7	3	2	0	0	0	4	3	0	3	1	4	2	0	2	6	4	2	6	4	1	0	1	3	1	0	3	2	2	0	2	4	1	2	1	5	1	2	1	7	4	1	0	2	1	6	0	6
ENSMUSG00000045319.13	74	62	70	72	84	17	90	65	70	73	93	68	65	70	72	71	75	71	92	67	89	77	77	70	87	72	101	80	91	100	94	90	64	58	74	67	99	106	101	78	80	80	89	94	86	89	94	84
ENSMUSG00000053838.14	1788	1849	1906	1639	1565	461	2178	1823	1989	1902	2204	2023	1898	1837	1746	1839	2170	2092	2128	1954	1818	1853	1854	1812	1961	1957	1988	1838	2086	1926	2166	1953	2213	2095	2216	1983	1885	2106	2030	1800	2106	2062	2003	1862	2034	2094	2044	1933
ENSMUSG00000054999.2	8	8	5	10	7	0	14	19	16	17	19	14	14	8	13	17	17	21	17	25	50	16	19	15	18	13	17	25	22	46	18	15	15	18	11	18	24	20	16	18	11	25	14	27	22	27	21	21
ENSMUSG00000034377.10	3160	3701	3464	3126	3218	487	4531	3644	4045	4321	4226	4009	3255	3629	3630	3518	4345	4105	4196	3515	3147	3641	3672	3424	3962	4135	3740	3427	4012	3755	4291	3807	4314	4348	3696	3541	4455	4808	4247	3996	4219	4527	4673	5197	4969	4609	4813	4340
ENSMUSG00000024790.8	115	85	92	94	80	26	104	87	112	90	118	99	119	106	89	110	122	119	111	114	120	96	86	116	116	115	144	124	122	105	124	98	113	83	110	108	103	106	103	111	107	106	120	113	133	99	119	111
ENSMUSG00000024787.14	512	520	527	494	468	105	605	471	569	619	648	560	544	518	538	438	642	606	679	564	535	457	501	445	480	469	524	486	546	516	603	549	647	686	521	546	640	637	662	594	585	554	635	775	627	611	717	617
ENSMUSG00000046792.8	277	319	297	293	309	75	398	300	370	341	338	345	305	249	304	237	360	384	404	361	349	356	349	362	348	331	337	272	349	337	364	349	380	424	339	382	360	406	398	380	382	360	399	446	467	371	409	394
ENSMUSG00000024944.6	1000	1072	1141	990	947	236	1174	1000	1141	1144	1260	1089	1044	1042	1015	962	1245	1163	1317	1105	973	1008	1031	978	1141	1024	1136	978	1115	1127	1212	1194	1307	1326	1120	1235	1184	1317	1217	1214	1101	1130	1165	1296	1297	1172	1204	1124
ENSMUSG00000039699.14	1	4	2	2	1	0	2	6	3	1	5	5	2	2	1	2	2	5	5	3	2	3	1	3	2	3	2	3	4	9	5	3	3	6	2	5	6	3	4	5	3	4	6	8	5	11	9	9
ENSMUSG00000032006.15	280	306	232	266	241	62	242	149	243	166	173	222	180	252	256	96	185	270	285	285	461	295	164	306	297	365	275	270	256	420	289	254	247	322	170	299	194	285	269	245	266	361	338	492	391	300	327	305
ENSMUSG00000073293.4	272	259	248	191	260	76	324	261	207	291	353	240	312	253	250	339	300	254	238	242	209	230	255	204	220	232	253	209	326	246	335	243	293	238	276	222	253	246	272	207	267	268	218	205	224	300	243	236
ENSMUSG00000044876.15	499	519	488	442	419	98	585	470	537	484	580	541	537	468	509	528	518	584	576	471	447	566	494	487	609	611	680	529	698	562	687	621	509	500	577	565	578	608	611	543	558	488	600	523	589	522	610	588
ENSMUSG00000024786.9	3	1	2	1	1	0	2	0	1	2	0	0	0	0	1	1	2	4	1	1	2	0	3	1	2	1	1	0	1	0	0	1	1	1	4	4	0	1	0	1	1	3	0	0	0	1	0	2
ENSMUSG00000039063.5	22	31	14	26	22	10	18	16	27	14	18	20	18	21	35	19	14	32	37	35	52	22	31	32	34	20	21	18	20	39	19	22	20	41	26	34	21	26	27	31	26	34	19	42	29	26	39	28
ENSMUSG00000028243.5	540	604	563	473	503	111	633	543	482	536	633	478	565	490	514	555	621	540	525	471	455	477	522	496	604	618	626	520	658	684	745	515	494	538	482	448	523	523	611	402	593	700	523	569	528	610	463	494
ENSMUSG00000034660.8	0	0	0	0	0	0	0	0	0	0	0	0	0	1	2	1	0	0	0	0	0	0	0	0	0	0	0	0	0	0	0	0	0	0	0	0	0	0	0	0	0	0	0	0	0	0	0	1
ENSMUSG00000096923.1	1	1	1	1	0	0	4	0	1	0	1	2	1	2	1	1	3	2	0	1	1	1	1	1	1	0	0	0	2	2	1	0	0	1	1	2	2	4	1	1	1	1	6	3	2	0	1	1
ENSMUSG00000006740.14	7733	8064	6963	6901	7008	963	9073	6703	8076	8446	7147	7590	6653	7612	8228	6890	7557	7733	6903	6630	6397	7615	6664	7256	7999	7992	6752	7019	7175	7961	8184	6411	7487	7932	6071	7251	7417	8146	8721	7007	7211	9155	8035	9055	7759	9612	7654	6812
ENSMUSG00000025907.14	1481	1759	1435	1346	1342	173	1494	1316	1417	1399	1299	1283	1308	1558	1560	1459	1541	1504	1353	1128	1184	1337	1291	1245	1577	1594	1353	1197	1531	1566	1571	1216	1321	1385	1130	1352	1162	1294	1523	1020	1356	1509	1068	1326	1155	1468	1218	1091
ENSMUSG00000020447.5	11	16	8	7	8	3	15	4	11	12	13	8	11	11	8	9	10	10	12	10	9	9	5	8	6	16	15	8	15	8	16	10	12	6	7	7	8	9	17	9	4	12	11	6	15	12	12	12
ENSMUSG00000058028.14	1	0	1	1	0	0	1	1	1	1	0	1	0	0	1	0	0	0	0	0	0	1	1	1	1	2	0	0	0	1	2	0	0	2	0	0	0	0	1	1	0	1	4	3	1	0	1	0
ENSMUSG00000024784.13	1	3	3	4	4	0	3	2	2	0	2	2	2	0	1	3	4	2	5	2	1	1	1	2	3	6	1	3	5	2	1	2	1	1	2	4	1	0	3	2	0	2	4	1	4	2	2	0
ENSMUSG00000024777.10	1554	1571	1562	1567	1394	316	1965	1513	1733	1726	1968	1774	1716	1712	1572	1713	2192	1961	2029	1745	1420	1624	1898	1593	1773	1717	1904	1583	1909	1543	1937	2022	2019	1900	1996	1944	1921	2066	1859	1708	1940	1662	1764	1446	1756	1839	1969	1940
ENSMUSG00000024773.15	686	760	677	632	658	126	841	711	845	706	936	834	706	744	718	732	884	837	949	844	757	837	855	717	882	831	984	793	925	854	933	950	946	807	862	899	868	936	846	864	912	788	908	811	971	875	970	922
ENSMUSG00000053367.15	2	2	0	1	1	0	2	2	0	1	0	1	0	1	2	1	1	0	1	1	0	0	0	0	0	1	0	0	0	0	1	1	1	0	1	2	1	3	1	0	0	1	1	2	0	1	1	0
ENSMUSG00000038141.11	898	987	933	734	758	195	1077	993	913	960	1077	879	912	941	895	1023	1010	1016	996	905	738	827	888	771	1005	950	1054	898	1010	967	1190	935	1010	993	1001	946	944	1003	1106	881	1011	1026	923	987	927	1085	1023	959
ENSMUSG00000004393.10	529	531	476	428	414	94	603	466	554	531	605	547	491	526	523	470	605	546	554	529	496	466	507	427	551	482	518	478	533	460	617	527	607	593	546	512	520	521	530	492	522	490	514	441	520	558	583	511
ENSMUSG00000047619.5	0	1	0	1	2	0	3	0	2	2	0	0	1	1	0	0	2	0	2	1	2	0	0	0	2	1	1	0	0	1	1	2	1	1	0	1	0	0	0	0	1	1	1	0	1	2	0	0
ENSMUSG00000028240.2	0	1	0	0	0	0	2	0	0	0	0	3	1	2	1	0	0	1	0	0	0	1	0	1	0	0	1	2	0	0	1	1	0	1	0	0	0	0	1	1	0	1	0	0	1	0	0	0
ENSMUSG00000004394.12	1223	1301	1216	1095	1053	254	1417	1102	1262	1309	1336	1238	1292	1196	1293	1137	1353	1399	1358	1321	1157	1253	1193	1199	1390	1385	1331	1278	1355	1433	1509	1327	1339	1466	1326	1443	1351	1482	1654	1271	1333	1520	1403	1569	1499	1510	1324	1368
ENSMUSG00000024772.9	518	563	519	503	453	201	611	464	608	548	667	584	536	530	556	468	634	631	683	696	773	554	564	533	632	597	688	557	615	621	703	663	685	631	572	556	650	720	563	664	648	590	680	683	717	659	742	786
ENSMUSG00000054893.15	175	268	238	173	188	64	206	198	157	157	200	144	248	194	206	250	200	168	173	156	157	148	185	171	210	245	216	153	251	269	237	170	203	179	134	186	155	181	194	130	187	212	179	160	180	205	169	159
ENSMUSG00000020456.17	4140	4405	4012	4119	3837	817	5503	4297	5176	4700	4986	5191	4261	4759	4468	3972	5229	5363	5665	5148	4420	5171	5213	4835	5841	5720	6067	4921	5793	4858	5390	6215	5514	4988	5239	5267	5225	6484	5053	5168	5713	4652	4999	4488	6007	5446	6418	5795
ENSMUSG00000022150.16	302	417	337	331	296	125	337	254	348	335	286	340	306	289	320	193	309	407	414	386	1028	362	358	379	372	441	331	363	349	637	413	345	317	496	317	456	331	396	408	382	371	446	365	662	466	394	557	511
ENSMUSG00000092074.2	195	209	191	134	138	31	157	176	124	147	179	142	175	137	193	215	135	148	140	124	115	124	132	136	184	173	152	135	187	196	196	144	156	157	117	190	111	119	164	125	147	166	150	143	114	158	118	140
ENSMUSG00000024769.7	144	196	147	155	155	48	184	134	211	127	169	183	124	128	175	94	127	199	234	209	295	169	170	189	212	220	208	177	202	246	236	225	207	254	193	233	160	252	203	250	202	206	233	282	311	219	275	286
ENSMUSG00000023279.7	1	1	2	2	1	2	1	0	1	0	0	1	1	1	0	0	0	0	1	2	8	1	1	1	1	1	1	0	0	3	2	1	1	2	0	3	2	1	1	0	1	1	3	1	2	0	1	1
ENSMUSG00000030443.16	84	110	80	75	78	18	85	80	66	90	88	79	89	104	74	105	93	76	71	91	61	59	77	56	78	78	70	64	92	86	105	70	75	79	56	67	77	70	104	60	112	98	69	69	75	77	76	57
ENSMUSG00000118578.1	0	0	0	0	0	0	1	0	0	0	0	0	2	0	0	0	1	1	2	0	0	0	2	0	0	0	0	0	0	0	0	1	0	0	2	2	0	1	1	0	1	0	0	0	0	1	0	0
ENSMUSG00000039046.15	516	614	563	518	540	105	803	584	756	695	674	715	606	669	585	530	783	710	664	649	608	714	674	693	780	762	668	677	670	622	674	651	783	726	618	711	733	877	779	709	759	820	726	849	885	865	863	823
ENSMUSG00000024947.17	735	822	823	818	739	153	1124	788	966	872	1090	1026	865	927	904	825	1020	1029	1175	1110	812	1020	1034	908	1085	1117	1171	976	1119	1008	1188	1300	1097	967	1076	969	1184	1204	1153	1084	985	900	1092	969	1231	1030	1296	1143
ENSMUSG00000024948.15	1786	2026	1849	1830	1818	314	2221	1816	2318	2187	2120	2101	1672	1860	1939	1736	2278	2208	2272	1955	1899	2097	2076	1900	2090	2328	2295	1938	2191	2279	2222	2330	2258	2618	2158	2497	2249	2430	2407	2195	2212	2178	2226	2337	2602	2321	2653	2460
ENSMUSG00000087247.3	0	0	0	0	0	0	0	0	1	0	0	0	0	0	0	0	0	0	0	0	0	0	0	0	0	0	0	0	0	0	0	0	0	0	0	0	0	0	0	0	0	0	0	1	0	0	1	0
ENSMUSG00000055150.15	62	58	63	63	50	12	52	49	54	46	62	52	52	59	66	64	53	61	60	51	59	42	38	50	79	56	52	46	53	60	65	54	61	62	59	65	59	49	59	43	65	61	59	60	49	55	50	51
ENSMUSG00000024949.17	1880	2114	1925	1945	1834	438	2257	1751	2211	2223	2188	2063	1869	1906	2037	1850	2290	2307	2340	2161	1847	2084	1998	1832	2097	2249	2291	1918	2289	2278	2374	2207	2290	2557	2258	2351	2150	2236	2152	2052	2090	2323	2204	2505	2369	2194	2354	2424
ENSMUSG00000028249.15	3357	3486	3047	3169	2987	708	3464	2658	3214	3014	2567	3004	2819	3328	3242	2506	3062	3466	3068	2791	2892	3024	2894	2848	3557	3542	3103	2860	2910	3652	3344	2810	2957	3432	2766	3172	2636	3197	3399	2640	2943	3364	2595	3184	3040	3159	3004	2700
ENSMUSG00000062861.8	211	260	264	210	246	37	266	237	250	274	261	254	235	205	230	211	296	265	274	225	180	246	268	267	234	225	215	180	198	216	273	203	249	304	251	291	255	267	284	206	288	280	265	295	249	267	289	230
ENSMUSG00000032648.14	1692	1955	1670	1860	1456	210	1913	1408	2359	1664	1656	2252	1468	1933	1850	1278	1842	2225	2538	2616	2070	2520	2156	2310	2725	2821	2703	2167	2456	2194	2164	2920	2251	2523	2350	2729	2045	2929	2331	2343	2243	1854	2460	2760	3684	2268	3136	2617
ENSMUSG00000041164.15	1941	2012	1934	1737	1769	417	2420	1893	2103	2032	2519	2128	1989	2047	1920	2283	2351	2226	2526	2292	1602	2205	2325	1938	2266	2322	2651	2254	2801	2302	2600	2788	2474	2205	2486	2333	2336	2698	2249	2313	2439	2090	2159	2018	2545	2422	2663	2694
ENSMUSG00000028245.15	1016	1128	905	930	938	176	1033	805	1008	992	900	946	863	925	969	850	1107	1042	1088	953	950	943	908	1001	1004	1104	1044	992	1043	1193	1189	982	959	1295	938	1160	869	1077	1157	925	1012	1190	913	1186	1089	1106	1001	975
ENSMUSG00000093536.7	1128	1300	1061	1209	1082	168	1296	1078	1309	1067	1034	1185	931	1272	1062	1053	1132	1205	1213	1032	875	1231	1266	1149	1360	1423	1109	1046	1133	1153	1188	1133	1062	1254	1009	1250	1026	1341	1384	1067	1278	1380	1120	1129	1139	1225	1247	1002
ENSMUSG00000032946.16	846	1060	901	872	932	176	1169	943	1057	928	1271	1008	991	828	994	1033	1066	909	948	1009	938	1078	941	934	1028	1101	1213	940	1418	1376	1182	1013	1044	1049	1010	1087	1088	1108	1199	1006	1000	1059	1030	970	1153	1156	1132	1096
ENSMUSG00000068270.15	89	109	97	100	107	14	113	82	115	85	80	96	82	103	89	87	88	121	124	104	175	97	90	140	126	130	84	116	117	166	115	118	119	180	102	173	120	154	137	116	125	210	108	187	161	168	241	256
ENSMUSG00000071866.12	6360	6607	6386	6065	6447	2022	6755	5985	6163	6599	6214	5877	6220	6070	5990	5884	6667	6639	6105	5512	4857	6083	6096	6233	6432	6278	5905	5294	5940	6634	6273	5719	5953	6725	5592	6482	5819	6130	6781	5319	6512	7092	5771	6219	6081	5935	5655	5606
ENSMUSG00000033768.17	3234	3544	3435	3163	3091	892	4643	3680	3849	3556	4971	4011	3561	3613	3342	3766	4678	4285	4880	4597	3032	4142	4332	3615	3930	3951	4675	3623	5106	3776	4711	5147	4928	3673	4869	4199	4696	4843	4188	4187	4359	3564	4178	3515	4395	4187	4792	4790
ENSMUSG00000041126.16	611	660	601	616	559	191	750	532	695	610	659	673	578	550	575	476	605	653	817	684	707	597	562	697	718	722	752	642	729	840	789	718	685	810	623	750	681	833	779	791	671	676	828	907	884	746	872	768
ENSMUSG00000096255.2	170	218	331	185	270	65	270	161	214	280	224	257	283	190	182	201	193	190	245	214	186	192	176	256	191	322	207	178	190	265	259	205	226	268	195	284	201	177	262	155	307	348	288	259	221	297	201	191
ENSMUSG00000024240.13	641	796	703	587	563	160	771	596	734	675	682	656	707	651	717	588	737	745	722	631	525	656	670	618	741	775	700	583	699	746	754	623	722	776	654	677	654	728	779	621	689	868	772	870	767	742	727	654
ENSMUSG00000090824.2	1	3	3	5	0	0	3	2	1	3	2	2	3	2	0	2	1	8	2	2	2	1	3	2	3	3	0	0	1	2	1	4	1	1	2	3	0	3	5	3	1	2	0	0	0	0	2	1
ENSMUSG00000022149.17	0	0	0	0	0	0	0	0	0	0	0	0	0	0	0	0	0	0	0	0	0	1	0	0	1	0	0	0	0	0	0	0	1	0	0	0	0	0	0	0	0	0	0	0	0	1	0	0
ENSMUSG00000048620.6	0	0	1	1	0	0	1	0	1	1	0	0	0	0	3	1	2	1	1	2	0	0	0	3	1	0	0	1	0	0	0	0	1	0	0	1	0	0	0	2	0	1	0	1	0	1	0	0
ENSMUSG00000054938.7	0	0	1	2	0	0	0	0	1	1	0	0	0	0	0	0	1	1	0	0	0	0	1	2	0	1	0	0	1	1	1	1	0	0	0	0	0	0	1	0	0	0	0	0	0	1	1	1
ENSMUSG00000094483.2	5983	6519	6295	6273	5688	1280	7224	5955	6811	6498	5903	6423	5825	6508	6490	5648	6416	6785	6515	5406	5296	6805	6282	6381	7466	7749	5738	5769	6819	6754	6836	5884	6012	6627	5681	6760	5578	7065	6828	5688	6499	7223	5914	6784	6528	6900	6713	5960
ENSMUSG00000096228.5	1	0	1	1	0	0	0	0	0	1	0	0	0	0	0	0	1	0	0	0	0	0	0	1	0	1	0	0	0	0	0	0	0	0	0	0	0	0	0	0	0	0	0	1	0	1	0	0
ENSMUSG00000034583.9	1	0	1	0	0	0	0	0	0	0	0	0	0	0	0	0	0	0	0	0	0	0	0	0	0	0	0	0	0	1	0	0	0	0	0	0	0	0	0	0	0	1	0	0	0	0	0	0
ENSMUSG00000033740.17	409	448	388	396	347	56	491	370	466	541	449	434	386	417	470	354	582	525	516	408	354	394	340	381	486	556	440	433	431	429	511	394	567	679	417	410	524	567	564	438	457	676	615	872	611	636	518	397
ENSMUSG00000093877.4	0	0	0	0	0	0	0	0	0	0	0	0	0	1	0	0	1	0	0	0	0	0	0	0	0	0	0	0	0	0	0	0	0	0	0	0	0	0	0	0	0	0	0	0	0	0	0	0
ENSMUSG00000020437.12	28	33	18	25	26	16	27	19	47	24	23	38	10	30	14	12	21	30	30	34	50	31	29	35	34	44	34	39	32	29	42	26	41	41	22	47	34	41	42	29	26	42	51	56	57	31	43	34
ENSMUSG00000048067.8	0	0	0	1	0	1	0	0	0	1	0	0	0	3	0	0	0	0	1	0	0	0	0	0	0	0	1	0	1	0	1	0	0	0	0	1	0	0	0	1	0	1	0	0	0	0	0	2
ENSMUSG00000022148.16	130	163	85	112	89	31	124	87	157	109	90	125	78	96	105	54	104	122	152	132	173	147	90	171	132	147	144	158	117	175	141	142	141	182	101	160	151	170	189	151	137	157	162	224	194	156	162	123
ENSMUSG00000061742.12	8	8	6	5	7	0	4	6	6	4	4	4	6	7	4	4	10	7	9	10	4	2	5	5	6	7	4	4	6	7	3	8	7	11	7	7	6	5	5	7	5	8	14	2	4	6	6	5
ENSMUSG00000002107.18	1378	1559	1436	1230	1243	1023	1760	1483	1352	1481	1592	1345	1560	1441	1461	1518	1861	1619	1382	1298	1261	1251	1503	1220	1575	1469	1575	1218	1883	1695	1793	1221	1549	1354	1431	1334	1341	1338	1434	1149	1584	1558	1176	1232	1100	1391	1312	1442
ENSMUSG00000000378.15	560	638	616	512	518	116	662	479	621	578	669	597	612	603	566	587	691	616	742	646	530	592	607	535	673	664	744	631	698	697	741	706	706	636	612	701	721	750	681	631	625	638	666	674	761	628	747	636
ENSMUSG00000021193.10	829	818	752	722	630	113	858	713	728	766	757	721	674	856	738	760	873	838	833	741	589	695	712	681	878	837	865	755	802	767	887	755	802	864	814	777	751	882	852	692	859	865	765	762	715	854	793	704
ENSMUSG00000042541.10	480	513	494	462	458	154	517	419	516	453	477	467	463	447	458	397	456	499	458	475	548	429	422	453	499	516	497	446	460	621	474	436	467	622	455	515	451	472	540	408	489	501	463	536	524	448	448	446
ENSMUSG00000056696.5	0	0	0	0	0	0	0	0	0	0	0	1	0	0	0	0	0	0	0	0	0	0	0	0	0	0	0	0	0	0	0	0	1	0	0	0	0	1	0	0	1	0	0	0	0	1	0	0
ENSMUSG00000021196.14	5003	5724	5165	4895	5462	793	6579	5420	6552	6077	6542	6201	4916	5321	5029	5370	5895	5759	6257	5021	5085	6704	6138	5442	5919	6219	6539	5389	6225	5804	6614	6089	5794	5644	5665	5497	6010	6916	7102	5449	6244	6289	6256	5743	6497	6573	6131	5885
ENSMUSG00000041073.10	969	970	944	940	862	138	1319	1006	1143	1153	1240	1159	936	973	1044	913	1310	1221	1279	1231	956	1242	1152	979	1196	1135	1333	1074	1213	1043	1260	1392	1389	1172	1308	1112	1377	1467	1234	1376	1348	1142	1214	1176	1433	1357	1512	1319
ENSMUSG00000000579.14	223	286	273	225	231	63	226	205	225	256	240	226	253	206	206	210	248	238	258	226	213	195	177	236	217	217	224	178	202	327	276	238	216	291	194	294	213	214	262	204	245	296	260	284	229	269	220	198
ENSMUSG00000000384.15	462	481	491	478	409	84	553	448	583	517	502	555	492	504	521	420	547	566	570	529	430	536	513	511	543	537	605	523	568	502	581	577	559	554	503	603	553	651	617	607	528	540	549	584	640	625	697	633
ENSMUSG00000000381.10	0	0	0	0	0	0	0	0	0	1	0	0	1	0	0	0	0	0	1	0	0	0	0	0	0	0	0	0	1	0	1	0	0	0	0	0	0	0	0	0	0	1	0	1	0	0	1	0
ENSMUSG00000095677.2	99	111	134	85	111	26	108	89	103	94	99	99	108	98	93	85	93	126	98	110	124	83	80	86	110	98	106	80	96	125	130	90	89	105	94	115	88	87	103	87	112	103	102	138	72	96	95	105
ENSMUSG00000041046.7	5	12	22	8	17	13	15	17	12	12	20	10	202	4	14	17	41	14	19	19	15	4	12	12	8	7	11	9	46	22	14	8	9	13	15	5	11	13	20	12	20	37	23	15	19	19	26	29
ENSMUSG00000041831.16	2	0	0	0	0	2	0	0	0	0	0	2	1	0	1	2	0	0	0	1	13	1	1	2	0	1	0	2	1	8	1	0	1	0	1	0	2	0	0	2	1	2	0	2	0	1	0	1
ENSMUSG00000002266.17	594	878	715	498	543	78	650	650	308	548	722	349	660	549	540	993	806	513	527	353	293	368	426	348	472	474	637	417	716	546	864	556	465	400	559	446	459	321	528	249	583	457	315	241	237	425	302	361
ENSMUSG00000041272.11	141	154	157	122	126	46	159	152	127	182	140	127	200	139	170	146	235	165	138	137	96	130	126	116	154	160	136	107	220	166	138	122	146	131	153	143	132	161	128	128	155	147	147	119	135	136	132	108
ENSMUSG00000002265.17	10951	12821	12750	10554	11102	1943	13418	13359	12144	13130	16219	11387	12887	12566	10747	16326	15594	13228	13265	10570	8697	11376	12393	10381	12020	11464	13241	9933	14944	11559	15801	11246	12948	11685	13640	11915	12480	11605	13648	9021	14163	13532	10686	8908	8872	12703	10626	10578
ENSMUSG00000050310.9	1003	1133	1033	935	1024	163	1084	1051	1102	1169	1074	1044	964	1046	1060	984	1300	1181	1074	899	984	1030	901	903	1098	1055	959	860	1000	1060	1133	780	1030	1185	975	1077	973	1007	1197	809	1078	1305	945	1231	1017	1107	1024	974
ENSMUSG00000051527.11	1070	1199	1183	987	927	181	1257	1196	920	1057	1409	984	1204	1086	965	1478	1420	1262	1090	861	738	952	1103	862	1136	1134	1177	824	1298	1067	1435	1061	1267	965	1151	1031	1107	1053	1125	735	1263	1275	893	709	698	1074	826	856
ENSMUSG00000073639.6	2504	2646	2536	2468	2236	621	2704	2244	2630	2500	2334	2445	2359	2470	2511	2206	2645	2841	2677	2381	2351	2425	2355	2363	3044	2937	2471	2319	2540	2759	2732	2376	2624	2777	2352	2715	2213	2803	2863	2321	2794	2906	2620	2857	2742	2770	2617	2380
ENSMUSG00000052397.8	287	324	256	207	268	285	371	277	353	301	326	311	247	251	286	202	286	385	339	405	702	361	305	376	288	314	339	339	347	490	374	296	370	342	321	304	357	380	285	358	320	390	484	493	482	346	463	499
ENSMUSG00000000766.18	28	44	32	20	27	1	40	32	33	39	42	46	43	31	34	47	34	32	45	30	22	35	29	24	42	37	43	43	60	54	43	37	43	18	40	38	37	21	36	22	33	19	44	31	31	35	45	21
ENSMUSG00000092094.5	14	13	17	7	9	0	25	19	9	12	13	10	14	15	17	13	30	17	15	10	6	4	10	9	12	12	30	14	24	11	21	9	10	5	6	5	10	6	17	4	12	12	5	13	3	6	10	7
ENSMUSG00000062393.13	54	110	123	17	75	12	83	165	13	94	230	32	169	42	98	238	166	70	34	68	22	14	22	16	14	13	64	38	180	83	92	37	115	13	106	24	75	15	55	32	80	43	18	12	9	46	28	53
ENSMUSG00000022146.12	88	128	76	57	92	13	69	57	80	72	45	73	73	79	69	57	51	78	75	66	186	145	81	96	80	125	72	110	58	164	100	62	86	117	67	94	73	117	127	96	68	198	104	156	107	137	126	180
ENSMUSG00000024952.13	360	452	415	404	355	99	529	414	602	459	487	572	408	481	457	368	475	471	640	574	561	576	505	523	513	533	566	453	612	538	526	615	569	543	537	676	573	717	581	580	504	416	644	595	777	620	747	696
ENSMUSG00000047810.9	113	134	107	132	94	32	122	113	195	132	143	139	88	105	122	85	139	148	185	188	159	152	151	173	154	157	172	121	129	139	151	169	178	175	132	215	184	214	165	191	153	153	210	189	207	209	235	190
ENSMUSG00000029754.13	5	1	3	1	2	27	7	5	4	13	13	6	5	4	2	21	13	7	7	5	1	3	6	2	3	4	4	6	1	6	12	6	21	4	4	5	9	0	2	6	4	7	2	2	2	2	2	5
ENSMUSG00000029755.10	3	7	2	0	2	10	4	0	4	3	9	4	7	2	1	8	4	2	0	2	1	0	2	0	4	2	4	3	2	3	5	1	4	1	0	2	1	2	0	0	0	5	1	3	1	1	4	5
ENSMUSG00000064065.15	154	166	172	125	134	61	199	219	115	167	260	134	190	173	161	218	233	190	136	143	93	100	118	90	138	125	188	135	210	166	280	126	173	115	183	99	170	93	155	80	182	169	114	100	58	137	95	121
ENSMUSG00000023806.10	206	191	171	157	166	44	180	177	162	196	211	153	180	155	180	204	198	193	222	184	147	159	168	150	180	165	205	166	213	212	222	180	178	186	187	164	183	202	188	141	188	244	193	159	150	178	150	181
ENSMUSG00000024953.17	3278	3264	3159	3521	3116	873	3566	2734	4083	3222	3271	3829	2946	3214	3170	2498	3316	3600	4145	3669	3553	3723	3607	3801	3887	3804	4102	3717	3727	4124	3608	3994	3713	4477	3458	4719	3534	4374	4389	3631	3341	3382	3839	4187	4582	3803	4119	3944
ENSMUSG00000038812.16	360	387	420	342	319	164	465	395	364	426	408	320	352	381	358	391	427	384	400	390	449	339	389	363	365	416	383	348	409	343	363	430	389	408	360	425	385	375	391	367	472	464	358	375	351	343	385	387
ENSMUSG00000024955.15	1162	1159	1043	1124	969	206	1327	921	1479	1074	963	1291	994	1189	1217	775	1119	1320	1490	1347	1258	1438	1334	1294	1497	1657	1522	1394	1396	1479	1300	1597	1246	1426	1325	1527	1223	1648	1514	1385	1245	1009	1143	1284	1672	1364	1592	1392
ENSMUSG00000050623.5	12	12	14	5	5	4	8	7	12	14	9	10	12	10	12	14	11	12	10	11	22	6	14	10	14	8	6	10	15	13	13	9	11	16	9	13	12	10	11	15	11	8	12	13	23	18	7	12
ENSMUSG00000024957.9	96	84	66	63	65	14	90	76	80	83	110	72	109	78	71	112	118	92	91	82	102	78	84	72	91	86	108	79	125	84	102	100	83	85	69	81	81	97	99	65	93	79	90	93	91	82	80	98
ENSMUSG00000047193.16	741	900	697	654	702	105	780	774	648	755	829	673	798	792	707	870	877	723	691	559	613	593	666	628	734	745	747	573	858	742	896	626	640	675	643	694	638	640	840	527	740	675	562	619	572	688	639	605
ENSMUSG00000061013.6	206	261	199	220	189	27	219	202	198	209	208	161	176	248	185	191	162	200	202	155	156	231	188	176	241	260	260	223	208	264	204	204	172	191	231	229	163	191	201	156	195	188	166	223	233	190	211	210
ENSMUSG00000024958.13	1159	1304	1213	1206	1045	214	1431	1101	1582	1220	1369	1477	1169	1214	1278	1056	1367	1459	1737	1478	1301	1404	1472	1286	1734	1677	1666	1494	1638	1615	1567	1709	1614	1643	1529	1686	1498	1849	1695	1482	1413	1306	1445	1532	1879	1522	1797	1630
ENSMUSG00000024959.14	323	328	337	304	304	82	373	307	376	348	370	343	349	271	306	307	351	380	372	342	356	350	365	356	337	310	362	297	322	413	378	352	372	385	357	384	384	383	415	341	361	352	373	399	375	382	431	397
ENSMUSG00000024960.9	484	526	407	488	421	106	513	382	574	414	454	573	424	432	520	341	513	586	682	658	833	566	521	565	600	636	635	592	638	871	642	703	630	702	600	680	614	765	589	600	547	524	696	762	880	688	862	782
ENSMUSG00000052031.8	308	308	311	307	277	98	379	310	312	349	293	248	356	344	346	320	371	304	347	254	270	344	317	269	397	359	321	279	354	316	369	336	292	359	280	343	291	376	327	253	372	339	255	254	301	302	320	288
ENSMUSG00000042505.6	315	332	369	315	313	53	365	279	333	311	283	306	276	349	314	334	323	395	308	261	238	327	320	319	425	384	302	285	307	372	313	314	296	398	269	370	281	322	347	277	343	376	292	326	338	363	327	297
ENSMUSG00000094724.8	29	40	27	24	23	8	38	33	29	29	31	31	31	51	30	24	32	40	32	37	26	25	27	28	37	43	28	22	34	29	29	33	26	37	33	44	25	35	46	22	37	37	24	35	35	32	34	33
ENSMUSG00000056612.7	303	286	305	291	254	111	291	213	328	249	264	280	244	261	268	205	228	303	299	307	297	301	264	321	318	312	323	306	291	338	308	318	314	365	261	369	286	349	329	275	273	337	332	364	365	338	322	314
ENSMUSG00000056629.16	1620	1672	1673	1615	1534	427	1778	1389	1805	1617	1711	1708	1530	1542	1501	1392	1710	1743	1932	1864	1725	1860	1797	1780	1875	1962	2025	1755	1918	2107	1875	1992	1843	2061	1837	2147	1848	2005	2032	1811	1788	1946	1988	2172	2237	1827	2006	1943
ENSMUSG00000051592.14	1	0	0	0	0	0	0	0	0	0	1	0	0	0	0	0	2	0	1	0	1	0	0	0	0	0	1	0	0	0	0	0	0	0	0	0	0	0	0	0	1	0	0	0	0	0	0	0
ENSMUSG00000024962.13	827	726	748	777	638	222	971	655	909	767	852	897	704	865	808	610	874	853	954	948	858	946	890	882	986	934	1051	873	946	948	944	1147	912	1083	895	1124	913	1138	974	969	913	842	912	901	1172	908	1161	999
ENSMUSG00000024963.12	318	328	301	280	237	59	323	235	315	309	301	260	254	308	256	268	351	349	335	301	266	279	287	301	314	326	311	255	297	340	355	340	319	413	296	375	295	319	355	307	329	345	319	376	328	324	354	322
ENSMUSG00000037349.9	134	162	148	148	127	25	147	99	172	159	143	166	125	155	156	107	141	130	161	168	182	144	161	144	194	166	142	143	149	156	141	151	157	211	166	162	132	183	164	149	151	136	163	180	180	141	167	140
ENSMUSG00000070837.5	3	1	1	2	2	0	2	1	1	2	2	4	3	0	1	1	2	2	3	1	4	0	1	3	3	2	1	1	0	2	3	2	2	0	1	3	1	2	3	1	0	1	2	3	1	0	1	1
ENSMUSG00000047656.9	172	215	172	190	194	40	186	177	166	160	191	186	156	194	203	154	237	226	230	180	184	195	193	167	228	217	189	182	206	219	186	193	195	239	208	218	192	213	206	168	204	217	213	205	239	204	192	174
ENSMUSG00000024965.9	128	163	159	157	109	24	207	130	190	141	128	155	122	153	145	75	145	169	201	222	201	222	148	186	184	207	190	155	167	186	150	194	193	233	168	222	159	213	178	192	165	199	200	240	247	192	227	186
ENSMUSG00000024966.9	4309	4584	4076	4254	3648	770	4676	3627	4590	4007	4234	4266	4058	4479	4452	4474	4560	4693	4935	4546	3410	4579	4358	4047	5490	5809	6098	4926	5602	5523	5608	5214	4707	4795	4584	4644	4438	5181	5154	4163	4870	4333	4179	4302	5090	4690	4899	4363
ENSMUSG00000036278.7	266	254	235	255	236	38	377	201	305	225	218	325	262	286	339	184	263	291	291	366	281	322	315	308	365	340	342	291	305	338	337	357	378	402	318	382	347	422	372	362	300	276	300	342	437	372	414	355
ENSMUSG00000020431.5	1317	1509	1410	1220	1167	478	1772	1465	1641	1682	1810	1562	1695	1659	1440	1748	2023	1926	1718	1541	1377	1535	1552	1284	2022	1931	2366	1848	2166	1864	1939	1780	1984	1352	1731	1538	1544	1778	1663	1407	1597	1541	1242	1344	1513	1761	1651	2424
ENSMUSG00000061802.6	7	10	6	2	3	0	9	10	4	2	12	5	1	3	2	3	3	5	6	7	5	2	8	3	5	3	3	4	3	6	4	5	6	3	9	5	9	4	7	4	1	10	11	12	10	4	3	6
ENSMUSG00000051285.17	2166	2509	2203	2184	2051	382	2272	1856	2255	2163	1707	2124	1914	2233	2227	1834	2286	2496	2345	2050	1937	2134	1822	2117	2579	2643	2138	2164	2224	2583	2438	2013	2130	2738	1917	2506	1946	2291	2463	1864	2227	2621	2046	2696	2293	2440	2273	2044
ENSMUSG00000054263.12	956	1043	888	936	772	153	927	790	1020	900	695	928	775	938	1020	708	849	1008	1048	976	919	1045	906	995	1162	1288	976	972	1043	1149	1048	970	938	1145	926	1144	845	1104	965	815	900	1063	1007	1240	1153	1057	1127	959
ENSMUSG00000047787.8	325	432	369	350	299	67	462	331	429	320	475	422	346	429	321	392	421	449	539	407	360	471	445	366	460	527	586	466	616	479	567	582	453	387	495	437	397	507	437	413	457	358	478	346	451	457	452	441
ENSMUSG00000062116.10	169	175	188	162	139	26	157	157	147	160	156	163	173	173	150	186	175	153	140	136	112	147	129	120	196	175	166	152	150	165	187	124	125	144	128	151	121	137	165	145	169	161	127	153	128	179	153	143
ENSMUSG00000015202.13	133	122	142	103	96	26	160	120	173	133	112	155	150	130	154	106	134	165	180	168	157	168	152	140	165	164	162	160	171	171	163	168	159	171	137	147	173	211	163	158	175	180	182	216	236	197	196	181
ENSMUSG00000063535.7	116	110	104	105	90	10	107	89	92	87	88	94	86	102	105	87	72	89	111	82	100	96	100	81	149	136	144	135	118	154	140	105	103	133	68	102	94	124	126	110	107	104	113	152	137	119	137	116
ENSMUSG00000004317.14	664	763	807	663	593	88	802	792	670	806	881	681	762	743	673	909	934	868	806	655	518	674	713	588	799	726	702	650	808	664	929	715	842	676	755	643	704	683	766	603	791	831	741	664	630	804	681	593
ENSMUSG00000023809.10	519	552	560	527	485	131	691	613	642	539	650	666	563	634	598	506	653	682	717	662	566	591	581	499	694	708	854	679	781	745	772	769	720	649	758	657	678	815	731	713	689	580	573	643	754	717	826	746
ENSMUSG00000034538.8	72	67	62	74	58	13	78	53	66	55	59	72	74	99	96	92	67	78	64	70	49	52	64	48	87	88	86	83	90	92	75	67	67	62	48	73	56	73	69	73	56	70	70	80	58	67	64	73
ENSMUSG00000087512.2	0	0	0	0	0	0	2	1	0	0	1	0	3	1	1	1	1	0	1	0	0	0	0	1	2	1	1	1	2	3	2	2	0	0	0	0	1	1	0	1	1	3	2	1	0	0	1	0
ENSMUSG00000032002.10	621	674	568	584	635	138	673	569	571	575	474	536	613	699	656	630	619	562	480	498	568	561	585	605	590	627	531	554	548	683	671	499	514	641	489	566	519	586	648	507	601	621	441	599	559	623	536	537
ENSMUSG00000020429.7	0	0	0	0	0	0	0	0	2	0	0	0	1	0	0	1	2	0	0	0	0	0	0	0	0	0	1	0	0	0	0	0	0	0	1	0	0	0	1	0	0	0	0	0	0	0	0	1
ENSMUSG00000024767.11	2605	2627	2814	2657	2444	720	3148	2581	3057	2887	3104	2923	2723	2685	2656	2745	3093	3082	3272	2840	2110	3003	3033	2807	3175	2965	3190	2678	3310	3009	3141	3229	3277	3218	3069	3412	3003	3403	3234	2889	3060	2973	3012	2935	3197	3196	3285	3167
ENSMUSG00000066838.7	250	268	238	190	212	57	275	221	185	217	259	164	239	255	224	241	257	236	185	190	191	177	152	199	220	194	277	230	238	267	283	203	212	237	232	228	208	209	236	175	192	258	189	260	172	214	184	218
ENSMUSG00000020427.11	95	115	103	71	91	40	118	115	98	101	98	73	113	76	80	91	99	93	74	77	381	111	100	95	108	92	97	79	90	147	115	94	93	87	80	91	83	89	101	95	98	172	88	113	88	137	85	155
ENSMUSG00000042961.13	43	47	41	41	48	71	50	57	74	57	60	61	53	61	60	48	62	61	62	80	246	46	61	83	54	54	48	81	60	116	88	72	51	86	74	75	69	79	71	70	76	75	67	137	98	88	156	177
ENSMUSG00000035885.5	2239	2169	2274	2113	2059	800	2452	1906	2540	2334	2372	2541	2184	2040	2280	1826	2379	2329	2439	2475	2219	2180	2235	2364	2592	2591	2561	2341	2342	2785	2303	2403	2631	2908	2322	2789	2470	2736	2721	2503	2420	2781	2921	3219	3034	2719	2573	2560
ENSMUSG00000024764.10	648	654	573	519	542	125	595	506	636	580	535	551	524	534	574	547	671	703	660	516	559	495	477	492	562	623	628	473	534	632	571	535	598	696	501	589	529	584	681	477	596	611	543	627	586	597	583	539
ENSMUSG00000095730.3	9	7	7	7	10	3	13	14	11	16	6	3	9	7	8	9	16	12	8	10	4	5	6	15	10	14	10	6	12	15	14	13	5	11	9	6	14	16	9	10	13	13	9	6	7	9	17	8
ENSMUSG00000024968.14	119	118	118	104	93	35	158	132	124	129	161	134	120	137	116	104	157	150	140	130	113	96	138	114	124	102	100	93	129	119	119	131	133	150	140	149	123	158	154	123	149	109	127	88	109	145	131	151
ENSMUSG00000050578.10	2	1	0	0	1	0	0	2	0	2	2	0	2	0	0	1	1	1	0	1	3	0	0	1	0	0	2	1	1	1	1	1	1	0	1	1	0	2	1	1	0	0	0	2	0	0	1	0
ENSMUSG00000024969.15	962	1003	935	843	890	248	1198	892	1014	929	1084	1039	971	973	1105	1052	1057	1043	1072	963	831	986	1053	858	1052	1056	1144	1030	1286	1158	1274	1244	1071	1021	1073	1052	1133	1173	1079	1056	1035	984	970	1051	1188	1035	1223	1250
ENSMUSG00000000605.9	2749	3044	2763	2747	2538	626	3539	2595	3249	3037	2896	3066	2708	2882	3027	2435	3151	3278	3208	2942	2865	3169	3088	2873	3591	3543	3122	2974	3036	3250	3398	3100	3116	3375	2973	3228	2991	3801	3423	2998	3192	3438	3304	3552	3650	3576	3454	3128
ENSMUSG00000040514.6	0	0	0	1	2	0	0	1	0	0	2	0	1	1	1	0	1	0	1	0	0	0	0	1	0	0	1	0	0	1	0	0	1	0	0	1	0	0	1	0	0	0	0	0	0	1	0	0
ENSMUSG00000070847.13	0	0	1	2	1	0	3	2	0	3	0	3	1	1	1	1	2	2	1	1	0	1	1	1	0	0	1	0	0	0	1	0	2	1	1	1	0	0	1	1	1	1	3	1	1	0	0	2
ENSMUSG00000071322.12	2	1	1	0	1	0	0	2	0	0	2	1	1	0	0	0	0	1	1	1	0	0	0	0	0	1	0	1	0	0	0	0	1	0	0	1	1	1	1	1	0	0	1	0	1	1	1	1
ENSMUSG00000049723.14	5	1	7	1	1	1	0	2	3	0	0	1	0	0	0	1	3	1	2	3	2	6	0	2	1	0	1	1	1	1	1	2	12	1	3	5	2	2	6	0	0	1	1	1	1	2	6	1
ENSMUSG00000057440.8	416	403	342	456	320	46	418	333	455	393	323	378	349	441	405	367	354	486	434	327	323	386	378	345	505	480	373	349	363	456	412	359	336	442	359	430	325	416	401	297	376	380	329	427	431	449	382	341
ENSMUSG00000024970.5	318	315	307	258	282	67	357	274	287	325	334	273	321	323	308	322	368	355	327	322	306	306	311	248	305	337	323	303	402	344	397	334	311	344	341	375	356	362	308	290	318	333	289	268	291	346	341	302
ENSMUSG00000056133.5	0	0	0	0	1	0	0	0	0	0	0	0	0	0	0	1	0	0	0	0	0	0	0	0	0	0	0	0	0	0	0	0	0	0	0	0	0	0	1	0	0	0	1	0	0	0	0	0
ENSMUSG00000027499.12	2142	2628	2432	1775	2170	522	2703	2632	1631	2612	2971	1764	2686	2167	2224	3112	2916	2272	1849	1470	1363	1547	1857	1716	1741	1598	1754	1459	2365	2018	2485	1568	2104	1715	2077	1838	2041	1530	2212	1206	2172	2197	1676	1390	1092	2020	1481	1611
ENSMUSG00000041620.8	0	0	0	0	0	0	0	0	0	0	0	0	0	0	0	0	0	0	0	0	0	0	0	0	0	0	0	0	0	0	0	0	0	0	0	0	0	0	0	1	0	0	0	0	0	0	0	0
ENSMUSG00000046269.17	186	218	223	162	209	61	289	302	247	235	327	214	306	216	227	311	294	203	229	228	182	219	255	200	226	186	259	215	316	235	339	235	271	203	294	228	302	264	292	219	274	236	229	176	219	279	235	292
ENSMUSG00000053080.10	469	525	558	550	555	151	695	555	684	523	642	649	476	519	514	388	520	547	678	603	734	585	679	572	606	615	626	527	619	743	647	645	561	672	594	708	664	696	722	637	626	695	693	858	814	704	798	945
ENSMUSG00000024758.15	14553	15080	15236	13424	12828	3188	18127	14771	15043	16431	16389	15034	15073	15697	15270	16101	18149	17287	16145	13952	11770	14801	15292	14038	17949	17328	16649	14871	16921	15504	17629	15314	17100	15884	15456	15370	15152	17300	16444	14158	17190	17884	15055	14481	15143	17333	15972	14561
ENSMUSG00000079685.10	11	12	7	4	5	0	6	5	2	6	3	4	5	6	4	6	7	6	6	1	8	2	4	10	9	10	4	7	6	12	9	5	3	7	4	8	3	6	6	7	8	8	6	9	10	4	6	9
ENSMUSG00000043613.8	6	3	0	0	0	0	0	0	0	0	0	0	0	0	0	3	0	0	0	0	0	0	0	1	0	0	0	0	1	0	0	2	0	0	0	0	0	0	0	2	0	0	1	0	0	0	0	2
ENSMUSG00000024759.14	1018	1227	1020	1016	932	186	1164	964	1100	1168	1038	1068	912	999	1099	894	1092	1129	1091	1005	1286	1039	1005	986	1135	1207	935	916	965	1319	1157	837	1085	1284	896	1182	1027	1173	1190	1010	1112	1357	1196	1502	1293	1262	1267	1116
ENSMUSG00000047562.3	0	0	0	0	0	0	0	0	0	0	0	0	0	0	0	0	0	0	0	0	0	0	0	0	0	1	0	0	0	0	0	0	0	0	0	0	0	0	0	0	0	0	0	0	0	0	0	0
ENSMUSG00000043542.12	1032	1101	985	975	971	192	1166	929	901	1017	1069	881	973	1033	966	1036	1160	1125	1008	838	774	992	950	827	1098	1077	1035	891	1013	1093	1139	866	981	959	941	953	843	1031	1154	680	1101	1130	815	839	848	1041	927	835
ENSMUSG00000096691.1	0	0	0	0	0	0	0	0	0	0	0	0	0	0	0	0	0	0	0	0	0	0	0	0	0	0	0	0	0	0	0	0	0	0	0	0	0	0	1	0	0	0	0	0	0	0	0	0
ENSMUSG00000061762.12	195	236	326	99	165	75	230	520	59	187	608	76	332	140	192	482	215	319	82	278	54	29	116	98	41	42	126	111	175	129	316	70	377	89	363	74	306	42	156	103	149	133	48	47	33	213	153	108
ENSMUSG00000039556.16	83	84	86	96	85	15	148	103	125	102	135	121	135	117	115	126	134	143	125	110	101	117	130	117	122	99	127	108	123	117	145	139	133	108	126	107	125	145	127	117	124	121	113	113	115	124	130	134
ENSMUSG00000060675.13	1671	1849	1597	1489	1371	246	1754	1191	1613	1602	1514	1574	1480	1579	1797	1310	1586	1753	1795	1756	1321	1531	1291	1508	1820	1923	1684	1692	1768	1934	1882	1673	1982	2216	1443	1766	1580	1847	1789	1684	1496	2074	2211	2611	2108	1927	1846	1512
ENSMUSG00000005800.3	0	0	0	1	1	14	3	0	0	0	0	0	0	0	0	1	0	0	0	0	1	0	0	1	0	1	0	1	0	0	0	0	2	0	0	1	1	1	0	2	1	0	1	1	1	0	0	1
ENSMUSG00000040329.14	5	4	4	5	4	4	5	11	5	3	8	5	4	4	6	4	4	3	5	4	5	2	5	6	5	4	5	0	8	1	5	7	6	3	9	4	5	3	5	4	9	8	7	6	6	6	4	4
ENSMUSG00000070323.11	0	0	0	0	0	0	0	1	0	0	0	0	0	0	0	0	0	0	0	0	0	0	0	0	0	0	0	0	0	0	0	1	0	0	0	0	0	0	0	0	0	0	0	0	0	0	0	1
ENSMUSG00000039521.13	8	15	15	15	9	0	10	14	20	10	16	8	9	13	5	8	9	8	7	14	9	6	12	5	14	6	7	6	7	14	5	4	6	7	11	7	12	16	18	4	9	10	9	9	7	13	10	12
ENSMUSG00000019796.12	1685	1673	1674	1668	1491	402	2222	1722	2004	1816	1906	2009	1804	1897	1842	1731	2187	2103	2150	1872	1604	2080	2067	1772	2293	2188	2355	1976	2195	1870	2186	2249	2149	1850	2041	2018	1981	2431	2201	1860	2089	1887	1720	1621	2044	2067	2235	2106
ENSMUSG00000031143.4	2	2	4	0	4	1	7	3	4	4	5	1	3	1	2	1	2	3	2	1	3	2	0	1	3	2	0	1	2	1	3	3	2	4	2	4	2	3	6	1	3	2	3	4	1	5	2	3
ENSMUSG00000024972.16	4	5	13	2	5	2	8	3	12	13	5	6	8	6	4	6	5	9	7	4	7	5	9	8	6	5	7	7	7	5	7	8	12	16	6	10	5	5	7	11	3	5	11	13	10	13	10	10
ENSMUSG00000031142.17	25	16	11	7	16	2	12	22	16	14	14	13	20	9	13	17	16	16	18	8	11	13	12	9	9	19	12	6	15	17	13	18	10	13	9	13	13	10	12	10	11	16	13	8	9	11	11	10
ENSMUSG00000024973.16	3	0	4	2	2	0	3	0	4	8	1	6	4	3	0	3	2	3	2	3	2	0	2	4	5	1	1	1	0	0	1	5	1	5	0	4	6	4	2	5	2	4	3	2	4	2	3	4
ENSMUSG00000019795.17	2884	2910	2936	2750	2488	546	3270	2709	3036	3085	2988	2830	2873	2877	2819	2825	3187	3174	3112	2705	2422	2758	2744	2667	3259	3141	3095	2641	3083	3084	3262	2886	3054	3171	2872	3185	2814	3232	3303	2489	2975	3093	2640	2861	2903	3197	2855	2664
ENSMUSG00000031144.15	9293	9320	9396	8973	8759	2795	11828	9773	10140	10334	11956	10138	10040	10092	8809	10333	11391	11015	11358	9752	8172	10389	10847	9196	10197	9920	11790	9454	11412	9053	11918	11641	11081	9526	11298	10261	11335	11562	11434	10064	11455	9028	9204	7760	9839	10557	10870	10623
ENSMUSG00000031145.15	27	26	18	29	23	4	25	20	31	33	21	33	20	32	25	16	31	42	32	42	63	31	28	32	25	29	28	32	29	42	31	32	21	40	27	49	27	37	31	29	41	37	38	49	42	22	54	42
ENSMUSG00000040034.15	105	111	88	90	103	16	100	105	99	98	92	107	95	88	91	90	89	107	83	77	94	74	89	90	95	86	85	90	78	98	96	80	84	98	90	103	69	117	118	88	73	111	84	93	75	96	71	78
ENSMUSG00000031146.6	42	55	29	22	33	32	36	43	30	17	30	24	20	29	28	37	28	24	41	43	111	35	29	51	33	28	24	25	38	70	54	37	36	37	16	37	40	41	36	61	47	48	46	70	62	47	44	74
ENSMUSG00000024757.7	0	0	0	0	0	0	0	0	0	0	0	0	0	0	0	0	0	0	0	0	0	0	0	0	0	0	0	0	0	0	1	0	0	0	0	0	0	0	0	0	0	0	0	0	0	0	0	0
ENSMUSG00000031147.8	12	16	5	10	7	0	8	7	10	18	8	10	7	13	6	8	9	11	15	9	19	19	13	17	14	15	10	16	13	13	15	10	9	18	13	14	16	15	22	24	22	27	18	34	23	31	28	26
ENSMUSG00000029752.12	1513	1498	1510	1439	1326	240	1617	1286	1486	1542	1524	1367	1447	1491	1387	1496	1606	1617	1577	1354	1235	1371	1451	1284	1634	1567	1535	1424	1495	1592	1700	1494	1539	1519	1548	1605	1440	1553	1621	1166	1521	1459	1271	1279	1376	1508	1326	1310
ENSMUSG00000040021.13	650	804	669	653	615	144	715	608	676	667	669	710	610	678	777	598	705	779	715	661	746	713	684	617	774	828	727	684	735	814	787	644	712	810	643	796	616	790	738	692	698	849	679	792	804	756	793	699
ENSMUSG00000031148.14	811	892	870	740	739	142	856	742	864	814	843	782	780	799	814	716	881	892	880	803	751	729	755	780	869	862	784	742	817	897	894	768	868	955	795	850	754	893	964	733	856	966	839	926	804	868	817	790
ENSMUSG00000039382.12	323	303	269	259	247	71	305	267	308	295	297	303	254	256	282	264	276	310	278	277	261	302	291	234	287	344	307	280	277	327	326	269	288	336	243	298	265	290	333	254	285	330	288	329	324	306	302	280
ENSMUSG00000019794.13	200	241	212	168	158	49	175	177	193	197	163	143	185	193	202	162	155	171	152	165	205	169	162	186	188	212	216	170	181	265	214	186	205	212	151	176	147	159	177	167	192	200	211	250	178	216	179	172
ENSMUSG00000031149.7	550	571	583	541	506	121	623	492	553	656	609	543	546	646	544	544	682	688	580	575	391	575	581	499	653	716	640	527	565	576	652	652	648	573	558	602	543	630	634	526	698	692	546	517	602	643	602	551
ENSMUSG00000031150.13	130	141	133	107	113	25	144	130	131	121	186	122	142	124	139	143	164	154	157	140	127	120	132	127	112	149	149	119	179	150	155	158	141	145	165	146	162	132	149	147	142	139	135	120	118	171	151	170
ENSMUSG00000071984.10	48	46	35	38	47	16	46	49	42	40	47	51	40	41	68	39	56	45	60	60	45	35	48	34	38	45	58	50	58	50	56	53	43	68	59	36	59	57	63	52	38	50	40	55	50	46	79	68
ENSMUSG00000000134.17	485	506	516	475	424	131	603	515	585	511	615	558	501	494	538	501	599	622	713	587	426	561	644	556	614	569	611	540	601	523	616	632	639	556	609	622	541	698	579	627	593	597	652	563	667	595	714	672
ENSMUSG00000050912.15	408	499	435	366	340	64	515	386	464	505	412	501	387	415	507	312	474	512	522	552	603	447	408	495	503	547	439	497	397	597	541	472	564	720	409	552	556	651	639	600	479	766	715	905	763	690	661	688
ENSMUSG00000040006.13	290	275	266	281	259	95	267	232	255	279	260	257	260	274	304	212	283	307	282	293	454	234	240	300	291	297	263	283	277	465	308	254	298	400	288	345	272	290	356	244	274	359	309	422	311	348	339	343
ENSMUSG00000096399.1	0	0	0	0	0	0	0	0	0	0	0	0	0	0	0	0	0	0	0	0	0	0	0	0	0	0	0	0	0	0	0	0	0	0	0	0	0	0	0	0	0	0	0	0	0	1	0	0
ENSMUSG00000031153.16	1561	1842	1696	1559	1512	323	1969	1523	1804	1694	1911	1638	1621	1677	1583	1647	1888	1761	1866	1693	1497	1699	1697	1551	1889	1900	1938	1639	1869	1843	1998	1809	1917	1977	1764	1817	1714	1979	1947	1572	1719	1856	1762	1905	1838	1849	1858	1717
ENSMUSG00000015757.10	647	778	705	593	577	144	658	566	673	678	660	573	665	725	629	641	686	670	607	552	518	586	563	559	702	758	680	612	685	804	781	570	682	722	568	717	596	604	700	548	649	710	660	696	619	698	595	540
ENSMUSG00000022144.4	5	11	8	11	11	1	10	8	17	13	4	16	11	7	7	6	8	12	7	9	8	11	14	12	13	14	13	8	7	10	23	12	4	12	18	10	14	14	18	13	18	11	3	18	10	25	13	16
ENSMUSG00000025278.9	1923	2770	2188	2144	2171	302	2133	2078	2375	2209	2395	2112	2035	1937	2136	2065	2381	2270	2429	2009	1850	2005	1904	1984	2071	2325	2183	1932	2364	2394	2449	2163	2209	2735	2278	2508	2161	2265	2402	1963	2056	2290	2348	2346	2245	2255	2403	2495
ENSMUSG00000057367.12	730	881	675	654	624	141	717	623	680	645	619	581	680	657	699	645	655	690	690	567	637	618	584	625	702	894	704	603	733	822	746	653	656	795	569	717	569	685	794	546	610	773	633	864	642	713	711	604
ENSMUSG00000009731.4	171	187	172	161	135	26	228	147	200	214	192	218	169	189	184	173	232	206	225	202	168	185	201	191	242	218	230	194	260	189	235	242	203	213	213	204	195	263	225	208	196	203	190	197	245	201	254	211
ENSMUSG00000039981.6	2	1	3	3	2	2	0	0	0	4	4	0	1	3	1	1	3	3	3	5	2	1	0	1	2	3	1	0	4	3	1	2	4	2	2	4	2	3	3	1	1	3	4	3	0	2	1	2
ENSMUSG00000031154.15	1125	1280	1067	1078	1105	267	1432	1011	1212	1098	1245	1219	1158	1142	1224	1090	1344	1256	1283	1221	1068	1246	1261	1125	1260	1361	1360	1199	1378	1387	1467	1404	1345	1437	1289	1292	1275	1446	1424	1243	1199	1226	1209	1276	1457	1297	1472	1287
ENSMUSG00000042460.5	345	369	378	373	335	58	407	348	379	374	315	385	334	380	415	308	365	371	367	299	324	344	364	393	439	430	344	331	378	399	399	315	368	434	294	377	323	469	370	340	406	447	425	469	414	404	426	352
ENSMUSG00000032000.17	69	82	57	50	55	26	57	55	78	68	72	75	51	72	75	52	60	84	72	78	116	80	58	92	81	106	67	79	41	113	53	69	58	111	56	97	60	74	91	85	75	99	99	136	80	92	105	100
ENSMUSG00000024283.15	1487	1544	1404	1330	1251	291	1739	1360	1424	1465	1436	1404	1442	1566	1516	1460	1572	1531	1487	1200	1175	1420	1470	1350	1666	1715	1589	1385	1597	1672	1662	1383	1586	1618	1388	1532	1313	1648	1572	1246	1608	1776	1416	1567	1431	1555	1529	1505
ENSMUSG00000039828.7	447	504	444	475	419	96	495	420	517	458	487	496	466	437	500	453	567	517	580	466	404	507	498	468	566	540	497	442	541	535	513	504	569	564	544	576	494	560	597	449	507	552	529	546	557	516	543	491
ENSMUSG00000031155.16	418	456	426	371	356	137	446	373	364	379	534	358	430	426	392	441	462	424	454	367	298	398	388	356	422	425	506	403	517	443	549	505	416	354	429	395	401	407	423	341	509	402	346	324	339	380	388	373
ENSMUSG00000031156.18	424	454	481	411	408	107	602	415	528	493	544	505	456	483	501	431	522	536	594	556	429	418	484	437	552	531	574	515	588	536	592	595	586	555	523	513	557	600	581	609	491	515	519	601	634	592	562	527
ENSMUSG00000031157.10	801	831	861	792	761	202	1062	814	836	873	1121	878	860	835	808	863	1001	883	990	910	671	840	823	778	849	825	1051	889	1025	1004	1137	955	1030	1024	986	939	954	963	1012	887	982	958	1005	926	899	1033	998	950
ENSMUSG00000031158.11	302	338	332	326	308	81	365	287	349	309	420	326	349	304	295	329	383	335	388	381	323	299	320	322	338	279	378	304	375	354	420	387	392	398	323	331	357	364	383	364	359	319	374	376	375	357	342	355
ENSMUSG00000015755.16	1060	1246	1069	1022	957	264	1375	935	1141	1130	1109	1155	1051	1117	1250	925	1212	1134	1242	1115	1039	1090	1079	1153	1452	1460	1229	1194	1294	1312	1348	1263	1231	1459	1058	1212	1189	1346	1193	1215	1215	1451	1374	1571	1505	1258	1426	1258
ENSMUSG00000039278.10	6303	5763	5701	5970	5918	1778	7564	6215	6733	6462	8122	7083	7059	6348	6423	6543	7358	6921	7846	8149	7034	6700	7180	6178	6930	6415	7773	6504	8437	7023	7800	8712	8035	6576	7936	7955	8216	8086	7448	7739	7457	6273	7065	6245	8045	7516	8598	8531
ENSMUSG00000031160.4	0	0	0	1	0	0	0	0	0	0	0	0	0	0	1	0	1	0	2	0	0	0	0	0	1	0	0	1	0	0	0	0	0	1	0	0	0	0	0	0	0	0	0	0	0	0	0	0
ENSMUSG00000033450.8	40	63	54	45	51	11	66	42	65	38	48	55	52	51	56	49	42	40	54	45	54	60	43	66	65	74	46	47	41	52	57	41	57	80	48	59	47	46	48	46	65	56	68	68	58	57	50	48
ENSMUSG00000031161.15	826	936	869	782	772	145	1005	816	980	813	1062	876	790	823	884	973	1090	970	1089	913	757	909	926	794	1029	989	988	848	1163	943	1126	1004	1014	1038	998	1023	995	1065	1046	890	953	936	936	883	1012	977	1008	1007
ENSMUSG00000053110.13	340	400	307	334	279	155	399	272	355	304	268	357	251	322	382	201	299	355	339	374	605	371	359	392	475	511	423	419	422	588	444	425	356	474	326	417	334	487	379	394	348	401	430	571	554	424	549	549
ENSMUSG00000073471.3	291	318	298	269	276	72	345	279	294	308	328	271	295	272	270	315	342	335	338	278	241	242	307	263	306	298	351	277	357	350	426	297	310	302	312	300	310	307	296	223	337	362	326	293	284	340	301	288
ENSMUSG00000031162.14	0	1	0	0	2	0	0	0	0	1	0	0	0	0	0	0	0	0	0	0	1	0	0	0	0	0	1	0	0	1	0	0	0	0	0	0	0	0	0	0	0	1	0	0	0	0	0	0
ENSMUSG00000012428.9	11	26	8	13	4	7	9	10	15	13	9	10	11	14	8	9	10	15	16	13	23	13	13	9	6	18	10	11	12	20	14	14	8	20	10	9	11	20	20	18	25	23	9	15	8	23	21	20
ENSMUSG00000025279.7	0	0	2	0	0	1	0	1	0	0	0	1	1	2	0	1	0	1	0	0	0	1	1	1	0	1	1	0	0	2	0	1	2	1	0	0	1	0	1	1	2	2	0	2	0	0	2	0
ENSMUSG00000020609.14	0	1	1	0	0	2	0	0	1	0	0	0	1	0	0	0	0	0	0	1	1	2	0	0	0	0	0	0	1	0	0	0	1	1	0	0	0	0	2	0	0	1	0	2	0	0	0	0
ENSMUSG00000068794.7	13	23	21	15	16	6	30	16	24	12	12	16	18	18	17	6	16	14	28	11	16	16	18	16	13	16	10	13	16	16	14	12	15	21	13	31	22	27	23	22	19	22	20	34	15	19	24	25
ENSMUSG00000025277.14	643	700	657	692	556	113	703	498	764	609	493	706	624	669	694	427	651	735	777	694	511	745	690	718	915	887	869	779	793	872	757	737	685	887	641	758	615	879	790	667	672	711	717	902	897	781	848	700
ENSMUSG00000031163.2	11	11	14	14	4	1	11	12	10	13	11	5	8	6	6	14	7	8	15	14	2	7	9	9	12	6	6	5	11	14	7	7	8	16	7	6	6	12	7	5	14	9	11	5	10	10	10	5
ENSMUSG00000053070.5	118	133	112	93	82	23	89	114	77	102	117	91	124	117	110	141	122	104	84	83	78	90	96	97	123	128	125	92	126	115	152	77	76	81	60	84	83	81	109	63	109	107	92	79	60	95	71	84
ENSMUSG00000003161.15	1342	1424	1260	1283	1205	296	1661	1244	1429	1359	1456	1350	1310	1362	1333	1280	1499	1526	1552	1376	1280	1339	1368	1427	1487	1487	1422	1324	1355	1567	1621	1475	1616	1737	1347	1549	1524	1600	1617	1379	1535	1631	1685	1909	1643	1653	1623	1496
ENSMUSG00000039231.18	181	226	215	162	167	49	220	205	173	220	238	167	203	176	191	220	232	232	213	188	147	185	180	158	184	183	186	160	239	205	236	186	246	213	207	207	207	198	200	189	245	206	151	200	164	220	203	193
ENSMUSG00000063590.3	0	0	0	0	0	0	0	0	0	0	0	0	0	1	0	0	0	0	0	0	0	1	0	1	0	0	1	0	0	0	0	0	1	0	0	0	0	0	1	0	1	0	0	0	0	0	0	0
ENSMUSG00000040537.17	2954	3443	3191	3041	2835	475	3672	3033	3183	3412	3308	3060	3047	3311	3181	3197	3837	3617	3359	2574	2395	3136	3141	2925	3689	3639	3419	2907	3640	3293	3602	3009	3213	3239	3162	3214	2958	3381	3551	2672	3415	3674	3035	2975	2996	3486	3053	2860
ENSMUSG00000040729.8	255	258	191	203	229	39	261	249	228	257	237	238	216	272	239	254	285	249	223	192	188	221	208	228	261	254	269	245	268	233	253	198	232	243	191	253	207	227	269	205	245	268	177	193	225	252	214	208
ENSMUSG00000023156.4	564	585	556	542	533	124	663	516	608	539	512	568	526	550	573	472	572	660	610	494	526	568	535	507	668	677	608	516	565	690	640	534	581	676	524	586	502	672	652	525	544	680	526	676	666	613	600	561
ENSMUSG00000031165.6	55	61	50	61	38	12	79	42	65	55	39	51	35	39	45	23	40	56	76	63	50	53	47	72	59	71	69	61	46	75	62	67	53	71	45	69	62	61	63	66	58	73	89	88	85	59	79	60
ENSMUSG00000033885.15	1079	1148	997	906	828	162	1097	887	1060	1030	1027	996	941	1057	939	952	1128	1127	1164	979	744	1044	1041	938	1204	1231	1239	1069	1166	1204	1223	1208	1094	1127	1069	1091	1014	1239	1145	922	1137	1102	1062	1090	1133	1116	1164	1070
ENSMUSG00000022142.8	423	488	444	378	386	76	435	401	386	468	397	428	380	470	421	417	404	448	430	333	343	363	345	344	446	424	392	357	417	456	443	349	404	436	362	450	356	404	473	316	403	473	388	413	361	431	406	357
ENSMUSG00000095687.2	9	9	8	9	10	3	13	4	8	10	13	9	8	9	10	10	8	8	11	11	13	8	10	17	10	6	9	8	10	13	14	5	9	7	11	16	11	7	8	7	14	11	12	15	9	5	10	9
ENSMUSG00000031166.13	2201	2537	2145	2180	2136	572	2700	2208	2778	2411	2613	2556	2182	2262	2297	2104	2576	2607	2777	2491	2440	2582	2522	2379	2691	2757	2731	2500	2596	2701	2922	2740	2862	2948	2481	2752	2600	3155	2820	2542	2661	2610	2788	3017	3098	2929	2952	2833
ENSMUSG00000031167.16	1683	2096	1997	1636	1494	473	1817	1799	2036	2115	1652	1950	1671	1705	1557	1570	1786	1724	1729	1551	1540	1465	1599	1720	1266	1385	1149	1107	1489	1549	1561	1242	1842	2132	1532	2252	1594	1759	1784	1513	1526	1881	1758	1965	1677	1888	1803	1730
ENSMUSG00000041261.9	483	494	445	555	452	82	461	390	603	404	433	470	346	470	398	343	444	441	606	405	377	540	575	589	616	666	505	440	546	517	564	537	450	591	436	668	469	628	577	449	590	555	452	517	541	613	496	440
ENSMUSG00000039201.9	137	156	125	123	110	16	182	125	136	115	166	138	129	155	146	155	156	146	142	119	131	135	139	122	164	148	160	140	151	130	174	181	161	153	148	148	124	154	148	131	165	134	140	130	129	155	143	163
ENSMUSG00000075044.13	2	0	1	2	0	0	3	0	1	0	1	4	2	3	1	1	1	1	3	1	0	2	0	2	1	1	1	2	0	2	3	2	1	1	1	2	1	2	0	0	1	0	0	3	0	2	1	0
ENSMUSG00000069135.11	485	552	463	485	410	84	521	394	526	488	434	523	439	507	509	419	509	509	485	403	404	510	454	454	603	589	535	468	491	537	553	468	459	550	446	570	454	523	550	398	469	553	444	503	495	554	484	418
ENSMUSG00000021748.9	2907	3049	2891	2911	2563	556	3109	2439	3055	2823	2723	2847	2548	2872	2707	2517	2943	3023	3174	2836	2531	2720	2760	2634	3179	3160	3138	2812	2976	3264	3267	2810	3017	3383	2818	3351	2671	2975	3318	2477	2774	2966	2650	3156	3027	3104	2833	2649
ENSMUSG00000039801.7	1133	1533	1232	1119	1087	216	1233	1144	1199	1273	1422	1097	1259	1198	1182	1531	1518	1323	1199	1051	908	1082	1033	1026	1188	1263	1236	1056	1485	1302	1462	1170	1194	1396	1171	1217	1176	1202	1315	956	1303	1218	1080	1111	1001	1131	1097	1156
ENSMUSG00000070844.11	0	0	0	1	0	0	0	0	0	0	0	0	0	0	0	0	0	0	0	0	0	0	0	0	0	0	0	0	0	0	0	0	0	0	0	0	0	0	0	0	0	0	0	0	0	0	0	0
ENSMUSG00000031168.14	289	281	293	252	216	65	310	228	276	312	313	232	279	285	280	289	285	306	262	258	315	228	225	268	300	296	319	306	295	348	336	267	295	338	267	274	307	306	329	257	290	385	344	396	368	361	317	263
ENSMUSG00000031169.13	501	573	517	514	506	122	655	494	643	596	624	593	525	545	538	482	623	676	713	627	469	577	602	539	644	631	704	590	627	640	650	659	673	685	628	707	620	653	695	588	628	615	637	660	729	641	702	671
ENSMUSG00000052551.16	1085	1078	983	953	944	134	1422	1058	1187	1345	1097	1230	1093	1146	1006	827	1209	1220	1077	1134	626	1085	1013	750	1144	1051	1139	982	939	883	1269	842	1210	1090	1139	921	1107	1133	1347	1062	1053	1294	779	822	856	1561	1115	1011
ENSMUSG00000047712.8	283	281	290	322	258	103	330	318	375	293	313	353	281	299	299	207	299	345	425	340	501	411	420	409	423	437	405	317	438	502	376	473	385	378	364	432	370	511	394	356	407	312	316	391	467	351	401	390
ENSMUSG00000037669.15	706	701	628	692	578	99	796	560	693	692	618	681	611	681	720	586	651	795	753	683	595	664	574	666	862	857	796	730	741	850	799	718	755	810	620	732	669	779	854	671	768	884	798	951	816	837	781	679
ENSMUSG00000042447.13	326	387	334	342	289	77	391	331	353	385	358	332	332	386	344	352	397	360	410	345	328	289	332	348	365	353	345	309	347	336	388	323	397	367	367	355	333	377	416	339	342	379	374	427	387	369	365	302
ENSMUSG00000021752.13	458	395	466	385	398	150	514	351	381	421	495	354	408	450	364	472	486	432	429	367	382	360	370	313	400	392	475	384	418	394	550	358	427	441	433	430	403	381	462	324	436	473	329	354	307	425	353	366
ENSMUSG00000021751.13	2	0	4	4	2	0	1	0	5	2	3	2	0	2	2	1	4	2	4	1	0	2	2	1	0	2	2	1	1	1	1	2	5	4	1	5	1	2	2	0	4	1	1	0	3	2	2	4
ENSMUSG00000040899.14	0	0	1	1	0	0	0	2	1	1	0	0	0	4	0	2	0	1	1	0	4	0	0	0	0	1	1	1	1	1	1	0	0	1	2	1	1	0	1	0	2	0	2	2	0	0	0	1
ENSMUSG00000031171.11	339	370	330	263	301	51	344	270	316	313	340	313	316	281	326	309	353	355	382	317	269	304	280	296	341	329	385	320	363	408	422	330	315	380	317	330	290	320	358	291	344	362	335	373	341	358	317	309
ENSMUSG00000012483.4	145	163	139	153	136	30	142	146	159	139	112	132	127	128	130	114	117	129	142	124	157	119	117	132	139	146	109	128	148	181	158	129	145	169	124	154	118	139	176	132	152	156	112	161	150	149	143	137
ENSMUSG00000089862.8	490	532	519	416	377	127	537	450	417	523	505	368	504	461	495	503	579	507	437	371	296	398	456	353	513	436	410	348	478	419	515	400	513	504	418	419	354	454	485	340	516	516	386	364	320	443	363	363
ENSMUSG00000031170.14	17	59	23	29	26	9	39	21	32	25	30	43	26	22	29	20	46	76	50	76	161	80	42	52	32	52	41	64	33	55	62	39	59	52	36	47	69	64	104	55	42	197	39	72	58	90	78	151
ENSMUSG00000023861.17	863	943	932	915	889	174	915	739	943	840	689	921	767	993	862	637	837	981	894	838	603	816	776	851	984	986	807	763	823	1013	830	885	816	1081	757	1056	748	986	1010	827	810	904	812	1016	968	928	898	768
ENSMUSG00000022141.7	1012	1199	907	908	874	148	1067	798	994	995	986	896	794	977	1072	879	1054	1064	1020	911	879	970	889	959	1134	1267	1095	966	1113	1350	1205	937	997	1101	919	1043	878	1007	1077	806	958	1150	993	1249	1041	1046	1029	1002
ENSMUSG00000021750.16	2028	2307	1741	1552	1515	654	1844	1453	1478	1306	1474	1473	1539	1782	1772	1611	1679	2433	1696	2133	1418	1954	1392	1623	2224	2850	2674	2258	2301	2778	2216	1654	1843	1567	1795	1787	1593	1659	1616	1282	1847	2345	1908	1588	1837	1748	1689	1803
ENSMUSG00000037660.5	3	2	4	4	4	1	6	8	4	2	5	8	4	5	2	4	4	6	4	8	3	6	4	4	5	3	3	6	2	4	2	4	4	2	7	2	6	4	6	4	3	7	4	5	6	2	9	5
ENSMUSG00000073468.12	776	859	742	726	717	142	774	642	803	752	693	801	703	769	757	643	751	723	905	766	749	715	717	796	739	844	802	757	868	968	875	797	808	995	660	859	812	853	925	815	669	846	966	1201	1062	896	919	825
ENSMUSG00000020605.9	215	235	231	192	168	55	247	196	237	241	230	245	181	252	228	152	249	258	273	224	212	205	202	202	274	225	251	229	225	218	255	265	235	243	219	225	259	279	223	271	236	239	278	312	291	276	301	246
ENSMUSG00000052562.15	0	0	2	1	0	0	0	1	2	1	2	0	0	1	1	1	1	0	4	0	0	0	1	0	0	0	0	0	0	0	0	0	2	0	1	1	0	1	1	3	1	3	0	0	2	0	1	1
ENSMUSG00000055945.8	1930	2108	1776	1906	1858	292	3111	2139	2447	2594	2668	2838	1992	2005	2418	1744	2446	2172	2512	2556	2229	2404	2420	2261	2509	2253	2306	2432	2427	2157	2635	2776	3183	2787	2226	2026	3584	3630	2580	3603	2416	2770	3817	4005	4343	3448	3902	3285
ENSMUSG00000021749.6	0	0	0	0	0	1	1	0	0	0	0	0	0	0	1	1	0	0	0	0	0	0	0	0	0	0	0	0	0	1	1	0	1	0	1	1	0	0	0	1	1	1	0	0	1	0	0	0
ENSMUSG00000058159.14	17	15	27	14	13	5	15	24	12	28	26	15	34	31	19	21	29	21	24	19	15	19	22	19	14	10	25	13	20	25	32	12	30	31	23	25	21	11	16	25	26	29	15	36	17	22	31	19
ENSMUSG00000025909.16	328	377	326	356	286	43	330	332	338	335	328	298	363	352	336	382	418	389	345	286	244	348	321	357	370	376	323	273	375	336	377	289	334	321	322	350	312	333	372	250	334	342	289	307	291	333	325	307
ENSMUSG00000002297.16	24	44	31	30	30	5	24	31	27	27	22	18	32	27	21	29	24	18	20	29	27	24	21	29	34	22	24	27	24	22	21	36	20	29	36	25	21	25	28	33	24	37	16	28	26	27	27	32
ENSMUSG00000022715.3	0	9	5	2	1	4	6	10	1	5	10	6	11	2	6	7	10	5	4	8	3	7	5	1	4	0	5	4	14	11	3	6	7	2	3	4	3	1	6	1	2	1	4	0	1	3	6	10
ENSMUSG00000079705.4	0	0	0	0	0	0	0	0	0	0	0	0	0	0	0	0	0	0	0	0	0	0	0	0	0	0	0	0	0	0	0	1	1	0	0	0	0	0	0	0	0	0	0	0	0	0	0	0
ENSMUSG00000054099.11	385	445	345	375	402	59	442	371	396	427	331	356	333	376	360	340	390	447	372	351	336	422	333	365	434	415	372	304	365	426	429	319	372	404	357	371	369	391	471	313	413	472	324	398	386	477	405	367
ENSMUSG00000021747.12	118	179	129	131	117	28	187	130	185	179	137	185	140	167	184	142	208	183	182	146	112	180	146	148	211	186	168	191	168	133	153	153	191	170	155	157	154	196	172	154	164	184	132	135	164	198	162	156
ENSMUSG00000020422.14	2603	2972	2294	2393	2093	386	2976	1842	2773	2270	2199	2763	1990	2606	2877	1733	2280	2913	3082	3030	2410	3069	2443	2616	3250	3974	3517	3125	3445	3540	3468	3307	3084	3223	2765	2972	2673	3242	2596	2893	2476	3062	3830	3726	4004	3099	3366	2769
ENSMUSG00000062327.10	0	1	1	2	3	0	1	1	1	5	1	4	0	0	0	2	1	0	3	1	3	4	2	1	1	0	1	0	1	0	1	0	1	2	0	4	1	0	0	1	0	5	2	3	2	1	3	3
ENSMUSG00000039345.16	251	225	266	243	243	31	260	204	283	242	250	276	215	225	239	237	252	261	276	239	203	219	226	212	250	219	243	213	237	238	281	224	263	290	223	255	224	259	299	219	229	226	259	238	256	246	251	214
ENSMUSG00000040570.14	381	430	433	379	424	76	492	469	399	447	518	381	483	448	435	493	525	428	419	374	273	357	387	343	443	397	397	321	494	399	440	315	444	334	420	420	413	420	445	342	466	416	341	297	295	418	348	357
ENSMUSG00000054364.5	4200	4128	3891	4238	3969	980	5972	4207	5466	4867	5343	5468	4416	4278	5092	3466	5417	5315	6014	6359	4939	5571	5043	5085	5111	4784	5070	4878	4940	5002	5382	5830	6539	6034	5317	5193	6754	6940	5460	6762	5513	5203	7250	7658	7901	6263	7190	6113
ENSMUSG00000027500.10	5418	5423	5437	4507	5036	1130	6148	5081	4720	5766	5838	4594	5474	5425	4767	6041	6469	5711	4858	4235	3531	4558	5040	4079	5098	4858	5169	4269	5222	4761	6177	4584	5202	4846	5127	4736	4799	4656	5747	3750	6005	6023	4121	3517	3452	5296	4071	4027
ENSMUSG00000029638.17	44	55	45	43	51	3	62	42	54	42	32	53	45	58	39	46	50	44	51	31	57	41	50	49	39	40	41	38	43	68	59	58	52	64	43	57	58	52	54	38	44	43	31	60	54	52	51	53
ENSMUSG00000057880.12	9983	11386	9980	10697	8906	1482	12606	9648	12988	10965	10675	12184	9435	11429	10782	8641	11605	13252	13969	12024	8628	12868	12705	11684	15224	15262	14054	11867	13102	11838	12806	13368	12535	12333	12135	13301	11422	15317	12934	11733	12892	12249	13027	12197	14543	13203	13623	12086
ENSMUSG00000023868.17	576	688	683	570	551	264	826	733	724	765	870	668	697	749	602	853	910	817	729	619	454	703	724	586	714	685	845	657	797	689	906	633	843	649	834	692	723	698	718	568	832	814	661	515	501	697	580	610
ENSMUSG00000020600.13	6	7	6	9	4	3	7	7	5	9	5	7	5	6	7	1	10	3	6	2	4	6	8	6	7	6	8	10	7	6	6	5	2	4	6	3	0	6	8	12	8	12	4	9	12	6	13	5
ENSMUSG00000047187.9	3794	3872	3695	3560	3573	950	4499	3684	3815	3956	3733	3776	3965	4041	4008	3993	4566	4208	3698	3566	3494	3856	3989	3745	4487	4232	3710	3413	3901	4039	4272	3709	4125	4197	3623	4081	3811	4104	4262	3413	4337	4602	3374	3873	3814	4167	3888	3663
ENSMUSG00000031997.9	358	296	345	210	343	79	393	324	172	334	424	181	360	326	153	489	382	305	279	167	167	170	291	135	158	131	350	170	191	138	541	238	232	146	283	109	313	151	369	129	433	368	151	35	17	277	79	228
ENSMUSG00000079701.7	0	0	0	0	0	0	0	0	0	0	0	0	0	0	0	0	0	0	0	0	0	0	0	0	0	0	0	0	0	0	0	0	0	0	0	0	0	0	0	0	1	0	0	0	0	0	0	0
ENSMUSG00000063796.9	197	247	185	244	296	98	310	226	360	301	265	356	158	201	169	125	254	305	257	284	2160	266	283	451	236	220	199	257	206	1075	305	203	265	458	221	405	372	411	479	374	425	510	391	816	627	517	617	701
ENSMUSG00000001300.16	142	171	179	134	143	104	181	183	161	121	168	134	153	186	162	161	149	149	151	142	325	166	175	154	205	192	229	149	229	281	193	175	171	177	155	182	173	172	179	142	196	163	159	180	157	165	240	291
ENSMUSG00000024650.5	15	84	19	28	15	69	30	14	41	35	18	76	42	59	83	7	44	83	62	169	1361	34	64	38	63	55	23	130	50	557	95	51	55	113	19	58	53	58	53	57	54	69	33	289	125	71	191	253
ENSMUSG00000062995.12	668	674	687	589	600	137	820	660	646	741	806	684	731	675	614	726	851	799	693	617	469	590	696	559	617	550	735	529	621	614	790	637	751	699	752	645	699	649	752	520	765	799	529	438	531	754	544	624
ENSMUSG00000043140.10	455	492	477	462	384	83	567	470	508	517	510	471	456	462	430	462	560	495	569	476	422	511	474	428	489	475	503	380	521	502	500	480	518	571	494	554	514	573	579	456	503	555	492	504	535	566	526	460
ENSMUSG00000005360.14	5010	5609	4977	4375	4641	1084	6457	5108	6040	5058	5802	5543	4705	4905	5575	3887	5333	6008	5865	5618	5196	5567	5246	5467	5689	5864	5761	5397	5882	5982	6894	5151	6546	6499	5556	5430	5929	6706	6216	6042	5932	7013	7195	7127	6297	7087	6959	6670
ENSMUSG00000022711.16	420	452	403	379	417	71	481	383	484	445	420	420	341	392	411	321	405	446	437	418	406	424	386	393	420	466	432	375	411	552	458	398	441	553	392	454	414	502	464	422	419	509	514	581	568	520	487	464
ENSMUSG00000008393.9	1786	1947	1819	1668	1579	323	2360	1587	2013	2079	1948	2120	1673	1775	2137	1374	2017	2119	2058	2346	1693	2016	1791	1691	2103	2132	1923	1978	1844	1991	2081	1911	2527	2402	1907	1855	2141	2333	1882	2369	1767	2465	2963	2818	2751	2453	2567	2083
ENSMUSG00000040584.8	404	503	447	401	532	197	527	378	576	455	375	596	331	419	394	292	477	624	504	537	1323	550	509	877	559	639	443	599	504	1300	634	553	535	983	566	898	691	887	997	776	783	1357	841	1449	1022	1181	1289	1443
ENSMUSG00000040289.8	626	647	636	663	631	161	775	627	850	694	712	791	646	638	672	509	714	717	866	758	729	707	758	738	753	684	723	664	743	655	815	833	817	887	866	915	753	1010	890	766	737	794	849	1004	993	796	978	838
ENSMUSG00000032773.9	39	60	47	34	40	104	62	64	47	58	54	50	53	46	67	58	49	75	52	70	77	33	55	36	53	54	94	63	100	91	76	47	60	48	57	66	39	52	46	50	67	51	66	64	35	32	39	149
ENSMUSG00000040459.11	2991	3226	2844	2856	2981	696	3077	2577	3006	3208	2615	2630	2768	2665	2897	2410	3377	3321	2985	2659	2782	2662	2689	2932	2718	2746	2321	2266	2602	2902	2932	2539	2796	4069	2571	3506	2685	2933	3309	2636	2911	3786	2822	3823	3212	3019	3028	2802
ENSMUSG00000020594.14	2630	2872	2538	2358	2379	515	3021	2476	2803	2628	2598	2530	2447	2614	2723	2409	2809	2676	2637	2260	2305	2584	2532	2467	2872	3020	2442	2344	2641	2976	3113	2331	2581	2814	2312	2621	2385	2910	2843	2183	2692	3041	2571	2889	2563	2955	2558	2434
ENSMUSG00000079703.12	0	0	0	0	0	0	0	0	0	0	0	0	0	0	1	0	1	0	0	0	0	0	0	0	0	0	0	0	0	0	0	0	0	0	0	0	0	0	0	0	0	0	0	0	0	0	1	0
ENSMUSG00000022710.17	2271	2448	2307	2097	1946	478	2561	2036	2420	2325	2480	2339	2204	2329	2402	2302	2547	2401	2408	2126	2173	2234	2386	2134	2629	2564	2401	2230	2589	2519	2693	2381	2558	2639	2321	2379	2271	2611	2509	2102	2433	2573	2314	2523	2523	2600	2514	2506
ENSMUSG00000041235.12	808	1009	861	934	790	151	994	676	1087	753	841	993	677	873	909	656	804	931	1233	994	832	977	1000	1023	1074	1135	1029	1007	989	958	1055	1087	950	1320	856	1119	1028	1299	1116	1043	1055	1200	1645	1540	1405	1116	1322	1145
ENSMUSG00000010095.13	1671	1706	1583	1557	1469	313	1984	1553	1861	1718	1666	1952	1539	1673	1801	1387	1734	1986	2143	2122	2470	1830	1823	1855	1863	2025	1975	1896	1952	1970	2200	1960	2033	2159	1968	2042	2029	2271	1920	2078	1954	1917	2157	2177	2505	2144	2607	2424
ENSMUSG00000015305.6	2390	2609	2177	2390	2177	358	3004	2311	2833	2569	2727	2753	2277	2476	2569	2018	2872	2921	3244	2808	2960	2949	2792	2730	3258	3451	3399	2915	3396	3056	3463	3240	3077	2948	2901	2764	3064	3913	3063	3093	3206	2962	3365	3381	3836	3191	3765	3189
ENSMUSG00000042729.11	371	388	416	384	343	79	457	393	427	396	479	428	440	399	357	374	420	418	472	431	366	433	396	375	431	429	450	391	479	409	456	406	455	496	411	485	417	512	503	370	429	469	427	477	454	481	444	455
ENSMUSG00000090840.2	2	1	0	2	1	1	1	2	2	0	0	0	1	2	1	2	2	3	2	0	5	2	1	1	0	1	3	2	2	3	3	6	1	6	3	1	2	2	3	2	2	2	6	3	1	3	4	4
ENSMUSG00000010110.17	1072	1216	1067	1002	962	197	1191	854	1012	1031	980	979	995	995	974	1036	1118	1058	1049	923	810	982	1019	909	965	1159	1150	942	1118	1317	1248	973	995	1144	953	1088	1023	1016	1228	896	989	1076	942	1153	1013	1132	1017	1019
ENSMUSG00000035371.8	1	2	0	1	0	0	1	4	1	0	2	1	1	0	1	2	1	0	0	1	0	0	1	0	1	0	2	3	1	0	1	0	1	1	1	2	0	2	2	0	2	1	0	0	2	0	2	0
ENSMUSG00000010097.15	1611	1846	1561	1375	1520	295	1744	1369	1718	1573	1657	1487	1401	1462	1576	1410	1544	1579	1555	1417	1419	1502	1373	1402	1501	1783	1812	1533	1796	2039	2068	1650	1424	1970	1444	1601	1570	1647	1818	1450	1715	2009	1832	2201	1998	1790	1666	1611
ENSMUSG00000117924.1	280	337	278	324	275	73	362	275	329	303	380	351	324	315	313	320	340	367	394	411	465	304	333	338	333	352	410	349	328	409	370	429	374	448	328	414	394	449	419	414	345	363	392	484	453	400	414	393
ENSMUSG00000020592.14	25	26	13	22	13	13	31	37	21	21	33	23	26	18	18	30	23	26	16	46	130	15	17	21	10	16	19	15	13	31	34	25	32	25	18	19	42	17	29	33	34	28	15	42	16	31	35	85
ENSMUSG00000118346.1	86	88	73	66	59	24	85	60	102	98	70	81	66	55	73	51	79	78	87	79	94	70	47	90	85	86	90	69	82	106	81	92	81	107	78	87	73	81	82	89	58	102	84	114	99	108	77	83
ENSMUSG00000003680.16	123	145	145	145	152	42	200	152	208	176	202	148	158	147	140	159	177	183	170	169	166	130	151	147	143	154	152	144	186	146	175	180	202	175	180	169	193	199	185	146	196	168	188	178	167	180	184	167
ENSMUSG00000071662.4	687	714	753	654	650	203	754	584	701	665	724	673	685	715	625	665	751	709	685	714	650	595	656	620	750	733	767	679	723	795	787	702	765	775	673	763	624	666	843	638	608	716	651	740	697	687	616	630
ENSMUSG00000028970.9	100	103	93	88	107	16	113	110	133	108	95	114	83	100	77	73	94	127	115	107	103	118	91	130	92	99	69	66	73	81	89	78	92	142	103	121	103	119	117	104	104	124	108	161	110	132	127	106
ENSMUSG00000040269.5	161	140	138	163	160	27	159	115	144	124	150	165	119	109	122	111	133	148	145	146	146	131	104	151	137	150	139	110	139	135	144	126	158	204	137	176	151	171	177	110	167	167	151	194	158	145	159	126
ENSMUSG00000071661.7	62	46	61	36	53	10	49	47	55	33	64	61	39	53	44	48	52	57	65	50	40	38	47	45	55	60	60	57	67	63	63	45	44	54	39	50	57	50	54	39	54	53	55	54	53	65	55	46
ENSMUSG00000021147.17	1863	2112	1905	2001	1817	321	2229	1760	2044	2107	1894	1945	1730	2100	1966	1834	2122	2178	1986	1686	1625	1969	1911	1876	2284	2256	1961	1769	2009	1952	2214	1778	1843	2069	1783	1991	1723	2106	2117	1534	2038	2226	1751	1843	1780	2094	1838	1760
ENSMUSG00000071816.5	0	2	0	0	1	0	0	1	0	2	0	2	0	2	0	1	1	1	0	0	0	0	1	0	0	0	1	0	0	2	1	0	0	1	0	0	0	0	1	0	0	0	0	0	0	3	0	0
ENSMUSG00000071660.10	678	795	692	587	631	117	745	624	674	654	641	669	685	695	694	690	670	676	644	609	454	592	630	546	755	730	677	625	727	800	750	595	648	745	548	636	619	637	707	542	659	711	599	708	612	695	604	607
ENSMUSG00000071659.4	3555	4228	3877	3489	3318	795	4792	3731	4354	4024	4452	4236	3886	4065	3858	3950	4548	4508	4532	4110	3774	4296	4178	3961	4865	4923	5062	4286	5027	4608	5141	4433	4832	4532	4466	4305	4403	4833	4505	4286	4464	4667	4794	4599	5115	4719	4953	4405
ENSMUSG00000046634.12	1	5	1	3	2	0	8	8	8	6	9	8	6	7	4	9	5	7	2	4	3	4	6	6	5	4	1	1	6	0	8	3	8	2	7	7	6	7	8	7	7	6	5	8	12	12	7	6
ENSMUSG00000022507.6	1183	1265	1113	1041	979	210	1317	1029	1121	1108	1046	1168	1119	1279	1206	1174	1220	1253	1177	1043	1013	1150	1115	1080	1370	1405	1264	1134	1214	1237	1369	1115	1162	1161	1043	1118	1055	1205	1160	1000	1187	1220	1100	1226	1163	1222	1188	1076
ENSMUSG00000071658.5	2154	2011	2201	1913	1986	624	2434	2058	1956	2309	2440	1933	2104	2142	1966	2337	2570	2351	2115	1810	1418	1940	2102	1844	2208	2097	2328	1873	2227	1926	2376	2108	2196	2140	2275	2095	2124	2147	2362	1844	2450	2530	1850	1548	1636	2213	1811	1906
ENSMUSG00000071657.12	1166	1181	1238	1066	1094	301	1307	1050	1372	1155	1403	1311	1139	1140	1107	1094	1354	1302	1466	1210	1162	1178	1182	1164	1342	1283	1487	1197	1380	1348	1441	1457	1441	1453	1375	1468	1315	1397	1435	1209	1396	1260	1247	1248	1396	1363	1437	1297
ENSMUSG00000071656.7	22	34	33	18	23	9	25	19	18	20	29	32	28	27	16	17	29	40	21	37	115	24	14	25	30	20	22	24	25	69	23	34	31	36	24	41	23	32	28	31	31	36	25	56	49	27	31	38
ENSMUSG00000071655.12	1269	1297	1236	1148	1118	279	1449	1049	1428	1305	1422	1252	1221	1145	1318	1004	1351	1353	1397	1418	1363	1283	1270	1233	1325	1350	1367	1196	1265	1457	1377	1387	1599	1696	1352	1578	1418	1509	1425	1426	1317	1539	1568	1752	1661	1517	1584	1411
ENSMUSG00000071654.6	234	232	260	255	233	76	276	230	241	250	283	243	233	217	209	175	261	273	294	289	292	229	237	265	283	259	252	228	241	320	281	260	295	307	227	305	253	267	291	245	265	308	258	311	304	278	283	262
ENSMUSG00000096740.8	78	70	69	77	56	19	63	70	83	70	86	60	71	77	69	70	67	78	72	66	65	81	57	64	81	97	81	74	71	90	66	68	56	98	61	73	69	69	73	58	87	96	82	74	83	61	80	64
ENSMUSG00000058258.14	625	664	683	442	561	105	679	670	375	631	683	430	782	695	586	884	764	665	511	446	405	399	484	395	476	515	501	459	480	533	733	472	486	463	505	392	546	387	592	373	637	650	424	443	301	599	416	412
ENSMUSG00000071653.9	9	6	6	4	7	1	8	9	8	4	9	7	6	6	5	5	6	15	5	8	4	5	4	11	4	8	5	5	5	5	10	8	10	8	7	5	9	5	5	3	7	8	6	8	2	7	4	5
[truncated: 17,834 more rows]

## Sheet: S2_Fibatch corrected raw counts
GeneID	159	160	161	162	163	165	166	167	170	171	172	173	174	175	177	178	179	180	181	183	184	185	186	187	188	189	190	192	193	201	202	203	204	205	206	207	208	210	211	212	215	217
[truncated: 19,601 more rows]

## Sheet: S2_batch corrected TPM counts
GeneID	159	160	161	162	163	165	166	167	170	171	172	173	174	175	177	178	179	180	181	183	184	185	186	187	188	189	190	192	193	201	202	203	204	205	206	207	208	210	211	212	215	217
[truncated: 19,601 more rows]

[truncated: 12 more sheets: S2_PFF norm vs monomer norm, S2_monomer hyp vs monomer norm, S2_PFF hyp vs monomer hyp, S3_README, S3_sample metadata, S3_protein metadata, S3_column sum norm all, S3_column sum norm outlier filt, S3log2 median norm outlier filt, S3_PFF norm vs monomer norm, S3_monomer hyp vs monomer norm, S3_PFF hyp vs monomer hyp]
