# Supplementary material for: Hypoxia ameliorates neurodegeneration and movement disorder in a mouse model of Parkinson’s disease
Source: Nat Neurosci. 2025 Aug 6;28(9):1858–67. doi: 10.1038/s41593-025-02010-4 (PMC12411263; doi:10.1038/s41593-025-02010-4)
Supplement: Supplementary file 4 — Statistical source data. [file 41593_2025_2010_MOESM4_ESM.xlsx]

## Sheet: Fig. 1D
	Monomer							PFF
21% O2	0	0	0	0	0	0		2.33333	2.33333	1.33333	2.33333	2.33333	2.33333
11% O2	0	0	0	0	0	0		2	2	3	1.66667	2.33333	2	2
Compare cell means regardless of rows and columns
Number of families	1
Number of comparisons per family	6
Alpha	0.05
Tukey's multiple comparisons test	Predicted (LS) mean diff.	95.00% CI of diff.	Below threshold?	Summary	Adjusted P Value
21% O2:Monomer vs. 21% O2:PFF	-2.167	-2.652 to -1.681	Yes	****	<0.0001
21% O2:Monomer vs. 11% O2:Monomer	0	-0.4857 to 0.4857	No	ns	>0.9999
21% O2:Monomer vs. 11% O2:PFF	-2.143	-2.611 to -1.675	Yes	****	<0.0001
21% O2:PFF vs. 11% O2:Monomer	2.167	1.681 to 2.652	Yes	****	<0.0001
21% O2:PFF vs. 11% O2:PFF	0.02381	-0.4442 to 0.4918	No	ns	0.9989
11% O2:Monomer vs. 11% O2:PFF	-2.143	-2.611 to -1.675	Yes	****	<0.0001
Test details	Predicted (LS) mean 1	Predicted (LS) mean 2	Predicted (LS) mean diff.	SE of diff.	N1	N2	q	DF
21% O2:Monomer vs. 21% O2:PFF	0	2.167	-2.167	0.1742	6	6	17.59	21
21% O2:Monomer vs. 11% O2:Monomer	0	0	0	0.1742	6	6	0	21
21% O2:Monomer vs. 11% O2:PFF	0	2.143	-2.143	0.1679	6	7	18.05	21
21% O2:PFF vs. 11% O2:Monomer	2.167	0	2.167	0.1742	6	6	17.59	21
21% O2:PFF vs. 11% O2:PFF	2.167	2.143	0.02381	0.1679	6	7	0.2005	21
11% O2:Monomer vs. 11% O2:PFF	0	2.143	-2.143	0.1679	6	7	18.05	21
Compact letter display
21% O2:PFF	A
11% O2:PFF	A
21% O2:Monomer	B
11% O2:Monomer	B

## Sheet: Fig. 1F
	Monomer																PFF
21% O2	10800	15804	17604	15300	10332	13716	14760	15804	11772	11304	5148	15840	3276	11916	9144	12348	8928	6120	14328	4500	4356	9180	10332	3456	5940	10260	8604	7020	1044	4716	4140	1692
11% O2	17460	14292	11952	9540	9756	14976	14112	12672	12024	8244	9792	13824	3312	12240	10260	10584	16812	12024	5832	17316	9540	15516	6768	10404	8676	7668	7164	5688	12420	16236	8208	12816
Compare cell means regardless of rows and columns
Number of families	1
Number of comparisons per family	6
Alpha	0.05
Tukey's multiple comparisons test	Mean Diff.	95.00% CI of diff.	Below threshold?	Summary	Adjusted P Value
21% O2:Monomer vs. 21% O2:PFF	5641	2184 to 9097	Yes	***	0.0003
21% O2:Monomer vs. 11% O2:Monomer	614.3	-2842 to 4071	No	ns	0.9654
21% O2:Monomer vs. 11% O2:PFF	1361	-2095 to 4818	No	ns	0.7264
21% O2:PFF vs. 11% O2:Monomer	-5027	-8483 to -1570	Yes	**	0.0016
21% O2:PFF vs. 11% O2:PFF	-4280	-7736 to -822.8	Yes	**	0.0094
11% O2:Monomer vs. 11% O2:PFF	747	-2710 to 4204	No	ns	0.9403
Test details	Mean 1	Mean 2	Mean Diff.	SE of diff.	N1	N2	q	DF
21% O2:Monomer vs. 21% O2:PFF	12179	6539	5641	1308	16	16	6.098	60
21% O2:Monomer vs. 11% O2:Monomer	12179	11565	614.3	1308	16	16	0.6641	60
21% O2:Monomer vs. 11% O2:PFF	12179	10818	1361	1308	16	16	1.472	60
21% O2:PFF vs. 11% O2:Monomer	6539	11565	-5027	1308	16	16	5.434	60
21% O2:PFF vs. 11% O2:PFF	6539	10818	-4280	1308	16	16	4.627	60
11% O2:Monomer vs. 11% O2:PFF	11565	10818	747	1308	16	16	0.8076	60
Compact letter display
21% O2:Monomer	A
11% O2:Monomer	A
11% O2:PFF	A
21% O2:PFF	B

## Sheet: Fig. 1G
	Monomer																								PFF
21%O2	5	4.2333	3.333	4.2667	6.9333	6.1	4.8667	4.5333	6.3	3.8333	4.2667	5.4	3.9	3.23333	3.2	3.03333	6.7	5.46667	6.73333	7.4	4.2	5.83333	6.96667	7.3	8.83333	10.4333	8.7667	6.7	6.7333	8.7	7.9	10.1	5.2	6.8667	5.6	8.4667	4.83333	4.46667	4.26667	4.86667	8.36667	8.96667	10.2333	9.53333	8.93333	8.96667	10.2333	8.8
11%O2	3.6333	3.6667	4.2	4.1	5.7667	5.5	6	3.0333	4.5	4.9333	6.6667	3.333	3.76667	4.26667	3.36667	3.6	5.93333	6.93333	5.66667	6	6.03333	5.26667	7.93333	5.33333	7.7	5.9667	5	5.3333	4.2333	7.9667	3.3	6.2667	7.6333	5.0333	7.2667	4.1	4.93333	3.56667	4.7	4.73333	4.6	6.36667	6.36667	5.56667	5.5	6.06667	7.2	6.76667
Compare cell means regardless of rows and columns
Number of families	1
Number of comparisons per family	2
Alpha	0.05
Šídák's multiple comparisons test	Mean Diff.	95.00% CI of diff.	Below threshold?	Summary	Adjusted P Value
21%O2:Monomer vs. 21%O2:PFF	-2.656	-3.663 to -1.648	Yes	****	<0.0001
21%O2:PFF vs. 11%O2:PFF	2.108	1.101 to 3.116	Yes	****	<0.0001
Test details	Mean 1	Mean 2	Mean Diff.	SE of diff.	N1	N2	t	DF
21%O2:Monomer vs. 21%O2:PFF	5.126	7.782	-2.656	0.4433	24	24	5.991	92
21%O2:PFF vs. 11%O2:PFF	7.782	5.674	2.108	0.4433	24	24	4.756	92

## Sheet: Fig. 1H
	Monomer																								PFF
21%O2	86.667	101	84.333	68.667	64	73.333	52.333	47.667	82.667	71	53	65.667	88.6667	50.3333	63.6667	48	71	61.6667	52	56.6667	92.5333	50.4333	55.1667	62.3	32	44.667	47	39	24.333	17.667	38.667	34.333	69.333	50	30.333	35.667	21	27	43.6667	62	31	24.6667	31.6667	38.6667	89.4333	52.8	55.4	66.7
11%O2	114.333	80.333	40.667	55	68.333	70.667	90.333	66.667	72	77	33	69.667	100.333	71.6667	75.3333	45.6667	85	69.3333	71.3333	83.3333	85.4333	82.6	45.6333	69.2	100	89.667	64.333	32.333	42	57.333	52.667	77.333	54	38.667	65	43	71.6667	122.333	48.3333	60.6667	82.6667	89.6667	64.3333	65	60.5667	64.0667	52.9667	82.1667
Compare cell means regardless of rows and columns
Number of families	1
Number of comparisons per family	2
Alpha	0.05
Šídák's multiple comparisons test	Mean Diff.	95.00% CI of diff.	Below threshold?	Summary	Adjusted P Value
21%O2:Monomer vs. 21%O2:PFF	24.82	12.90 to 36.74	Yes	****	<0.0001
21%O2:PFF vs. 11%O2:PFF	-23.91	-35.83 to -11.99	Yes	****	<0.0001
Test details	Mean 1	Mean 2	Mean Diff.	SE of diff.	N1	N2	t	DF
21%O2:Monomer vs. 21%O2:PFF	66.78	41.96	24.82	5.243	24	24	4.735	92
21%O2:PFF vs. 11%O2:PFF	41.96	65.87	-23.91	5.243	24	24	4.56	92

## Sheet: Fig. 1I
	Monomer																PFF
21%O2	33.9889	26.8222	32.0889	26.8556	41.3	24.9556	28.2222	32.0889	16.7556	22.1222	14.4889	23.9111	30.1889	19.5333	27.0778	23.8556	7.36667	28.0889	15.2	19.7889	20.0333	19.5111	18.3333	18.6444	18.4	22.9556	18.2222	14.6333	22.0667	21.3667	22.6111	16.2556
11%O2	23.1111	15.5667	16.5889	18.6222	32.7667	37.4556	35.5556	16.6	27.4778	20.2667	31.1778	25.3222	18.8667	24.5	28.3	21.1333	23.1667	27.5778	30.5111	26.4	22.7556	16.5111	26.0111	20.4778	30.1	24.0556	11.8889	17.6889	30.8444	18.3222	16.8889	35.3222
Compare cell means regardless of rows and columns
Number of families	1
Number of comparisons per family	2
Alpha	0.05
Šídák's multiple comparisons test	Mean Diff.	95.00% CI of diff.	Below threshold?	Summary	Adjusted P Value
21%O2:PFF vs. 11%O2:PFF	-4.69	-9.742 to 0.3617	No	ns	0.0732
21%O2:Monomer vs. 21%O2:PFF	7.549	2.497 to 12.60	Yes	**	0.0022
Test details	Mean 1	Mean 2	Mean Diff.	SE of diff.	N1	N2	t	DF
21%O2:PFF vs. 11%O2:PFF	18.97	23.66	-4.69	2.202	16	16	2.13	60
21%O2:Monomer vs. 21%O2:PFF	26.52	18.97	7.549	2.202	16	16	3.427	60

## Sheet: Fig. 1J
	Monomer																PFF
21% O2	51.615	48.017	48.141	69.73	65.287	57.839	70.699	44.407	47.489	35.944	51.654	36.316	52.249	63.087	58.467	58.883	49.353	81.33	63.635	55.145	74.946	58.288	55.341	83.29	60.347	66.144	49.777	86.988	79.937	56.809	80.222	52.971
11% O2	53.369	55.164	48.378	56.438	58.751	61.637	55.248	57.42	57.913	60.061	67.887	60.056	58.468	65.307	46.483	49.822	44.017	45.925	43.899	49.053	65.617	50.891	56.668	44.246	60.121	58.235	61.84	56	60.939	76.032	66.077	54.145
Compare cell means regardless of rows and columns
Number of families	1
Number of comparisons per family	2
Alpha	0.05
Šídák's multiple comparisons test	Mean Diff.	95.00% CI of diff.	Below threshold?	Summary	Adjusted P Value
21% O2:PFF vs. 21% O2:Monomer	12.17	4.060 to 20.28	Yes	**	0.0021
21% O2:PFF vs. 11% O2:PFF	10.05	1.942 to 18.16	Yes	*	0.0122
Test details	Mean 1	Mean 2	Mean Diff.	SE of diff.	N1	N2	t	DF
21% O2:PFF vs. 21% O2:Monomer	65.91	53.74	12.17	3.535	16	16	3.442	60
21% O2:PFF vs. 11% O2:PFF	65.91	55.86	10.05	3.535	16	16	2.843	60
