# Supplementary material for: Hypoxia ameliorates neurodegeneration and movement disorder in a mouse model of Parkinson’s disease
Source: Nat Neurosci. 2025 Aug 6;28(9):1858–67. doi: 10.1038/s41593-025-02010-4 (PMC12411263; doi:10.1038/s41593-025-02010-4)
Supplement: Supplementary file 5 — Statistical source data. [file 41593_2025_2010_MOESM5_ESM.xlsx]

## Sheet: Fig. 2B
	Monomer				PFF
21% O2	0.071127	0.071323	0.070293	0.058653	0.157463	0.076083	0.1523	0.161157	0.26537	0.144453	0.173507	0.34801	0.173457	0.33461	0.230543
11% O2	0.081017	0.103167	0.082457	0.087697	0.089103	0.097047	0.126297	0.21255	0.188017	0.28492	0.21773	0.23456	0.336957	0.329873	0.158207	0.33263
Compare cell means regardless of rows and columns
Number of families	1
Number of comparisons per family	6
Alpha	0.05
Tukey's multiple comparisons test	Predicted (LS) mean diff.	95.00% CI of diff.	Below threshold?	Summary	Adjusted P Value
21% O2:mon. vs. 21% O2:PFF	-0.1337	-0.2566 to -0.01078	Yes	*	0.0292
21% O2:mon. vs. 11% O2:mon.	-0.02074	-0.1696 to 0.1281	No	ns	0.9807
21% O2:mon. vs. 11% O2:PFF	-0.1495	-0.2710 to -0.02793	Yes	*	0.0116
21% O2:PFF vs. 11% O2:mon.	0.113	-0.009958 to 0.2359	No	ns	0.0801
21% O2:PFF vs. 11% O2:PFF	-0.01578	-0.1037 to 0.07209	No	ns	0.9603
11% O2:mon. vs. 11% O2:PFF	-0.1287	-0.2503 to -0.007198	Yes	*	0.0349
Test details	Predicted (LS) mean 1	Predicted (LS) mean 2	Predicted (LS) mean diff.	SE of diff.	N1	N2	q	DF
21% O2:mon. vs. 21% O2:PFF	0.06785	0.2015	-0.1337	0.04492	4	11	4.209	27
21% O2:mon. vs. 11% O2:mon.	0.06785	0.08858	-0.02074	0.0544	4	4	0.5391	27
21% O2:mon. vs. 11% O2:PFF	0.06785	0.2173	-0.1495	0.04441	4	12	4.76	27
21% O2:PFF vs. 11% O2:mon.	0.2015	0.08858	0.113	0.04492	11	4	3.557	27
21% O2:PFF vs. 11% O2:PFF	0.2015	0.2173	-0.01578	0.03211	11	12	0.6951	27
11% O2:mon. vs. 11% O2:PFF	0.08858	0.2173	-0.1287	0.04441	4	12	4.099	27
Compact letter display
11% O2:PFF	A
21% O2:PFF	A B
11% O2:mon.	B C
21% O2:mon.	C

## Sheet: Fig. 2C
	Monomer						PFF
21% O2	19.2	17.7	15.3	18	12.2	13.9	34.4	28.8	33.1	19.2	17.4	28.7
11% O2	11.4	9.7	12.3	8.7	14.3	10	20.5	13.8	16.5	14.7	18.2	12.7
Compare cell means regardless of rows and columns
Number of families	1
Number of comparisons per family	6
Alpha	0.05
Tukey's multiple comparisons test	Mean Diff.	95.00% CI of diff.	Below threshold?	Summary	Adjusted P Value
21% O2:Monomer vs. 21% O2:PFF	-10.88	-17.65 to -4.114	Yes	**	0.0012
21% O2:Monomer vs. 11% O2:Monomer	4.983	-1.786 to 11.75	No	ns	0.2001
21% O2:Monomer vs. 11% O2:PFF	-0.01667	-6.786 to 6.753	No	ns	>0.9999
21% O2:PFF vs. 11% O2:Monomer	15.87	9.097 to 22.64	Yes	****	<0.0001
21% O2:PFF vs. 11% O2:PFF	10.87	4.097 to 17.64	Yes	**	0.0012
11% O2:Monomer vs. 11% O2:PFF	-5	-11.77 to 1.769	No	ns	0.1978
Test details	Mean 1	Mean 2	Mean Diff.	SE of diff.	N1	N2	q	DF
21% O2:Monomer vs. 21% O2:PFF	16.05	26.93	-10.88	2.419	6	6	6.364	20
21% O2:Monomer vs. 11% O2:Monomer	16.05	11.07	4.983	2.419	6	6	2.914	20
21% O2:Monomer vs. 11% O2:PFF	16.05	16.07	-0.01667	2.419	6	6	0.009746	20
21% O2:PFF vs. 11% O2:Monomer	26.93	11.07	15.87	2.419	6	6	9.278	20
21% O2:PFF vs. 11% O2:PFF	26.93	16.07	10.87	2.419	6	6	6.354	20
11% O2:Monomer vs. 11% O2:PFF	11.07	16.07	-5	2.419	6	6	2.924	20
Compact letter display
21% O2:PFF	A
11% O2:PFF	B
21% O2:Monomer	B
11% O2:Monomer	B

## Sheet: Fig. 2D
	Monomer						PFF
21% O2	0.187156	0.214679	0.13211	0.236697	0.143119	0.20367	0.277778	0.294118	0.284444	0.290526	0.331765	0.344444
11% O2	0.233684	0.16	0.226667	0.256842	0.177778	0.230588	0.184762	0.138947	0.215556	0.273684	0.254118	0.164706
Compare cell means regardless of rows and columns
Number of families	1
Number of comparisons per family	6
Alpha	0.05
Tukey's multiple comparisons test	Mean Diff.	95.00% CI of diff.	Below threshold?	Summary	Adjusted P Value
21% O2:Monomer vs. 21% O2:PFF	-0.1176	-0.1830 to -0.05224	Yes	***	0.0003
21% O2:Monomer vs. 11% O2:Monomer	-0.02802	-0.09339 to 0.03735	No	ns	0.634
21% O2:Monomer vs. 11% O2:PFF	-0.01906	-0.08443 to 0.04631	No	ns	0.8462
21% O2:PFF vs. 11% O2:Monomer	0.08959	0.02422 to 0.1550	Yes	**	0.0052
21% O2:PFF vs. 11% O2:PFF	0.09855	0.03318 to 0.1639	Yes	**	0.0022
11% O2:Monomer vs. 11% O2:PFF	0.008964	-0.05641 to 0.07433	No	ns	0.9802
Test details	Mean 1	Mean 2	Mean Diff.	SE of diff.	N1	N2	q	DF
21% O2:Monomer vs. 21% O2:PFF	0.1862	0.3038	-0.1176	0.02336	6	6	7.121	20
21% O2:Monomer vs. 11% O2:Monomer	0.1862	0.2143	-0.02802	0.02336	6	6	1.697	20
21% O2:Monomer vs. 11% O2:PFF	0.1862	0.2053	-0.01906	0.02336	6	6	1.154	20
21% O2:PFF vs. 11% O2:Monomer	0.3038	0.2143	0.08959	0.02336	6	6	5.425	20
21% O2:PFF vs. 11% O2:PFF	0.3038	0.2053	0.09855	0.02336	6	6	5.967	20
11% O2:Monomer vs. 11% O2:PFF	0.2143	0.2053	0.008964	0.02336	6	6	0.5428	20
Compact letter display
21% O2:PFF	A
11% O2:Monomer	B
11% O2:PFF	B
21% O2:Monomer	B
