# Supplementary material for: Hypoxia ameliorates neurodegeneration and movement disorder in a mouse model of Parkinson’s disease
Source: Nat Neurosci. 2025 Aug 6;28(9):1858–67. doi: 10.1038/s41593-025-02010-4 (PMC12411263; doi:10.1038/s41593-025-02010-4)
Supplement: Supplementary file 6 — Statistical source data. [file 41593_2025_2010_MOESM6_ESM.xlsx]

## Sheet: Fig. 3A
comparison	unique_common_name	common_name	log2FoldChange	neg_log10_padj	sig_status2
PFFNormoxia_vs_MonomerNormoxia	Ccdc117_ENSMUSG00000020482.4	Ccdc117	-0.701529	20.6386	SigDown
PFFNormoxia_vs_MonomerNormoxia	Dnajb1_ENSMUSG00000005483.10	Dnajb1	-0.707406	19.4591	SigDown
PFFNormoxia_vs_MonomerNormoxia	Dedd2_ENSMUSG00000054499.9	Dedd2	-0.457974	13.3411	SigDown
PFFNormoxia_vs_MonomerNormoxia	Arid5b_ENSMUSG00000019947.10	Arid5b	-0.60189	12.9963	SigDown
PFFNormoxia_vs_MonomerNormoxia	Ahsa2_ENSMUSG00000020288.13	Ahsa2	-0.618238	12.7079	SigDown
PFFNormoxia_vs_MonomerNormoxia	P4ha1_ENSMUSG00000019916.14	P4ha1	-0.691507	12.0052	SigDown
PFFNormoxia_vs_MonomerNormoxia	Cirbp_ENSMUSG00000045193.13	Cirbp	0.618913	11.0983	SigUp
PFFNormoxia_vs_MonomerNormoxia	Slc5a3_ENSMUSG00000089774.2	Slc5a3	-0.568408	10.7084	SigDown
PFFNormoxia_vs_MonomerNormoxia	Lrrc29_ENSMUSG00000041679.9	Lrrc29	0.816032	9.18764	SigUp
PFFNormoxia_vs_MonomerNormoxia	Hsph1_ENSMUSG00000029657.15	Hsph1	-0.475864	9.14204	SigDown
PFFNormoxia_vs_MonomerNormoxia	Josd1_ENSMUSG00000022426.6	Josd1	-0.342566	8.59175	SigDown
PFFNormoxia_vs_MonomerNormoxia	Hspa1a_ENSMUSG00000091971.3	Hspa1a	-1.59735	8.0695	SigDown
PFFNormoxia_vs_MonomerNormoxia	Errfi1_ENSMUSG00000028967.10	Errfi1	-0.387259	7.68691	SigDown
PFFNormoxia_vs_MonomerNormoxia	Ankrd16_ENSMUSG00000047909.11	Ankrd16	0.323726	7.21424	SigUp
PFFNormoxia_vs_MonomerNormoxia	Zfp867_ENSMUSG00000054519.8	Zfp867	0.418783	6.83368	SigUp
PFFNormoxia_vs_MonomerNormoxia	Tet2_ENSMUSG00000040943.12	Tet2	0.330754	6.70035	SigUp
PFFNormoxia_vs_MonomerNormoxia	Tm6sf2_ENSMUSG00000036151.15	Tm6sf2	-1.01516	6.62968	SigDown
PFFNormoxia_vs_MonomerNormoxia	Hspa1b_ENSMUSG00000090877.3	Hspa1b	-2.3774	6.61037	SigDown
PFFNormoxia_vs_MonomerNormoxia	Zmym1_ENSMUSG00000043872.14	Zmym1	-0.599689	6.52479	SigDown
PFFNormoxia_vs_MonomerNormoxia	Hmgb2_ENSMUSG00000054717.7	Hmgb2	0.497906	6.52479	SigUp
PFFNormoxia_vs_MonomerNormoxia	Tceanc_ENSMUSG00000051224.13	Tceanc	0.590819	6.52479	SigUp
PFFNormoxia_vs_MonomerNormoxia	Hnrnpdl_ENSMUSG00000029328.15	Hnrnpdl	0.258386	6.516	SigUp
PFFNormoxia_vs_MonomerNormoxia	4931406C07Rik_ENSMUSG00000031938.15	4931406C07Rik	0.310052	6.37988	SigUp
PFFNormoxia_vs_MonomerNormoxia	Alkbh3_ENSMUSG00000040174.14	Alkbh3	0.422179	6.36553	SigUp
PFFNormoxia_vs_MonomerNormoxia	Spry4_ENSMUSG00000024427.7	Spry4	-0.485682	6.34695	SigDown
PFFNormoxia_vs_MonomerNormoxia	Naa16_ENSMUSG00000022020.15	Naa16	-0.526476	6.25914	SigDown
PFFNormoxia_vs_MonomerNormoxia	P4ha2_ENSMUSG00000018906.14	P4ha2	-0.435651	6.01296	SigDown
PFFNormoxia_vs_MonomerNormoxia	Nemp2_ENSMUSG00000043015.15	Nemp2	0.486135	6.01296	SigUp
PFFNormoxia_vs_MonomerNormoxia	Tfrc_ENSMUSG00000022797.16	Tfrc	0.398409	5.84616	SigUp
PFFNormoxia_vs_MonomerNormoxia	Dnaja4_ENSMUSG00000032285.15	Dnaja4	-0.309983	5.7871	SigDown
PFFNormoxia_vs_MonomerNormoxia	Dok3_ENSMUSG00000035711.5	Dok3	-0.569519	5.76696	SigDown
PFFNormoxia_vs_MonomerNormoxia	Prdm2_ENSMUSG00000057637.13	Prdm2	-0.289163	5.74375	SigDown
PFFNormoxia_vs_MonomerNormoxia	Tnni1_ENSMUSG00000026418.16	Tnni1	0.560096	5.69326	SigUp
PFFNormoxia_vs_MonomerNormoxia	Rab34_ENSMUSG00000002059.18	Rab34	0.362718	5.69326	SigUp
PFFNormoxia_vs_MonomerNormoxia	Prkab1_ENSMUSG00000029513.14	Prkab1	0.40732	5.67595	SigUp
PFFNormoxia_vs_MonomerNormoxia	Opalin_ENSMUSG00000050121.9	Opalin	0.596112	5.67398	SigUp
PFFNormoxia_vs_MonomerNormoxia	Dffb_ENSMUSG00000029027.9	Dffb	0.417134	5.4837	SigUp
PFFNormoxia_vs_MonomerNormoxia	Hspa5_ENSMUSG00000026864.13	Hspa5	-0.458117	5.45053	SigDown
PFFNormoxia_vs_MonomerNormoxia	Ccdc9b_ENSMUSG00000045838.8	Ccdc9b	0.337889	5.44666	SigUp
PFFNormoxia_vs_MonomerNormoxia	Prickle1_ENSMUSG00000036158.12	Prickle1	-0.279269	5.30633	SigDown
PFFNormoxia_vs_MonomerNormoxia	Chordc1_ENSMUSG00000001774.8	Chordc1	-0.337921	5.14629	SigDown
PFFNormoxia_vs_MonomerNormoxia	Mxd4_ENSMUSG00000037235.13	Mxd4	-0.301786	5.10613	SigDown
PFFNormoxia_vs_MonomerNormoxia	Haus1_ENSMUSG00000041840.8	Haus1	0.334607	5.05463	SigUp
PFFNormoxia_vs_MonomerNormoxia	Tmem81_ENSMUSG00000048174.2	Tmem81	0.535511	5.01419	SigUp
PFFNormoxia_vs_MonomerNormoxia	Tnfrsf25_ENSMUSG00000024793.14	Tnfrsf25	-1.12833	5.00409	SigDown
PFFNormoxia_vs_MonomerNormoxia	Accs_ENSMUSG00000040272.14	Accs	0.370424	4.97815	SigUp
PFFNormoxia_vs_MonomerNormoxia	Rbm3_ENSMUSG00000031167.16	Rbm3	0.309937	4.96204	SigUp
PFFNormoxia_vs_MonomerNormoxia	Pskh1_ENSMUSG00000048310.8	Pskh1	0.401113	4.95466	SigUp
PFFNormoxia_vs_MonomerNormoxia	Fam228b_ENSMUSG00000050545.10	Fam228b	0.443666	4.90341	SigUp
PFFNormoxia_vs_MonomerNormoxia	Rft1_ENSMUSG00000052395.17	Rft1	0.324065	4.77132	SigUp
PFFNormoxia_vs_MonomerNormoxia	Dnase1l2_ENSMUSG00000024136.14	Dnase1l2	-0.73503	4.75644	SigDown
PFFNormoxia_vs_MonomerNormoxia	Gucy2e_ENSMUSG00000020890.11	Gucy2e	0.443377	4.73666	SigUp
PFFNormoxia_vs_MonomerNormoxia	Tmem220_ENSMUSG00000050270.12	Tmem220	0.797618	4.6939	SigUp
PFFNormoxia_vs_MonomerNormoxia	Usp31_ENSMUSG00000063317.7	Usp31	-0.348335	4.69041	SigDown
PFFNormoxia_vs_MonomerNormoxia	Znfx1_ENSMUSG00000039501.14	Znfx1	-0.302723	4.65738	SigDown
PFFNormoxia_vs_MonomerNormoxia	Bcl6b_ENSMUSG00000000317.11	Bcl6b	-0.880617	4.63766	SigDown
PFFNormoxia_vs_MonomerNormoxia	Tgfbr3l_ENSMUSG00000089736.2	Tgfbr3l	0.58598	4.63766	SigUp
PFFNormoxia_vs_MonomerNormoxia	Utp14b_ENSMUSG00000079470.8	Utp14b	-0.309911	4.63438	SigDown
PFFNormoxia_vs_MonomerNormoxia	Gm17660_ENSMUSG00000091034.8	Gm17660	1.55146	4.63306	SigUp
PFFNormoxia_vs_MonomerNormoxia	Fam214a_ENSMUSG00000034858.16	Fam214a	0.225067	4.63306	SigUp
PFFNormoxia_vs_MonomerNormoxia	Tent5a_ENSMUSG00000032265.14	Tent5a	-0.600939	4.63005	SigDown
PFFNormoxia_vs_MonomerNormoxia	Plcd1_ENSMUSG00000010660.3	Plcd1	0.344011	4.62239	SigUp
PFFNormoxia_vs_MonomerNormoxia	Cbr4_ENSMUSG00000031641.14	Cbr4	0.29726	4.56931	SigUp
PFFNormoxia_vs_MonomerNormoxia	Ofd1_ENSMUSG00000040586.8	Ofd1	0.287255	4.56931	SigUp
PFFNormoxia_vs_MonomerNormoxia	1700109H08Rik_ENSMUSG00000008307.11	1700109H08Rik	0.553817	4.52827	SigUp
PFFNormoxia_vs_MonomerNormoxia	Creld2_ENSMUSG00000023272.4	Creld2	-0.576065	4.52295	SigDown
PFFNormoxia_vs_MonomerNormoxia	Cwc22_ENSMUSG00000027014.14	Cwc22	0.302118	4.51217	SigUp
PFFNormoxia_vs_MonomerNormoxia	Zcchc2_ENSMUSG00000038866.15	Zcchc2	-0.255083	4.50792	SigDown
PFFNormoxia_vs_MonomerNormoxia	Irs1_ENSMUSG00000055980.2	Irs1	-0.317381	4.43131	SigDown
PFFNormoxia_vs_MonomerNormoxia	Gnas_ENSMUSG00000027523.20	Gnas	-0.415015	4.41347	SigDown
PFFNormoxia_vs_MonomerNormoxia	Dcun1d3_ENSMUSG00000048787.13	Dcun1d3	-0.273165	4.38611	SigDown
PFFNormoxia_vs_MonomerNormoxia	Plekhm1_ENSMUSG00000034247.9	Plekhm1	-0.264823	4.38471	SigDown
PFFNormoxia_vs_MonomerNormoxia	Cyp3a13_ENSMUSG00000029727.7	Cyp3a13	0.687821	4.35043	SigUp
PFFNormoxia_vs_MonomerNormoxia	Sh3rf3_ENSMUSG00000037990.18	Sh3rf3	-0.418666	4.35043	SigDown
PFFNormoxia_vs_MonomerNormoxia	Mkks_ENSMUSG00000027274.16	Mkks	-0.491136	4.3297	SigDown
PFFNormoxia_vs_MonomerNormoxia	Kcna4_ENSMUSG00000042604.5	Kcna4	-0.329928	4.25227	SigDown
PFFNormoxia_vs_MonomerNormoxia	Sbsn_ENSMUSG00000046056.15	Sbsn	0.41484	4.25144	SigUp
PFFNormoxia_vs_MonomerNormoxia	Klhl6_ENSMUSG00000043008.9	Klhl6	0.588765	4.25144	SigUp
PFFNormoxia_vs_MonomerNormoxia	Ciart_ENSMUSG00000038550.10	Ciart	0.452738	4.24721	SigUp
PFFNormoxia_vs_MonomerNormoxia	Spaca6_ENSMUSG00000080316.11	Spaca6	0.270667	4.24721	SigUp
PFFNormoxia_vs_MonomerNormoxia	Xbp1_ENSMUSG00000020484.19	Xbp1	-0.346115	4.23742	SigDown
PFFNormoxia_vs_MonomerNormoxia	Rbm14_ENSMUSG00000006456.10	Rbm14	-0.314393	4.23742	SigDown
PFFNormoxia_vs_MonomerNormoxia	Nufip2_ENSMUSG00000037857.16	Nufip2	-0.284585	4.20859	SigDown
PFFNormoxia_vs_MonomerNormoxia	Sox1_ENSMUSG00000096014.1	Sox1	0.360387	4.1978	SigUp
PFFNormoxia_vs_MonomerNormoxia	Gli1_ENSMUSG00000025407.7	Gli1	0.519004	4.1978	SigUp
PFFNormoxia_vs_MonomerNormoxia	Alkbh5_ENSMUSG00000042650.3	Alkbh5	-0.211235	4.13147	SigDown
PFFNormoxia_vs_MonomerNormoxia	Vmac_ENSMUSG00000054723.6	Vmac	0.287712	4.12724	SigUp
PFFNormoxia_vs_MonomerNormoxia	Plekhf1_ENSMUSG00000074170.5	Plekhf1	-0.604538	4.12706	SigDown
PFFNormoxia_vs_MonomerNormoxia	Pknox1_ENSMUSG00000006705.13	Pknox1	-0.382623	4.05532	SigDown
PFFNormoxia_vs_MonomerNormoxia	Jmjd6_ENSMUSG00000056962.11	Jmjd6	-0.265738	4.02128	SigDown
PFFNormoxia_vs_MonomerNormoxia	Hspb1_ENSMUSG00000004951.10	Hspb1	-0.837606	4.02128	SigDown
PFFNormoxia_vs_MonomerNormoxia	Sbk1_ENSMUSG00000042978.11	Sbk1	-0.28696	4.01307	SigDown
PFFNormoxia_vs_MonomerNormoxia	Zc3h6_ENSMUSG00000042851.17	Zc3h6	0.465409	4.01307	SigUp
PFFNormoxia_vs_MonomerNormoxia	Gpr17_ENSMUSG00000052229.5	Gpr17	-0.425229	4.00493	SigDown
PFFNormoxia_vs_MonomerNormoxia	Lefty1_ENSMUSG00000038793.8	Lefty1	0.567104	3.96274	SigUp
PFFNormoxia_vs_MonomerNormoxia	I830077J02Rik_ENSMUSG00000074342.3	I830077J02Rik	0.651453	3.92809	SigUp
PFFNormoxia_vs_MonomerNormoxia	9330159F19Rik_ENSMUSG00000004360.9	9330159F19Rik	-0.343636	3.90803	SigDown
PFFNormoxia_vs_MonomerNormoxia	Cd46_ENSMUSG00000016493.13	Cd46	0.474666	3.89565	SigUp
PFFNormoxia_vs_MonomerNormoxia	Ddit4_ENSMUSG00000020108.4	Ddit4	-0.420835	3.89183	SigDown
PFFNormoxia_vs_MonomerNormoxia	Arl4d_ENSMUSG00000034936.2	Arl4d	-0.639024	3.89154	SigDown
PFFNormoxia_vs_MonomerNormoxia	Sesn3_ENSMUSG00000032009.8	Sesn3	-0.212336	3.87295	SigDown
PFFNormoxia_vs_MonomerNormoxia	Spata2l_ENSMUSG00000033594.11	Spata2l	-0.445009	3.84543	SigDown
PFFNormoxia_vs_MonomerNormoxia	Arl5c_ENSMUSG00000038352.15	Arl5c	0.73125	3.78718	SigUp
PFFNormoxia_vs_MonomerNormoxia	Itih3_ENSMUSG00000006522.17	Itih3	0.258656	3.76549	SigUp
PFFNormoxia_vs_MonomerNormoxia	Rbm12b2_ENSMUSG00000052137.11	Rbm12b2	-0.338815	3.75838	SigDown
PFFNormoxia_vs_MonomerNormoxia	Naglu_ENSMUSG00000001751.9	Naglu	0.324617	3.75778	SigUp
PFFNormoxia_vs_MonomerNormoxia	Fam71e1_ENSMUSG00000051113.9	Fam71e1	0.362509	3.71471	SigUp
PFFNormoxia_vs_MonomerNormoxia	Thap3_ENSMUSG00000039759.10	Thap3	0.254335	3.71285	SigUp
PFFNormoxia_vs_MonomerNormoxia	Slamf9_ENSMUSG00000026548.4	Slamf9	0.723086	3.70647	SigUp
PFFNormoxia_vs_MonomerNormoxia	Vapa_ENSMUSG00000024091.9	Vapa	-0.237734	3.70636	SigDown
PFFNormoxia_vs_MonomerNormoxia	Aldh3b1_ENSMUSG00000024885.9	Aldh3b1	0.357528	3.65722	SigUp
PFFNormoxia_vs_MonomerNormoxia	Sema4c_ENSMUSG00000026121.13	Sema4c	0.288736	3.63242	SigUp
PFFNormoxia_vs_MonomerNormoxia	Tmc6_ENSMUSG00000025572.17	Tmc6	0.35246	3.62825	SigUp
PFFNormoxia_vs_MonomerNormoxia	Narf_ENSMUSG00000000056.7	Narf	-0.20839	3.62361	SigDown
PFFNormoxia_vs_MonomerNormoxia	Stk40_ENSMUSG00000042608.15	Stk40	-0.28442	3.60601	SigDown
PFFNormoxia_vs_MonomerNormoxia	Zfp707_ENSMUSG00000034429.15	Zfp707	0.361767	3.60429	SigUp
PFFNormoxia_vs_MonomerNormoxia	Erlin1_ENSMUSG00000025198.16	Erlin1	-0.318618	3.60429	SigDown
PFFNormoxia_vs_MonomerNormoxia	Homer1_ENSMUSG00000007617.18	Homer1	-0.272273	3.56974	SigDown
PFFNormoxia_vs_MonomerNormoxia	Bend4_ENSMUSG00000092060.4	Bend4	-0.300207	3.5252	SigDown
PFFNormoxia_vs_MonomerNormoxia	Gm35339_ENSMUSG00000109179.2	Gm35339	-0.517587	3.5252	SigDown
PFFNormoxia_vs_MonomerNormoxia	Fam78b_ENSMUSG00000060568.14	Fam78b	-0.28846	3.52096	SigDown
PFFNormoxia_vs_MonomerNormoxia	Dhtkd1_ENSMUSG00000025815.13	Dhtkd1	0.257719	3.49964	SigUp
PFFNormoxia_vs_MonomerNormoxia	Nhlrc3_ENSMUSG00000042997.13	Nhlrc3	0.266367	3.49845	SigUp
PFFNormoxia_vs_MonomerNormoxia	Yy1_ENSMUSG00000021264.12	Yy1	-0.184426	3.48324	SigDown
PFFNormoxia_vs_MonomerNormoxia	Mfap3_ENSMUSG00000020522.13	Mfap3	-0.254455	3.47193	SigDown
PFFNormoxia_vs_MonomerNormoxia	mt-Atp8_ENSMUSG00000064356.3	mt-Atp8	0.294972	3.44766	SigUp
PFFNormoxia_vs_MonomerNormoxia	Wdcp_ENSMUSG00000051721.6	Wdcp	-0.308345	3.43526	SigDown
PFFNormoxia_vs_MonomerNormoxia	Sdf2l1_ENSMUSG00000022769.9	Sdf2l1	-0.581469	3.42038	SigDown
PFFNormoxia_vs_MonomerNormoxia	Aebp2_ENSMUSG00000030232.18	Aebp2	-0.169067	3.35521	SigDown
PFFNormoxia_vs_MonomerNormoxia	Duxbl1_ENSMUSG00000048502.14	Duxbl1	0.579208	3.35179	SigUp
PFFNormoxia_vs_MonomerNormoxia	Itga10_ENSMUSG00000090210.7	Itga10	-0.515984	3.34773	SigDown
PFFNormoxia_vs_MonomerNormoxia	Ctnnal1_ENSMUSG00000038816.14	Ctnnal1	0.240143	3.34761	SigUp
PFFNormoxia_vs_MonomerNormoxia	Klhl21_ENSMUSG00000073700.3	Klhl21	-0.272606	3.34761	SigDown
PFFNormoxia_vs_MonomerNormoxia	Pnrc1_ENSMUSG00000040128.9	Pnrc1	-0.25312	3.32162	SigDown
PFFNormoxia_vs_MonomerNormoxia	Ahdc1_ENSMUSG00000037692.14	Ahdc1	-0.286305	3.32162	SigDown
PFFNormoxia_vs_MonomerNormoxia	Spen_ENSMUSG00000040761.16	Spen	-0.257959	3.32162	SigDown
PFFNormoxia_vs_MonomerNormoxia	Hint2_ENSMUSG00000028470.10	Hint2	0.272642	3.31101	SigUp
PFFNormoxia_vs_MonomerNormoxia	Trmt11_ENSMUSG00000019792.8	Trmt11	0.345346	3.29129	SigUp
PFFNormoxia_vs_MonomerNormoxia	Banp_ENSMUSG00000025316.16	Banp	-0.535921	3.23547	SigDown
PFFNormoxia_vs_MonomerNormoxia	Scaf8_ENSMUSG00000046201.9	Scaf8	-0.198748	3.22879	SigDown
PFFNormoxia_vs_MonomerNormoxia	Map3k13_ENSMUSG00000033618.7	Map3k13	-0.244228	3.22862	SigDown
PFFNormoxia_vs_MonomerNormoxia	Fgd1_ENSMUSG00000025265.14	Fgd1	-0.263896	3.21942	SigDown
PFFNormoxia_vs_MonomerNormoxia	Ccdc62_ENSMUSG00000061882.12	Ccdc62	0.394845	3.21251	SigUp
PFFNormoxia_vs_MonomerNormoxia	Zkscan2_ENSMUSG00000030757.13	Zkscan2	0.289761	3.21187	SigUp
PFFNormoxia_vs_MonomerNormoxia	Sat2_ENSMUSG00000069835.10	Sat2	0.301701	3.19766	SigUp
PFFNormoxia_vs_MonomerNormoxia	Pdlim2_ENSMUSG00000022090.10	Pdlim2	0.291753	3.19766	SigUp
PFFNormoxia_vs_MonomerNormoxia	Leng8_ENSMUSG00000035545.13	Leng8	0.175074	3.19334	SigUp
PFFNormoxia_vs_MonomerNormoxia	Gm21680_ENSMUSG00000106627.1	Gm21680	0.589878	3.19334	SigUp
PFFNormoxia_vs_MonomerNormoxia	Creb5_ENSMUSG00000053007.9	Creb5	0.500271	3.16443	SigUp
PFFNormoxia_vs_MonomerNormoxia	Hypk_ENSMUSG00000027245.11	Hypk	0.499468	3.15155	SigUp
PFFNormoxia_vs_MonomerNormoxia	Gm35060_ENSMUSG00000109238.2	Gm35060	0.816317	3.11939	SigUp
PFFNormoxia_vs_MonomerNormoxia	Hnrnpab_ENSMUSG00000020358.17	Hnrnpab	-0.276393	3.11939	SigDown
PFFNormoxia_vs_MonomerNormoxia	AU041133_ENSMUSG00000078435.5	AU041133	0.425398	3.11765	SigUp
PFFNormoxia_vs_MonomerNormoxia	Tmem86a_ENSMUSG00000010307.7	Tmem86a	0.417916	3.11408	SigUp
PFFNormoxia_vs_MonomerNormoxia	Slc35b2_ENSMUSG00000037089.11	Slc35b2	0.264938	3.1107	SigUp
PFFNormoxia_vs_MonomerNormoxia	Cracr2a_ENSMUSG00000061414.8	Cracr2a	0.51055	3.1107	SigUp
PFFNormoxia_vs_MonomerNormoxia	Gpr3_ENSMUSG00000049649.8	Gpr3	-0.462309	3.1107	SigDown
PFFNormoxia_vs_MonomerNormoxia	Ehhadh_ENSMUSG00000022853.7	Ehhadh	0.347566	3.10481	SigUp
PFFNormoxia_vs_MonomerNormoxia	Trmt13_ENSMUSG00000033439.12	Trmt13	0.307294	3.10481	SigUp
PFFNormoxia_vs_MonomerNormoxia	Trpv4_ENSMUSG00000014158.12	Trpv4	0.718734	3.10481	SigUp
PFFNormoxia_vs_MonomerNormoxia	Clec2d_ENSMUSG00000030157.5	Clec2d	0.587541	3.10481	SigUp
PFFNormoxia_vs_MonomerNormoxia	Elmo3_ENSMUSG00000014791.10	Elmo3	0.344653	3.10481	SigUp
PFFNormoxia_vs_MonomerNormoxia	Gm20219_ENSMUSG00000110218.1	Gm20219	-0.486365	3.10418	SigDown
PFFNormoxia_vs_MonomerNormoxia	Mapk12_ENSMUSG00000022610.10	Mapk12	0.232625	3.10282	SigUp
PFFNormoxia_vs_MonomerNormoxia	Tmem28_ENSMUSG00000071719.2	Tmem28	-0.296632	3.09917	SigDown
PFFNormoxia_vs_MonomerNormoxia	Gm38394_ENSMUSG00000094410.8	Gm38394	-0.298407	3.09472	SigDown
PFFNormoxia_vs_MonomerNormoxia	Rccd1_ENSMUSG00000038930.11	Rccd1	0.278951	3.09004	SigUp
PFFNormoxia_vs_MonomerNormoxia	Rbak_ENSMUSG00000061898.10	Rbak	0.268399	3.07136	SigUp
PFFNormoxia_vs_MonomerNormoxia	Klf11_ENSMUSG00000020653.12	Klf11	0.361458	3.06841	SigUp
PFFNormoxia_vs_MonomerNormoxia	Swt1_ENSMUSG00000052748.14	Swt1	-0.436557	3.06332	SigDown
PFFNormoxia_vs_MonomerNormoxia	Dbp_ENSMUSG00000059824.12	Dbp	0.605075	3.06332	SigUp
PFFNormoxia_vs_MonomerNormoxia	Sap30_ENSMUSG00000031609.3	Sap30	-0.490252	3.06332	SigDown
PFFNormoxia_vs_MonomerNormoxia	Mllt1_ENSMUSG00000024212.9	Mllt1	-0.206269	3.06062	SigDown
PFFNormoxia_vs_MonomerNormoxia	Vsig10_ENSMUSG00000066894.14	Vsig10	0.369402	3.03744	SigUp
PFFNormoxia_vs_MonomerNormoxia	Zbtb40_ENSMUSG00000060862.10	Zbtb40	-0.402025	2.98405	SigDown
PFFNormoxia_vs_MonomerNormoxia	Pxdn_ENSMUSG00000020674.17	Pxdn	-0.306321	2.96176	SigDown
PFFNormoxia_vs_MonomerNormoxia	Dcst1_ENSMUSG00000042672.15	Dcst1	0.457144	2.95946	SigUp
PFFNormoxia_vs_MonomerNormoxia	Fam181a_ENSMUSG00000096753.7	Fam181a	0.663886	2.9517	SigUp
PFFNormoxia_vs_MonomerNormoxia	Zfp810_ENSMUSG00000066829.7	Zfp810	0.3389	2.9517	SigUp
PFFNormoxia_vs_MonomerNormoxia	Rab5if_ENSMUSG00000027637.3	Rab5if	-0.256718	2.9517	SigDown
PFFNormoxia_vs_MonomerNormoxia	Heyl_ENSMUSG00000032744.4	Heyl	0.456146	2.9517	SigUp
PFFNormoxia_vs_MonomerNormoxia	Cdk2_ENSMUSG00000025358.16	Cdk2	0.433665	2.94865	SigUp
PFFNormoxia_vs_MonomerNormoxia	Foxk2_ENSMUSG00000039275.9	Foxk2	-0.166929	2.94815	SigDown
PFFNormoxia_vs_MonomerNormoxia	Pstk_ENSMUSG00000063179.13	Pstk	0.216488	2.94715	SigUp
PFFNormoxia_vs_MonomerNormoxia	Slc2a4_ENSMUSG00000018566.14	Slc2a4	0.487815	2.94556	SigUp
PFFNormoxia_vs_MonomerNormoxia	Lpcat1_ENSMUSG00000021608.15	Lpcat1	-0.169472	2.92559	SigDown
PFFNormoxia_vs_MonomerNormoxia	Hspd1_ENSMUSG00000025980.14	Hspd1	-0.163867	2.92411	SigDown
PFFNormoxia_vs_MonomerNormoxia	Cuedc1_ENSMUSG00000018378.13	Cuedc1	0.189042	2.92101	SigUp
PFFNormoxia_vs_MonomerNormoxia	Scrt2_ENSMUSG00000060257.2	Scrt2	-0.382946	2.91727	SigDown
PFFNormoxia_vs_MonomerNormoxia	Slc38a2_ENSMUSG00000022462.7	Slc38a2	-0.285824	2.91436	SigDown
PFFNormoxia_vs_MonomerNormoxia	Zfp142_ENSMUSG00000026135.17	Zfp142	-0.226876	2.90615	SigDown
PFFNormoxia_vs_MonomerNormoxia	Cep350_ENSMUSG00000033671.18	Cep350	-0.202106	2.89781	SigDown
PFFNormoxia_vs_MonomerNormoxia	Slc35b3_ENSMUSG00000021432.15	Slc35b3	0.332446	2.89781	SigUp
PFFNormoxia_vs_MonomerNormoxia	Abcb1b_ENSMUSG00000028970.9	Abcb1b	0.355295	2.8821	SigUp
PFFNormoxia_vs_MonomerNormoxia	Mcam_ENSMUSG00000032135.15	Mcam	0.333855	2.86395	SigUp
PFFNormoxia_vs_MonomerNormoxia	Ppcs_ENSMUSG00000028636.14	Ppcs	0.323463	2.8606	SigUp
PFFNormoxia_vs_MonomerNormoxia	Tsc22d3_ENSMUSG00000031431.13	Tsc22d3	-0.274334	2.83699	SigDown
PFFNormoxia_vs_MonomerNormoxia	Zfp449_ENSMUSG00000073176.4	Zfp449	-0.316323	2.83458	SigDown
PFFNormoxia_vs_MonomerNormoxia	Nrde2_ENSMUSG00000021179.8	Nrde2	0.286351	2.83458	SigUp
PFFNormoxia_vs_MonomerNormoxia	Uvssa_ENSMUSG00000037355.14	Uvssa	0.30426	2.83197	SigUp
PFFNormoxia_vs_MonomerNormoxia	Prr14l_ENSMUSG00000054280.14	Prr14l	-0.181724	2.83197	SigDown
PFFNormoxia_vs_MonomerNormoxia	Zfand1_ENSMUSG00000039795.14	Zfand1	0.192209	2.82804	SigUp
PFFNormoxia_vs_MonomerNormoxia	Zfp418_ENSMUSG00000034538.8	Zfp418	-0.372224	2.82467	SigDown
PFFNormoxia_vs_MonomerNormoxia	Zfp882_ENSMUSG00000089857.9	Zfp882	-0.354219	2.82462	SigDown
PFFNormoxia_vs_MonomerNormoxia	Otub2_ENSMUSG00000021203.15	Otub2	-0.256167	2.81642	SigDown
PFFNormoxia_vs_MonomerNormoxia	Hipk3_ENSMUSG00000027177.14	Hipk3	-0.190359	2.81608	SigDown
PFFNormoxia_vs_MonomerNormoxia	Trdmt1_ENSMUSG00000026723.10	Trdmt1	0.297025	2.81608	SigUp
PFFNormoxia_vs_MonomerNormoxia	Fgf22_ENSMUSG00000020327.4	Fgf22	0.346338	2.81029	SigUp
PFFNormoxia_vs_MonomerNormoxia	Thnsl2_ENSMUSG00000054474.15	Thnsl2	0.337686	2.77792	SigUp
PFFNormoxia_vs_MonomerNormoxia	Kdm8_ENSMUSG00000030752.8	Kdm8	0.287022	2.77116	SigUp
PFFNormoxia_vs_MonomerNormoxia	Hyou1_ENSMUSG00000032115.14	Hyou1	-0.281054	2.76507	SigDown
PFFNormoxia_vs_MonomerNormoxia	Fbxo5_ENSMUSG00000019773.7	Fbxo5	0.490306	2.75929	SigUp
PFFNormoxia_vs_MonomerNormoxia	Pipox_ENSMUSG00000017453.4	Pipox	0.394016	2.75813	SigUp
PFFNormoxia_vs_MonomerNormoxia	Fzd6_ENSMUSG00000022297.15	Fzd6	0.389324	2.75762	SigUp
PFFNormoxia_vs_MonomerNormoxia	Sgk2_ENSMUSG00000017868.16	Sgk2	0.483659	2.74328	SigUp
PFFNormoxia_vs_MonomerNormoxia	Lrrc75a_ENSMUSG00000046417.14	Lrrc75a	-0.373704	2.74138	SigDown
PFFNormoxia_vs_MonomerNormoxia	Als2_ENSMUSG00000026024.14	Als2	-0.190638	2.72436	SigDown
PFFNormoxia_vs_MonomerNormoxia	Socs7_ENSMUSG00000038485.6	Socs7	-0.185427	2.72414	SigDown
PFFNormoxia_vs_MonomerNormoxia	Tll2_ENSMUSG00000025013.15	Tll2	0.491582	2.72414	SigUp
PFFNormoxia_vs_MonomerNormoxia	Tinf2_ENSMUSG00000007589.9	Tinf2	0.216488	2.72414	SigUp
PFFNormoxia_vs_MonomerNormoxia	Edrf1_ENSMUSG00000039990.16	Edrf1	-0.238676	2.70997	SigDown
PFFNormoxia_vs_MonomerNormoxia	Efna1_ENSMUSG00000027954.9	Efna1	0.435571	2.70298	SigUp
PFFNormoxia_vs_MonomerNormoxia	Reck_ENSMUSG00000028476.13	Reck	0.334273	2.68688	SigUp
PFFNormoxia_vs_MonomerNormoxia	Spty2d1_ENSMUSG00000049516.9	Spty2d1	-0.232491	2.67703	SigDown
PFFNormoxia_vs_MonomerNormoxia	Csk_ENSMUSG00000032312.7	Csk	-0.20825	2.67703	SigDown
PFFNormoxia_vs_MonomerNormoxia	Bloc1s4_ENSMUSG00000060708.4	Bloc1s4	-0.287142	2.67355	SigDown
PFFNormoxia_vs_MonomerNormoxia	Luzp1_ENSMUSG00000001089.14	Luzp1	-0.247636	2.67355	SigDown
PFFNormoxia_vs_MonomerNormoxia	Setd7_ENSMUSG00000037111.9	Setd7	-0.184085	2.65619	SigDown
PFFNormoxia_vs_MonomerNormoxia	Eif4ebp2_ENSMUSG00000020091.15	Eif4ebp2	-0.185168	2.64609	SigDown
PFFNormoxia_vs_MonomerNormoxia	Sp100_ENSMUSG00000026222.16	Sp100	0.465375	2.63924	SigUp
PFFNormoxia_vs_MonomerNormoxia	Atp11b_ENSMUSG00000037400.17	Atp11b	0.215091	2.63695	SigUp
PFFNormoxia_vs_MonomerNormoxia	Ppp1r13b_ENSMUSG00000021285.15	Ppp1r13b	-0.20993	2.63695	SigDown
PFFNormoxia_vs_MonomerNormoxia	Slc15a3_ENSMUSG00000024737.2	Slc15a3	0.479867	2.63358	SigUp
PFFNormoxia_vs_MonomerNormoxia	Manf_ENSMUSG00000032575.16	Manf	-0.324217	2.62912	SigDown
PFFNormoxia_vs_MonomerNormoxia	Rwdd3_ENSMUSG00000028133.17	Rwdd3	0.346054	2.62549	SigUp
PFFNormoxia_vs_MonomerNormoxia	Phf3_ENSMUSG00000048874.15	Phf3	-0.154651	2.62302	SigDown
PFFNormoxia_vs_MonomerNormoxia	Gsta3_ENSMUSG00000025934.15	Gsta3	0.498068	2.61713	SigUp
PFFNormoxia_vs_MonomerNormoxia	Mlec_ENSMUSG00000048578.11	Mlec	-0.196476	2.61427	SigDown
PFFNormoxia_vs_MonomerNormoxia	Ptpn9_ENSMUSG00000032290.7	Ptpn9	-0.210908	2.60438	SigDown
PFFNormoxia_vs_MonomerNormoxia	Tipin_ENSMUSG00000032397.7	Tipin	0.319008	2.60148	SigUp
PFFNormoxia_vs_MonomerNormoxia	Ankrd54_ENSMUSG00000033055.12	Ankrd54	-0.227871	2.60118	SigDown
PFFNormoxia_vs_MonomerNormoxia	Ep300_ENSMUSG00000055024.12	Ep300	-0.182359	2.60118	SigDown
PFFNormoxia_vs_MonomerNormoxia	H3c4_ENSMUSG00000099583.2	H3c4	-0.768267	2.60006	SigDown
PFFNormoxia_vs_MonomerNormoxia	Hsp90ab1_ENSMUSG00000023944.14	Hsp90ab1	-0.190744	2.60006	SigDown
PFFNormoxia_vs_MonomerNormoxia	Gpr146_ENSMUSG00000044197.8	Gpr146	0.24533	2.60006	SigUp
PFFNormoxia_vs_MonomerNormoxia	Zfp641_ENSMUSG00000022987.12	Zfp641	0.237679	2.60006	SigUp
PFFNormoxia_vs_MonomerNormoxia	Cdiptos_ENSMUSG00000097075.3	Cdiptos	-0.499985	2.59183	SigDown
PFFNormoxia_vs_MonomerNormoxia	Dnajb4_ENSMUSG00000028035.13	Dnajb4	-0.186905	2.57995	SigDown
PFFNormoxia_vs_MonomerNormoxia	Acy1_ENSMUSG00000023262.13	Acy1	0.248319	2.57995	SigUp
PFFNormoxia_vs_MonomerNormoxia	Galnt12_ENSMUSG00000039774.12	Galnt12	0.446984	2.57684	SigUp
PFFNormoxia_vs_MonomerNormoxia	Fnbp4_ENSMUSG00000008200.15	Fnbp4	0.199963	2.57231	SigUp
PFFNormoxia_vs_MonomerNormoxia	Abhd10_ENSMUSG00000033157.17	Abhd10	0.185544	2.56509	SigUp
PFFNormoxia_vs_MonomerNormoxia	Zfp319_ENSMUSG00000046556.7	Zfp319	-0.233459	2.56403	SigDown
PFFNormoxia_vs_MonomerNormoxia	Ints8_ENSMUSG00000040738.10	Ints8	-0.260493	2.56376	SigDown
PFFNormoxia_vs_MonomerNormoxia	Klf15_ENSMUSG00000030087.11	Klf15	-0.298186	2.55981	SigDown
PFFNormoxia_vs_MonomerNormoxia	Mks1_ENSMUSG00000034121.12	Mks1	0.236591	2.55789	SigUp
PFFNormoxia_vs_MonomerNormoxia	Traf3_ENSMUSG00000021277.16	Traf3	-0.188728	2.55083	SigDown
PFFNormoxia_vs_MonomerNormoxia	Pym1_ENSMUSG00000064030.15	Pym1	0.231502	2.53945	SigUp
PFFNormoxia_vs_MonomerNormoxia	Msl1_ENSMUSG00000052915.14	Msl1	-0.14624	2.53746	SigDown
PFFNormoxia_vs_MonomerNormoxia	Ccl3_ENSMUSG00000000982.5	Ccl3	1.02549	2.53643	SigUp
PFFNormoxia_vs_MonomerNormoxia	Zfp580_ENSMUSG00000055633.6	Zfp580	0.304615	2.52946	SigUp
PFFNormoxia_vs_MonomerNormoxia	Siah2_ENSMUSG00000036432.8	Siah2	-0.316041	2.52574	SigDown
PFFNormoxia_vs_MonomerNormoxia	Phf7_ENSMUSG00000021902.7	Phf7	0.354206	2.52361	SigUp
PFFNormoxia_vs_MonomerNormoxia	Parp3_ENSMUSG00000023249.15	Parp3	0.332207	2.52361	SigUp
PFFNormoxia_vs_MonomerNormoxia	Ucp3_ENSMUSG00000032942.14	Ucp3	0.379579	2.52361	SigUp
PFFNormoxia_vs_MonomerNormoxia	Pts_ENSMUSG00000032067.6	Pts	0.224924	2.51333	SigUp
PFFNormoxia_vs_MonomerNormoxia	Trim7_ENSMUSG00000040350.16	Trim7	0.323992	2.51261	SigUp
PFFNormoxia_vs_MonomerNormoxia	Stox2_ENSMUSG00000038143.16	Stox2	-0.190041	2.51261	SigDown
PFFNormoxia_vs_MonomerNormoxia	Kbtbd7_ENSMUSG00000043881.9	Kbtbd7	-0.167519	2.51206	SigDown
PFFNormoxia_vs_MonomerNormoxia	Taf10_ENSMUSG00000043866.11	Taf10	-0.322766	2.50034	SigDown
PFFNormoxia_vs_MonomerNormoxia	Mex3c_ENSMUSG00000037253.8	Mex3c	-0.185145	2.49643	SigDown
PFFNormoxia_vs_MonomerNormoxia	Piga_ENSMUSG00000031381.16	Piga	0.288178	2.49643	SigUp
PFFNormoxia_vs_MonomerNormoxia	Traf6_ENSMUSG00000027164.8	Traf6	-0.251542	2.49532	SigDown
PFFNormoxia_vs_MonomerNormoxia	Cdk5rap3_ENSMUSG00000018669.14	Cdk5rap3	0.182031	2.48724	SigUp
PFFNormoxia_vs_MonomerNormoxia	Tbc1d30_ENSMUSG00000052302.6	Tbc1d30	-0.176091	2.48724	SigDown
PFFNormoxia_vs_MonomerNormoxia	Tbx2_ENSMUSG00000000093.6	Tbx2	0.515358	2.4839	SigUp
PFFNormoxia_vs_MonomerNormoxia	Micall2_ENSMUSG00000036718.17	Micall2	0.398783	2.47946	SigUp
PFFNormoxia_vs_MonomerNormoxia	Dnaja1_ENSMUSG00000028410.13	Dnaja1	-0.166305	2.47544	SigDown
PFFNormoxia_vs_MonomerNormoxia	Aim2_ENSMUSG00000037860.15	Aim2	0.35221	2.47544	SigUp
PFFNormoxia_vs_MonomerNormoxia	Slc6a6_ENSMUSG00000030096.8	Slc6a6	0.17005	2.47544	SigUp
PFFNormoxia_vs_MonomerNormoxia	Osgepl1_ENSMUSG00000026096.14	Osgepl1	0.228039	2.47544	SigUp
PFFNormoxia_vs_MonomerNormoxia	Pigz_ENSMUSG00000045625.5	Pigz	0.282259	2.47544	SigUp
PFFNormoxia_vs_MonomerNormoxia	Rcor1_ENSMUSG00000037896.17	Rcor1	-0.207792	2.47435	SigDown
PFFNormoxia_vs_MonomerNormoxia	Jchain_ENSMUSG00000067149.6	Jchain	1.50287	2.47435	SigUp
PFFNormoxia_vs_MonomerNormoxia	Neil1_ENSMUSG00000032298.13	Neil1	0.251492	2.47166	SigUp
PFFNormoxia_vs_MonomerNormoxia	Ntng2_ENSMUSG00000035513.19	Ntng2	0.319046	2.47086	SigUp
PFFNormoxia_vs_MonomerNormoxia	mt-Nd3_ENSMUSG00000064360.1	mt-Nd3	0.195378	2.46928	SigUp
PFFNormoxia_vs_MonomerNormoxia	Shank3_ENSMUSG00000022623.17	Shank3	-0.231242	2.46928	SigDown
PFFNormoxia_vs_MonomerNormoxia	Ap1g2_ENSMUSG00000040701.16	Ap1g2	0.289577	2.46901	SigUp
PFFNormoxia_vs_MonomerNormoxia	mt-Nd1_ENSMUSG00000064341.1	mt-Nd1	0.20422	2.46513	SigUp
PFFNormoxia_vs_MonomerNormoxia	Phf13_ENSMUSG00000047777.9	Phf13	-0.278625	2.45705	SigDown
PFFNormoxia_vs_MonomerNormoxia	Gm32687_ENSMUSG00000112640.1	Gm32687	0.49413	2.45311	SigUp
PFFNormoxia_vs_MonomerNormoxia	Trim65_ENSMUSG00000054517.9	Trim65	-0.313407	2.45307	SigDown
PFFNormoxia_vs_MonomerNormoxia	4921507P07Rik_ENSMUSG00000029828.4	4921507P07Rik	0.58459	2.44917	SigUp
PFFNormoxia_vs_MonomerNormoxia	Calr_ENSMUSG00000003814.8	Calr	-0.201124	2.43172	SigDown
PFFNormoxia_vs_MonomerNormoxia	Pex2_ENSMUSG00000040374.13	Pex2	0.204405	2.43106	SigUp
PFFNormoxia_vs_MonomerNormoxia	Zfp383_ENSMUSG00000099689.6	Zfp383	0.199243	2.42771	SigUp
PFFNormoxia_vs_MonomerNormoxia	Ndufv3_ENSMUSG00000024038.17	Ndufv3	0.164181	2.42437	SigUp
PFFNormoxia_vs_MonomerNormoxia	Lcmt2_ENSMUSG00000074890.4	Lcmt2	0.314297	2.41862	SigUp
PFFNormoxia_vs_MonomerNormoxia	Zfp865_ENSMUSG00000074405.8	Zfp865	0.193894	2.41003	SigUp
PFFNormoxia_vs_MonomerNormoxia	Setd1b_ENSMUSG00000038384.16	Setd1b	-0.23268	2.41003	SigDown
PFFNormoxia_vs_MonomerNormoxia	Capg_ENSMUSG00000056737.14	Capg	0.537901	2.40878	SigUp
PFFNormoxia_vs_MonomerNormoxia	Zscan29_ENSMUSG00000050619.14	Zscan29	-0.234251	2.3777	SigDown
PFFNormoxia_vs_MonomerNormoxia	Prc1_ENSMUSG00000038943.16	Prc1	0.370603	2.37659	SigUp
PFFNormoxia_vs_MonomerNormoxia	Peli1_ENSMUSG00000020134.13	Peli1	-0.189119	2.37659	SigDown
PFFNormoxia_vs_MonomerNormoxia	Pigp_ENSMUSG00000022940.17	Pigp	0.208303	2.37659	SigUp
PFFNormoxia_vs_MonomerNormoxia	Gm29695_ENSMUSG00000118219.1	Gm29695	-0.44726	2.37659	SigDown
PFFNormoxia_vs_MonomerNormoxia	Sik2_ENSMUSG00000037112.16	Sik2	-0.204036	2.37048	SigDown
PFFNormoxia_vs_MonomerNormoxia	Xaf1_ENSMUSG00000040483.15	Xaf1	0.278398	2.3657	SigUp
PFFNormoxia_vs_MonomerNormoxia	Sbno2_ENSMUSG00000035673.10	Sbno2	0.231593	2.35929	SigUp
PFFNormoxia_vs_MonomerNormoxia	Bcl2l1_ENSMUSG00000007659.18	Bcl2l1	-0.184357	2.35882	SigDown
PFFNormoxia_vs_MonomerNormoxia	Maml1_ENSMUSG00000050567.16	Maml1	-0.250569	2.35092	SigDown
PFFNormoxia_vs_MonomerNormoxia	Cd52_ENSMUSG00000000682.7	Cd52	0.610493	2.35092	SigUp
PFFNormoxia_vs_MonomerNormoxia	BC024139_ENSMUSG00000044361.16	BC024139	0.42175	2.34888	SigUp
PFFNormoxia_vs_MonomerNormoxia	Ssr4_ENSMUSG00000002014.12	Ssr4	0.171664	2.34679	SigUp
PFFNormoxia_vs_MonomerNormoxia	Id1_ENSMUSG00000042745.9	Id1	0.435556	2.34413	SigUp
PFFNormoxia_vs_MonomerNormoxia	Fbxo28_ENSMUSG00000047539.9	Fbxo28	-0.179255	2.33884	SigDown
PFFNormoxia_vs_MonomerNormoxia	Surf1_ENSMUSG00000015790.16	Surf1	0.143015	2.33171	SigUp
PFFNormoxia_vs_MonomerNormoxia	Slc39a2_ENSMUSG00000072572.9	Slc39a2	-0.513895	2.33088	SigDown
PFFNormoxia_vs_MonomerNormoxia	Cbl_ENSMUSG00000034342.9	Cbl	-0.168835	2.33047	SigDown
PFFNormoxia_vs_MonomerNormoxia	Sfrp5_ENSMUSG00000018822.7	Sfrp5	0.314775	2.33047	SigUp
PFFNormoxia_vs_MonomerNormoxia	Cnst_ENSMUSG00000038949.8	Cnst	-0.172122	2.32906	SigDown
PFFNormoxia_vs_MonomerNormoxia	Col9a3_ENSMUSG00000027570.15	Col9a3	0.261285	2.32645	SigUp
PFFNormoxia_vs_MonomerNormoxia	Tent4a_ENSMUSG00000034575.13	Tent4a	-0.196927	2.32246	SigDown
PFFNormoxia_vs_MonomerNormoxia	Mphosph6_ENSMUSG00000031843.2	Mphosph6	0.203575	2.32246	SigUp
PFFNormoxia_vs_MonomerNormoxia	Ighmbp2_ENSMUSG00000024831.14	Ighmbp2	0.266531	2.32246	SigUp
PFFNormoxia_vs_MonomerNormoxia	Jade2_ENSMUSG00000020387.15	Jade2	-0.226604	2.32106	SigDown
PFFNormoxia_vs_MonomerNormoxia	Pdia6_ENSMUSG00000020571.12	Pdia6	-0.269785	2.32022	SigDown
PFFNormoxia_vs_MonomerNormoxia	Bcl6_ENSMUSG00000022508.5	Bcl6	-0.245348	2.31063	SigDown
PFFNormoxia_vs_MonomerNormoxia	Lmtk2_ENSMUSG00000038970.7	Lmtk2	-0.208682	2.30994	SigDown
PFFNormoxia_vs_MonomerNormoxia	Sfpq_ENSMUSG00000028820.13	Sfpq	-0.203624	2.30994	SigDown
PFFNormoxia_vs_MonomerNormoxia	Map3k19_ENSMUSG00000051590.10	Map3k19	-0.34481	2.3061	SigDown
PFFNormoxia_vs_MonomerNormoxia	Soga3_ENSMUSG00000038916.7	Soga3	-0.240128	2.29829	SigDown
PFFNormoxia_vs_MonomerNormoxia	Pdzd2_ENSMUSG00000022197.16	Pdzd2	-0.257734	2.29773	SigDown
PFFNormoxia_vs_MonomerNormoxia	Cbfa2t3_ENSMUSG00000006362.16	Cbfa2t3	-0.315671	2.29601	SigDown
PFFNormoxia_vs_MonomerNormoxia	Fbxw4_ENSMUSG00000040913.11	Fbxw4	-0.241856	2.29587	SigDown
PFFNormoxia_vs_MonomerNormoxia	Uhrf2_ENSMUSG00000024817.13	Uhrf2	-0.18671	2.29587	SigDown
PFFNormoxia_vs_MonomerNormoxia	Cxcr4_ENSMUSG00000045382.6	Cxcr4	0.574888	2.2885	SigUp
PFFNormoxia_vs_MonomerNormoxia	Atp7a_ENSMUSG00000033792.12	Atp7a	-0.296712	2.2885	SigDown
PFFNormoxia_vs_MonomerNormoxia	Phf8_ENSMUSG00000041229.15	Phf8	-0.161455	2.28324	SigDown
PFFNormoxia_vs_MonomerNormoxia	Snrk_ENSMUSG00000038145.17	Snrk	-0.179236	2.27637	SigDown
PFFNormoxia_vs_MonomerNormoxia	Dpm1_ENSMUSG00000078919.10	Dpm1	0.216065	2.27637	SigUp
PFFNormoxia_vs_MonomerNormoxia	Arglu1_ENSMUSG00000040459.11	Arglu1	0.19921	2.27492	SigUp
PFFNormoxia_vs_MonomerNormoxia	Depp1_ENSMUSG00000048489.12	Depp1	-1.34177	2.27492	SigDown
PFFNormoxia_vs_MonomerNormoxia	Zscan20_ENSMUSG00000061894.15	Zscan20	-0.253928	2.27492	SigDown
PFFNormoxia_vs_MonomerNormoxia	Zfp324_ENSMUSG00000004500.9	Zfp324	-0.259775	2.27492	SigDown
PFFNormoxia_vs_MonomerNormoxia	Xpc_ENSMUSG00000030094.8	Xpc	0.177879	2.27492	SigUp
PFFNormoxia_vs_MonomerNormoxia	Pdia4_ENSMUSG00000025823.9	Pdia4	-0.308858	2.27492	SigDown
PFFNormoxia_vs_MonomerNormoxia	Zfp420_ENSMUSG00000058402.14	Zfp420	-0.210762	2.27469	SigDown
PFFNormoxia_vs_MonomerNormoxia	Nfya_ENSMUSG00000023994.13	Nfya	-0.245553	2.27114	SigDown
PFFNormoxia_vs_MonomerNormoxia	Cavin4_ENSMUSG00000028348.7	Cavin4	0.577851	2.27031	SigUp
PFFNormoxia_vs_MonomerNormoxia	Nrbp2_ENSMUSG00000075590.4	Nrbp2	0.184543	2.27011	SigUp
PFFNormoxia_vs_MonomerNormoxia	Nlrx1_ENSMUSG00000032109.15	Nlrx1	0.360372	2.26764	SigUp
PFFNormoxia_vs_MonomerNormoxia	Ccdc59_ENSMUSG00000019897.8	Ccdc59	0.178612	2.26746	SigUp
PFFNormoxia_vs_MonomerNormoxia	Twnk_ENSMUSG00000025209.5	Twnk	-0.228265	2.26665	SigDown
PFFNormoxia_vs_MonomerNormoxia	Aopep_ENSMUSG00000021458.17	Aopep	0.196902	2.26423	SigUp
PFFNormoxia_vs_MonomerNormoxia	Kcnj12_ENSMUSG00000042529.14	Kcnj12	-0.350559	2.25835	SigDown
PFFNormoxia_vs_MonomerNormoxia	Armcx5_ENSMUSG00000072969.2	Armcx5	0.320683	2.25835	SigUp
PFFNormoxia_vs_MonomerNormoxia	Heatr5b_ENSMUSG00000039414.10	Heatr5b	-0.190667	2.25765	SigDown
PFFNormoxia_vs_MonomerNormoxia	March9_ENSMUSG00000040502.5	2025-03-09	-0.26652	2.25733	SigDown
PFFNormoxia_vs_MonomerNormoxia	Rsrp1_ENSMUSG00000037266.18	Rsrp1	0.196211	2.25721	SigUp
PFFNormoxia_vs_MonomerNormoxia	Znrf1_ENSMUSG00000033545.14	Znrf1	-0.172803	2.25482	SigDown
PFFNormoxia_vs_MonomerNormoxia	Nsun3_ENSMUSG00000050312.12	Nsun3	0.250413	2.24009	SigUp
PFFNormoxia_vs_MonomerNormoxia	Gm3468_ENSMUSG00000094634.8	Gm3468	0.50519	2.238	SigUp
PFFNormoxia_vs_MonomerNormoxia	Elovl6_ENSMUSG00000041220.10	Elovl6	-0.169198	2.238	SigDown
PFFNormoxia_vs_MonomerNormoxia	Guf1_ENSMUSG00000029208.16	Guf1	0.219816	2.23292	SigUp
PFFNormoxia_vs_MonomerNormoxia	Kdm5b_ENSMUSG00000042207.17	Kdm5b	-0.164269	2.23292	SigDown
PFFNormoxia_vs_MonomerNormoxia	Kdm2a_ENSMUSG00000054611.17	Kdm2a	-0.143859	2.23252	SigDown
PFFNormoxia_vs_MonomerNormoxia	Timm29_ENSMUSG00000048429.10	Timm29	-0.203031	2.23252	SigDown
PFFNormoxia_vs_MonomerNormoxia	Fam205a2_ENSMUSG00000094066.1	Fam205a2	-0.260028	2.23098	SigDown
PFFNormoxia_vs_MonomerNormoxia	Fam174b_ENSMUSG00000078670.3	Fam174b	-0.268023	2.22657	SigDown
PFFNormoxia_vs_MonomerNormoxia	Mical1_ENSMUSG00000019823.17	Mical1	0.227252	2.22253	SigUp
PFFNormoxia_vs_MonomerNormoxia	Arntl_ENSMUSG00000055116.8	Arntl	-0.252867	2.21883	SigDown
PFFNormoxia_vs_MonomerNormoxia	Lrrc7_ENSMUSG00000028176.13	Lrrc7	-0.22031	2.21883	SigDown
PFFNormoxia_vs_MonomerNormoxia	Bdh1_ENSMUSG00000046598.15	Bdh1	0.211428	2.2185	SigUp
PFFNormoxia_vs_MonomerNormoxia	Chd1_ENSMUSG00000023852.14	Chd1	-0.181844	2.2185	SigDown
PFFNormoxia_vs_MonomerNormoxia	Gcnt1_ENSMUSG00000038843.18	Gcnt1	0.452333	2.21067	SigUp
PFFNormoxia_vs_MonomerNormoxia	Tmc4_ENSMUSG00000019734.16	Tmc4	-0.314543	2.20732	SigDown
PFFNormoxia_vs_MonomerNormoxia	Zbtb25_ENSMUSG00000056459.14	Zbtb25	0.2275	2.2054	SigUp
PFFNormoxia_vs_MonomerNormoxia	Nav2_ENSMUSG00000052512.17	Nav2	0.170724	2.19904	SigUp
PFFNormoxia_vs_MonomerNormoxia	Srrm3_ENSMUSG00000039860.19	Srrm3	-0.193697	2.19856	SigDown
PFFNormoxia_vs_MonomerNormoxia	Kcnt1_ENSMUSG00000058740.14	Kcnt1	0.161624	2.17876	SigUp
PFFNormoxia_vs_MonomerNormoxia	Bin3_ENSMUSG00000022089.9	Bin3	0.242041	2.17735	SigUp
PFFNormoxia_vs_MonomerNormoxia	Tsc22d2_ENSMUSG00000027806.9	Tsc22d2	-0.173982	2.17509	SigDown
PFFNormoxia_vs_MonomerNormoxia	Fhdc1_ENSMUSG00000041842.15	Fhdc1	-0.255012	2.17445	SigDown
PFFNormoxia_vs_MonomerNormoxia	Fbxl4_ENSMUSG00000040410.14	Fbxl4	0.204211	2.17445	SigUp
PFFNormoxia_vs_MonomerNormoxia	Mfhas1_ENSMUSG00000070056.6	Mfhas1	-0.179617	2.17117	SigDown
PFFNormoxia_vs_MonomerNormoxia	Tmprss7_ENSMUSG00000033177.13	Tmprss7	0.562061	2.1659	SigUp
PFFNormoxia_vs_MonomerNormoxia	Usp37_ENSMUSG00000033364.13	Usp37	-0.1789	2.1659	SigDown
PFFNormoxia_vs_MonomerNormoxia	Nfkbil1_ENSMUSG00000042419.8	Nfkbil1	0.264972	2.1659	SigUp
PFFNormoxia_vs_MonomerNormoxia	Malt1_ENSMUSG00000032688.9	Malt1	0.230351	2.16248	SigUp
PFFNormoxia_vs_MonomerNormoxia	Tnfaip2_ENSMUSG00000021281.15	Tnfaip2	0.405023	2.15824	SigUp
PFFNormoxia_vs_MonomerNormoxia	Thap2_ENSMUSG00000020137.5	Thap2	-0.251331	2.15758	SigDown
PFFNormoxia_vs_MonomerNormoxia	Gfod1_ENSMUSG00000051335.6	Gfod1	-0.203159	2.15056	SigDown
PFFNormoxia_vs_MonomerNormoxia	Miip_ENSMUSG00000029022.18	Miip	0.201839	2.15039	SigUp
PFFNormoxia_vs_MonomerNormoxia	Sowaha_ENSMUSG00000044352.6	Sowaha	-0.272032	2.15039	SigDown
PFFNormoxia_vs_MonomerNormoxia	Thumpd2_ENSMUSG00000024246.9	Thumpd2	0.310289	2.14853	SigUp
PFFNormoxia_vs_MonomerNormoxia	Per3_ENSMUSG00000028957.12	Per3	0.261246	2.14853	SigUp
PFFNormoxia_vs_MonomerNormoxia	Gbp4_ENSMUSG00000079363.7	Gbp4	0.603687	2.14816	SigUp
PFFNormoxia_vs_MonomerNormoxia	Herpud1_ENSMUSG00000031770.16	Herpud1	-0.186164	2.1382	SigDown
PFFNormoxia_vs_MonomerNormoxia	Rsad1_ENSMUSG00000039096.10	Rsad1	0.201769	2.1382	SigUp
PFFNormoxia_vs_MonomerNormoxia	Taf5_ENSMUSG00000025049.6	Taf5	-0.308527	2.13087	SigDown
PFFNormoxia_vs_MonomerNormoxia	Gpr27_ENSMUSG00000072875.2	Gpr27	-0.324606	2.12647	SigDown
PFFNormoxia_vs_MonomerNormoxia	Cutc_ENSMUSG00000025193.14	Cutc	0.267668	2.12515	SigUp
PFFNormoxia_vs_MonomerNormoxia	Ankrd17_ENSMUSG00000055204.15	Ankrd17	-0.158772	2.12515	SigDown
PFFNormoxia_vs_MonomerNormoxia	Dcp1a_ENSMUSG00000021962.9	Dcp1a	0.179131	2.12449	SigUp
PFFNormoxia_vs_MonomerNormoxia	Tctn1_ENSMUSG00000038593.18	Tctn1	0.20029	2.11847	SigUp
PFFNormoxia_vs_MonomerNormoxia	Kcnk12_ENSMUSG00000050138.8	Kcnk12	-0.46698	2.10652	SigDown
PFFNormoxia_vs_MonomerNormoxia	Il18_ENSMUSG00000039217.13	Il18	0.214906	2.10652	SigUp
PFFNormoxia_vs_MonomerNormoxia	Chsy3_ENSMUSG00000058152.8	Chsy3	-0.364211	2.10331	SigDown
PFFNormoxia_vs_MonomerNormoxia	Tmem80_ENSMUSG00000025505.16	Tmem80	0.163359	2.10331	SigUp
PFFNormoxia_vs_MonomerNormoxia	Zkscan17_ENSMUSG00000020472.14	Zkscan17	0.252354	2.101	SigUp
PFFNormoxia_vs_MonomerNormoxia	Cd180_ENSMUSG00000021624.9	Cd180	0.590855	2.09734	SigUp
PFFNormoxia_vs_MonomerNormoxia	Prkx_ENSMUSG00000035725.13	Prkx	-0.186549	2.09623	SigDown
PFFNormoxia_vs_MonomerNormoxia	Nfil3_ENSMUSG00000056749.7	Nfil3	-0.340499	2.09623	SigDown
PFFNormoxia_vs_MonomerNormoxia	H2-DMa_ENSMUSG00000037649.10	H2-DMa	0.270141	2.09623	SigUp
PFFNormoxia_vs_MonomerNormoxia	Bdp1_ENSMUSG00000049658.13	Bdp1	-0.191049	2.09623	SigDown
PFFNormoxia_vs_MonomerNormoxia	Lrig3_ENSMUSG00000020105.9	Lrig3	-0.328281	2.09518	SigDown
PFFNormoxia_vs_MonomerNormoxia	Kbtbd2_ENSMUSG00000059486.11	Kbtbd2	-0.156727	2.09518	SigDown
PFFNormoxia_vs_MonomerNormoxia	Atp5j2_ENSMUSG00000038690.15	Atp5j2	0.178914	2.09393	SigUp
PFFNormoxia_vs_MonomerNormoxia	Trappc6a_ENSMUSG00000002043.17	Trappc6a	0.260019	2.09393	SigUp
PFFNormoxia_vs_MonomerNormoxia	Mocs1_ENSMUSG00000064120.14	Mocs1	0.227949	2.09066	SigUp
PFFNormoxia_vs_MonomerNormoxia	Aoc2_ENSMUSG00000078651.8	Aoc2	-0.346259	2.08834	SigDown
PFFNormoxia_vs_MonomerNormoxia	Mtg1_ENSMUSG00000039018.15	Mtg1	0.181612	2.08645	SigUp
PFFNormoxia_vs_MonomerNormoxia	Pdxp_ENSMUSG00000116165.1	Pdxp	-0.283183	2.08134	SigDown
PFFNormoxia_vs_MonomerNormoxia	Zfp84_ENSMUSG00000046185.10	Zfp84	-0.190613	2.08134	SigDown
PFFNormoxia_vs_MonomerNormoxia	9130023H24Rik_ENSMUSG00000062944.4	9130023H24Rik	0.355952	2.08134	SigUp
PFFNormoxia_vs_MonomerNormoxia	Ttll12_ENSMUSG00000016757.11	Ttll12	-0.22124	2.08134	SigDown
PFFNormoxia_vs_MonomerNormoxia	Mbd6_ENSMUSG00000025409.14	Mbd6	0.176468	2.08134	SigUp
PFFNormoxia_vs_MonomerNormoxia	Zfp945_ENSMUSG00000059142.16	Zfp945	0.279311	2.08134	SigUp
PFFNormoxia_vs_MonomerNormoxia	Atg4a_ENSMUSG00000079418.3	Atg4a	0.24119	2.08134	SigUp
PFFNormoxia_vs_MonomerNormoxia	Deptor_ENSMUSG00000022419.16	Deptor	-0.172358	2.08134	SigDown
PFFNormoxia_vs_MonomerNormoxia	Abhd14b_ENSMUSG00000042073.15	Abhd14b	0.211901	2.08134	SigUp
PFFNormoxia_vs_MonomerNormoxia	Lsm11_ENSMUSG00000044847.13	Lsm11	-0.214154	2.08134	SigDown
PFFNormoxia_vs_MonomerNormoxia	Adamts16_ENSMUSG00000049538.14	Adamts16	0.330537	2.08134	SigUp
PFFNormoxia_vs_MonomerNormoxia	Adamts1_ENSMUSG00000022893.14	Adamts1	0.367655	2.08134	SigUp
PFFNormoxia_vs_MonomerNormoxia	Bud31_ENSMUSG00000038722.17	Bud31	0.151912	2.08134	SigUp
PFFNormoxia_vs_MonomerNormoxia	Pop4_ENSMUSG00000030423.7	Pop4	0.185246	2.08103	SigUp
PFFNormoxia_vs_MonomerNormoxia	Elmod3_ENSMUSG00000056698.11	Elmod3	0.194076	2.07921	SigUp
PFFNormoxia_vs_MonomerNormoxia	Urb2_ENSMUSG00000031976.14	Urb2	-0.221236	2.07869	SigDown
PFFNormoxia_vs_MonomerNormoxia	Igsf9b_ENSMUSG00000034275.18	Igsf9b	-0.180708	2.07692	SigDown
PFFNormoxia_vs_MonomerNormoxia	Zfp119b_ENSMUSG00000062101.12	Zfp119b	0.391943	2.07634	SigUp
PFFNormoxia_vs_MonomerNormoxia	Erf_ENSMUSG00000040857.15	Erf	0.271316	2.07227	SigUp
PFFNormoxia_vs_MonomerNormoxia	Ppp1r15b_ENSMUSG00000046062.5	Ppp1r15b	-0.174087	2.07013	SigDown
PFFNormoxia_vs_MonomerNormoxia	Chrac1_ENSMUSG00000068391.8	Chrac1	0.210965	2.07013	SigUp
PFFNormoxia_vs_MonomerNormoxia	Tspan4_ENSMUSG00000025511.15	Tspan4	0.218724	2.06721	SigUp
PFFNormoxia_vs_MonomerNormoxia	H1f2_ENSMUSG00000036181.2	H1f2	0.301443	2.06549	SigUp
PFFNormoxia_vs_MonomerNormoxia	Insyn1_ENSMUSG00000066607.5	Insyn1	-0.241975	2.063	SigDown
PFFNormoxia_vs_MonomerNormoxia	March5_ENSMUSG00000023307.14	2025-03-05	-0.127157	2.06178	SigDown
PFFNormoxia_vs_MonomerNormoxia	Sarm1_ENSMUSG00000050132.13	Sarm1	-0.204421	2.05739	SigDown
PFFNormoxia_vs_MonomerNormoxia	Sgk1_ENSMUSG00000019970.15	Sgk1	-0.991501	2.0454	SigDown
PFFNormoxia_vs_MonomerNormoxia	Serpina3n_ENSMUSG00000021091.8	Serpina3n	0.293042	2.04469	SigUp
PFFNormoxia_vs_MonomerNormoxia	Bid_ENSMUSG00000004446.12	Bid	0.308178	2.04469	SigUp
PFFNormoxia_vs_MonomerNormoxia	H2bu2_ENSMUSG00000056895.4	H2bu2	0.222214	2.04255	SigUp
PFFNormoxia_vs_MonomerNormoxia	Eci2_ENSMUSG00000021417.15	Eci2	0.177426	2.04132	SigUp
PFFNormoxia_vs_MonomerNormoxia	Kctd10_ENSMUSG00000001098.15	Kctd10	-0.193778	2.03763	SigDown
PFFNormoxia_vs_MonomerNormoxia	Nt5dc3_ENSMUSG00000054027.8	Nt5dc3	-0.177082	2.03763	SigDown
PFFNormoxia_vs_MonomerNormoxia	Lats2_ENSMUSG00000021959.16	Lats2	-0.205859	2.03516	SigDown
PFFNormoxia_vs_MonomerNormoxia	Krba1_ENSMUSG00000042810.14	Krba1	0.185576	2.0339	SigUp
PFFNormoxia_vs_MonomerNormoxia	Ngfr_ENSMUSG00000000120.6	Ngfr	0.676837	2.0339	SigUp
PFFNormoxia_vs_MonomerNormoxia	Trim5_ENSMUSG00000060441.15	Trim5	0.55452	2.0339	SigUp
PFFNormoxia_vs_MonomerNormoxia	Tap1_ENSMUSG00000037321.17	Tap1	0.382144	2.0339	SigUp
PFFNormoxia_vs_MonomerNormoxia	H3c15_ENSMUSG00000081058.5	H3c15	-0.423336	2.0339	SigDown
PFFNormoxia_vs_MonomerNormoxia	Zdhhc5_ENSMUSG00000034075.10	Zdhhc5	-0.163088	2.0339	SigDown
PFFNormoxia_vs_MonomerNormoxia	Mapkapk5_ENSMUSG00000029454.15	Mapkapk5	-0.374049	2.0339	SigDown
PFFNormoxia_vs_MonomerNormoxia	Ttc9_ENSMUSG00000042734.6	Ttc9	-0.184293	2.0339	SigDown
PFFNormoxia_vs_MonomerNormoxia	Arid4a_ENSMUSG00000048118.17	Arid4a	-0.162866	2.0339	SigDown
PFFNormoxia_vs_MonomerNormoxia	Xkrx_ENSMUSG00000031258.4	Xkrx	0.499773	2.02813	SigUp
PFFNormoxia_vs_MonomerNormoxia	2610021A01Rik_ENSMUSG00000091474.2	2610021A01Rik	-0.236963	2.02788	SigDown
PFFNormoxia_vs_MonomerNormoxia	Tarbp1_ENSMUSG00000090290.2	Tarbp1	-0.226197	2.02617	SigDown
PFFNormoxia_vs_MonomerNormoxia	Ubqln1_ENSMUSG00000005312.15	Ubqln1	-0.158318	2.02617	SigDown
PFFNormoxia_vs_MonomerNormoxia	Mrps9_ENSMUSG00000060679.14	Mrps9	0.176405	2.02535	SigUp
PFFNormoxia_vs_MonomerNormoxia	Coro1b_ENSMUSG00000024835.15	Coro1b	0.155518	2.02132	SigUp
PFFNormoxia_vs_MonomerNormoxia	Ing2_ENSMUSG00000063049.4	Ing2	-0.229577	2.02132	SigDown
PFFNormoxia_vs_MonomerNormoxia	Vgll4_ENSMUSG00000030315.15	Vgll4	-0.218284	2.01581	SigDown
PFFNormoxia_vs_MonomerNormoxia	Rbm11_ENSMUSG00000032940.16	Rbm11	0.36722	2.01044	SigUp
PFFNormoxia_vs_MonomerNormoxia	Tha1_ENSMUSG00000017713.9	Tha1	0.289978	2.00861	SigUp
PFFNormoxia_vs_MonomerNormoxia	Gpcpd1_ENSMUSG00000027346.15	Gpcpd1	0.210665	2.00861	SigUp
PFFNormoxia_vs_MonomerNormoxia	Dok1_ENSMUSG00000068335.6	Dok1	0.428699	2.00861	SigUp
PFFNormoxia_vs_MonomerNormoxia	Zfp568_ENSMUSG00000074221.12	Zfp568	-0.325385	2.00649	SigDown
PFFNormoxia_vs_MonomerNormoxia	Cnih2_ENSMUSG00000024873.7	Cnih2	-0.299065	2.0063	SigDown
PFFNormoxia_vs_MonomerNormoxia	Ak4_ENSMUSG00000028527.18	Ak4	-0.247969	2.005	SigDown
PFFNormoxia_vs_MonomerNormoxia	Zbtb5_ENSMUSG00000049657.9	Zbtb5	-0.215148	2.005	SigDown
PFFNormoxia_vs_MonomerNormoxia	Zmat3_ENSMUSG00000027663.12	Zmat3	-0.162592	1.99994	SigDown
PFFNormoxia_vs_MonomerNormoxia	Zfp516_ENSMUSG00000058881.13	Zfp516	-0.213371	1.99911	SigDown
PFFNormoxia_vs_MonomerNormoxia	Per1_ENSMUSG00000020893.17	Per1	-0.324016	1.99911	SigDown
PFFNormoxia_vs_MonomerNormoxia	Mcm2_ENSMUSG00000002870.8	Mcm2	0.306418	1.99911	SigUp
PFFNormoxia_vs_MonomerNormoxia	Fam13b_ENSMUSG00000036501.7	Fam13b	-0.165611	1.99911	SigDown
PFFNormoxia_vs_MonomerNormoxia	Trmt1l_ENSMUSG00000053286.11	Trmt1l	-0.17134	1.99385	SigDown
PFFNormoxia_vs_MonomerNormoxia	Tlcd1_ENSMUSG00000019437.17	Tlcd1	0.175078	1.98361	SigUp
PFFNormoxia_vs_MonomerNormoxia	Osbpl11_ENSMUSG00000022807.9	Osbpl11	-0.180899	1.98309	SigDown
PFFNormoxia_vs_MonomerNormoxia	Gm2007_ENSMUSG00000094932.7	Gm2007	-0.480481	1.98215	SigDown
PFFNormoxia_vs_MonomerNormoxia	Cdr2_ENSMUSG00000030878.11	Cdr2	-0.169933	1.97903	SigDown
PFFNormoxia_vs_MonomerNormoxia	Rnf150_ENSMUSG00000047747.10	Rnf150	-0.201427	1.97903	SigDown
PFFNormoxia_vs_MonomerNormoxia	Arrdc3_ENSMUSG00000074794.10	Arrdc3	-0.214328	1.97903	SigDown
PFFNormoxia_vs_MonomerNormoxia	Isy1_ENSMUSG00000030056.8	Isy1	0.172031	1.97898	SigUp
PFFNormoxia_vs_MonomerNormoxia	Lias_ENSMUSG00000029199.11	Lias	0.148142	1.97497	SigUp
PFFNormoxia_vs_MonomerNormoxia	Slc9a8_ENSMUSG00000039463.14	Slc9a8	0.16662	1.97358	SigUp
PFFNormoxia_vs_MonomerNormoxia	Eri1_ENSMUSG00000031527.7	Eri1	-0.197138	1.97358	SigDown
PFFNormoxia_vs_MonomerNormoxia	Desi2_ENSMUSG00000026502.13	Desi2	-0.21534	1.97059	SigDown
PFFNormoxia_vs_MonomerNormoxia	Pla2g4e_ENSMUSG00000050211.14	Pla2g4e	0.513646	1.97059	SigUp
PFFNormoxia_vs_MonomerNormoxia	Maz_ENSMUSG00000030678.7	Maz	-0.16671	1.96202	SigDown
PFFNormoxia_vs_MonomerNormoxia	Mfsd7a_ENSMUSG00000029490.4	Mfsd7a	0.427748	1.95393	SigUp
PFFNormoxia_vs_MonomerNormoxia	Cyp4f13_ENSMUSG00000024055.15	Cyp4f13	0.271469	1.95142	SigUp
PFFNormoxia_vs_MonomerNormoxia	Zfp39_ENSMUSG00000037001.10	Zfp39	0.272632	1.9483	SigUp
PFFNormoxia_vs_MonomerNormoxia	Colgalt1_ENSMUSG00000034807.9	Colgalt1	0.181317	1.94512	SigUp
PFFNormoxia_vs_MonomerNormoxia	Mxra7_ENSMUSG00000020814.13	Mxra7	-0.213333	1.94472	SigDown
PFFNormoxia_vs_MonomerNormoxia	Arid5a_ENSMUSG00000037447.16	Arid5a	-0.230632	1.94102	SigDown
PFFNormoxia_vs_MonomerNormoxia	Gm11007_ENSMUSG00000094475.7	Gm11007	-0.271315	1.94102	SigDown
PFFNormoxia_vs_MonomerNormoxia	Aox1_ENSMUSG00000063558.4	Aox1	0.38182	1.94102	SigUp
PFFNormoxia_vs_MonomerNormoxia	Dguok_ENSMUSG00000014554.13	Dguok	0.193505	1.92924	SigUp
PFFNormoxia_vs_MonomerNormoxia	Catip_ENSMUSG00000073650.8	Catip	0.552448	1.92682	SigUp
PFFNormoxia_vs_MonomerNormoxia	Srsf5_ENSMUSG00000021134.17	Srsf5	0.146185	1.92624	SigUp
PFFNormoxia_vs_MonomerNormoxia	Samd4_ENSMUSG00000021838.17	Samd4	-0.189351	1.92608	SigDown
PFFNormoxia_vs_MonomerNormoxia	Zdhhc7_ENSMUSG00000031823.14	Zdhhc7	-0.172295	1.92203	SigDown
PFFNormoxia_vs_MonomerNormoxia	Wasf1_ENSMUSG00000019831.14	Wasf1	-0.18573	1.92203	SigDown
PFFNormoxia_vs_MonomerNormoxia	Psmb9_ENSMUSG00000096727.3	Psmb9	0.516784	1.92048	SigUp
PFFNormoxia_vs_MonomerNormoxia	Pprc1_ENSMUSG00000055491.14	Pprc1	-0.191745	1.91818	SigDown
PFFNormoxia_vs_MonomerNormoxia	Sh2d6_ENSMUSG00000052631.15	Sh2d6	0.492102	1.91762	SigUp
PFFNormoxia_vs_MonomerNormoxia	Cdkn1a_ENSMUSG00000023067.14	Cdkn1a	-0.421701	1.91521	SigDown
PFFNormoxia_vs_MonomerNormoxia	Slc35e1_ENSMUSG00000019731.13	Slc35e1	-0.148032	1.91204	SigDown
PFFNormoxia_vs_MonomerNormoxia	Rps27_ENSMUSG00000090733.6	Rps27	0.173413	1.91169	SigUp
PFFNormoxia_vs_MonomerNormoxia	Zfp28_ENSMUSG00000062861.8	Zfp28	0.201446	1.90602	SigUp
PFFNormoxia_vs_MonomerNormoxia	Usf3_ENSMUSG00000068284.14	Usf3	-0.168148	1.90602	SigDown
PFFNormoxia_vs_MonomerNormoxia	Rbis_ENSMUSG00000078784.8	Rbis	0.213855	1.89923	SigUp
PFFNormoxia_vs_MonomerNormoxia	Sec14l1_ENSMUSG00000020823.16	Sec14l1	-0.178774	1.89606	SigDown
PFFNormoxia_vs_MonomerNormoxia	Tmem125_ENSMUSG00000050854.9	Tmem125	0.271897	1.89377	SigUp
PFFNormoxia_vs_MonomerNormoxia	Adam1a_ENSMUSG00000072647.6	Adam1a	-0.254188	1.89186	SigDown
PFFNormoxia_vs_MonomerNormoxia	Cstad_ENSMUSG00000047363.4	Cstad	0.533813	1.89186	SigUp
PFFNormoxia_vs_MonomerNormoxia	N4bp1_ENSMUSG00000031652.11	N4bp1	-0.175265	1.89082	SigDown
PFFNormoxia_vs_MonomerNormoxia	Tlr1_ENSMUSG00000044827.10	Tlr1	0.58939	1.88332	SigUp
PFFNormoxia_vs_MonomerNormoxia	Zfp12_ENSMUSG00000029587.16	Zfp12	-0.166331	1.88332	SigDown
PFFNormoxia_vs_MonomerNormoxia	Rps18_ENSMUSG00000008668.15	Rps18	0.158488	1.88287	SigUp
PFFNormoxia_vs_MonomerNormoxia	Uckl1_ENSMUSG00000089917.7	Uckl1	0.147873	1.8819	SigUp
PFFNormoxia_vs_MonomerNormoxia	B3gnt9_ENSMUSG00000069920.10	B3gnt9	0.283065	1.87664	SigUp
PFFNormoxia_vs_MonomerNormoxia	Nfe2l3_ENSMUSG00000029832.16	Nfe2l3	0.244714	1.87558	SigUp
PFFNormoxia_vs_MonomerNormoxia	Ankrd50_ENSMUSG00000044864.16	Ankrd50	-0.188918	1.87558	SigDown
PFFNormoxia_vs_MonomerNormoxia	Exoc8_ENSMUSG00000074030.3	Exoc8	-0.184096	1.86873	SigDown
PFFNormoxia_vs_MonomerNormoxia	Ttl_ENSMUSG00000027394.13	Ttl	-0.149544	1.86326	SigDown
PFFNormoxia_vs_MonomerNormoxia	Has3_ENSMUSG00000031910.14	Has3	-0.356643	1.86098	SigDown
PFFNormoxia_vs_MonomerNormoxia	Eif2s3y_ENSMUSG00000069049.11	Eif2s3y	0.188327	1.86064	SigUp
PFFNormoxia_vs_MonomerNormoxia	Akap10_ENSMUSG00000047804.15	Akap10	-0.174157	1.86054	SigDown
PFFNormoxia_vs_MonomerNormoxia	Cited2_ENSMUSG00000039910.10	Cited2	-0.248784	1.85987	SigDown
PFFNormoxia_vs_MonomerNormoxia	Asap3_ENSMUSG00000036995.7	Asap3	0.192577	1.8595	SigUp
PFFNormoxia_vs_MonomerNormoxia	BC051142_ENSMUSG00000057246.16	BC051142	0.376544	1.85793	SigUp
PFFNormoxia_vs_MonomerNormoxia	Slc25a17_ENSMUSG00000022404.8	Slc25a17	0.137452	1.85793	SigUp
PFFNormoxia_vs_MonomerNormoxia	Gtf2a1_ENSMUSG00000020962.14	Gtf2a1	0.175561	1.85686	SigUp
PFFNormoxia_vs_MonomerNormoxia	Tiparp_ENSMUSG00000034640.9	Tiparp	-0.281329	1.85166	SigDown
PFFNormoxia_vs_MonomerNormoxia	Lyl1_ENSMUSG00000034041.5	Lyl1	0.397658	1.84799	SigUp
PFFNormoxia_vs_MonomerNormoxia	Atp13a5_ENSMUSG00000048939.13	Atp13a5	0.251302	1.84586	SigUp
PFFNormoxia_vs_MonomerNormoxia	Stat5a_ENSMUSG00000004043.14	Stat5a	0.32296	1.84586	SigUp
PFFNormoxia_vs_MonomerNormoxia	Zfand2b_ENSMUSG00000026197.12	Zfand2b	0.182387	1.83597	SigUp
PFFNormoxia_vs_MonomerNormoxia	Lysmd2_ENSMUSG00000032184.5	Lysmd2	-0.145654	1.83539	SigDown
PFFNormoxia_vs_MonomerNormoxia	Sos1_ENSMUSG00000024241.7	Sos1	-0.152325	1.83539	SigDown
PFFNormoxia_vs_MonomerNormoxia	Btg1_ENSMUSG00000036478.8	Btg1	-0.219993	1.83539	SigDown
PFFNormoxia_vs_MonomerNormoxia	Mog_ENSMUSG00000076439.12	Mog	0.201493	1.82928	SigUp
PFFNormoxia_vs_MonomerNormoxia	Proser3_ENSMUSG00000036864.16	Proser3	-0.328692	1.82838	SigDown
PFFNormoxia_vs_MonomerNormoxia	Sec24d_ENSMUSG00000039234.11	Sec24d	-0.229146	1.82838	SigDown
PFFNormoxia_vs_MonomerNormoxia	Mpg_ENSMUSG00000020287.15	Mpg	0.269246	1.82833	SigUp
PFFNormoxia_vs_MonomerNormoxia	Strada_ENSMUSG00000069631.14	Strada	0.165919	1.82831	SigUp
PFFNormoxia_vs_MonomerNormoxia	Noct_ENSMUSG00000023087.15	Noct	-0.162693	1.82386	SigDown
PFFNormoxia_vs_MonomerNormoxia	Gabrr2_ENSMUSG00000023267.10	Gabrr2	0.447626	1.82386	SigUp
PFFNormoxia_vs_MonomerNormoxia	Cdr2l_ENSMUSG00000050910.5	Cdr2l	-0.186006	1.82225	SigDown
PFFNormoxia_vs_MonomerNormoxia	Bambi_ENSMUSG00000024232.2	Bambi	-0.383786	1.81839	SigDown
PFFNormoxia_vs_MonomerNormoxia	Snx22_ENSMUSG00000039452.6	Snx22	0.212536	1.81839	SigUp
PFFNormoxia_vs_MonomerNormoxia	Nupl2_ENSMUSG00000048439.15	Nupl2	0.261851	1.81827	SigUp
PFFNormoxia_vs_MonomerNormoxia	Rps28_ENSMUSG00000067288.13	Rps28	0.189032	1.81449	SigUp
PFFNormoxia_vs_MonomerNormoxia	Metrnl_ENSMUSG00000039208.15	Metrnl	-0.267709	1.81449	SigDown
PFFNormoxia_vs_MonomerNormoxia	Ankrd45_ENSMUSG00000044835.15	Ankrd45	-0.157836	1.81331	SigDown
PFFNormoxia_vs_MonomerNormoxia	Fubp3_ENSMUSG00000026843.15	Fubp3	0.16605	1.8133	SigUp
PFFNormoxia_vs_MonomerNormoxia	Med12_ENSMUSG00000079487.11	Med12	0.166909	1.81274	SigUp
PFFNormoxia_vs_MonomerNormoxia	Idua_ENSMUSG00000033540.18	Idua	0.143386	1.81274	SigUp
PFFNormoxia_vs_MonomerNormoxia	Naa30_ENSMUSG00000036282.15	Naa30	-0.145726	1.81135	SigDown
PFFNormoxia_vs_MonomerNormoxia	Ninj2_ENSMUSG00000041377.12	Ninj2	0.337671	1.8112	SigUp
PFFNormoxia_vs_MonomerNormoxia	Paxx_ENSMUSG00000047617.11	Paxx	0.183161	1.81083	SigUp
PFFNormoxia_vs_MonomerNormoxia	Cops9_ENSMUSG00000073616.10	Cops9	0.185429	1.80785	SigUp
PFFNormoxia_vs_MonomerNormoxia	Mlxipl_ENSMUSG00000005373.13	Mlxipl	0.313237	1.80672	SigUp
PFFNormoxia_vs_MonomerNormoxia	Ppp1r3d_ENSMUSG00000049999.4	Ppp1r3d	-0.243566	1.80419	SigDown
PFFNormoxia_vs_MonomerNormoxia	Nup98_ENSMUSG00000063550.8	Nup98	-0.142391	1.80157	SigDown
PFFNormoxia_vs_MonomerNormoxia	Kidins220_ENSMUSG00000036333.11	Kidins220	-0.128983	1.80157	SigDown
PFFNormoxia_vs_MonomerNormoxia	Mllt10_ENSMUSG00000026743.16	Mllt10	0.158743	1.80122	SigUp
PFFNormoxia_vs_MonomerNormoxia	Exd2_ENSMUSG00000032705.9	Exd2	-0.167507	1.8008	SigDown
PFFNormoxia_vs_MonomerNormoxia	Zc3h12c_ENSMUSG00000035164.8	Zc3h12c	-0.189529	1.8008	SigDown
PFFNormoxia_vs_MonomerNormoxia	Akap12_ENSMUSG00000038587.10	Akap12	-0.157532	1.79605	SigDown
PFFNormoxia_vs_MonomerNormoxia	Mtrf1l_ENSMUSG00000019774.8	Mtrf1l	-0.217671	1.79553	SigDown
PFFNormoxia_vs_MonomerNormoxia	Hspa8_ENSMUSG00000015656.17	Hspa8	-0.133219	1.79537	SigDown
PFFNormoxia_vs_MonomerNormoxia	Heca_ENSMUSG00000039879.9	Heca	-0.159147	1.79464	SigDown
PFFNormoxia_vs_MonomerNormoxia	Erbb3_ENSMUSG00000018166.8	Erbb3	-0.273191	1.79464	SigDown
PFFNormoxia_vs_MonomerNormoxia	B4galt6_ENSMUSG00000056124.5	B4galt6	-0.17877	1.79294	SigDown
PFFNormoxia_vs_MonomerNormoxia	Pcgf3_ENSMUSG00000033623.13	Pcgf3	-0.154116	1.79147	SigDown
PFFNormoxia_vs_MonomerNormoxia	Dph7_ENSMUSG00000026975.10	Dph7	0.165249	1.78739	SigUp
PFFNormoxia_vs_MonomerNormoxia	Parp12_ENSMUSG00000038507.6	Parp12	0.216783	1.78739	SigUp
PFFNormoxia_vs_MonomerNormoxia	Kdm5c_ENSMUSG00000025332.14	Kdm5c	-0.174692	1.78549	SigDown
PFFNormoxia_vs_MonomerNormoxia	Fis1_ENSMUSG00000019054.13	Fis1	0.137549	1.78379	SigUp
PFFNormoxia_vs_MonomerNormoxia	Cys1_ENSMUSG00000062563.15	Cys1	-0.387596	1.78272	SigDown
PFFNormoxia_vs_MonomerNormoxia	Sprtn_ENSMUSG00000031986.6	Sprtn	0.182993	1.78239	SigUp
PFFNormoxia_vs_MonomerNormoxia	Irgq_ENSMUSG00000041037.8	Irgq	-0.198647	1.78234	SigDown
PFFNormoxia_vs_MonomerNormoxia	Aggf1_ENSMUSG00000021681.8	Aggf1	-0.142302	1.78099	SigDown
PFFNormoxia_vs_MonomerNormoxia	Rras2_ENSMUSG00000055723.6	Rras2	-0.265286	1.77939	SigDown
PFFNormoxia_vs_MonomerNormoxia	Tnfsf10_ENSMUSG00000039304.11	Tnfsf10	0.513675	1.77804	SigUp
PFFNormoxia_vs_MonomerNormoxia	Lman2_ENSMUSG00000021484.8	Lman2	-0.148507	1.77691	SigDown
PFFNormoxia_vs_MonomerNormoxia	H3f3b_ENSMUSG00000016559.14	H3f3b	0.186979	1.77674	SigUp
PFFNormoxia_vs_MonomerNormoxia	Bcorl1_ENSMUSG00000036959.15	Bcorl1	-0.209451	1.7713	SigDown
PFFNormoxia_vs_MonomerNormoxia	Pik3c2b_ENSMUSG00000026447.16	Pik3c2b	-0.228836	1.76896	SigDown
PFFNormoxia_vs_MonomerNormoxia	Sec11c_ENSMUSG00000024516.13	Sec11c	0.15922	1.76584	SigUp
PFFNormoxia_vs_MonomerNormoxia	Cox19_ENSMUSG00000045438.12	Cox19	0.16184	1.76416	SigUp
PFFNormoxia_vs_MonomerNormoxia	Zbtb26_ENSMUSG00000050714.9	Zbtb26	-0.226308	1.76416	SigDown
PFFNormoxia_vs_MonomerNormoxia	Slc35e2_ENSMUSG00000042202.15	Slc35e2	-0.149719	1.76416	SigDown
PFFNormoxia_vs_MonomerNormoxia	Mpdu1_ENSMUSG00000018761.14	Mpdu1	0.144776	1.76384	SigUp
PFFNormoxia_vs_MonomerNormoxia	Wdr27_ENSMUSG00000046991.12	Wdr27	0.345554	1.76281	SigUp
PFFNormoxia_vs_MonomerNormoxia	Ppp1r13l_ENSMUSG00000040734.14	Ppp1r13l	-0.389094	1.75745	SigDown
PFFNormoxia_vs_MonomerNormoxia	Gm29666_ENSMUSG00000100967.1	Gm29666	0.277132	1.75443	SigUp
PFFNormoxia_vs_MonomerNormoxia	Adam8_ENSMUSG00000025473.16	Adam8	-0.422891	1.75443	SigDown
PFFNormoxia_vs_MonomerNormoxia	Ppargc1b_ENSMUSG00000033871.14	Ppargc1b	-0.245818	1.75193	SigDown
PFFNormoxia_vs_MonomerNormoxia	Fam43b_ENSMUSG00000078235.3	Fam43b	-0.222568	1.75193	SigDown
PFFNormoxia_vs_MonomerNormoxia	Crkl_ENSMUSG00000006134.4	Crkl	-0.130268	1.74956	SigDown
PFFNormoxia_vs_MonomerNormoxia	Foxo3_ENSMUSG00000048756.11	Foxo3	-0.159252	1.74893	SigDown
PFFNormoxia_vs_MonomerNormoxia	Rbm15b_ENSMUSG00000074102.4	Rbm15b	-0.19098	1.74326	SigDown
PFFNormoxia_vs_MonomerNormoxia	Clint1_ENSMUSG00000006169.20	Clint1	-0.134088	1.74239	SigDown
PFFNormoxia_vs_MonomerNormoxia	Chn2_ENSMUSG00000004633.17	Chn2	-0.190914	1.7418	SigDown
PFFNormoxia_vs_MonomerNormoxia	Rbm12b1_ENSMUSG00000046667.14	Rbm12b1	-0.300899	1.74129	SigDown
PFFNormoxia_vs_MonomerNormoxia	Timm44_ENSMUSG00000002949.15	Timm44	0.138603	1.74129	SigUp
PFFNormoxia_vs_MonomerNormoxia	Trub1_ENSMUSG00000025086.13	Trub1	0.198783	1.74129	SigUp
PFFNormoxia_vs_MonomerNormoxia	Ddx17_ENSMUSG00000055065.7	Ddx17	0.120561	1.74129	SigUp
PFFNormoxia_vs_MonomerNormoxia	Ets1_ENSMUSG00000032035.16	Ets1	0.297885	1.74129	SigUp
PFFNormoxia_vs_MonomerNormoxia	Wdr73_ENSMUSG00000025722.16	Wdr73	0.171005	1.73801	SigUp
PFFNormoxia_vs_MonomerNormoxia	Ttll11_ENSMUSG00000026885.13	Ttll11	-0.217316	1.73801	SigDown
PFFNormoxia_vs_MonomerNormoxia	Mettl16_ENSMUSG00000010554.14	Mettl16	-0.169599	1.73801	SigDown
PFFNormoxia_vs_MonomerNormoxia	Ube2j2_ENSMUSG00000023286.16	Ube2j2	-0.156874	1.73801	SigDown
PFFNormoxia_vs_MonomerNormoxia	Dgkg_ENSMUSG00000022861.17	Dgkg	-0.18701	1.7364	SigDown
PFFNormoxia_vs_MonomerNormoxia	Rbm15_ENSMUSG00000048109.10	Rbm15	-0.240242	1.73235	SigDown
PFFNormoxia_vs_MonomerNormoxia	Prdm15_ENSMUSG00000014039.18	Prdm15	-0.239135	1.73235	SigDown
PFFNormoxia_vs_MonomerNormoxia	Lacc1_ENSMUSG00000044350.14	Lacc1	0.286444	1.73008	SigUp
PFFNormoxia_vs_MonomerNormoxia	Mcl1_ENSMUSG00000038612.16	Mcl1	-0.138554	1.73008	SigDown
PFFNormoxia_vs_MonomerNormoxia	Upf3b_ENSMUSG00000036572.16	Upf3b	0.163272	1.73008	SigUp
PFFNormoxia_vs_MonomerNormoxia	Map7_ENSMUSG00000019996.17	Map7	0.188246	1.72501	SigUp
PFFNormoxia_vs_MonomerNormoxia	Cryab_ENSMUSG00000032060.10	Cryab	-0.23242	1.72445	SigDown
PFFNormoxia_vs_MonomerNormoxia	Unc80_ENSMUSG00000055567.18	Unc80	-0.149555	1.72147	SigDown
PFFNormoxia_vs_MonomerNormoxia	Hif1an_ENSMUSG00000036450.4	Hif1an	-0.144648	1.72147	SigDown
PFFNormoxia_vs_MonomerNormoxia	Efnb2_ENSMUSG00000001300.16	Efnb2	-0.24398	1.72098	SigDown
PFFNormoxia_vs_MonomerNormoxia	Dnase1l1_ENSMUSG00000019088.13	Dnase1l1	0.426131	1.71936	SigUp
PFFNormoxia_vs_MonomerNormoxia	Fam78a_ENSMUSG00000050592.8	Fam78a	-0.554579	1.71616	SigDown
PFFNormoxia_vs_MonomerNormoxia	Tmem219_ENSMUSG00000060538.14	Tmem219	0.244963	1.71484	SigUp
PFFNormoxia_vs_MonomerNormoxia	Tmem161b_ENSMUSG00000035762.11	Tmem161b	0.181617	1.71446	SigUp
PFFNormoxia_vs_MonomerNormoxia	Gm3252_ENSMUSG00000094628.7	Gm3252	0.488917	1.71357	SigUp
PFFNormoxia_vs_MonomerNormoxia	Fkbp4_ENSMUSG00000030357.10	Fkbp4	-0.139199	1.71357	SigDown
PFFNormoxia_vs_MonomerNormoxia	Mri1_ENSMUSG00000004996.9	Mri1	0.191257	1.71357	SigUp
PFFNormoxia_vs_MonomerNormoxia	Fbxo42_ENSMUSG00000028920.9	Fbxo42	-0.164578	1.71357	SigDown
PFFNormoxia_vs_MonomerNormoxia	Cyp4f15_ENSMUSG00000073424.9	Cyp4f15	0.471087	1.71357	SigUp
PFFNormoxia_vs_MonomerNormoxia	Kbtbd11_ENSMUSG00000055675.6	Kbtbd11	-0.143907	1.71357	SigDown
PFFNormoxia_vs_MonomerNormoxia	Adssl1_ENSMUSG00000011148.14	Adssl1	0.198444	1.71357	SigUp
PFFNormoxia_vs_MonomerNormoxia	Dclre1c_ENSMUSG00000026648.18	Dclre1c	0.223335	1.71302	SigUp
PFFNormoxia_vs_MonomerNormoxia	Sipa1l2_ENSMUSG00000001995.9	Sipa1l2	-0.175314	1.70947	SigDown
PFFNormoxia_vs_MonomerNormoxia	Rprd1b_ENSMUSG00000027651.16	Rprd1b	-0.167533	1.7085	SigDown
PFFNormoxia_vs_MonomerNormoxia	Pms2_ENSMUSG00000079109.11	Pms2	0.190462	1.69863	SigUp
PFFNormoxia_vs_MonomerNormoxia	Zfp526_ENSMUSG00000046541.9	Zfp526	-0.27831	1.69452	SigDown
PFFNormoxia_vs_MonomerNormoxia	Uqcc3_ENSMUSG00000071654.6	Uqcc3	0.176732	1.69225	SigUp
PFFNormoxia_vs_MonomerNormoxia	Fzd7_ENSMUSG00000041075.8	Fzd7	-0.285176	1.69213	SigDown
PFFNormoxia_vs_MonomerNormoxia	Gm3194_ENSMUSG00000094825.8	Gm3194	0.461818	1.69213	SigUp
PFFNormoxia_vs_MonomerNormoxia	mt-Cytb_ENSMUSG00000064370.1	mt-Cytb	0.145822	1.69096	SigUp
PFFNormoxia_vs_MonomerNormoxia	H2-T23_ENSMUSG00000067212.8	H2-T23	0.273526	1.69096	SigUp
PFFNormoxia_vs_MonomerNormoxia	Btf3l4_ENSMUSG00000028568.16	Btf3l4	0.153602	1.68709	SigUp
PFFNormoxia_vs_MonomerNormoxia	Zfp36l2_ENSMUSG00000045817.8	Zfp36l2	0.226524	1.68086	SigUp
PFFNormoxia_vs_MonomerNormoxia	Ndufb11_ENSMUSG00000031059.9	Ndufb11	0.140508	1.67829	SigUp
PFFNormoxia_vs_MonomerNormoxia	Plekha8_ENSMUSG00000005225.15	Plekha8	-0.197154	1.67716	SigDown
PFFNormoxia_vs_MonomerNormoxia	Zfp189_ENSMUSG00000039634.12	Zfp189	-0.244446	1.67716	SigDown
PFFNormoxia_vs_MonomerNormoxia	Mark2_ENSMUSG00000024969.15	Mark2	-0.151714	1.67716	SigDown
PFFNormoxia_vs_MonomerNormoxia	AU022252_ENSMUSG00000078584.9	AU022252	-0.147115	1.67716	SigDown
PFFNormoxia_vs_MonomerNormoxia	Prob1_ENSMUSG00000073600.5	Prob1	0.287828	1.67716	SigUp
PFFNormoxia_vs_MonomerNormoxia	Rab39_ENSMUSG00000055069.3	Rab39	-0.396741	1.67716	SigDown
PFFNormoxia_vs_MonomerNormoxia	Nhp2_ENSMUSG00000001056.3	Nhp2	0.161299	1.67591	SigUp
PFFNormoxia_vs_MonomerNormoxia	Mat2a_ENSMUSG00000053907.10	Mat2a	-0.184563	1.67319	SigDown
PFFNormoxia_vs_MonomerNormoxia	Gm5862_ENSMUSG00000067700.5	Gm5862	0.455545	1.6729	SigUp
PFFNormoxia_vs_MonomerNormoxia	Hfe_ENSMUSG00000006611.15	Hfe	0.266358	1.67209	SigUp
PFFNormoxia_vs_MonomerNormoxia	Krtcap3_ENSMUSG00000029149.14	Krtcap3	-0.431212	1.67177	SigDown
PFFNormoxia_vs_MonomerNormoxia	Kctd20_ENSMUSG00000005936.19	Kctd20	-0.129487	1.6715	SigDown
PFFNormoxia_vs_MonomerNormoxia	Cyp4f18_ENSMUSG00000003484.4	Cyp4f18	0.547998	1.67098	SigUp
PFFNormoxia_vs_MonomerNormoxia	Hebp1_ENSMUSG00000042770.8	Hebp1	0.214285	1.66838	SigUp
PFFNormoxia_vs_MonomerNormoxia	Zfp366_ENSMUSG00000050919.9	Zfp366	-0.50361	1.66831	SigDown
PFFNormoxia_vs_MonomerNormoxia	Ddb2_ENSMUSG00000002109.14	Ddb2	0.193795	1.66774	SigUp
PFFNormoxia_vs_MonomerNormoxia	Tnik_ENSMUSG00000027692.16	Tnik	0.151349	1.66697	SigUp
PFFNormoxia_vs_MonomerNormoxia	Tesk2_ENSMUSG00000033985.17	Tesk2	0.222882	1.66588	SigUp
PFFNormoxia_vs_MonomerNormoxia	Pde7b_ENSMUSG00000019990.15	Pde7b	-0.188627	1.66588	SigDown
PFFNormoxia_vs_MonomerNormoxia	Fndc8_ENSMUSG00000018844.6	Fndc8	-0.317595	1.6633	SigDown
PFFNormoxia_vs_MonomerNormoxia	Tab1_ENSMUSG00000022414.8	Tab1	0.169573	1.66266	SigUp
PFFNormoxia_vs_MonomerNormoxia	Shld3_ENSMUSG00000118537.1	Shld3	0.552875	1.66031	SigUp
PFFNormoxia_vs_MonomerNormoxia	Sort1_ENSMUSG00000068747.14	Sort1	-0.162516	1.65857	SigDown
PFFNormoxia_vs_MonomerNormoxia	Ivd_ENSMUSG00000027332.11	Ivd	0.145097	1.65857	SigUp
PFFNormoxia_vs_MonomerNormoxia	Zcchc14_ENSMUSG00000061410.6	Zcchc14	-0.135512	1.65845	SigDown
PFFNormoxia_vs_MonomerNormoxia	Cep164_ENSMUSG00000043987.18	Cep164	0.167656	1.65759	SigUp
PFFNormoxia_vs_MonomerNormoxia	Cercam_ENSMUSG00000039787.13	Cercam	0.210863	1.65759	SigUp
PFFNormoxia_vs_MonomerNormoxia	Ino80c_ENSMUSG00000047989.11	Ino80c	0.16353	1.6573	SigUp
PFFNormoxia_vs_MonomerNormoxia	Rbm27_ENSMUSG00000024491.16	Rbm27	-0.159365	1.65174	SigDown
PFFNormoxia_vs_MonomerNormoxia	Ttll8_ENSMUSG00000022388.14	Ttll8	0.398194	1.65174	SigUp
PFFNormoxia_vs_MonomerNormoxia	Pomp_ENSMUSG00000029649.10	Pomp	0.128724	1.65133	SigUp
PFFNormoxia_vs_MonomerNormoxia	Sgpp1_ENSMUSG00000021054.6	Sgpp1	-0.138265	1.65133	SigDown
PFFNormoxia_vs_MonomerNormoxia	Pqlc2_ENSMUSG00000028744.15	Pqlc2	-0.185149	1.65026	SigDown
PFFNormoxia_vs_MonomerNormoxia	Zfp592_ENSMUSG00000005621.11	Zfp592	-0.158158	1.64913	SigDown
PFFNormoxia_vs_MonomerNormoxia	Pdcl3_ENSMUSG00000026078.10	Pdcl3	0.150694	1.64786	SigUp
PFFNormoxia_vs_MonomerNormoxia	Khk_ENSMUSG00000029162.15	Khk	0.183568	1.6468	SigUp
PFFNormoxia_vs_MonomerNormoxia	Smad7_ENSMUSG00000025880.11	Smad7	-0.213179	1.6468	SigDown
PFFNormoxia_vs_MonomerNormoxia	Dnase2a_ENSMUSG00000003812.13	Dnase2a	0.262871	1.64656	SigUp
PFFNormoxia_vs_MonomerNormoxia	Zfp973_ENSMUSG00000078879.10	Zfp973	-0.315841	1.64543	SigDown
PFFNormoxia_vs_MonomerNormoxia	Mysm1_ENSMUSG00000062627.9	Mysm1	0.154314	1.64359	SigUp
PFFNormoxia_vs_MonomerNormoxia	Tdrd6_ENSMUSG00000040140.15	Tdrd6	0.302063	1.64298	SigUp
PFFNormoxia_vs_MonomerNormoxia	Cnot10_ENSMUSG00000056167.8	Cnot10	0.122444	1.64241	SigUp
PFFNormoxia_vs_MonomerNormoxia	Flna_ENSMUSG00000031328.16	Flna	0.163753	1.64188	SigUp
PFFNormoxia_vs_MonomerNormoxia	Smim38_ENSMUSG00000109305.1	Smim38	0.566052	1.64179	SigUp
PFFNormoxia_vs_MonomerNormoxia	Spats1_ENSMUSG00000023935.10	Spats1	0.330334	1.64138	SigUp
PFFNormoxia_vs_MonomerNormoxia	Rnf152_ENSMUSG00000047496.6	Rnf152	-0.177164	1.64138	SigDown
PFFNormoxia_vs_MonomerNormoxia	Lrrk2_ENSMUSG00000036273.15	Lrrk2	-0.193793	1.64138	SigDown
PFFNormoxia_vs_MonomerNormoxia	Ncapd2_ENSMUSG00000038252.13	Ncapd2	0.14725	1.64035	SigUp
PFFNormoxia_vs_MonomerNormoxia	Depdc7_ENSMUSG00000027173.7	Depdc7	-0.333722	1.64035	SigDown
PFFNormoxia_vs_MonomerNormoxia	Zbtb8os_ENSMUSG00000057572.15	Zbtb8os	0.167463	1.64035	SigUp
PFFNormoxia_vs_MonomerNormoxia	Smarcd3_ENSMUSG00000028949.13	Smarcd3	-0.181619	1.63915	SigDown
PFFNormoxia_vs_MonomerNormoxia	Tacc3_ENSMUSG00000037313.16	Tacc3	0.225133	1.63915	SigUp
PFFNormoxia_vs_MonomerNormoxia	Klf12_ENSMUSG00000072294.5	Klf12	-0.156037	1.63698	SigDown
PFFNormoxia_vs_MonomerNormoxia	Klhdc2_ENSMUSG00000020978.10	Klhdc2	-0.128869	1.63515	SigDown
PFFNormoxia_vs_MonomerNormoxia	Tle4_ENSMUSG00000024642.17	Tle4	-0.164509	1.63506	SigDown
PFFNormoxia_vs_MonomerNormoxia	Gpr84_ENSMUSG00000063234.5	Gpr84	0.540059	1.63384	SigUp
PFFNormoxia_vs_MonomerNormoxia	Fhod3_ENSMUSG00000034295.10	Fhod3	-0.173256	1.63384	SigDown
PFFNormoxia_vs_MonomerNormoxia	Ecscr_ENSMUSG00000073599.10	Ecscr	0.379426	1.63166	SigUp
PFFNormoxia_vs_MonomerNormoxia	Tle1_ENSMUSG00000008305.18	Tle1	-0.158614	1.63056	SigDown
PFFNormoxia_vs_MonomerNormoxia	Lrrc56_ENSMUSG00000038637.15	Lrrc56	0.267356	1.63056	SigUp
PFFNormoxia_vs_MonomerNormoxia	Lrrtm1_ENSMUSG00000060780.2	Lrrtm1	-0.283782	1.63049	SigDown
PFFNormoxia_vs_MonomerNormoxia	Spred2_ENSMUSG00000045671.17	Spred2	-0.176528	1.63049	SigDown
PFFNormoxia_vs_MonomerNormoxia	Cx3cl1_ENSMUSG00000031778.13	Cx3cl1	-0.183607	1.63033	SigDown
PFFNormoxia_vs_MonomerNormoxia	Tmem39a_ENSMUSG00000002845.14	Tmem39a	-0.22298	1.63033	SigDown
PFFNormoxia_vs_MonomerNormoxia	Dtx4_ENSMUSG00000039982.8	Dtx4	-0.15583	1.63033	SigDown
PFFNormoxia_vs_MonomerNormoxia	Slc22a8_ENSMUSG00000063796.9	Slc22a8	0.319301	1.63033	SigUp
PFFNormoxia_vs_MonomerNormoxia	Rhpn2_ENSMUSG00000030494.13	Rhpn2	-0.247997	1.63033	SigDown
PFFNormoxia_vs_MonomerNormoxia	Acr_ENSMUSG00000022622.5	Acr	0.562126	1.63033	SigUp
PFFNormoxia_vs_MonomerNormoxia	Cntnap5c_ENSMUSG00000038048.8	Cntnap5c	-0.331659	1.63014	SigDown
PFFNormoxia_vs_MonomerNormoxia	Carlr_ENSMUSG00000097638.1	Carlr	0.425498	1.63002	SigUp
PFFNormoxia_vs_MonomerNormoxia	Plekhg4_ENSMUSG00000014782.16	Plekhg4	-0.460347	1.62978	SigDown
PFFNormoxia_vs_MonomerNormoxia	Lonrf1_ENSMUSG00000039633.7	Lonrf1	-0.181771	1.62978	SigDown
PFFNormoxia_vs_MonomerNormoxia	Serf2_ENSMUSG00000074884.12	Serf2	0.15233	1.62793	SigUp
PFFNormoxia_vs_MonomerNormoxia	Apcdd1_ENSMUSG00000071847.13	Apcdd1	0.358229	1.62271	SigUp
PFFNormoxia_vs_MonomerNormoxia	Cbx6_ENSMUSG00000089715.12	Cbx6	-0.139052	1.62242	SigDown
PFFNormoxia_vs_MonomerNormoxia	Slc35f3_ENSMUSG00000057060.8	Slc35f3	-0.204726	1.62242	SigDown
PFFNormoxia_vs_MonomerNormoxia	Arrdc2_ENSMUSG00000002910.11	Arrdc2	-0.329672	1.62242	SigDown
PFFNormoxia_vs_MonomerNormoxia	4933428G20Rik_ENSMUSG00000047988.1	4933428G20Rik	0.210337	1.62242	SigUp
PFFNormoxia_vs_MonomerNormoxia	Tsta3_ENSMUSG00000022570.7	Tsta3	0.135645	1.62185	SigUp
PFFNormoxia_vs_MonomerNormoxia	Camsap2_ENSMUSG00000041570.14	Camsap2	-0.144832	1.62185	SigDown
PFFNormoxia_vs_MonomerNormoxia	Mgat3_ENSMUSG00000042428.6	Mgat3	-0.163469	1.62185	SigDown
PFFNormoxia_vs_MonomerNormoxia	Exog_ENSMUSG00000042787.15	Exog	-0.166685	1.62185	SigDown
PFFNormoxia_vs_MonomerNormoxia	Rrp8_ENSMUSG00000030888.14	Rrp8	-0.193071	1.62167	SigDown
PFFNormoxia_vs_MonomerNormoxia	Snrnp70_ENSMUSG00000063511.11	Snrnp70	0.117833	1.61888	SigUp
PFFNormoxia_vs_MonomerNormoxia	Srsf9_ENSMUSG00000029538.14	Srsf9	-0.179833	1.61687	SigDown
PFFNormoxia_vs_MonomerNormoxia	Rpl18a_ENSMUSG00000045128.9	Rpl18a	0.157822	1.61673	SigUp
PFFNormoxia_vs_MonomerNormoxia	Zhx3_ENSMUSG00000035877.17	Zhx3	-0.182842	1.61608	SigDown
PFFNormoxia_vs_MonomerNormoxia	Ago2_ENSMUSG00000036698.11	Ago2	-0.187678	1.61608	SigDown
PFFNormoxia_vs_MonomerNormoxia	Lmnb2_ENSMUSG00000062075.13	Lmnb2	-0.169657	1.61608	SigDown
PFFNormoxia_vs_MonomerNormoxia	Pten_ENSMUSG00000013663.7	Pten	-0.145509	1.61608	SigDown
PFFNormoxia_vs_MonomerNormoxia	Plk2_ENSMUSG00000021701.8	Plk2	-0.156068	1.61354	SigDown
PFFNormoxia_vs_MonomerNormoxia	Apba3_ENSMUSG00000004931.11	Apba3	-0.218911	1.61354	SigDown
PFFNormoxia_vs_MonomerNormoxia	Gfra4_ENSMUSG00000027316.15	Gfra4	-0.186341	1.61354	SigDown
PFFNormoxia_vs_MonomerNormoxia	Dusp16_ENSMUSG00000030203.17	Dusp16	0.20574	1.61354	SigUp
PFFNormoxia_vs_MonomerNormoxia	Parn_ENSMUSG00000022685.9	Parn	0.147103	1.61303	SigUp
PFFNormoxia_vs_MonomerNormoxia	Rps23_ENSMUSG00000049517.8	Rps23	0.151806	1.61303	SigUp
PFFNormoxia_vs_MonomerNormoxia	Usp10_ENSMUSG00000031826.20	Usp10	-0.144379	1.61303	SigDown
PFFNormoxia_vs_MonomerNormoxia	Pakap_ENSMUSG00000090053.9	Pakap	-0.298534	1.61303	SigDown
PFFNormoxia_vs_MonomerNormoxia	Akirin2_ENSMUSG00000028291.7	Akirin2	-0.157526	1.61303	SigDown
PFFNormoxia_vs_MonomerNormoxia	Prdx4_ENSMUSG00000025289.15	Prdx4	0.188645	1.61303	SigUp
PFFNormoxia_vs_MonomerNormoxia	Stim2_ENSMUSG00000039156.19	Stim2	-0.168784	1.61292	SigDown
PFFNormoxia_vs_MonomerNormoxia	Aspa_ENSMUSG00000020774.9	Aspa	0.233056	1.61017	SigUp
PFFNormoxia_vs_MonomerNormoxia	Efhc1_ENSMUSG00000041809.5	Efhc1	0.502394	1.61015	SigUp
PFFNormoxia_vs_MonomerNormoxia	Smurf2_ENSMUSG00000018363.16	Smurf2	-0.132055	1.61015	SigDown
PFFNormoxia_vs_MonomerNormoxia	Sigirr_ENSMUSG00000025494.8	Sigirr	0.513268	1.60828	SigUp
PFFNormoxia_vs_MonomerNormoxia	Mt2_ENSMUSG00000031762.7	Mt2	0.404909	1.60739	SigUp
PFFNormoxia_vs_MonomerNormoxia	Tbxas1_ENSMUSG00000029925.13	Tbxas1	0.366899	1.60628	SigUp
PFFNormoxia_vs_MonomerNormoxia	Scnm1_ENSMUSG00000092607.9	Scnm1	0.158585	1.60628	SigUp
PFFNormoxia_vs_MonomerNormoxia	Zfp512b_ENSMUSG00000000823.16	Zfp512b	0.191344	1.60492	SigUp
PFFNormoxia_vs_MonomerNormoxia	Pllp_ENSMUSG00000031775.5	Pllp	0.258135	1.60492	SigUp
PFFNormoxia_vs_MonomerNormoxia	Nfkbia_ENSMUSG00000021025.8	Nfkbia	-0.357866	1.60492	SigDown
PFFNormoxia_vs_MonomerNormoxia	Adcy1_ENSMUSG00000020431.5	Adcy1	-0.199843	1.60492	SigDown
PFFNormoxia_vs_MonomerNormoxia	Apbb3_ENSMUSG00000117679.1	Apbb3	0.135368	1.60441	SigUp
PFFNormoxia_vs_MonomerNormoxia	Plekha5_ENSMUSG00000030231.11	Plekha5	0.150082	1.60193	SigUp
PFFNormoxia_vs_MonomerNormoxia	Prkar2a_ENSMUSG00000032601.13	Prkar2a	-0.143304	1.59795	SigDown
PFFNormoxia_vs_MonomerNormoxia	Ankrd34c_ENSMUSG00000047606.4	Ankrd34c	-0.223012	1.59795	SigDown
PFFNormoxia_vs_MonomerNormoxia	Prkn_ENSMUSG00000023826.16	Prkn	0.178667	1.59705	SigUp
PFFNormoxia_vs_MonomerNormoxia	Hspa12b_ENSMUSG00000074793.10	Hspa12b	0.327613	1.5953	SigUp
PFFNormoxia_vs_MonomerNormoxia	Fbxl14_ENSMUSG00000030019.6	Fbxl14	-0.18367	1.5953	SigDown
PFFNormoxia_vs_MonomerNormoxia	St13_ENSMUSG00000022403.15	St13	-0.123464	1.59475	SigDown
PFFNormoxia_vs_MonomerNormoxia	Bag3_ENSMUSG00000030847.8	Bag3	-0.28143	1.59368	SigDown
PFFNormoxia_vs_MonomerNormoxia	3110001I22Rik_ENSMUSG00000079737.4	3110001I22Rik	-0.425175	1.58794	SigDown
PFFNormoxia_vs_MonomerNormoxia	Lhx1_ENSMUSG00000018698.15	Lhx1	-0.234795	1.58262	SigDown
PFFNormoxia_vs_MonomerNormoxia	Dcaf10_ENSMUSG00000035572.16	Dcaf10	-0.15757	1.58262	SigDown
PFFNormoxia_vs_MonomerNormoxia	Psmb8_ENSMUSG00000024338.15	Psmb8	0.374631	1.58206	SigUp
PFFNormoxia_vs_MonomerNormoxia	Atp2a2_ENSMUSG00000029467.15	Atp2a2	-0.140807	1.58167	SigDown
PFFNormoxia_vs_MonomerNormoxia	Nsmce1_ENSMUSG00000030750.13	Nsmce1	0.199971	1.5811	SigUp
PFFNormoxia_vs_MonomerNormoxia	Gstz1_ENSMUSG00000021033.11	Gstz1	0.143625	1.5811	SigUp
PFFNormoxia_vs_MonomerNormoxia	Zfp433_ENSMUSG00000096795.4	Zfp433	0.313056	1.57923	SigUp
PFFNormoxia_vs_MonomerNormoxia	Rfxap_ENSMUSG00000036615.6	Rfxap	-0.144178	1.57923	SigDown
PFFNormoxia_vs_MonomerNormoxia	Add2_ENSMUSG00000030000.10	Add2	-0.160326	1.57923	SigDown
PFFNormoxia_vs_MonomerNormoxia	Nmnat3_ENSMUSG00000032456.13	Nmnat3	0.349114	1.57624	SigUp
PFFNormoxia_vs_MonomerNormoxia	Pomt1_ENSMUSG00000039254.16	Pomt1	-0.181093	1.57624	SigDown
PFFNormoxia_vs_MonomerNormoxia	Stk38_ENSMUSG00000024006.17	Stk38	0.160524	1.57393	SigUp
PFFNormoxia_vs_MonomerNormoxia	Erc1_ENSMUSG00000030172.15	Erc1	-0.197916	1.57393	SigDown
PFFNormoxia_vs_MonomerNormoxia	Zswim5_ENSMUSG00000033948.3	Zswim5	-0.172961	1.57357	SigDown
PFFNormoxia_vs_MonomerNormoxia	Fyco1_ENSMUSG00000025241.16	Fyco1	-0.122575	1.57357	SigDown
PFFNormoxia_vs_MonomerNormoxia	Gmfg_ENSMUSG00000060791.15	Gmfg	0.45768	1.57303	SigUp
PFFNormoxia_vs_MonomerNormoxia	Tnr_ENSMUSG00000015829.13	Tnr	-0.145887	1.56883	SigDown
PFFNormoxia_vs_MonomerNormoxia	Crtc3_ENSMUSG00000030527.15	Crtc3	-0.1569	1.5682	SigDown
PFFNormoxia_vs_MonomerNormoxia	Nup153_ENSMUSG00000021374.10	Nup153	-0.150654	1.5682	SigDown
PFFNormoxia_vs_MonomerNormoxia	Pole3_ENSMUSG00000028394.9	Pole3	0.144586	1.5682	SigUp
PFFNormoxia_vs_MonomerNormoxia	Cldn14_ENSMUSG00000047109.13	Cldn14	0.501772	1.5682	SigUp
PFFNormoxia_vs_MonomerNormoxia	Tmppe_ENSMUSG00000079260.3	Tmppe	-0.245924	1.5682	SigDown
PFFNormoxia_vs_MonomerNormoxia	Parl_ENSMUSG00000033918.16	Parl	0.151775	1.5669	SigUp
PFFNormoxia_vs_MonomerNormoxia	Bag1_ENSMUSG00000028416.12	Bag1	-0.209731	1.56649	SigDown
PFFNormoxia_vs_MonomerNormoxia	Kcnip2_ENSMUSG00000025221.16	Kcnip2	-0.403102	1.56584	SigDown
PFFNormoxia_vs_MonomerNormoxia	Nr4a1_ENSMUSG00000023034.7	Nr4a1	-0.319123	1.56584	SigDown
PFFNormoxia_vs_MonomerNormoxia	Caprin1_ENSMUSG00000027184.14	Caprin1	-0.121184	1.56584	SigDown
PFFNormoxia_vs_MonomerNormoxia	Irs2_ENSMUSG00000038894.7	Irs2	-0.212179	1.56516	SigDown
PFFNormoxia_vs_MonomerNormoxia	Hmgb3_ENSMUSG00000015217.11	Hmgb3	0.220224	1.56298	SigUp
PFFNormoxia_vs_MonomerNormoxia	Nol7_ENSMUSG00000063200.4	Nol7	0.138153	1.56266	SigUp
PFFNormoxia_vs_MonomerNormoxia	Gcfc2_ENSMUSG00000035125.10	Gcfc2	0.264885	1.55899	SigUp
PFFNormoxia_vs_MonomerNormoxia	Pdcd5_ENSMUSG00000030417.15	Pdcd5	0.153388	1.55899	SigUp
PFFNormoxia_vs_MonomerNormoxia	Clpx_ENSMUSG00000015357.10	Clpx	0.138045	1.55824	SigUp
PFFNormoxia_vs_MonomerNormoxia	Washc3_ENSMUSG00000020056.16	Washc3	0.178826	1.55711	SigUp
PFFNormoxia_vs_MonomerNormoxia	Dhx8_ENSMUSG00000034931.15	Dhx8	-0.158592	1.55648	SigDown
PFFNormoxia_vs_MonomerNormoxia	Mettl2_ENSMUSG00000020691.13	Mettl2	0.167274	1.54842	SigUp
PFFNormoxia_vs_MonomerNormoxia	Rps4x_ENSMUSG00000031320.9	Rps4x	0.138522	1.54416	SigUp
PFFNormoxia_vs_MonomerNormoxia	Chchd1_ENSMUSG00000063787.4	Chchd1	0.172921	1.54416	SigUp
PFFNormoxia_vs_MonomerNormoxia	Gm14443_ENSMUSG00000078902.3	Gm14443	0.34229	1.54416	SigUp
PFFNormoxia_vs_MonomerNormoxia	Ddx47_ENSMUSG00000030204.10	Ddx47	0.120011	1.54416	SigUp
PFFNormoxia_vs_MonomerNormoxia	Lrp6_ENSMUSG00000030201.15	Lrp6	-0.134277	1.54386	SigDown
PFFNormoxia_vs_MonomerNormoxia	Cep170_ENSMUSG00000057335.11	Cep170	-0.153447	1.54386	SigDown
PFFNormoxia_vs_MonomerNormoxia	Actb_ENSMUSG00000029580.14	Actb	0.170832	1.54383	SigUp
PFFNormoxia_vs_MonomerNormoxia	Trmt1_ENSMUSG00000001909.16	Trmt1	0.112607	1.54254	SigUp
PFFNormoxia_vs_MonomerNormoxia	Socs3_ENSMUSG00000053113.3	Socs3	0.508592	1.54127	SigUp
PFFNormoxia_vs_MonomerNormoxia	Mrps28_ENSMUSG00000040269.5	Mrps28	0.226892	1.54119	SigUp
PFFNormoxia_vs_MonomerNormoxia	Nfatc3_ENSMUSG00000031902.10	Nfatc3	-0.184753	1.53904	SigDown
PFFNormoxia_vs_MonomerNormoxia	Serpinh1_ENSMUSG00000070436.12	Serpinh1	-0.357772	1.5368	SigDown
PFFNormoxia_vs_MonomerNormoxia	Nt5dc1_ENSMUSG00000039480.14	Nt5dc1	0.34413	1.53522	SigUp
PFFNormoxia_vs_MonomerNormoxia	Zfp276_ENSMUSG00000001065.15	Zfp276	-0.18508	1.53203	SigDown
PFFNormoxia_vs_MonomerNormoxia	Slc15a4_ENSMUSG00000029416.17	Slc15a4	-0.170344	1.53159	SigDown
PFFNormoxia_vs_MonomerNormoxia	Rnf43_ENSMUSG00000034177.15	Rnf43	0.287809	1.5313	SigUp
PFFNormoxia_vs_MonomerNormoxia	Lactb2_ENSMUSG00000025937.6	Lactb2	0.183588	1.52959	SigUp
PFFNormoxia_vs_MonomerNormoxia	Luc7l2_ENSMUSG00000029823.16	Luc7l2	0.138989	1.5294	SigUp
PFFNormoxia_vs_MonomerNormoxia	Nop56_ENSMUSG00000027405.16	Nop56	0.122203	1.5294	SigUp
PFFNormoxia_vs_MonomerNormoxia	Abhd17b_ENSMUSG00000047368.4	Abhd17b	-0.170097	1.52723	SigDown
PFFNormoxia_vs_MonomerNormoxia	Rad52_ENSMUSG00000030166.14	Rad52	0.186934	1.52723	SigUp
PFFNormoxia_vs_MonomerNormoxia	Pcdh10_ENSMUSG00000049100.15	Pcdh10	-0.153812	1.52448	SigDown
PFFNormoxia_vs_MonomerNormoxia	Sfrp4_ENSMUSG00000021319.7	Sfrp4	0.377404	1.52448	SigUp
PFFNormoxia_vs_MonomerNormoxia	Pwwp3a_ENSMUSG00000020156.16	Pwwp3a	0.139119	1.52448	SigUp
PFFNormoxia_vs_MonomerNormoxia	Fan1_ENSMUSG00000033458.17	Fan1	0.173266	1.52448	SigUp
PFFNormoxia_vs_MonomerNormoxia	Rps29_ENSMUSG00000034892.8	Rps29	0.175917	1.52425	SigUp
PFFNormoxia_vs_MonomerNormoxia	Slc19a2_ENSMUSG00000040918.12	Slc19a2	-0.14355	1.52425	SigDown
PFFNormoxia_vs_MonomerNormoxia	Paqr9_ENSMUSG00000064225.6	Paqr9	-0.209534	1.52357	SigDown
PFFNormoxia_vs_MonomerNormoxia	Uprt_ENSMUSG00000073016.3	Uprt	-0.227065	1.52336	SigDown
PFFNormoxia_vs_MonomerNormoxia	Zfp553_ENSMUSG00000045598.10	Zfp553	-0.169846	1.52336	SigDown
PFFNormoxia_vs_MonomerNormoxia	Hace1_ENSMUSG00000038822.15	Hace1	0.155865	1.52336	SigUp
PFFNormoxia_vs_MonomerNormoxia	Rgs8_ENSMUSG00000042671.12	Rgs8	-0.137223	1.52336	SigDown
PFFNormoxia_vs_MonomerNormoxia	Nat8f1_ENSMUSG00000057103.11	Nat8f1	0.201148	1.52336	SigUp
PFFNormoxia_vs_MonomerNormoxia	Xrcc3_ENSMUSG00000021287.12	Xrcc3	0.180884	1.52286	SigUp
PFFNormoxia_vs_MonomerNormoxia	Klhdc9_ENSMUSG00000045259.4	Klhdc9	0.276959	1.52198	SigUp
PFFNormoxia_vs_MonomerNormoxia	Cers6_ENSMUSG00000027035.10	Cers6	-0.17908	1.52087	SigDown
PFFNormoxia_vs_MonomerNormoxia	Zfp790_ENSMUSG00000011427.16	Zfp790	-0.21395	1.51984	SigDown
PFFNormoxia_vs_MonomerNormoxia	Ilrun_ENSMUSG00000056692.13	Ilrun	-0.136479	1.5188	SigDown
PFFNormoxia_vs_MonomerNormoxia	Fgf20_ENSMUSG00000031603.14	Fgf20	-0.660211	1.51637	SigDown
PFFNormoxia_vs_MonomerNormoxia	Dhrs11_ENSMUSG00000034449.7	Dhrs11	0.193168	1.51637	SigUp
PFFNormoxia_vs_MonomerNormoxia	Map6_ENSMUSG00000055407.14	Map6	-0.178183	1.51352	SigDown
PFFNormoxia_vs_MonomerNormoxia	H1f0_ENSMUSG00000096210.2	H1f0	0.17295	1.51231	SigUp
PFFNormoxia_vs_MonomerNormoxia	Zfyve1_ENSMUSG00000042628.8	Zfyve1	-0.154381	1.51216	SigDown
PFFNormoxia_vs_MonomerNormoxia	Rnf187_ENSMUSG00000020496.9	Rnf187	-0.180274	1.51168	SigDown
PFFNormoxia_vs_MonomerNormoxia	Usp13_ENSMUSG00000056900.13	Usp13	-0.186922	1.51168	SigDown
PFFNormoxia_vs_MonomerNormoxia	Rnf38_ENSMUSG00000035696.15	Rnf38	0.137003	1.51126	SigUp
PFFNormoxia_vs_MonomerNormoxia	Polr3e_ENSMUSG00000030880.14	Polr3e	-0.181334	1.50966	SigDown
PFFNormoxia_vs_MonomerNormoxia	Paox_ENSMUSG00000025464.15	Paox	0.180876	1.50966	SigUp
PFFNormoxia_vs_MonomerNormoxia	Efnb1_ENSMUSG00000031217.8	Efnb1	-0.343763	1.50754	SigDown
PFFNormoxia_vs_MonomerNormoxia	Slc7a6os_ENSMUSG00000033106.6	Slc7a6os	0.145144	1.50754	SigUp
PFFNormoxia_vs_MonomerNormoxia	Angel2_ENSMUSG00000026634.16	Angel2	0.119706	1.50715	SigUp
PFFNormoxia_vs_MonomerNormoxia	N6amt1_ENSMUSG00000044442.11	N6amt1	0.169482	1.50196	SigUp
PFFNormoxia_vs_MonomerNormoxia	Gale_ENSMUSG00000028671.16	Gale	0.174585	1.50114	SigUp
PFFNormoxia_vs_MonomerNormoxia	Lpxn_ENSMUSG00000024696.9	Lpxn	0.430596	1.49794	SigUp
PFFNormoxia_vs_MonomerNormoxia	Tatdn2_ENSMUSG00000056952.13	Tatdn2	-0.134489	1.49794	SigDown
PFFNormoxia_vs_MonomerNormoxia	Herc2_ENSMUSG00000030451.16	Herc2	-0.145709	1.49794	SigDown
PFFNormoxia_vs_MonomerNormoxia	Rab32_ENSMUSG00000019832.5	Rab32	0.387415	1.49542	SigUp
PFFNormoxia_vs_MonomerNormoxia	Nudt16_ENSMUSG00000032565.9	Nudt16	0.20241	1.49499	SigUp
PFFNormoxia_vs_MonomerNormoxia	Zfp787_ENSMUSG00000046792.8	Zfp787	0.14838	1.4949	SigUp
PFFNormoxia_vs_MonomerNormoxia	Gm20075_ENSMUSG00000114133.1	Gm20075	0.200958	1.4949	SigUp
PFFNormoxia_vs_MonomerNormoxia	Ippk_ENSMUSG00000021385.10	Ippk	-0.182732	1.49489	SigDown
PFFNormoxia_vs_MonomerNormoxia	Pecr_ENSMUSG00000026189.13	Pecr	0.238577	1.49489	SigUp
PFFNormoxia_vs_MonomerNormoxia	Scrg1_ENSMUSG00000031610.3	Scrg1	0.338213	1.49489	SigUp
PFFNormoxia_vs_MonomerNormoxia	Gtf2b_ENSMUSG00000028271.9	Gtf2b	0.132743	1.49489	SigUp
PFFNormoxia_vs_MonomerNormoxia	Dst_ENSMUSG00000026131.20	Dst	-0.129917	1.49489	SigDown
PFFNormoxia_vs_MonomerNormoxia	Sos2_ENSMUSG00000034801.13	Sos2	-0.145999	1.49489	SigDown
PFFNormoxia_vs_MonomerNormoxia	Bptf_ENSMUSG00000040481.17	Bptf	-0.145422	1.49329	SigDown
PFFNormoxia_vs_MonomerNormoxia	Efcab7_ENSMUSG00000073791.12	Efcab7	0.396619	1.49044	SigUp
PFFNormoxia_vs_MonomerNormoxia	Taf4_ENSMUSG00000039117.16	Taf4	-0.16067	1.48915	SigDown
PFFNormoxia_vs_MonomerNormoxia	Klhl32_ENSMUSG00000040387.16	Klhl32	0.142426	1.48841	SigUp
PFFNormoxia_vs_MonomerNormoxia	Ppp2r5e_ENSMUSG00000021051.10	Ppp2r5e	-0.139078	1.48588	SigDown
PFFNormoxia_vs_MonomerNormoxia	Tlnrd1_ENSMUSG00000070462.4	Tlnrd1	-0.235894	1.48418	SigDown
PFFNormoxia_vs_MonomerNormoxia	Vrk1_ENSMUSG00000021115.15	Vrk1	0.174056	1.48079	SigUp
PFFNormoxia_vs_MonomerNormoxia	Dio2_ENSMUSG00000007682.6	Dio2	-0.301918	1.48076	SigDown
PFFNormoxia_vs_MonomerNormoxia	Ccnd2_ENSMUSG00000000184.12	Ccnd2	-0.224652	1.48076	SigDown
PFFNormoxia_vs_MonomerNormoxia	Eed_ENSMUSG00000030619.10	Eed	-0.160287	1.47986	SigDown
PFFNormoxia_vs_MonomerNormoxia	Gsto2_ENSMUSG00000025069.15	Gsto2	0.425372	1.47933	SigUp
PFFNormoxia_vs_MonomerNormoxia	Rbm39_ENSMUSG00000027620.16	Rbm39	0.133151	1.47933	SigUp
PFFNormoxia_vs_MonomerNormoxia	Anks6_ENSMUSG00000066191.12	Anks6	-0.191025	1.47891	SigDown
PFFNormoxia_vs_MonomerNormoxia	Cwc27_ENSMUSG00000021715.12	Cwc27	0.174987	1.4785	SigUp
PFFNormoxia_vs_MonomerNormoxia	Lman2l_ENSMUSG00000001143.13	Lman2l	-0.188711	1.47847	SigDown
PFFNormoxia_vs_MonomerNormoxia	Rc3h1_ENSMUSG00000040423.11	Rc3h1	-0.150211	1.47682	SigDown
PFFNormoxia_vs_MonomerNormoxia	Galnt9_ENSMUSG00000033316.14	Galnt9	-0.2312	1.47563	SigDown
PFFNormoxia_vs_MonomerNormoxia	Zfp180_ENSMUSG00000057101.8	Zfp180	-0.161526	1.47533	SigDown
PFFNormoxia_vs_MonomerNormoxia	Nudcd2_ENSMUSG00000020328.10	Nudcd2	0.154084	1.47254	SigUp
PFFNormoxia_vs_MonomerNormoxia	Icmt_ENSMUSG00000039662.16	Icmt	-0.123708	1.47109	SigDown
PFFNormoxia_vs_MonomerNormoxia	Aspscr1_ENSMUSG00000025142.18	Aspscr1	0.127936	1.46929	SigUp
PFFNormoxia_vs_MonomerNormoxia	Apobec1_ENSMUSG00000040613.14	Apobec1	0.372626	1.46811	SigUp
PFFNormoxia_vs_MonomerNormoxia	Arhgap35_ENSMUSG00000058230.12	Arhgap35	-0.141171	1.46805	SigDown
PFFNormoxia_vs_MonomerNormoxia	Ccl6_ENSMUSG00000018927.3	Ccl6	0.560212	1.46675	SigUp
PFFNormoxia_vs_MonomerNormoxia	Mrto4_ENSMUSG00000028741.13	Mrto4	0.145652	1.46675	SigUp
PFFNormoxia_vs_MonomerNormoxia	Zfp646_ENSMUSG00000049739.10	Zfp646	-0.163276	1.46675	SigDown
PFFNormoxia_vs_MonomerNormoxia	Tcea2_ENSMUSG00000059540.15	Tcea2	0.124903	1.46675	SigUp
PFFNormoxia_vs_MonomerNormoxia	Zbtb38_ENSMUSG00000040433.16	Zbtb38	-0.131127	1.46662	SigDown
PFFNormoxia_vs_MonomerNormoxia	Zfp780b_ENSMUSG00000063047.9	Zfp780b	-0.173312	1.46662	SigDown
PFFNormoxia_vs_MonomerNormoxia	Wdr82_ENSMUSG00000020257.13	Wdr82	-0.118684	1.46662	SigDown
PFFNormoxia_vs_MonomerNormoxia	Zfp362_ENSMUSG00000028799.15	Zfp362	0.166076	1.46662	SigUp
PFFNormoxia_vs_MonomerNormoxia	Igsf6_ENSMUSG00000035004.3	Igsf6	0.367413	1.46662	SigUp
PFFNormoxia_vs_MonomerNormoxia	Noc2l_ENSMUSG00000095567.8	Noc2l	-0.146195	1.46662	SigDown
PFFNormoxia_vs_MonomerNormoxia	Ash1l_ENSMUSG00000028053.13	Ash1l	-0.129555	1.46555	SigDown
PFFNormoxia_vs_MonomerNormoxia	Lfng_ENSMUSG00000029570.5	Lfng	0.200638	1.46555	SigUp
PFFNormoxia_vs_MonomerNormoxia	Cops7b_ENSMUSG00000026240.12	Cops7b	-0.14242	1.46555	SigDown
PFFNormoxia_vs_MonomerNormoxia	Trim32_ENSMUSG00000051675.13	Trim32	-0.128541	1.46555	SigDown
PFFNormoxia_vs_MonomerNormoxia	Bfsp2_ENSMUSG00000032556.11	Bfsp2	-0.37272	1.46555	SigDown
PFFNormoxia_vs_MonomerNormoxia	Dnajc8_ENSMUSG00000054405.14	Dnajc8	0.116333	1.46555	SigUp
PFFNormoxia_vs_MonomerNormoxia	Gtf3c4_ENSMUSG00000035666.14	Gtf3c4	-0.135179	1.46497	SigDown
PFFNormoxia_vs_MonomerNormoxia	Tlr2_ENSMUSG00000027995.10	Tlr2	0.360374	1.46429	SigUp
PFFNormoxia_vs_MonomerNormoxia	Lpar6_ENSMUSG00000033446.7	Lpar6	0.317922	1.46429	SigUp
PFFNormoxia_vs_MonomerNormoxia	Hdac1_ENSMUSG00000028800.15	Hdac1	0.146742	1.46288	SigUp
PFFNormoxia_vs_MonomerNormoxia	Zfp251_ENSMUSG00000022526.8	Zfp251	-0.126439	1.46288	SigDown
PFFNormoxia_vs_MonomerNormoxia	Socs5_ENSMUSG00000037104.9	Socs5	-0.130011	1.46207	SigDown
PFFNormoxia_vs_MonomerNormoxia	Rps16_ENSMUSG00000037563.15	Rps16	0.141725	1.46098	SigUp
PFFNormoxia_vs_MonomerNormoxia	Cnot4_ENSMUSG00000038784.13	Cnot4	-0.153165	1.46006	SigDown
PFFNormoxia_vs_MonomerNormoxia	Phf21b_ENSMUSG00000016624.15	Phf21b	0.237515	1.45949	SigUp
PFFNormoxia_vs_MonomerNormoxia	Zswim3_ENSMUSG00000045822.4	Zswim3	-0.205639	1.4591	SigDown
PFFNormoxia_vs_MonomerNormoxia	Atxn2_ENSMUSG00000042605.16	Atxn2	-0.127859	1.4591	SigDown
PFFNormoxia_vs_MonomerNormoxia	Zfp444_ENSMUSG00000044876.15	Zfp444	-0.15534	1.4591	SigDown
PFFNormoxia_vs_MonomerNormoxia	Sfswap_ENSMUSG00000029439.14	Sfswap	0.120293	1.4591	SigUp
PFFNormoxia_vs_MonomerNormoxia	Cyp4v3_ENSMUSG00000079057.4	Cyp4v3	0.218785	1.4591	SigUp
PFFNormoxia_vs_MonomerNormoxia	Tmem256_ENSMUSG00000070394.10	Tmem256	0.1568	1.4591	SigUp
PFFNormoxia_vs_MonomerNormoxia	Ubn1_ENSMUSG00000039473.8	Ubn1	-0.115734	1.4591	SigDown
PFFNormoxia_vs_MonomerNormoxia	Gm49353_ENSMUSG00000110723.1	Gm49353	-0.578466	1.4591	SigDown
PFFNormoxia_vs_MonomerNormoxia	Klhl3_ENSMUSG00000014164.15	Klhl3	-0.184212	1.45793	SigDown
PFFNormoxia_vs_MonomerNormoxia	Wwtr1_ENSMUSG00000027803.14	Wwtr1	-0.236896	1.45386	SigDown
PFFNormoxia_vs_MonomerNormoxia	Mr1_ENSMUSG00000026471.14	Mr1	0.215687	1.4537	SigUp
PFFNormoxia_vs_MonomerNormoxia	St3gal2_ENSMUSG00000031749.12	St3gal2	-0.157338	1.4537	SigDown
PFFNormoxia_vs_MonomerNormoxia	Hscb_ENSMUSG00000043510.12	Hscb	0.205754	1.45256	SigUp
PFFNormoxia_vs_MonomerNormoxia	Trim43a_ENSMUSG00000090693.4	Trim43a	0.431186	1.45219	SigUp
PFFNormoxia_vs_MonomerNormoxia	Ap4e1_ENSMUSG00000001998.15	Ap4e1	0.167636	1.45104	SigUp
PFFNormoxia_vs_MonomerNormoxia	Tbx6_ENSMUSG00000030699.16	Tbx6	-0.504721	1.45023	SigDown
PFFNormoxia_vs_MonomerNormoxia	Rbm28_ENSMUSG00000029701.15	Rbm28	-0.177546	1.44832	SigDown
PFFNormoxia_vs_MonomerNormoxia	Taf3_ENSMUSG00000025782.12	Taf3	-0.15024	1.44832	SigDown
PFFNormoxia_vs_MonomerNormoxia	Cacna1i_ENSMUSG00000022416.15	Cacna1i	-0.22347	1.44433	SigDown
PFFNormoxia_vs_MonomerNormoxia	Cchcr1_ENSMUSG00000040312.14	Cchcr1	0.245211	1.44233	SigUp
PFFNormoxia_vs_MonomerNormoxia	Polr2m_ENSMUSG00000032199.13	Polr2m	-0.122905	1.43989	SigDown
PFFNormoxia_vs_MonomerNormoxia	Ankrd52_ENSMUSG00000014498.9	Ankrd52	-0.150843	1.43989	SigDown
PFFNormoxia_vs_MonomerNormoxia	Ttc5_ENSMUSG00000006288.8	Ttc5	0.137077	1.43989	SigUp
PFFNormoxia_vs_MonomerNormoxia	Pank2_ENSMUSG00000037514.17	Pank2	-0.124681	1.43989	SigDown
PFFNormoxia_vs_MonomerNormoxia	A930033H14Rik_ENSMUSG00000090622.1	A930033H14Rik	0.314834	1.43989	SigUp
PFFNormoxia_vs_MonomerNormoxia	Slfn8_ENSMUSG00000035208.16	Slfn8	0.457118	1.43989	SigUp
PFFNormoxia_vs_MonomerNormoxia	Kif19a_ENSMUSG00000010021.13	Kif19a	0.332423	1.43917	SigUp
PFFNormoxia_vs_MonomerNormoxia	Npy1r_ENSMUSG00000036437.6	Npy1r	-0.310013	1.43907	SigDown
PFFNormoxia_vs_MonomerNormoxia	Zfp933_ENSMUSG00000059423.13	Zfp933	-0.21482	1.43907	SigDown
PFFNormoxia_vs_MonomerNormoxia	Nprl3_ENSMUSG00000020289.15	Nprl3	0.137128	1.43907	SigUp
PFFNormoxia_vs_MonomerNormoxia	Dffa_ENSMUSG00000028974.13	Dffa	-0.149576	1.4372	SigDown
PFFNormoxia_vs_MonomerNormoxia	Dnajb11_ENSMUSG00000004460.17	Dnajb11	-0.161662	1.4372	SigDown
PFFNormoxia_vs_MonomerNormoxia	Zfp112_ENSMUSG00000052675.11	Zfp112	0.216621	1.43198	SigUp
PFFNormoxia_vs_MonomerNormoxia	Slco1a4_ENSMUSG00000030237.14	Slco1a4	0.451496	1.42898	SigUp
PFFNormoxia_vs_MonomerNormoxia	Pcdh17_ENSMUSG00000035566.7	Pcdh17	-0.180182	1.42898	SigDown
PFFNormoxia_vs_MonomerNormoxia	G0s2_ENSMUSG00000009633.3	G0s2	0.236995	1.42814	SigUp
PFFNormoxia_vs_MonomerNormoxia	Hddc2_ENSMUSG00000000295.13	Hddc2	0.188195	1.42789	SigUp
PFFNormoxia_vs_MonomerNormoxia	Zfyve21_ENSMUSG00000021286.8	Zfyve21	0.189459	1.42773	SigUp
PFFNormoxia_vs_MonomerNormoxia	Rpl10a_ENSMUSG00000037805.15	Rpl10a	0.133886	1.42763	SigUp
PFFNormoxia_vs_MonomerNormoxia	Sphk2_ENSMUSG00000057342.15	Sphk2	-0.209437	1.42761	SigDown
PFFNormoxia_vs_MonomerNormoxia	Psmb3_ENSMUSG00000069744.7	Psmb3	0.1379	1.42735	SigUp
PFFNormoxia_vs_MonomerNormoxia	Cd274_ENSMUSG00000016496.7	Cd274	0.322527	1.42564	SigUp
PFFNormoxia_vs_MonomerNormoxia	Cln6_ENSMUSG00000032245.12	Cln6	0.230901	1.42521	SigUp
PFFNormoxia_vs_MonomerNormoxia	Creld1_ENSMUSG00000030284.11	Creld1	-0.175207	1.42521	SigDown
PFFNormoxia_vs_MonomerNormoxia	Slc25a28_ENSMUSG00000040414.8	Slc25a28	0.147634	1.42262	SigUp
PFFNormoxia_vs_MonomerNormoxia	Fabp5_ENSMUSG00000027533.10	Fabp5	0.135532	1.42133	SigUp
PFFNormoxia_vs_MonomerNormoxia	Kansl1_ENSMUSG00000018412.16	Kansl1	-0.115723	1.42133	SigDown
PFFNormoxia_vs_MonomerNormoxia	Samd4b_ENSMUSG00000109336.1	Samd4b	-0.16111	1.42133	SigDown
PFFNormoxia_vs_MonomerNormoxia	Cyp4f17_ENSMUSG00000091586.2	Cyp4f17	0.19093	1.42133	SigUp
PFFNormoxia_vs_MonomerNormoxia	C530008M17Rik_ENSMUSG00000036377.19	C530008M17Rik	-0.16639	1.42133	SigDown
PFFNormoxia_vs_MonomerNormoxia	Adrb1_ENSMUSG00000035283.5	Adrb1	-0.299452	1.42133	SigDown
PFFNormoxia_vs_MonomerNormoxia	Myadm_ENSMUSG00000068566.12	Myadm	-0.154315	1.42133	SigDown
PFFNormoxia_vs_MonomerNormoxia	Slc2a10_ENSMUSG00000027661.4	Slc2a10	0.289874	1.42133	SigUp
PFFNormoxia_vs_MonomerNormoxia	Ylpm1_ENSMUSG00000021244.15	Ylpm1	-0.150817	1.42133	SigDown
PFFNormoxia_vs_MonomerNormoxia	mt-Co2_ENSMUSG00000064354.1	mt-Co2	0.137393	1.42115	SigUp
PFFNormoxia_vs_MonomerNormoxia	Hexim1_ENSMUSG00000048878.6	Hexim1	-0.151459	1.41905	SigDown
PFFNormoxia_vs_MonomerNormoxia	Mettl27_ENSMUSG00000040557.14	Mettl27	0.205574	1.41874	SigUp
PFFNormoxia_vs_MonomerNormoxia	Inmt_ENSMUSG00000003477.5	Inmt	0.770849	1.41874	SigUp
PFFNormoxia_vs_MonomerNormoxia	Mtf1_ENSMUSG00000028890.13	Mtf1	-0.150532	1.41843	SigDown
PFFNormoxia_vs_MonomerNormoxia	Gpr183_ENSMUSG00000051212.8	Gpr183	0.395082	1.41487	SigUp
PFFNormoxia_vs_MonomerNormoxia	Slc22a21_ENSMUSG00000063652.10	Slc22a21	0.264097	1.41487	SigUp
PFFNormoxia_vs_MonomerNormoxia	Ankrd49_ENSMUSG00000031931.4	Ankrd49	0.228251	1.41377	SigUp
PFFNormoxia_vs_MonomerNormoxia	Rpl35a_ENSMUSG00000060636.14	Rpl35a	0.135684	1.41377	SigUp
PFFNormoxia_vs_MonomerNormoxia	Derl3_ENSMUSG00000009092.5	Derl3	-0.518682	1.41366	SigDown
PFFNormoxia_vs_MonomerNormoxia	Tmod1_ENSMUSG00000028328.13	Tmod1	0.287231	1.41366	SigUp
PFFNormoxia_vs_MonomerNormoxia	Gas1_ENSMUSG00000052957.8	Gas1	-0.314731	1.41268	SigDown
PFFNormoxia_vs_MonomerNormoxia	Sgsh_ENSMUSG00000005043.13	Sgsh	0.23877	1.41152	SigUp
PFFNormoxia_vs_MonomerNormoxia	Rfx3_ENSMUSG00000040929.17	Rfx3	0.190308	1.40775	SigUp
PFFNormoxia_vs_MonomerNormoxia	Phrf1_ENSMUSG00000038611.17	Phrf1	-0.160506	1.40749	SigDown
PFFNormoxia_vs_MonomerNormoxia	Olfml1_ENSMUSG00000051041.8	Olfml1	0.193526	1.40674	SigUp
PFFNormoxia_vs_MonomerNormoxia	Commd3_ENSMUSG00000051154.11	Commd3	0.152156	1.40601	SigUp
PFFNormoxia_vs_MonomerNormoxia	Hmgn2_ENSMUSG00000003038.15	Hmgn2	0.142692	1.40601	SigUp
PFFNormoxia_vs_MonomerNormoxia	Hpgds_ENSMUSG00000029919.5	Hpgds	0.347698	1.40568	SigUp
PFFNormoxia_vs_MonomerNormoxia	Inafm1_ENSMUSG00000091811.2	Inafm1	-0.181478	1.40568	SigDown
PFFNormoxia_vs_MonomerNormoxia	Rpl11_ENSMUSG00000059291.15	Rpl11	0.129514	1.40562	SigUp
PFFNormoxia_vs_MonomerNormoxia	Usp16_ENSMUSG00000025616.14	Usp16	0.146155	1.40562	SigUp
PFFNormoxia_vs_MonomerNormoxia	Thg1l_ENSMUSG00000011254.16	Thg1l	0.221998	1.40444	SigUp
PFFNormoxia_vs_MonomerNormoxia	Ankrd34a_ENSMUSG00000049097.9	Ankrd34a	-0.24902	1.40296	SigDown
PFFNormoxia_vs_MonomerNormoxia	Dhrs7_ENSMUSG00000021094.10	Dhrs7	0.133626	1.40205	SigUp
PFFNormoxia_vs_MonomerNormoxia	Hdac9_ENSMUSG00000004698.11	Hdac9	-0.169149	1.40021	SigDown
PFFNormoxia_vs_MonomerNormoxia	Etnk1_ENSMUSG00000030275.6	Etnk1	-0.124144	1.4002	SigDown
PFFNormoxia_vs_MonomerNormoxia	Ccdc137_ENSMUSG00000049957.14	Ccdc137	-0.133402	1.39629	SigDown
PFFNormoxia_vs_MonomerNormoxia	Pigyl_ENSMUSG00000010607.8	Pigyl	0.157518	1.39617	SigUp
PFFNormoxia_vs_MonomerNormoxia	L3hypdh_ENSMUSG00000019718.8	L3hypdh	0.252516	1.39617	SigUp
PFFNormoxia_vs_MonomerNormoxia	Pde4dip_ENSMUSG00000038170.15	Pde4dip	-0.131661	1.39529	SigDown
PFFNormoxia_vs_MonomerNormoxia	Zbtb22_ENSMUSG00000051390.10	Zbtb22	0.18388	1.39133	SigUp
PFFNormoxia_vs_MonomerNormoxia	Kcnc3_ENSMUSG00000062785.14	Kcnc3	-0.28057	1.39001	SigDown
PFFNormoxia_vs_MonomerNormoxia	Clec14a_ENSMUSG00000045930.3	Clec14a	0.407989	1.38827	SigUp
PFFNormoxia_vs_MonomerNormoxia	Mpv17l2_ENSMUSG00000035559.9	Mpv17l2	0.179686	1.38546	SigUp
PFFNormoxia_vs_MonomerNormoxia	Med14_ENSMUSG00000064127.13	Med14	-0.141632	1.38546	SigDown
PFFNormoxia_vs_MonomerNormoxia	Ugt8a_ENSMUSG00000032854.12	Ugt8a	-0.196555	1.38225	SigDown
PFFNormoxia_vs_MonomerNormoxia	Castor2_ENSMUSG00000015944.9	Castor2	-0.13843	1.38225	SigDown
PFFNormoxia_vs_MonomerNormoxia	Acbd3_ENSMUSG00000026499.5	Acbd3	-0.113427	1.38032	SigDown
PFFNormoxia_vs_MonomerNormoxia	Eya3_ENSMUSG00000028886.15	Eya3	-0.123502	1.38032	SigDown
PFFNormoxia_vs_MonomerNormoxia	Dctn6_ENSMUSG00000031516.11	Dctn6	0.107805	1.37949	SigUp
PFFNormoxia_vs_MonomerNormoxia	Ints2_ENSMUSG00000018068.13	Ints2	0.160647	1.37748	SigUp
PFFNormoxia_vs_MonomerNormoxia	Wdr47_ENSMUSG00000040389.15	Wdr47	-0.149082	1.37748	SigDown
PFFNormoxia_vs_MonomerNormoxia	Zfp169_ENSMUSG00000050954.15	Zfp169	-0.203001	1.37719	SigDown
PFFNormoxia_vs_MonomerNormoxia	Qars_ENSMUSG00000032604.16	Qars	0.110064	1.37393	SigUp
PFFNormoxia_vs_MonomerNormoxia	Rpl38_ENSMUSG00000057322.12	Rpl38	0.169991	1.37347	SigUp
PFFNormoxia_vs_MonomerNormoxia	Prrc1_ENSMUSG00000024594.9	Prrc1	0.134549	1.37139	SigUp
PFFNormoxia_vs_MonomerNormoxia	Nav1_ENSMUSG00000009418.16	Nav1	0.150919	1.36962	SigUp
PFFNormoxia_vs_MonomerNormoxia	Tars2_ENSMUSG00000028107.14	Tars2	0.111907	1.36751	SigUp
PFFNormoxia_vs_MonomerNormoxia	Fam76b_ENSMUSG00000037808.13	Fam76b	0.204922	1.36751	SigUp
PFFNormoxia_vs_MonomerNormoxia	Prpf3_ENSMUSG00000015748.13	Prpf3	-0.142471	1.36607	SigDown
PFFNormoxia_vs_MonomerNormoxia	Stip1_ENSMUSG00000024966.9	Stip1	-0.120019	1.36469	SigDown
PFFNormoxia_vs_MonomerNormoxia	Atrnl1_ENSMUSG00000054843.9	Atrnl1	-0.150003	1.36279	SigDown
PFFNormoxia_vs_MonomerNormoxia	Rpl39_ENSMUSG00000079641.3	Rpl39	0.160196	1.36279	SigUp
PFFNormoxia_vs_MonomerNormoxia	Kat14_ENSMUSG00000027425.18	Kat14	-0.152622	1.36012	SigDown
PFFNormoxia_vs_MonomerNormoxia	Dnm1_ENSMUSG00000026825.17	Dnm1	-0.194144	1.36012	SigDown
PFFNormoxia_vs_MonomerNormoxia	Hook2_ENSMUSG00000052566.8	Hook2	0.149891	1.36012	SigUp
PFFNormoxia_vs_MonomerNormoxia	Ccdc187_ENSMUSG00000048038.8	Ccdc187	0.252222	1.36012	SigUp
PFFNormoxia_vs_MonomerNormoxia	Dimt1_ENSMUSG00000021692.9	Dimt1	-0.193645	1.36012	SigDown
PFFNormoxia_vs_MonomerNormoxia	Gm3383_ENSMUSG00000096629.7	Gm3383	0.541508	1.35992	SigUp
PFFNormoxia_vs_MonomerNormoxia	Tle5_ENSMUSG00000054452.10	Tle5	-0.134153	1.35992	SigDown
PFFNormoxia_vs_MonomerNormoxia	Kctd1_ENSMUSG00000036225.15	Kctd1	-0.174983	1.35493	SigDown
PFFNormoxia_vs_MonomerNormoxia	Pspc1_ENSMUSG00000021938.12	Pspc1	0.120758	1.35388	SigUp
PFFNormoxia_vs_MonomerNormoxia	mt-Nd6_ENSMUSG00000064368.1	mt-Nd6	0.180451	1.35369	SigUp
PFFNormoxia_vs_MonomerNormoxia	Mtm1_ENSMUSG00000031337.16	Mtm1	0.200512	1.35244	SigUp
PFFNormoxia_vs_MonomerNormoxia	Zscan22_ENSMUSG00000054715.11	Zscan22	-0.203471	1.35244	SigDown
PFFNormoxia_vs_MonomerNormoxia	Isoc2a_ENSMUSG00000086784.2	Isoc2a	0.14409	1.35169	SigUp
PFFNormoxia_vs_MonomerNormoxia	Itpr1_ENSMUSG00000030102.11	Itpr1	-0.182015	1.35141	SigDown
PFFNormoxia_vs_MonomerNormoxia	Churc1_ENSMUSG00000090258.7	Churc1	0.186311	1.35141	SigUp
PFFNormoxia_vs_MonomerNormoxia	Chka_ENSMUSG00000024843.15	Chka	-0.1411	1.35141	SigDown
PFFNormoxia_vs_MonomerNormoxia	Wipf2_ENSMUSG00000038013.14	Wipf2	-0.140711	1.34878	SigDown
PFFNormoxia_vs_MonomerNormoxia	Ints7_ENSMUSG00000037461.10	Ints7	0.135339	1.34877	SigUp
PFFNormoxia_vs_MonomerNormoxia	Olfm1_ENSMUSG00000026833.18	Olfm1	-0.162208	1.34717	SigDown
PFFNormoxia_vs_MonomerNormoxia	Mknk1_ENSMUSG00000028708.16	Mknk1	0.12058	1.34717	SigUp
PFFNormoxia_vs_MonomerNormoxia	Ints3_ENSMUSG00000027933.11	Ints3	-0.14475	1.34677	SigDown
PFFNormoxia_vs_MonomerNormoxia	Elfn2_ENSMUSG00000043460.7	Elfn2	-0.156648	1.34601	SigDown
PFFNormoxia_vs_MonomerNormoxia	Egfl7_ENSMUSG00000026921.19	Egfl7	0.238333	1.34601	SigUp
PFFNormoxia_vs_MonomerNormoxia	Ppox_ENSMUSG00000062729.11	Ppox	0.133996	1.34199	SigUp
PFFNormoxia_vs_MonomerNormoxia	Glb1l_ENSMUSG00000026200.13	Glb1l	0.169563	1.34036	SigUp
PFFNormoxia_vs_MonomerNormoxia	Vps13c_ENSMUSG00000035284.10	Vps13c	-0.126967	1.34036	SigDown
PFFNormoxia_vs_MonomerNormoxia	Pfkfb2_ENSMUSG00000026409.14	Pfkfb2	0.148259	1.34036	SigUp
PFFNormoxia_vs_MonomerNormoxia	Zdhhc4_ENSMUSG00000001844.10	Zdhhc4	0.140468	1.33583	SigUp
PFFNormoxia_vs_MonomerNormoxia	4430402I18Rik_ENSMUSG00000064202.15	4430402I18Rik	0.264572	1.33426	SigUp
PFFNormoxia_vs_MonomerNormoxia	Sec23ip_ENSMUSG00000055319.8	Sec23ip	-0.118128	1.33327	SigDown
PFFNormoxia_vs_MonomerNormoxia	Pik3cb_ENSMUSG00000032462.14	Pik3cb	-0.120701	1.3318	SigDown
PFFNormoxia_vs_MonomerNormoxia	Rps17_ENSMUSG00000061787.15	Rps17	0.127356	1.33154	SigUp
PFFNormoxia_vs_MonomerNormoxia	Hist1h4m_ENSMUSG00000069306.5	Hist1h4m	-0.776534	1.33044	SigDown
PFFNormoxia_vs_MonomerNormoxia	Cpeb1_ENSMUSG00000025586.17	Cpeb1	0.128813	1.32731	SigUp
PFFNormoxia_vs_MonomerNormoxia	Gstt2_ENSMUSG00000033318.7	Gstt2	0.292093	1.32286	SigUp
PFFNormoxia_vs_MonomerNormoxia	Plekho2_ENSMUSG00000050721.9	Plekho2	0.211667	1.3216	SigUp
PFFNormoxia_vs_MonomerNormoxia	Rplp0_ENSMUSG00000067274.10	Rplp0	0.120733	1.3216	SigUp
PFFNormoxia_vs_MonomerNormoxia	Gm3558_ENSMUSG00000079364.3	Gm3558	0.346499	1.31947	SigUp
PFFNormoxia_vs_MonomerNormoxia	Spata7_ENSMUSG00000021007.14	Spata7	0.192546	1.31942	SigUp
PFFNormoxia_vs_MonomerNormoxia	Bbs1_ENSMUSG00000006464.9	Bbs1	-0.137787	1.31842	SigDown
PFFNormoxia_vs_MonomerNormoxia	H13_ENSMUSG00000019188.16	H13	-0.133737	1.31842	SigDown
PFFNormoxia_vs_MonomerNormoxia	Lcor_ENSMUSG00000025019.17	Lcor	-0.200011	1.31754	SigDown
PFFNormoxia_vs_MonomerNormoxia	Car14_ENSMUSG00000038526.14	Car14	0.225986	1.3168	SigUp
PFFNormoxia_vs_MonomerNormoxia	Bcl2_ENSMUSG00000057329.7	Bcl2	-0.170174	1.3168	SigDown
PFFNormoxia_vs_MonomerNormoxia	Srm_ENSMUSG00000006442.10	Srm	-0.18137	1.3168	SigDown
PFFNormoxia_vs_MonomerNormoxia	Ndufa5_ENSMUSG00000023089.12	Ndufa5	0.145322	1.31677	SigUp
PFFNormoxia_vs_MonomerNormoxia	Katnal1_ENSMUSG00000041298.15	Katnal1	-0.114862	1.3163	SigDown
PFFNormoxia_vs_MonomerNormoxia	Ptov1_ENSMUSG00000038502.17	Ptov1	-0.154574	1.31473	SigDown
PFFNormoxia_vs_MonomerNormoxia	1700030J22Rik_ENSMUSG00000031847.8	1700030J22Rik	-0.318312	1.31271	SigDown
PFFNormoxia_vs_MonomerNormoxia	Pald1_ENSMUSG00000020092.9	Pald1	0.171664	1.31183	SigUp
PFFNormoxia_vs_MonomerNormoxia	Pom121_ENSMUSG00000053293.9	Pom121	-0.152555	1.31054	SigDown
PFFNormoxia_vs_MonomerNormoxia	Thbs1_ENSMUSG00000040152.8	Thbs1	-0.438314	1.31021	SigDown
PFFNormoxia_vs_MonomerNormoxia	Dusp10_ENSMUSG00000039384.8	Dusp10	0.269711	1.30888	SigUp
PFFNormoxia_vs_MonomerNormoxia	Map2k6_ENSMUSG00000020623.11	Map2k6	-0.19667	1.30853	SigDown
PFFNormoxia_vs_MonomerNormoxia	Ccz1_ENSMUSG00000029617.10	Ccz1	0.132154	1.30791	SigUp
PFFNormoxia_vs_MonomerNormoxia	Tmem128_ENSMUSG00000067365.10	Tmem128	0.139264	1.30752	SigUp
PFFNormoxia_vs_MonomerNormoxia	H4c14_ENSMUSG00000091405.2	H4c14	-0.514313	1.30565	SigDown
PFFNormoxia_vs_MonomerNormoxia	Psip1_ENSMUSG00000028484.16	Psip1	-0.138514	1.30439	SigDown
PFFNormoxia_vs_MonomerNormoxia	Ccs_ENSMUSG00000034108.6	Ccs	0.137682	1.30438	SigUp
PFFNormoxia_vs_MonomerNormoxia	Bri3_ENSMUSG00000047843.16	Bri3	-0.269251	1.30276	SigDown
PFFNormoxia_vs_MonomerNormoxia	Cttnbp2_ENSMUSG00000000416.16	Cttnbp2	-0.128467	1.30148	SigDown
PFFNormoxia_vs_MonomerNormoxia	Mapk1_ENSMUSG00000063358.17	Mapk1	-0.14644	1.30136	SigDown
PFFNormoxia_vs_MonomerNormoxia	Prxl2b_ENSMUSG00000029059.9	Prxl2b	0.13177	1.30136	SigUp
PFFNormoxia_vs_MonomerNormoxia	Iqcd_ENSMUSG00000029601.13	Iqcd	-0.45681	1.30071	NS
PFFNormoxia_vs_MonomerNormoxia	Mtbp_ENSMUSG00000022369.13	Mtbp	0.290644	1.30071	NS
PFFNormoxia_vs_MonomerNormoxia	Shank2_ENSMUSG00000037541.21	Shank2	-0.179027	1.30071	NS
PFFNormoxia_vs_MonomerNormoxia	Atpsckmt_ENSMUSG00000039065.11	Atpsckmt	-0.174276	1.30071	NS
PFFNormoxia_vs_MonomerNormoxia	Hcn4_ENSMUSG00000032338.9	Hcn4	-0.215972	1.30071	NS
PFFNormoxia_vs_MonomerNormoxia	Zfp354a_ENSMUSG00000020364.14	Zfp354a	-0.206135	1.30035	NS
PFFNormoxia_vs_MonomerNormoxia	Rpl26_ENSMUSG00000060938.14	Rpl26	0.145888	1.29873	NS
PFFNormoxia_vs_MonomerNormoxia	Tmem205_ENSMUSG00000040883.18	Tmem205	0.157301	1.29873	NS
PFFNormoxia_vs_MonomerNormoxia	Mtmr4_ENSMUSG00000018401.17	Mtmr4	-0.146447	1.29794	NS
PFFNormoxia_vs_MonomerNormoxia	B4galt1_ENSMUSG00000028413.13	B4galt1	0.266945	1.29772	NS
PFFNormoxia_vs_MonomerNormoxia	Scrn2_ENSMUSG00000020877.11	Scrn2	0.192883	1.29689	NS
PFFNormoxia_vs_MonomerNormoxia	Mogs_ENSMUSG00000030036.8	Mogs	-0.180327	1.29632	NS
PFFNormoxia_vs_MonomerNormoxia	Socs6_ENSMUSG00000056153.15	Socs6	-0.145446	1.29606	NS
PFFNormoxia_vs_MonomerNormoxia	Myorg_ENSMUSG00000046312.4	Myorg	-0.183072	1.29542	NS
PFFNormoxia_vs_MonomerNormoxia	Tln2_ENSMUSG00000052698.15	Tln2	-0.148635	1.29302	NS
PFFNormoxia_vs_MonomerNormoxia	Atp5g2_ENSMUSG00000062683.11	Atp5g2	0.112096	1.29265	NS
PFFNormoxia_vs_MonomerNormoxia	Carnmt1_ENSMUSG00000024726.10	Carnmt1	-0.175831	1.28829	NS
PFFNormoxia_vs_MonomerNormoxia	Kxd1_ENSMUSG00000055553.16	Kxd1	0.132798	1.28624	NS
PFFNormoxia_vs_MonomerNormoxia	Ahsa1_ENSMUSG00000021037.7	Ahsa1	-0.129744	1.28334	NS
PFFNormoxia_vs_MonomerNormoxia	Snx3_ENSMUSG00000019804.12	Snx3	-0.111098	1.28334	NS
PFFNormoxia_vs_MonomerNormoxia	Cyfip2_ENSMUSG00000020340.16	Cyfip2	-0.146945	1.28334	NS
PFFNormoxia_vs_MonomerNormoxia	Scyl2_ENSMUSG00000069539.11	Scyl2	-0.119711	1.28294	NS
PFFNormoxia_vs_MonomerNormoxia	Atraid_ENSMUSG00000013622.15	Atraid	0.126402	1.28294	NS
PFFNormoxia_vs_MonomerNormoxia	Adcy6_ENSMUSG00000022994.9	Adcy6	-0.136117	1.28294	NS
PFFNormoxia_vs_MonomerNormoxia	Rbm25_ENSMUSG00000010608.15	Rbm25	0.124692	1.28294	NS
PFFNormoxia_vs_MonomerNormoxia	Smg7_ENSMUSG00000042772.15	Smg7	-0.11685	1.28294	NS
PFFNormoxia_vs_MonomerNormoxia	Per2_ENSMUSG00000055866.9	Per2	-0.216954	1.2826	NS
PFFNormoxia_vs_MonomerNormoxia	mt-Nd5_ENSMUSG00000064367.1	mt-Nd5	0.147307	1.28206	NS
PFFNormoxia_vs_MonomerNormoxia	Ndufc2_ENSMUSG00000030647.8	Ndufc2	0.138748	1.28186	NS
PFFNormoxia_vs_MonomerNormoxia	Tmem176b_ENSMUSG00000029810.15	Tmem176b	0.193384	1.28015	NS
PFFNormoxia_vs_MonomerNormoxia	Cfap20_ENSMUSG00000031796.7	Cfap20	0.128385	1.27944	NS
PFFNormoxia_vs_MonomerNormoxia	Cnn2_ENSMUSG00000004665.10	Cnn2	0.268312	1.27944	NS
PFFNormoxia_vs_MonomerNormoxia	Idh2_ENSMUSG00000030541.16	Idh2	0.129935	1.27944	NS
PFFNormoxia_vs_MonomerNormoxia	H2-M3_ENSMUSG00000016206.6	H2-M3	0.22875	1.27707	NS
PFFNormoxia_vs_MonomerNormoxia	Hcn3_ENSMUSG00000028051.10	Hcn3	-0.192384	1.27677	NS
PFFNormoxia_vs_MonomerNormoxia	Hmgxb3_ENSMUSG00000024622.8	Hmgxb3	-0.130163	1.27664	NS
PFFNormoxia_vs_MonomerNormoxia	Gbf1_ENSMUSG00000025224.16	Gbf1	-0.168241	1.27577	NS
PFFNormoxia_vs_MonomerNormoxia	Zc3h10_ENSMUSG00000039810.11	Zc3h10	-0.192033	1.27571	NS
PFFNormoxia_vs_MonomerNormoxia	Adamts20_ENSMUSG00000022449.14	Adamts20	0.187997	1.27494	NS
PFFNormoxia_vs_MonomerNormoxia	Mgme1_ENSMUSG00000027424.11	Mgme1	-0.209311	1.27199	NS
PFFNormoxia_vs_MonomerNormoxia	Cbll1_ENSMUSG00000020659.16	Cbll1	-0.144809	1.27101	NS
PFFNormoxia_vs_MonomerNormoxia	Ccdc17_ENSMUSG00000034035.18	Ccdc17	0.290926	1.26942	NS
PFFNormoxia_vs_MonomerNormoxia	Zscan25_ENSMUSG00000070420.4	Zscan25	0.177088	1.2693	NS
PFFNormoxia_vs_MonomerNormoxia	Hr_ENSMUSG00000022096.14	Hr	0.265728	1.269	NS
PFFNormoxia_vs_MonomerNormoxia	Uck2_ENSMUSG00000026558.13	Uck2	-0.138827	1.26757	NS
PFFNormoxia_vs_MonomerNormoxia	Cyld_ENSMUSG00000036712.15	Cyld	-0.143303	1.26718	NS
PFFNormoxia_vs_MonomerNormoxia	Zcchc7_ENSMUSG00000035649.17	Zcchc7	0.166723	1.2671	NS
PFFNormoxia_vs_MonomerNormoxia	Zfpm1_ENSMUSG00000049577.15	Zfpm1	-0.228125	1.2671	NS
PFFNormoxia_vs_MonomerNormoxia	Srrm1_ENSMUSG00000028809.16	Srrm1	0.119245	1.26642	NS
PFFNormoxia_vs_MonomerNormoxia	Ypel2_ENSMUSG00000018427.8	Ypel2	-0.168377	1.26343	NS
PFFNormoxia_vs_MonomerNormoxia	Gbp9_ENSMUSG00000029298.15	Gbp9	0.396058	1.26141	NS
PFFNormoxia_vs_MonomerNormoxia	Zfp346_ENSMUSG00000021481.11	Zfp346	0.121906	1.25983	NS
PFFNormoxia_vs_MonomerNormoxia	Paxbp1_ENSMUSG00000022974.12	Paxbp1	0.134547	1.25644	NS
PFFNormoxia_vs_MonomerNormoxia	Camk2n2_ENSMUSG00000051146.2	Camk2n2	-0.207965	1.25522	NS
PFFNormoxia_vs_MonomerNormoxia	Dyrk1b_ENSMUSG00000002409.18	Dyrk1b	-0.165836	1.25491	NS
PFFNormoxia_vs_MonomerNormoxia	Atg3_ENSMUSG00000022663.3	Atg3	-0.138561	1.25402	NS
PFFNormoxia_vs_MonomerNormoxia	Togaram1_ENSMUSG00000035614.11	Togaram1	-0.162637	1.25402	NS
PFFNormoxia_vs_MonomerNormoxia	Snx16_ENSMUSG00000027534.16	Snx16	-0.205034	1.25252	NS
PFFNormoxia_vs_MonomerNormoxia	Nsa2_ENSMUSG00000060739.8	Nsa2	0.123728	1.25224	NS
PFFNormoxia_vs_MonomerNormoxia	Gnal_ENSMUSG00000024524.17	Gnal	-0.127012	1.25224	NS
PFFNormoxia_vs_MonomerNormoxia	Shcbp1l_ENSMUSG00000042708.12	Shcbp1l	0.322711	1.25224	NS
PFFNormoxia_vs_MonomerNormoxia	Fibp_ENSMUSG00000024911.7	Fibp	0.117985	1.25178	NS
PFFNormoxia_vs_MonomerNormoxia	Rab23_ENSMUSG00000004768.14	Rab23	-0.112402	1.24993	NS
PFFNormoxia_vs_MonomerNormoxia	Zfp729b_ENSMUSG00000058093.13	Zfp729b	0.2214	1.24856	NS
PFFNormoxia_vs_MonomerNormoxia	Cfp_ENSMUSG00000001128.7	Cfp	-0.225081	1.2475	NS
PFFNormoxia_vs_MonomerNormoxia	Tmem242_ENSMUSG00000004945.15	Tmem242	0.118676	1.2475	NS
PFFNormoxia_vs_MonomerNormoxia	Ptpn1_ENSMUSG00000027540.13	Ptpn1	-0.121357	1.2475	NS
PFFNormoxia_vs_MonomerNormoxia	Tcp11l1_ENSMUSG00000027175.10	Tcp11l1	-0.175357	1.2475	NS
PFFNormoxia_vs_MonomerNormoxia	Gnb1l_ENSMUSG00000000884.17	Gnb1l	0.277679	1.2475	NS
PFFNormoxia_vs_MonomerNormoxia	St6galnac4_ENSMUSG00000079442.12	St6galnac4	-0.155805	1.2473	NS
PFFNormoxia_vs_MonomerNormoxia	Dcakd_ENSMUSG00000020935.8	Dcakd	-0.158042	1.2473	NS
PFFNormoxia_vs_MonomerNormoxia	Ppp1r14a_ENSMUSG00000037166.5	Ppp1r14a	0.200961	1.24657	NS
PFFNormoxia_vs_MonomerNormoxia	Acp1_ENSMUSG00000044573.16	Acp1	0.112236	1.24557	NS
PFFNormoxia_vs_MonomerNormoxia	Izumo4_ENSMUSG00000055862.7	Izumo4	0.194895	1.24557	NS
PFFNormoxia_vs_MonomerNormoxia	Klhl33_ENSMUSG00000090799.2	Klhl33	-0.149708	1.24539	NS
PFFNormoxia_vs_MonomerNormoxia	Mt1_ENSMUSG00000031765.8	Mt1	0.226587	1.24455	NS
PFFNormoxia_vs_MonomerNormoxia	Pvr_ENSMUSG00000040511.14	Pvr	-0.204029	1.24364	NS
PFFNormoxia_vs_MonomerNormoxia	Syn3_ENSMUSG00000059602.14	Syn3	-0.192184	1.24357	NS
PFFNormoxia_vs_MonomerNormoxia	Mrpl16_ENSMUSG00000024683.6	Mrpl16	0.122939	1.24193	NS
PFFNormoxia_vs_MonomerNormoxia	Tmem231_ENSMUSG00000031951.8	Tmem231	-0.177487	1.24117	NS
PFFNormoxia_vs_MonomerNormoxia	Mvb12a_ENSMUSG00000031813.8	Mvb12a	0.127169	1.23506	NS
PFFNormoxia_vs_MonomerNormoxia	Fbxo46_ENSMUSG00000050428.7	Fbxo46	-0.207688	1.23416	NS
PFFNormoxia_vs_MonomerNormoxia	Crym_ENSMUSG00000030905.5	Crym	-0.980224	1.23398	NS
PFFNormoxia_vs_MonomerNormoxia	Slx4_ENSMUSG00000039738.16	Slx4	-0.147482	1.23352	NS
PFFNormoxia_vs_MonomerNormoxia	Bahd1_ENSMUSG00000040007.8	Bahd1	-0.146988	1.23352	NS
PFFNormoxia_vs_MonomerNormoxia	Prodh_ENSMUSG00000003526.12	Prodh	0.270879	1.23321	NS
PFFNormoxia_vs_MonomerNormoxia	Prpsap1_ENSMUSG00000015869.16	Prpsap1	-0.129828	1.23321	NS
PFFNormoxia_vs_MonomerNormoxia	Nanos2_ENSMUSG00000051965.8	Nanos2	0.548663	1.23312	NS
PFFNormoxia_vs_MonomerNormoxia	Trp53i13_ENSMUSG00000044328.13	Trp53i13	0.192576	1.23263	NS
PFFNormoxia_vs_MonomerNormoxia	Rbm33_ENSMUSG00000048271.14	Rbm33	0.12524	1.23175	NS
PFFNormoxia_vs_MonomerNormoxia	Rnf125_ENSMUSG00000033107.6	Rnf125	-0.4744	1.23095	NS
PFFNormoxia_vs_MonomerNormoxia	Prkci_ENSMUSG00000037643.14	Prkci	-0.0993691	1.23095	NS
PFFNormoxia_vs_MonomerNormoxia	Mbip_ENSMUSG00000021028.8	Mbip	0.149951	1.23095	NS
PFFNormoxia_vs_MonomerNormoxia	Stxbp3_ENSMUSG00000027882.18	Stxbp3	0.150497	1.23056	NS
PFFNormoxia_vs_MonomerNormoxia	Tlr13_ENSMUSG00000033777.4	Tlr13	0.399404	1.22988	NS
PFFNormoxia_vs_MonomerNormoxia	Mtif2_ENSMUSG00000020459.14	Mtif2	0.133652	1.22988	NS
PFFNormoxia_vs_MonomerNormoxia	Zfp874b_ENSMUSG00000059839.9	Zfp874b	-0.193236	1.22869	NS
PFFNormoxia_vs_MonomerNormoxia	Hmbs_ENSMUSG00000032126.16	Hmbs	0.167396	1.22646	NS
PFFNormoxia_vs_MonomerNormoxia	Zbtb41_ENSMUSG00000033964.12	Zbtb41	-0.137797	1.22646	NS
PFFNormoxia_vs_MonomerNormoxia	Lgi4_ENSMUSG00000036560.14	Lgi4	0.192627	1.22641	NS
PFFNormoxia_vs_MonomerNormoxia	Foxred1_ENSMUSG00000039048.15	Foxred1	0.115378	1.22516	NS
PFFNormoxia_vs_MonomerNormoxia	Acss1_ENSMUSG00000027452.11	Acss1	0.157717	1.2232	NS
PFFNormoxia_vs_MonomerNormoxia	Trp53bp1_ENSMUSG00000043909.16	Trp53bp1	-0.142	1.2232	NS
PFFNormoxia_vs_MonomerNormoxia	Fau_ENSMUSG00000038274.13	Fau	0.133485	1.2232	NS
PFFNormoxia_vs_MonomerNormoxia	Kyat3_ENSMUSG00000040213.13	Kyat3	0.228005	1.2232	NS
PFFNormoxia_vs_MonomerNormoxia	Pla2g3_ENSMUSG00000034579.17	Pla2g3	0.212293	1.2232	NS
PFFNormoxia_vs_MonomerNormoxia	Ctsl_ENSMUSG00000021477.9	Ctsl	0.12683	1.2232	NS
PFFNormoxia_vs_MonomerNormoxia	Raver2_ENSMUSG00000035275.14	Raver2	-0.167827	1.2232	NS
PFFNormoxia_vs_MonomerNormoxia	1700102P08Rik_ENSMUSG00000032611.9	1700102P08Rik	-0.616915	1.2232	NS
PFFNormoxia_vs_MonomerNormoxia	Caprin2_ENSMUSG00000030309.16	Caprin2	0.159909	1.2232	NS
PFFNormoxia_vs_MonomerNormoxia	Tbca_ENSMUSG00000042043.6	Tbca	0.136236	1.22216	NS
PFFNormoxia_vs_MonomerNormoxia	Nmrk1_ENSMUSG00000037847.14	Nmrk1	0.198827	1.22186	NS
PFFNormoxia_vs_MonomerNormoxia	Tmem198_ENSMUSG00000051703.14	Tmem198	-0.180604	1.221	NS
PFFNormoxia_vs_MonomerNormoxia	Srsf11_ENSMUSG00000055436.18	Srsf11	0.130525	1.2191	NS
PFFNormoxia_vs_MonomerNormoxia	Fam171a2_ENSMUSG00000034685.4	Fam171a2	-0.303072	1.21495	NS
PFFNormoxia_vs_MonomerNormoxia	Gsta4_ENSMUSG00000032348.6	Gsta4	0.110501	1.21481	NS
PFFNormoxia_vs_MonomerNormoxia	Bicdl1_ENSMUSG00000041609.16	Bicdl1	-0.129483	1.21467	NS
PFFNormoxia_vs_MonomerNormoxia	Smpd2_ENSMUSG00000019822.12	Smpd2	0.16932	1.21374	NS
PFFNormoxia_vs_MonomerNormoxia	Syf2_ENSMUSG00000028821.8	Syf2	0.122869	1.21367	NS
PFFNormoxia_vs_MonomerNormoxia	Popdc3_ENSMUSG00000019848.14	Popdc3	-0.44832	1.21235	NS
PFFNormoxia_vs_MonomerNormoxia	Pear1_ENSMUSG00000028073.15	Pear1	0.402391	1.2118	NS
PFFNormoxia_vs_MonomerNormoxia	Ankrd35_ENSMUSG00000038354.13	Ankrd35	0.173963	1.2118	NS
PFFNormoxia_vs_MonomerNormoxia	Eps8l2_ENSMUSG00000025504.14	Eps8l2	0.320811	1.2118	NS
PFFNormoxia_vs_MonomerNormoxia	Tagln2_ENSMUSG00000026547.15	Tagln2	0.293992	1.2118	NS
PFFNormoxia_vs_MonomerNormoxia	Setd2_ENSMUSG00000044791.16	Setd2	-0.11608	1.2118	NS
PFFNormoxia_vs_MonomerNormoxia	Klhl8_ENSMUSG00000029312.12	Klhl8	-0.134147	1.2118	NS
PFFNormoxia_vs_MonomerNormoxia	Nsf_ENSMUSG00000034187.18	Nsf	-0.131905	1.21147	NS
PFFNormoxia_vs_MonomerNormoxia	Pik3ip1_ENSMUSG00000034614.14	Pik3ip1	0.123273	1.21147	NS
PFFNormoxia_vs_MonomerNormoxia	Arih1_ENSMUSG00000025234.11	Arih1	-0.100736	1.21147	NS
PFFNormoxia_vs_MonomerNormoxia	Mapk14_ENSMUSG00000053436.15	Mapk14	-0.112855	1.21111	NS
PFFNormoxia_vs_MonomerNormoxia	Kif3c_ENSMUSG00000020668.10	Kif3c	-0.146618	1.21023	NS
PFFNormoxia_vs_MonomerNormoxia	Csrnp1_ENSMUSG00000032515.8	Csrnp1	0.300315	1.20907	NS
PFFNormoxia_vs_MonomerNormoxia	mt-Co1_ENSMUSG00000064351.1	mt-Co1	0.117122	1.20899	NS
PFFNormoxia_vs_MonomerNormoxia	Arhgef18_ENSMUSG00000004568.13	Arhgef18	-0.119661	1.20899	NS
PFFNormoxia_vs_MonomerNormoxia	Lsm5_ENSMUSG00000091625.8	Lsm5	0.248172	1.20697	NS
PFFNormoxia_vs_MonomerNormoxia	Gpx4_ENSMUSG00000075706.10	Gpx4	0.11505	1.20689	NS
PFFNormoxia_vs_MonomerNormoxia	Ube2z_ENSMUSG00000014349.7	Ube2z	-0.12162	1.2067	NS
PFFNormoxia_vs_MonomerNormoxia	Gmeb1_ENSMUSG00000028901.13	Gmeb1	0.137683	1.20611	NS
PFFNormoxia_vs_MonomerNormoxia	Gm9925_ENSMUSG00000053861.1	Gm9925	0.374429	1.20491	NS
PFFNormoxia_vs_MonomerNormoxia	Klhl25_ENSMUSG00000055652.14	Klhl25	-0.19349	1.20046	NS
PFFNormoxia_vs_MonomerNormoxia	Mcm6_ENSMUSG00000026355.11	Mcm6	0.28125	1.20043	NS
PFFNormoxia_vs_MonomerNormoxia	Hdx_ENSMUSG00000034551.12	Hdx	0.225988	1.19815	NS
PFFNormoxia_vs_MonomerNormoxia	Fbxw10_ENSMUSG00000090173.8	Fbxw10	0.284383	1.1971	NS
PFFNormoxia_vs_MonomerNormoxia	Emsy_ENSMUSG00000035401.9	Emsy	-0.132225	1.1971	NS
PFFNormoxia_vs_MonomerNormoxia	Trnau1ap_ENSMUSG00000028898.15	Trnau1ap	0.145535	1.19514	NS
PFFNormoxia_vs_MonomerNormoxia	Cnbp_ENSMUSG00000030057.15	Cnbp	0.107267	1.19392	NS
PFFNormoxia_vs_MonomerNormoxia	Clmp_ENSMUSG00000032024.10	Clmp	-0.15958	1.19392	NS
PFFNormoxia_vs_MonomerNormoxia	Camk2g_ENSMUSG00000021820.18	Camk2g	0.127283	1.19223	NS
PFFNormoxia_vs_MonomerNormoxia	Rpl36_ENSMUSG00000057863.6	Rpl36	0.126234	1.19221	NS
PFFNormoxia_vs_MonomerNormoxia	Ptk2b_ENSMUSG00000059456.13	Ptk2b	-0.312288	1.19221	NS
PFFNormoxia_vs_MonomerNormoxia	Nbea_ENSMUSG00000027799.12	Nbea	-0.126814	1.19221	NS
PFFNormoxia_vs_MonomerNormoxia	Use1_ENSMUSG00000002395.14	Use1	0.124778	1.1913	NS
PFFNormoxia_vs_MonomerNormoxia	Uggt1_ENSMUSG00000037470.14	Uggt1	-0.118004	1.1913	NS
PFFNormoxia_vs_MonomerNormoxia	Yars2_ENSMUSG00000022792.16	Yars2	-0.163799	1.19002	NS
PFFNormoxia_vs_MonomerNormoxia	Btbd3_ENSMUSG00000062098.11	Btbd3	-0.114161	1.18789	NS
PFFNormoxia_vs_MonomerNormoxia	Ube2h_ENSMUSG00000039159.16	Ube2h	-0.105821	1.18789	NS
PFFNormoxia_vs_MonomerNormoxia	Glg1_ENSMUSG00000003316.14	Glg1	-0.14041	1.18789	NS
PFFNormoxia_vs_MonomerNormoxia	Naf1_ENSMUSG00000014907.10	Naf1	-0.160269	1.18788	NS
PFFNormoxia_vs_MonomerNormoxia	Plekhm3_ENSMUSG00000051344.13	Plekhm3	-0.126463	1.18788	NS
PFFNormoxia_vs_MonomerNormoxia	Habp4_ENSMUSG00000021476.9	Habp4	-0.126696	1.18788	NS
PFFNormoxia_vs_MonomerNormoxia	Ears2_ENSMUSG00000030871.11	Ears2	-0.21849	1.18788	NS
PFFNormoxia_vs_MonomerNormoxia	mt-Co3_ENSMUSG00000064358.1	mt-Co3	0.121233	1.18606	NS
PFFNormoxia_vs_MonomerNormoxia	Pan2_ENSMUSG00000005682.9	Pan2	0.118063	1.18606	NS
PFFNormoxia_vs_MonomerNormoxia	Pdpk1_ENSMUSG00000024122.16	Pdpk1	-0.114401	1.1855	NS
PFFNormoxia_vs_MonomerNormoxia	Coq6_ENSMUSG00000021235.13	Coq6	0.12493	1.18462	NS
PFFNormoxia_vs_MonomerNormoxia	Shh_ENSMUSG00000002633.4	Shh	-0.190802	1.18424	NS
PFFNormoxia_vs_MonomerNormoxia	Akap8_ENSMUSG00000024045.6	Akap8	0.103684	1.18424	NS
PFFNormoxia_vs_MonomerNormoxia	Nphp3_ENSMUSG00000032558.19	Nphp3	0.159671	1.18391	NS
PFFNormoxia_vs_MonomerNormoxia	Zfp609_ENSMUSG00000040524.9	Zfp609	-0.121435	1.18391	NS
PFFNormoxia_vs_MonomerNormoxia	Pacsin3_ENSMUSG00000027257.13	Pacsin3	0.153446	1.18391	NS
PFFNormoxia_vs_MonomerNormoxia	Amy1_ENSMUSG00000074264.12	Amy1	0.177793	1.18254	NS
PFFNormoxia_vs_MonomerNormoxia	Purg_ENSMUSG00000049184.6	Purg	-0.150103	1.18233	NS
PFFNormoxia_vs_MonomerNormoxia	Rps20_ENSMUSG00000028234.6	Rps20	0.152356	1.1819	NS
PFFNormoxia_vs_MonomerNormoxia	Zfp667_ENSMUSG00000054893.15	Zfp667	-0.222742	1.1819	NS
PFFNormoxia_vs_MonomerNormoxia	Rad51c_ENSMUSG00000007646.13	Rad51c	-0.271975	1.18048	NS
PFFNormoxia_vs_MonomerNormoxia	Tnip2_ENSMUSG00000059866.13	Tnip2	0.174537	1.18043	NS
PFFNormoxia_vs_MonomerNormoxia	Ggct_ENSMUSG00000002797.9	Ggct	0.144833	1.17954	NS
PFFNormoxia_vs_MonomerNormoxia	Abtb1_ENSMUSG00000030083.11	Abtb1	0.13164	1.17954	NS
PFFNormoxia_vs_MonomerNormoxia	Rpl23_ENSMUSG00000071415.6	Rpl23	0.115673	1.17745	NS
PFFNormoxia_vs_MonomerNormoxia	Smim20_ENSMUSG00000061461.11	Smim20	0.143996	1.17576	NS
PFFNormoxia_vs_MonomerNormoxia	Sap30l_ENSMUSG00000020519.5	Sap30l	-0.155514	1.17454	NS
PFFNormoxia_vs_MonomerNormoxia	Sesn1_ENSMUSG00000038332.13	Sesn1	-0.128273	1.17454	NS
PFFNormoxia_vs_MonomerNormoxia	Npm1_ENSMUSG00000057113.13	Npm1	0.11231	1.1743	NS
PFFNormoxia_vs_MonomerNormoxia	Rpl34_ENSMUSG00000062006.12	Rpl34	0.133012	1.17369	NS
PFFNormoxia_vs_MonomerNormoxia	Baiap2_ENSMUSG00000025372.16	Baiap2	-0.281401	1.1732	NS
PFFNormoxia_vs_MonomerNormoxia	Sapcd2_ENSMUSG00000026955.13	Sapcd2	0.295219	1.17066	NS
PFFNormoxia_vs_MonomerNormoxia	Tmem158_ENSMUSG00000054871.5	Tmem158	-0.375528	1.17012	NS
PFFNormoxia_vs_MonomerNormoxia	Jmy_ENSMUSG00000021690.10	Jmy	-0.109348	1.17012	NS
PFFNormoxia_vs_MonomerNormoxia	Zfp873_ENSMUSG00000061371.7	Zfp873	-0.211652	1.16992	NS
PFFNormoxia_vs_MonomerNormoxia	Sema5a_ENSMUSG00000022231.10	Sema5a	-0.142666	1.16861	NS
PFFNormoxia_vs_MonomerNormoxia	Hsp90b1_ENSMUSG00000020048.13	Hsp90b1	-0.138951	1.16767	NS
PFFNormoxia_vs_MonomerNormoxia	Pqlc1_ENSMUSG00000034006.17	Pqlc1	-0.168473	1.16758	NS
PFFNormoxia_vs_MonomerNormoxia	Rps27rt_ENSMUSG00000050621.7	Rps27rt	0.304687	1.16631	NS
PFFNormoxia_vs_MonomerNormoxia	Gatad2b_ENSMUSG00000042390.9	Gatad2b	-0.109052	1.16631	NS
PFFNormoxia_vs_MonomerNormoxia	Extl3_ENSMUSG00000021978.9	Extl3	-0.144762	1.16499	NS
PFFNormoxia_vs_MonomerNormoxia	Eaf1_ENSMUSG00000021890.6	Eaf1	-0.10405	1.1645	NS
PFFNormoxia_vs_MonomerNormoxia	Cox6c_ENSMUSG00000014313.15	Cox6c	0.140084	1.16447	NS
PFFNormoxia_vs_MonomerNormoxia	Fam222b_ENSMUSG00000037750.16	Fam222b	-0.133225	1.16409	NS
PFFNormoxia_vs_MonomerNormoxia	Bbs2_ENSMUSG00000031755.6	Bbs2	0.118101	1.16386	NS
PFFNormoxia_vs_MonomerNormoxia	Mindy1_ENSMUSG00000038712.16	Mindy1	0.130639	1.16386	NS
PFFNormoxia_vs_MonomerNormoxia	Ddx52_ENSMUSG00000020677.7	Ddx52	0.134005	1.16337	NS
PFFNormoxia_vs_MonomerNormoxia	Cep70_ENSMUSG00000056267.14	Cep70	0.154871	1.1619	NS
PFFNormoxia_vs_MonomerNormoxia	Brinp1_ENSMUSG00000028351.5	Brinp1	-0.143546	1.16178	NS
PFFNormoxia_vs_MonomerNormoxia	Chfr_ENSMUSG00000014668.15	Chfr	0.120879	1.16131	NS
PFFNormoxia_vs_MonomerNormoxia	Il33_ENSMUSG00000024810.16	Il33	0.172263	1.16131	NS
PFFNormoxia_vs_MonomerNormoxia	Uba7_ENSMUSG00000032596.14	Uba7	0.333803	1.16097	NS
PFFNormoxia_vs_MonomerNormoxia	Mknk2_ENSMUSG00000020190.13	Mknk2	-0.163138	1.16097	NS
PFFNormoxia_vs_MonomerNormoxia	Rasa1_ENSMUSG00000021549.14	Rasa1	-0.139037	1.15964	NS
PFFNormoxia_vs_MonomerNormoxia	Crip1_ENSMUSG00000006360.11	Crip1	0.42034	1.1587	NS
PFFNormoxia_vs_MonomerNormoxia	Gprin3_ENSMUSG00000045441.5	Gprin3	-0.191859	1.1587	NS
PFFNormoxia_vs_MonomerNormoxia	Flnc_ENSMUSG00000068699.12	Flnc	0.456284	1.15796	NS
PFFNormoxia_vs_MonomerNormoxia	Ubqln2_ENSMUSG00000050148.9	Ubqln2	-0.165666	1.15755	NS
PFFNormoxia_vs_MonomerNormoxia	Mcm3_ENSMUSG00000041859.10	Mcm3	0.261622	1.15755	NS
PFFNormoxia_vs_MonomerNormoxia	AI429214_ENSMUSG00000074384.4	AI429214	0.353223	1.15638	NS
PFFNormoxia_vs_MonomerNormoxia	Gucd1_ENSMUSG00000033416.15	Gucd1	-0.144565	1.15635	NS
PFFNormoxia_vs_MonomerNormoxia	Tcta_ENSMUSG00000039461.12	Tcta	0.129843	1.1559	NS
PFFNormoxia_vs_MonomerNormoxia	Slc25a19_ENSMUSG00000020744.13	Slc25a19	-0.116254	1.15313	NS
PFFNormoxia_vs_MonomerNormoxia	Rpl19_ENSMUSG00000017404.12	Rpl19	0.112553	1.15145	NS
PFFNormoxia_vs_MonomerNormoxia	Syvn1_ENSMUSG00000024807.18	Syvn1	-0.152179	1.15145	NS
PFFNormoxia_vs_MonomerNormoxia	Lrrc8c_ENSMUSG00000054720.12	Lrrc8c	-0.177702	1.1513	NS
PFFNormoxia_vs_MonomerNormoxia	H2ac7_ENSMUSG00000071478.6	H2ac7	-0.760789	1.15053	NS
PFFNormoxia_vs_MonomerNormoxia	Rpl37a_ENSMUSG00000046330.10	Rpl37a	0.144298	1.15002	NS
PFFNormoxia_vs_MonomerNormoxia	Pycr1_ENSMUSG00000025140.15	Pycr1	0.322062	1.15002	NS
PFFNormoxia_vs_MonomerNormoxia	Rabepk_ENSMUSG00000070953.13	Rabepk	0.113002	1.15002	NS
PFFNormoxia_vs_MonomerNormoxia	Prrt1_ENSMUSG00000015476.6	Prrt1	-0.128358	1.14899	NS
PFFNormoxia_vs_MonomerNormoxia	Rbm34_ENSMUSG00000033931.9	Rbm34	0.121254	1.14802	NS
PFFNormoxia_vs_MonomerNormoxia	Nus1_ENSMUSG00000023068.16	Nus1	-0.108208	1.14774	NS
PFFNormoxia_vs_MonomerNormoxia	Aff1_ENSMUSG00000029313.18	Aff1	-0.177007	1.14742	NS
PFFNormoxia_vs_MonomerNormoxia	Larp4_ENSMUSG00000023025.16	Larp4	-0.136306	1.14742	NS
PFFNormoxia_vs_MonomerNormoxia	Aff2_ENSMUSG00000031189.12	Aff2	-0.200286	1.14742	NS
PFFNormoxia_vs_MonomerNormoxia	Ankrd44_ENSMUSG00000052331.14	Ankrd44	0.148082	1.14742	NS
PFFNormoxia_vs_MonomerNormoxia	Haus7_ENSMUSG00000031371.14	Haus7	0.170662	1.14712	NS
PFFNormoxia_vs_MonomerNormoxia	Usp49_ENSMUSG00000090115.7	Usp49	0.170867	1.1471	NS
PFFNormoxia_vs_MonomerNormoxia	Srebf1_ENSMUSG00000020538.15	Srebf1	0.196762	1.1471	NS
PFFNormoxia_vs_MonomerNormoxia	Upp2_ENSMUSG00000026839.17	Upp2	-0.139039	1.1471	NS
PFFNormoxia_vs_MonomerNormoxia	Cyp2u1_ENSMUSG00000027983.13	Cyp2u1	-0.166157	1.1471	NS
PFFNormoxia_vs_MonomerNormoxia	Thsd1_ENSMUSG00000031480.15	Thsd1	0.241862	1.1471	NS
PFFNormoxia_vs_MonomerNormoxia	Dop1b_ENSMUSG00000022946.10	Dop1b	-0.120757	1.1471	NS
PFFNormoxia_vs_MonomerNormoxia	Psmb10_ENSMUSG00000031897.9	Psmb10	0.116555	1.1463	NS
PFFNormoxia_vs_MonomerNormoxia	Cggbp1_ENSMUSG00000054604.7	Cggbp1	-0.117069	1.14501	NS
PFFNormoxia_vs_MonomerNormoxia	Shisa2_ENSMUSG00000044461.6	Shisa2	-0.284054	1.14408	NS
PFFNormoxia_vs_MonomerNormoxia	Tsr3_ENSMUSG00000015126.9	Tsr3	0.138337	1.14408	NS
PFFNormoxia_vs_MonomerNormoxia	Rps7_ENSMUSG00000061477.4	Rps7	0.120308	1.14408	NS
PFFNormoxia_vs_MonomerNormoxia	D16Ertd472e_ENSMUSG00000022864.14	D16Ertd472e	-0.194843	1.14062	NS
PFFNormoxia_vs_MonomerNormoxia	Trim68_ENSMUSG00000073968.4	Trim68	0.211628	1.14062	NS
PFFNormoxia_vs_MonomerNormoxia	Zfp414_ENSMUSG00000073423.10	Zfp414	0.171321	1.14031	NS
PFFNormoxia_vs_MonomerNormoxia	Napsa_ENSMUSG00000002204.9	Napsa	0.394917	1.13992	NS
PFFNormoxia_vs_MonomerNormoxia	Phf11b_ENSMUSG00000091649.3	Phf11b	0.568328	1.13992	NS
PFFNormoxia_vs_MonomerNormoxia	Gtf3c6_ENSMUSG00000019837.8	Gtf3c6	0.124804	1.13871	NS
PFFNormoxia_vs_MonomerNormoxia	Zfp386_ENSMUSG00000042063.11	Zfp386	0.163781	1.13871	NS
PFFNormoxia_vs_MonomerNormoxia	1700088E04Rik_ENSMUSG00000033029.12	1700088E04Rik	0.27601	1.13871	NS
PFFNormoxia_vs_MonomerNormoxia	Ppp3ca_ENSMUSG00000028161.17	Ppp3ca	-0.128575	1.13864	NS
PFFNormoxia_vs_MonomerNormoxia	Naa40_ENSMUSG00000024764.10	Naa40	0.12492	1.13857	NS
PFFNormoxia_vs_MonomerNormoxia	Ddi2_ENSMUSG00000078515.4	Ddi2	-0.114691	1.13716	NS
PFFNormoxia_vs_MonomerNormoxia	Pex3_ENSMUSG00000019809.16	Pex3	0.152633	1.13703	NS
PFFNormoxia_vs_MonomerNormoxia	D1Ertd622e_ENSMUSG00000044768.16	D1Ertd622e	0.150116	1.137	NS
PFFNormoxia_vs_MonomerNormoxia	Rpl29_ENSMUSG00000048758.14	Rpl29	0.139641	1.137	NS
PFFNormoxia_vs_MonomerNormoxia	Tceal8_ENSMUSG00000051579.10	Tceal8	0.127083	1.13675	NS
PFFNormoxia_vs_MonomerNormoxia	Mmp24_ENSMUSG00000027612.7	Mmp24	-0.175721	1.13675	NS
PFFNormoxia_vs_MonomerNormoxia	Tcf19_ENSMUSG00000050410.15	Tcf19	0.376561	1.13468	NS
PFFNormoxia_vs_MonomerNormoxia	Lhx5_ENSMUSG00000029595.9	Lhx5	-0.229255	1.13468	NS
PFFNormoxia_vs_MonomerNormoxia	Ubfd1_ENSMUSG00000030870.12	Ubfd1	-0.108785	1.13468	NS
PFFNormoxia_vs_MonomerNormoxia	H2-D1_ENSMUSG00000073411.12	H2-D1	0.258959	1.13468	NS
PFFNormoxia_vs_MonomerNormoxia	Ybx1_ENSMUSG00000028639.14	Ybx1	-0.158212	1.13468	NS
PFFNormoxia_vs_MonomerNormoxia	Dync1li1_ENSMUSG00000032435.9	Dync1li1	-0.123248	1.13438	NS
PFFNormoxia_vs_MonomerNormoxia	Tctex1d2_ENSMUSG00000014075.15	Tctex1d2	0.179498	1.13387	NS
PFFNormoxia_vs_MonomerNormoxia	Bean1_ENSMUSG00000031872.14	Bean1	-0.174653	1.13371	NS
PFFNormoxia_vs_MonomerNormoxia	Unk_ENSMUSG00000020770.13	Unk	0.128683	1.13371	NS
PFFNormoxia_vs_MonomerNormoxia	Mfsd6_ENSMUSG00000041439.15	Mfsd6	-0.165532	1.13371	NS
PFFNormoxia_vs_MonomerNormoxia	Syt9_ENSMUSG00000062542.11	Syt9	-0.140966	1.13075	NS
PFFNormoxia_vs_MonomerNormoxia	Cd9_ENSMUSG00000030342.8	Cd9	0.177111	1.12952	NS
PFFNormoxia_vs_MonomerNormoxia	Glipr2_ENSMUSG00000028480.14	Glipr2	0.302028	1.1293	NS
PFFNormoxia_vs_MonomerNormoxia	Gm960_ENSMUSG00000071691.11	Gm960	0.261389	1.12775	NS
PFFNormoxia_vs_MonomerNormoxia	Rbm7_ENSMUSG00000042396.10	Rbm7	0.123492	1.12741	NS
PFFNormoxia_vs_MonomerNormoxia	4833420G17Rik_ENSMUSG00000062822.8	4833420G17Rik	0.127724	1.12737	NS
PFFNormoxia_vs_MonomerNormoxia	Prdm16_ENSMUSG00000039410.16	Prdm16	-0.188102	1.1271	NS
PFFNormoxia_vs_MonomerNormoxia	Mxra8_ENSMUSG00000029070.9	Mxra8	0.280017	1.1265	NS
PFFNormoxia_vs_MonomerNormoxia	Ctrl_ENSMUSG00000031896.7	Ctrl	-0.470346	1.12591	NS
PFFNormoxia_vs_MonomerNormoxia	Pigm_ENSMUSG00000050229.3	Pigm	0.128725	1.12591	NS
PFFNormoxia_vs_MonomerNormoxia	Oard1_ENSMUSG00000040771.14	Oard1	0.152895	1.1245	NS
PFFNormoxia_vs_MonomerNormoxia	Napepld_ENSMUSG00000044968.16	Napepld	-0.140874	1.12435	NS
PFFNormoxia_vs_MonomerNormoxia	Cep72_ENSMUSG00000021572.9	Cep72	0.252295	1.12419	NS
PFFNormoxia_vs_MonomerNormoxia	Carns1_ENSMUSG00000075289.5	Carns1	0.197918	1.12319	NS
PFFNormoxia_vs_MonomerNormoxia	Dmrtc1a_ENSMUSG00000031323.8	Dmrtc1a	0.458407	1.12309	NS
PFFNormoxia_vs_MonomerNormoxia	Prkd2_ENSMUSG00000041187.16	Prkd2	-0.240742	1.12306	NS
PFFNormoxia_vs_MonomerNormoxia	Sar1b_ENSMUSG00000020386.5	Sar1b	0.114012	1.12282	NS
PFFNormoxia_vs_MonomerNormoxia	Dusp4_ENSMUSG00000031530.6	Dusp4	-0.300918	1.12142	NS
PFFNormoxia_vs_MonomerNormoxia	Myt1l_ENSMUSG00000061911.15	Myt1l	-0.136803	1.12087	NS
PFFNormoxia_vs_MonomerNormoxia	Cers1_ENSMUSG00000087408.10	Cers1	-0.151189	1.12052	NS
PFFNormoxia_vs_MonomerNormoxia	Bnip1_ENSMUSG00000024191.15	Bnip1	0.130893	1.12033	NS
PFFNormoxia_vs_MonomerNormoxia	Dhrs4_ENSMUSG00000022210.7	Dhrs4	0.164801	1.11988	NS
PFFNormoxia_vs_MonomerNormoxia	Gadd45b_ENSMUSG00000015312.9	Gadd45b	0.295716	1.11988	NS
PFFNormoxia_vs_MonomerNormoxia	Ccndbp1_ENSMUSG00000023572.16	Ccndbp1	0.105933	1.11602	NS
PFFNormoxia_vs_MonomerNormoxia	Gm3002_ENSMUSG00000096793.7	Gm3002	0.521982	1.11602	NS
PFFNormoxia_vs_MonomerNormoxia	Strn_ENSMUSG00000024077.15	Strn	-0.109806	1.1148	NS
PFFNormoxia_vs_MonomerNormoxia	Psmd13_ENSMUSG00000025487.15	Psmd13	0.107048	1.1148	NS
PFFNormoxia_vs_MonomerNormoxia	Mrps10_ENSMUSG00000034729.16	Mrps10	0.114408	1.11464	NS
PFFNormoxia_vs_MonomerNormoxia	C1d_ENSMUSG00000000581.8	C1d	0.12511	1.11464	NS
PFFNormoxia_vs_MonomerNormoxia	Mif4gd_ENSMUSG00000020743.15	Mif4gd	0.183816	1.11426	NS
PFFNormoxia_vs_MonomerNormoxia	Tjp1_ENSMUSG00000030516.14	Tjp1	-0.119578	1.11406	NS
PFFNormoxia_vs_MonomerNormoxia	Adamts6_ENSMUSG00000046169.10	Adamts6	0.199583	1.1131	NS
PFFNormoxia_vs_MonomerNormoxia	Atn1_ENSMUSG00000004263.15	Atn1	-0.197692	1.11201	NS
PFFNormoxia_vs_MonomerNormoxia	Shc3_ENSMUSG00000021448.8	Shc3	-0.196206	1.111	NS
PFFNormoxia_vs_MonomerNormoxia	Tarbp2_ENSMUSG00000023051.11	Tarbp2	0.149342	1.111	NS
PFFNormoxia_vs_MonomerNormoxia	Grpel1_ENSMUSG00000029198.3	Grpel1	0.106134	1.11051	NS
PFFNormoxia_vs_MonomerNormoxia	Gm42517_ENSMUSG00000105867.2	Gm42517	-0.214932	1.10941	NS
PFFNormoxia_vs_MonomerNormoxia	Sh3bgrl3_ENSMUSG00000028843.8	Sh3bgrl3	0.122231	1.10941	NS
PFFNormoxia_vs_MonomerNormoxia	Cyb5a_ENSMUSG00000024646.14	Cyb5a	0.127018	1.10932	NS
PFFNormoxia_vs_MonomerNormoxia	Cr1l_ENSMUSG00000016481.15	Cr1l	-0.133601	1.10846	NS
PFFNormoxia_vs_MonomerNormoxia	Mef2d_ENSMUSG00000001419.17	Mef2d	-0.138376	1.10843	NS
PFFNormoxia_vs_MonomerNormoxia	Stk36_ENSMUSG00000033276.18	Stk36	-0.193184	1.10843	NS
PFFNormoxia_vs_MonomerNormoxia	Prrg2_ENSMUSG00000007837.11	Prrg2	0.216552	1.10753	NS
PFFNormoxia_vs_MonomerNormoxia	Vamp5_ENSMUSG00000073002.9	Vamp5	0.240927	1.10732	NS
PFFNormoxia_vs_MonomerNormoxia	Lmln_ENSMUSG00000022802.2	Lmln	-0.132041	1.1068	NS
PFFNormoxia_vs_MonomerNormoxia	Cbfb_ENSMUSG00000031885.14	Cbfb	-0.1225	1.10559	NS
PFFNormoxia_vs_MonomerNormoxia	Sept11_ENSMUSG00000058013.11	2025-09-11	-0.129326	1.10559	NS
PFFNormoxia_vs_MonomerNormoxia	Taf11_ENSMUSG00000024218.13	Taf11	0.119563	1.10541	NS
PFFNormoxia_vs_MonomerNormoxia	Pdk4_ENSMUSG00000019577.6	Pdk4	-0.269551	1.10541	NS
PFFNormoxia_vs_MonomerNormoxia	Gpr153_ENSMUSG00000042804.13	Gpr153	-0.185853	1.10541	NS
PFFNormoxia_vs_MonomerNormoxia	Ints6_ENSMUSG00000035161.7	Ints6	-0.150478	1.10541	NS
PFFNormoxia_vs_MonomerNormoxia	Gsto1_ENSMUSG00000025068.8	Gsto1	0.116685	1.10364	NS
PFFNormoxia_vs_MonomerNormoxia	Uri1_ENSMUSG00000030421.9	Uri1	0.134175	1.10364	NS
PFFNormoxia_vs_MonomerNormoxia	Gstk1_ENSMUSG00000029864.7	Gstk1	0.203897	1.10336	NS
PFFNormoxia_vs_MonomerNormoxia	Setdb2_ENSMUSG00000071350.12	Setdb2	0.241321	1.10308	NS
PFFNormoxia_vs_MonomerNormoxia	Sp2_ENSMUSG00000018678.13	Sp2	0.208233	1.10296	NS
PFFNormoxia_vs_MonomerNormoxia	Kmt5a_ENSMUSG00000049327.17	Kmt5a	-0.137183	1.10296	NS
PFFNormoxia_vs_MonomerNormoxia	Rps5_ENSMUSG00000012848.15	Rps5	0.126526	1.10094	NS
PFFNormoxia_vs_MonomerNormoxia	Terf2_ENSMUSG00000031921.17	Terf2	-0.110613	1.0987	NS
PFFNormoxia_vs_MonomerNormoxia	Nr1d1_ENSMUSG00000020889.11	Nr1d1	0.229437	1.09745	NS
PFFNormoxia_vs_MonomerNormoxia	Gins1_ENSMUSG00000027454.10	Gins1	0.41633	1.09735	NS
PFFNormoxia_vs_MonomerNormoxia	Grin2d_ENSMUSG00000002771.12	Grin2d	-0.183497	1.09735	NS
PFFNormoxia_vs_MonomerNormoxia	Psma7_ENSMUSG00000027566.15	Psma7	0.102539	1.09512	NS
PFFNormoxia_vs_MonomerNormoxia	Map3k4_ENSMUSG00000014426.9	Map3k4	-0.124554	1.09488	NS
PFFNormoxia_vs_MonomerNormoxia	Uimc1_ENSMUSG00000025878.16	Uimc1	0.153247	1.09478	NS
PFFNormoxia_vs_MonomerNormoxia	Rtn4r_ENSMUSG00000043811.5	Rtn4r	-0.266244	1.09478	NS
PFFNormoxia_vs_MonomerNormoxia	Rps13_ENSMUSG00000090862.3	Rps13	0.116444	1.0945	NS
PFFNormoxia_vs_MonomerNormoxia	Col9a2_ENSMUSG00000028626.5	Col9a2	0.241589	1.09425	NS
PFFNormoxia_vs_MonomerNormoxia	Col11a2_ENSMUSG00000024330.17	Col11a2	0.220418	1.09374	NS
PFFNormoxia_vs_MonomerNormoxia	Atcay_ENSMUSG00000034958.11	Atcay	-0.129617	1.09374	NS
PFFNormoxia_vs_MonomerNormoxia	Cwf19l2_ENSMUSG00000025898.6	Cwf19l2	0.162348	1.09203	NS
PFFNormoxia_vs_MonomerNormoxia	Taf15_ENSMUSG00000020680.15	Taf15	0.100313	1.0913	NS
PFFNormoxia_vs_MonomerNormoxia	Wdfy3_ENSMUSG00000043940.15	Wdfy3	-0.131497	1.09072	NS
PFFNormoxia_vs_MonomerNormoxia	Ttc38_ENSMUSG00000035944.17	Ttc38	0.183998	1.08995	NS
PFFNormoxia_vs_MonomerNormoxia	Zfp236_ENSMUSG00000041258.18	Zfp236	-0.121982	1.08995	NS
PFFNormoxia_vs_MonomerNormoxia	Ptpn6_ENSMUSG00000004266.15	Ptpn6	0.293504	1.08987	NS
PFFNormoxia_vs_MonomerNormoxia	Sstr4_ENSMUSG00000037014.4	Sstr4	-0.697826	1.08932	NS
PFFNormoxia_vs_MonomerNormoxia	Zbtb2_ENSMUSG00000075327.10	Zbtb2	-0.185616	1.08932	NS
PFFNormoxia_vs_MonomerNormoxia	Tmem18_ENSMUSG00000043061.10	Tmem18	0.129831	1.08927	NS
PFFNormoxia_vs_MonomerNormoxia	Mrpl54_ENSMUSG00000034932.4	Mrpl54	0.140269	1.08927	NS
PFFNormoxia_vs_MonomerNormoxia	Gfm2_ENSMUSG00000021666.16	Gfm2	0.130276	1.08927	NS
PFFNormoxia_vs_MonomerNormoxia	Cd37_ENSMUSG00000030798.15	Cd37	0.227097	1.08895	NS
PFFNormoxia_vs_MonomerNormoxia	Fam151b_ENSMUSG00000034334.8	Fam151b	0.252551	1.08628	NS
PFFNormoxia_vs_MonomerNormoxia	Ythdf2_ENSMUSG00000040025.17	Ythdf2	-0.12582	1.08549	NS
PFFNormoxia_vs_MonomerNormoxia	Rpl17_ENSMUSG00000062328.8	Rpl17	0.118544	1.08549	NS
PFFNormoxia_vs_MonomerNormoxia	Lgals3bp_ENSMUSG00000033880.11	Lgals3bp	0.232001	1.08549	NS
PFFNormoxia_vs_MonomerNormoxia	Mrps12_ENSMUSG00000045948.8	Mrps12	-0.12088	1.08483	NS
PFFNormoxia_vs_MonomerNormoxia	Arid1a_ENSMUSG00000007880.16	Arid1a	-0.131198	1.08483	NS
PFFNormoxia_vs_MonomerNormoxia	Zc3hav1l_ENSMUSG00000047749.2	Zc3hav1l	-0.261531	1.08483	NS
PFFNormoxia_vs_MonomerNormoxia	Peli3_ENSMUSG00000024901.15	Peli3	-0.131859	1.08406	NS
PFFNormoxia_vs_MonomerNormoxia	Rundc1_ENSMUSG00000035007.5	Rundc1	-0.111731	1.08388	NS
PFFNormoxia_vs_MonomerNormoxia	Ndufa3_ENSMUSG00000035674.13	Ndufa3	0.127007	1.08271	NS
PFFNormoxia_vs_MonomerNormoxia	Fem1b_ENSMUSG00000032244.9	Fem1b	-0.144879	1.08221	NS
PFFNormoxia_vs_MonomerNormoxia	Gstm4_ENSMUSG00000027890.17	Gstm4	0.184309	1.08221	NS
PFFNormoxia_vs_MonomerNormoxia	Gga3_ENSMUSG00000020740.13	Gga3	-0.11847	1.08221	NS
PFFNormoxia_vs_MonomerNormoxia	Mprip_ENSMUSG00000005417.17	Mprip	-0.102713	1.08221	NS
PFFNormoxia_vs_MonomerNormoxia	Yod1_ENSMUSG00000046404.5	Yod1	0.148603	1.08221	NS
PFFNormoxia_vs_MonomerNormoxia	Plxna4_ENSMUSG00000029765.12	Plxna4	-0.13825	1.08188	NS
PFFNormoxia_vs_MonomerNormoxia	Coro7_ENSMUSG00000039637.15	Coro7	0.114265	1.08047	NS
PFFNormoxia_vs_MonomerNormoxia	Dennd6a_ENSMUSG00000040818.10	Dennd6a	-0.12635	1.0794	NS
PFFNormoxia_vs_MonomerNormoxia	Gid4_ENSMUSG00000018415.14	Gid4	-0.112635	1.07891	NS
PFFNormoxia_vs_MonomerNormoxia	Aff4_ENSMUSG00000049470.13	Aff4	-0.122566	1.07849	NS
PFFNormoxia_vs_MonomerNormoxia	Zfp280b_ENSMUSG00000049764.8	Zfp280b	-0.160167	1.07729	NS
PFFNormoxia_vs_MonomerNormoxia	Smim19_ENSMUSG00000031534.15	Smim19	0.119441	1.07729	NS
PFFNormoxia_vs_MonomerNormoxia	Apopt1_ENSMUSG00000037787.14	Apopt1	0.131673	1.07723	NS
PFFNormoxia_vs_MonomerNormoxia	Cfap300_ENSMUSG00000053070.5	Cfap300	-0.258777	1.07723	NS
PFFNormoxia_vs_MonomerNormoxia	Dync1h1_ENSMUSG00000018707.13	Dync1h1	-0.152342	1.07723	NS
PFFNormoxia_vs_MonomerNormoxia	Hilpda_ENSMUSG00000043421.8	Hilpda	0.287497	1.07723	NS
PFFNormoxia_vs_MonomerNormoxia	Id3_ENSMUSG00000007872.3	Id3	0.264141	1.07723	NS
PFFNormoxia_vs_MonomerNormoxia	Dynll1_ENSMUSG00000009013.5	Dynll1	-0.128115	1.07723	NS
PFFNormoxia_vs_MonomerNormoxia	Frrs1l_ENSMUSG00000045589.7	Frrs1l	-0.14503	1.07723	NS
PFFNormoxia_vs_MonomerNormoxia	Sobp_ENSMUSG00000038248.8	Sobp	-0.160376	1.07672	NS
PFFNormoxia_vs_MonomerNormoxia	Efna2_ENSMUSG00000003070.6	Efna2	0.208529	1.0744	NS
PFFNormoxia_vs_MonomerNormoxia	P3h4_ENSMUSG00000006931.15	P3h4	0.146116	1.07389	NS
PFFNormoxia_vs_MonomerNormoxia	Pwwp2b_ENSMUSG00000060260.13	Pwwp2b	-0.173032	1.07289	NS
PFFNormoxia_vs_MonomerNormoxia	Npc2_ENSMUSG00000021242.9	Npc2	0.116118	1.07283	NS
PFFNormoxia_vs_MonomerNormoxia	Slc16a4_ENSMUSG00000027896.15	Slc16a4	0.236794	1.07275	NS
PFFNormoxia_vs_MonomerNormoxia	Slc22a15_ENSMUSG00000033147.16	Slc22a15	0.147725	1.07222	NS
PFFNormoxia_vs_MonomerNormoxia	Fv1_ENSMUSG00000070583.1	Fv1	-0.198857	1.07193	NS
PFFNormoxia_vs_MonomerNormoxia	Mtcl1_ENSMUSG00000052105.17	Mtcl1	-0.160912	1.07193	NS
PFFNormoxia_vs_MonomerNormoxia	Trim9_ENSMUSG00000021071.16	Trim9	-0.10378	1.07193	NS
PFFNormoxia_vs_MonomerNormoxia	Cdh6_ENSMUSG00000039385.5	Cdh6	-0.232508	1.07109	NS
PFFNormoxia_vs_MonomerNormoxia	Hamp2_ENSMUSG00000056978.8	Hamp2	0.469108	1.06872	NS
PFFNormoxia_vs_MonomerNormoxia	Mtus2_ENSMUSG00000029651.16	Mtus2	-0.150086	1.06651	NS
PFFNormoxia_vs_MonomerNormoxia	Hadh_ENSMUSG00000027984.8	Hadh	0.151566	1.06333	NS
PFFNormoxia_vs_MonomerNormoxia	Gm2237_ENSMUSG00000093979.8	Gm2237	0.306254	1.06333	NS
PFFNormoxia_vs_MonomerNormoxia	Prdx3_ENSMUSG00000024997.7	Prdx3	0.115101	1.0627	NS
PFFNormoxia_vs_MonomerNormoxia	Herpud2_ENSMUSG00000008429.8	Herpud2	-0.113619	1.06229	NS
PFFNormoxia_vs_MonomerNormoxia	Plcd4_ENSMUSG00000026173.15	Plcd4	-0.209921	1.06191	NS
PFFNormoxia_vs_MonomerNormoxia	Cdc42se1_ENSMUSG00000046722.14	Cdc42se1	-0.136857	1.06096	NS
PFFNormoxia_vs_MonomerNormoxia	Fkbp10_ENSMUSG00000001555.10	Fkbp10	0.219578	1.0603	NS
PFFNormoxia_vs_MonomerNormoxia	Nsd3_ENSMUSG00000054823.16	Nsd3	-0.104793	1.0603	NS
PFFNormoxia_vs_MonomerNormoxia	Noxo1_ENSMUSG00000019320.14	Noxo1	0.340026	1.05844	NS
PFFNormoxia_vs_MonomerNormoxia	Rbx1_ENSMUSG00000022400.9	Rbx1	0.0963848	1.05778	NS
PFFNormoxia_vs_MonomerNormoxia	Dcxr_ENSMUSG00000039450.11	Dcxr	0.240878	1.05736	NS
PFFNormoxia_vs_MonomerNormoxia	Ndufa7_ENSMUSG00000041881.13	Ndufa7	0.123362	1.05736	NS
PFFNormoxia_vs_MonomerNormoxia	Rpl15_ENSMUSG00000012405.16	Rpl15	0.0979408	1.05734	NS
PFFNormoxia_vs_MonomerNormoxia	Kcp_ENSMUSG00000059022.15	Kcp	0.236464	1.05734	NS
PFFNormoxia_vs_MonomerNormoxia	BC028528_ENSMUSG00000038543.13	BC028528	0.388817	1.05566	NS
PFFNormoxia_vs_MonomerNormoxia	Frat2_ENSMUSG00000047604.3	Frat2	-0.237804	1.05556	NS
PFFNormoxia_vs_MonomerNormoxia	Ss18l2_ENSMUSG00000032526.11	Ss18l2	0.111444	1.05556	NS
PFFNormoxia_vs_MonomerNormoxia	Snrpb2_ENSMUSG00000008333.12	Snrpb2	0.12366	1.05456	NS
PFFNormoxia_vs_MonomerNormoxia	Nr2f6_ENSMUSG00000002393.14	Nr2f6	-0.167939	1.05456	NS
PFFNormoxia_vs_MonomerNormoxia	Tubgcp4_ENSMUSG00000027263.12	Tubgcp4	-0.127364	1.05456	NS
PFFNormoxia_vs_MonomerNormoxia	Selenbp1_ENSMUSG00000068874.13	Selenbp1	0.212251	1.05456	NS
PFFNormoxia_vs_MonomerNormoxia	Tmem160_ENSMUSG00000019158.9	Tmem160	-0.299636	1.05456	NS
PFFNormoxia_vs_MonomerNormoxia	Pxmp2_ENSMUSG00000029499.11	Pxmp2	0.254008	1.05359	NS
PFFNormoxia_vs_MonomerNormoxia	Fcsk_ENSMUSG00000033703.9	Fcsk	-0.164218	1.05288	NS
PFFNormoxia_vs_MonomerNormoxia	Upk1b_ENSMUSG00000049436.5	Upk1b	-0.44884	1.05288	NS
PFFNormoxia_vs_MonomerNormoxia	Pi4ka_ENSMUSG00000041720.14	Pi4ka	-0.109954	1.05275	NS
PFFNormoxia_vs_MonomerNormoxia	Pigg_ENSMUSG00000029263.15	Pigg	-0.136393	1.05215	NS
PFFNormoxia_vs_MonomerNormoxia	Ccdc34_ENSMUSG00000027160.16	Ccdc34	0.145046	1.05115	NS
PFFNormoxia_vs_MonomerNormoxia	Fam205a1_ENSMUSG00000078721.1	Fam205a1	-0.270725	1.04914	NS
PFFNormoxia_vs_MonomerNormoxia	Polr3f_ENSMUSG00000027427.13	Polr3f	0.113219	1.04914	NS
PFFNormoxia_vs_MonomerNormoxia	Ggt1_ENSMUSG00000006345.10	Ggt1	0.252674	1.04914	NS
PFFNormoxia_vs_MonomerNormoxia	Fzd8_ENSMUSG00000036904.6	Fzd8	-0.209264	1.04899	NS
PFFNormoxia_vs_MonomerNormoxia	Fam76a_ENSMUSG00000028878.11	Fam76a	0.119716	1.04854	NS
PFFNormoxia_vs_MonomerNormoxia	Slc25a42_ENSMUSG00000002346.16	Slc25a42	-0.135387	1.04723	NS
PFFNormoxia_vs_MonomerNormoxia	3110082I17Rik_ENSMUSG00000053553.11	3110082I17Rik	0.20469	1.04638	NS
PFFNormoxia_vs_MonomerNormoxia	Ccng2_ENSMUSG00000029385.14	Ccng2	-0.141307	1.04638	NS
PFFNormoxia_vs_MonomerNormoxia	Rasgrf1_ENSMUSG00000032356.12	Rasgrf1	-0.136894	1.04637	NS
PFFNormoxia_vs_MonomerNormoxia	Smcr8_ENSMUSG00000049323.8	Smcr8	-0.125168	1.04628	NS
PFFNormoxia_vs_MonomerNormoxia	Aqr_ENSMUSG00000040383.16	Aqr	-0.104617	1.04628	NS
PFFNormoxia_vs_MonomerNormoxia	Mms19_ENSMUSG00000025159.8	Mms19	0.124352	1.04571	NS
PFFNormoxia_vs_MonomerNormoxia	Tra2a_ENSMUSG00000029817.11	Tra2a	-0.180875	1.04537	NS
PFFNormoxia_vs_MonomerNormoxia	Cnnm1_ENSMUSG00000025189.9	Cnnm1	-0.141465	1.04537	NS
PFFNormoxia_vs_MonomerNormoxia	Polm_ENSMUSG00000020474.11	Polm	0.172279	1.04402	NS
PFFNormoxia_vs_MonomerNormoxia	Wrn_ENSMUSG00000031583.13	Wrn	0.147407	1.04222	NS
PFFNormoxia_vs_MonomerNormoxia	Tmsb4x_ENSMUSG00000049775.16	Tmsb4x	0.123974	1.04171	NS
PFFNormoxia_vs_MonomerNormoxia	Pdcd6_ENSMUSG00000021576.6	Pdcd6	0.119075	1.04091	NS
PFFNormoxia_vs_MonomerNormoxia	Fmnl3_ENSMUSG00000023008.18	Fmnl3	0.206743	1.04021	NS
PFFNormoxia_vs_MonomerNormoxia	Map3k10_ENSMUSG00000040390.13	Map3k10	-0.164094	1.03903	NS
PFFNormoxia_vs_MonomerNormoxia	Snrpd2_ENSMUSG00000040824.3	Snrpd2	0.119102	1.03886	NS
PFFNormoxia_vs_MonomerNormoxia	Ndufc1_ENSMUSG00000037152.11	Ndufc1	0.126982	1.03886	NS
PFFNormoxia_vs_MonomerNormoxia	Trmt10a_ENSMUSG00000004127.12	Trmt10a	0.166709	1.03886	NS
PFFNormoxia_vs_MonomerNormoxia	Cep63_ENSMUSG00000032534.18	Cep63	0.116627	1.03864	NS
PFFNormoxia_vs_MonomerNormoxia	Kti12_ENSMUSG00000073775.4	Kti12	-0.185626	1.03864	NS
PFFNormoxia_vs_MonomerNormoxia	Gli3_ENSMUSG00000021318.15	Gli3	0.200855	1.03864	NS
PFFNormoxia_vs_MonomerNormoxia	Slc6a17_ENSMUSG00000027894.14	Slc6a17	-0.138218	1.03864	NS
PFFNormoxia_vs_MonomerNormoxia	Ndufb2_ENSMUSG00000002416.13	Ndufb2	-0.161362	1.03824	NS
PFFNormoxia_vs_MonomerNormoxia	Pus10_ENSMUSG00000020280.12	Pus10	0.167966	1.03715	NS
PFFNormoxia_vs_MonomerNormoxia	Zc3h11a_ENSMUSG00000102976.6	Zc3h11a	-0.20624	1.03692	NS
PFFNormoxia_vs_MonomerNormoxia	Mtor_ENSMUSG00000028991.15	Mtor	-0.132087	1.03638	NS
PFFNormoxia_vs_MonomerNormoxia	Ipmk_ENSMUSG00000060733.13	Ipmk	-0.108256	1.03631	NS
PFFNormoxia_vs_MonomerNormoxia	Zfp551_ENSMUSG00000034071.15	Zfp551	-0.239649	1.03614	NS
PFFNormoxia_vs_MonomerNormoxia	Lipo3_ENSMUSG00000024766.15	Lipo3	0.196369	1.03614	NS
PFFNormoxia_vs_MonomerNormoxia	Commd4_ENSMUSG00000032299.10	Commd4	0.102284	1.03614	NS
PFFNormoxia_vs_MonomerNormoxia	Gcnt2_ENSMUSG00000021360.16	Gcnt2	-0.232088	1.03614	NS
PFFNormoxia_vs_MonomerNormoxia	Zmynd19_ENSMUSG00000026974.11	Zmynd19	-0.135103	1.03614	NS
PFFNormoxia_vs_MonomerNormoxia	Inca1_ENSMUSG00000057054.11	Inca1	0.244315	1.03567	NS
PFFNormoxia_vs_MonomerNormoxia	Eno3_ENSMUSG00000060600.15	Eno3	0.161474	1.03547	NS
PFFNormoxia_vs_MonomerNormoxia	Pgm1_ENSMUSG00000025791.18	Pgm1	0.105799	1.03493	NS
PFFNormoxia_vs_MonomerNormoxia	Auts2_ENSMUSG00000029673.17	Auts2	-0.176547	1.03493	NS
PFFNormoxia_vs_MonomerNormoxia	Ldhd_ENSMUSG00000031958.16	Ldhd	0.136967	1.03485	NS
PFFNormoxia_vs_MonomerNormoxia	Mfsd4a_ENSMUSG00000059149.17	Mfsd4a	-0.121947	1.0337	NS
PFFNormoxia_vs_MonomerNormoxia	Them4_ENSMUSG00000028145.9	Them4	-0.178764	1.0337	NS
PFFNormoxia_vs_MonomerNormoxia	Paip1_ENSMUSG00000025451.15	Paip1	-0.104327	1.0337	NS
PFFNormoxia_vs_MonomerNormoxia	Itga7_ENSMUSG00000025348.9	Itga7	0.16876	1.0337	NS
PFFNormoxia_vs_MonomerNormoxia	Paxip1_ENSMUSG00000002221.11	Paxip1	-0.119144	1.0337	NS
PFFNormoxia_vs_MonomerNormoxia	Blm_ENSMUSG00000030528.12	Blm	0.192345	1.0337	NS
PFFNormoxia_vs_MonomerNormoxia	Bola2_ENSMUSG00000047721.8	Bola2	0.131494	1.03122	NS
PFFNormoxia_vs_MonomerNormoxia	Dnajc4_ENSMUSG00000024963.12	Dnajc4	0.126166	1.03122	NS
PFFNormoxia_vs_MonomerNormoxia	Msh6_ENSMUSG00000005370.4	Msh6	-0.127086	1.03059	NS
PFFNormoxia_vs_MonomerNormoxia	Atxn7l2_ENSMUSG00000048997.17	Atxn7l2	0.153782	1.03006	NS
PFFNormoxia_vs_MonomerNormoxia	B4galnt1_ENSMUSG00000006731.10	B4galnt1	-0.14647	1.02927	NS
PFFNormoxia_vs_MonomerNormoxia	Sec22c_ENSMUSG00000061536.13	Sec22c	-0.134756	1.02896	NS
PFFNormoxia_vs_MonomerNormoxia	Luc7l3_ENSMUSG00000020863.15	Luc7l3	0.117368	1.02737	NS
PFFNormoxia_vs_MonomerNormoxia	Tmem141_ENSMUSG00000026939.12	Tmem141	0.145726	1.02585	NS
PFFNormoxia_vs_MonomerNormoxia	Sdhaf1_ENSMUSG00000074211.4	Sdhaf1	0.301052	1.02583	NS
PFFNormoxia_vs_MonomerNormoxia	Med10_ENSMUSG00000021598.9	Med10	0.12904	1.02544	NS
PFFNormoxia_vs_MonomerNormoxia	Ankrd61_ENSMUSG00000029607.14	Ankrd61	0.349131	1.02544	NS
PFFNormoxia_vs_MonomerNormoxia	Tmem198b_ENSMUSG00000047090.13	Tmem198b	0.178503	1.02433	NS
PFFNormoxia_vs_MonomerNormoxia	Map1b_ENSMUSG00000052727.6	Map1b	-0.155668	1.02409	NS
PFFNormoxia_vs_MonomerNormoxia	Dcaf1_ENSMUSG00000040325.16	Dcaf1	-0.109487	1.02409	NS
PFFNormoxia_vs_MonomerNormoxia	9930012K11Rik_ENSMUSG00000044551.13	9930012K11Rik	0.271784	1.02327	NS
PFFNormoxia_vs_MonomerNormoxia	Mapre2_ENSMUSG00000024277.14	Mapre2	-0.11892	1.02261	NS
PFFNormoxia_vs_MonomerNormoxia	Rps3_ENSMUSG00000030744.13	Rps3	0.104722	1.02197	NS
PFFNormoxia_vs_MonomerNormoxia	Gcc1_ENSMUSG00000029708.9	Gcc1	-0.125523	1.02197	NS
PFFNormoxia_vs_MonomerNormoxia	Srp9_ENSMUSG00000026511.7	Srp9	0.103479	1.02137	NS
PFFNormoxia_vs_MonomerNormoxia	Snapin_ENSMUSG00000001018.15	Snapin	0.109047	1.02107	NS
PFFNormoxia_vs_MonomerNormoxia	Micos13_ENSMUSG00000049760.6	Micos13	0.118244	1.02107	NS
PFFNormoxia_vs_MonomerNormoxia	Apobec3_ENSMUSG00000009585.18	Apobec3	0.286277	1.02074	NS
PFFNormoxia_vs_MonomerNormoxia	Klhdc8b_ENSMUSG00000032609.12	Klhdc8b	0.168129	1.02074	NS
PFFNormoxia_vs_MonomerNormoxia	Clpb_ENSMUSG00000001829.17	Clpb	-0.117194	1.02074	NS
PFFNormoxia_vs_MonomerNormoxia	Mccc2_ENSMUSG00000021646.9	Mccc2	0.124952	1.02074	NS
PFFNormoxia_vs_MonomerNormoxia	Bcl9l_ENSMUSG00000063382.6	Bcl9l	-0.132368	1.02074	NS
PFFNormoxia_vs_MonomerNormoxia	Xxylt1_ENSMUSG00000047434.14	Xxylt1	-0.133808	1.02074	NS
PFFNormoxia_vs_MonomerNormoxia	Dhdh_ENSMUSG00000011382.8	Dhdh	0.148205	1.02024	NS
PFFNormoxia_vs_MonomerNormoxia	Rgs4_ENSMUSG00000038530.11	Rgs4	-0.153119	1.02011	NS
PFFNormoxia_vs_MonomerNormoxia	Ltn1_ENSMUSG00000052299.9	Ltn1	-0.128055	1.02	NS
PFFNormoxia_vs_MonomerNormoxia	Lonrf3_ENSMUSG00000016239.11	Lonrf3	-0.196222	1.01994	NS
PFFNormoxia_vs_MonomerNormoxia	Bach2_ENSMUSG00000040270.16	Bach2	0.183072	1.01906	NS
PFFNormoxia_vs_MonomerNormoxia	Zfp869_ENSMUSG00000054648.8	Zfp869	0.122891	1.01906	NS
PFFNormoxia_vs_MonomerNormoxia	Klf13_ENSMUSG00000052040.10	Klf13	-0.195878	1.01843	NS
PFFNormoxia_vs_MonomerNormoxia	Kctd18_ENSMUSG00000054770.16	Kctd18	0.126045	1.01771	NS
PFFNormoxia_vs_MonomerNormoxia	Itpr3_ENSMUSG00000042644.9	Itpr3	0.276801	1.01771	NS
PFFNormoxia_vs_MonomerNormoxia	Myl6_ENSMUSG00000090841.2	Myl6	0.111553	1.01742	NS
PFFNormoxia_vs_MonomerNormoxia	Srpr_ENSMUSG00000032042.11	Srpr	-0.104132	1.01614	NS
PFFNormoxia_vs_MonomerNormoxia	Ctso_ENSMUSG00000028015.3	Ctso	0.166153	1.01505	NS
PFFNormoxia_vs_MonomerNormoxia	Atp5md_ENSMUSG00000071528.4	Atp5md	0.118027	1.01505	NS
PFFNormoxia_vs_MonomerNormoxia	Wdhd1_ENSMUSG00000037572.17	Wdhd1	0.197874	1.01505	NS
PFFNormoxia_vs_MonomerNormoxia	Ube3b_ENSMUSG00000029577.13	Ube3b	-0.124202	1.01505	NS
PFFNormoxia_vs_MonomerNormoxia	Unkl_ENSMUSG00000015127.14	Unkl	-0.110419	1.01505	NS
PFFNormoxia_vs_MonomerNormoxia	Ubl3_ENSMUSG00000001687.15	Ubl3	-0.106841	1.01356	NS
PFFNormoxia_vs_MonomerNormoxia	Mecr_ENSMUSG00000028910.12	Mecr	0.1196	1.01356	NS
PFFNormoxia_vs_MonomerNormoxia	Kcnd2_ENSMUSG00000060882.5	Kcnd2	-0.129542	1.01356	NS
PFFNormoxia_vs_MonomerNormoxia	Arhgef33_ENSMUSG00000054901.7	Arhgef33	0.325263	1.01352	NS
PFFNormoxia_vs_MonomerNormoxia	H2-K1_ENSMUSG00000061232.16	H2-K1	0.304951	1.01273	NS
PFFNormoxia_vs_MonomerNormoxia	Vsig10l_ENSMUSG00000070604.5	Vsig10l	0.24862	1.01253	NS
PFFNormoxia_vs_MonomerNormoxia	Uba6_ENSMUSG00000035898.13	Uba6	-0.175369	1.01253	NS
PFFNormoxia_vs_MonomerNormoxia	Crip3_ENSMUSG00000023968.15	Crip3	-0.393154	1.01117	NS
PFFNormoxia_vs_MonomerNormoxia	Kitl_ENSMUSG00000019966.18	Kitl	-0.295277	1.01117	NS
PFFNormoxia_vs_MonomerNormoxia	Bend3_ENSMUSG00000038214.15	Bend3	0.195801	1.01087	NS
PFFNormoxia_vs_MonomerNormoxia	Rac2_ENSMUSG00000033220.7	Rac2	0.294622	1.01069	NS
PFFNormoxia_vs_MonomerNormoxia	Sp7_ENSMUSG00000060284.7	Sp7	0.3356	1.01038	NS
PFFNormoxia_vs_MonomerNormoxia	Arhgef12_ENSMUSG00000059495.14	Arhgef12	-0.100088	1.00998	NS
PFFNormoxia_vs_MonomerNormoxia	Neil2_ENSMUSG00000035121.6	Neil2	0.2454	1.00993	NS
PFFNormoxia_vs_MonomerNormoxia	Itpka_ENSMUSG00000027296.7	Itpka	-0.261408	1.00993	NS
PFFNormoxia_vs_MonomerNormoxia	Acat1_ENSMUSG00000032047.5	Acat1	0.0943036	1.00993	NS
PFFNormoxia_vs_MonomerNormoxia	Gbp7_ENSMUSG00000040253.15	Gbp7	0.234151	1.00993	NS
PFFNormoxia_vs_MonomerNormoxia	Aff3_ENSMUSG00000037138.18	Aff3	-0.149649	1.00736	NS
PFFNormoxia_vs_MonomerNormoxia	Grk5_ENSMUSG00000003228.9	Grk5	-0.159378	1.00736	NS
PFFNormoxia_vs_MonomerNormoxia	Lonrf2_ENSMUSG00000048814.11	Lonrf2	-0.15269	1.00653	NS
PFFNormoxia_vs_MonomerNormoxia	Unc119b_ENSMUSG00000046562.5	Unc119b	-0.157128	1.00653	NS
PFFNormoxia_vs_MonomerNormoxia	Adipor2_ENSMUSG00000030168.13	Adipor2	-0.218393	1.00653	NS
PFFNormoxia_vs_MonomerNormoxia	Samhd1_ENSMUSG00000027639.16	Samhd1	0.118491	1.00653	NS
PFFNormoxia_vs_MonomerNormoxia	Wipf3_ENSMUSG00000086040.8	Wipf3	-0.21427	1.00653	NS
PFFNormoxia_vs_MonomerNormoxia	Rfc2_ENSMUSG00000023104.9	Rfc2	0.109879	1.00618	NS
PFFNormoxia_vs_MonomerNormoxia	Tst_ENSMUSG00000044986.10	Tst	0.159565	1.00498	NS
PFFNormoxia_vs_MonomerNormoxia	Rab6b_ENSMUSG00000032549.7	Rab6b	-0.126528	1.00498	NS
PFFNormoxia_vs_MonomerNormoxia	Ogg1_ENSMUSG00000030271.14	Ogg1	0.184701	1.00498	NS
PFFNormoxia_vs_MonomerNormoxia	Tmem203_ENSMUSG00000078201.5	Tmem203	0.192707	1.00483	NS
PFFNormoxia_vs_MonomerNormoxia	Hivep1_ENSMUSG00000021366.8	Hivep1	-0.130517	1.00241	NS
PFFNormoxia_vs_MonomerNormoxia	Mapkapk3_ENSMUSG00000032577.16	Mapkapk3	0.24221	1.00235	NS
PFFNormoxia_vs_MonomerNormoxia	Mrps30_ENSMUSG00000021731.10	Mrps30	-0.161389	1.00235	NS
PFFNormoxia_vs_MonomerNormoxia	Mtdh_ENSMUSG00000022255.16	Mtdh	0.0966716	0.999765	NS
PFFNormoxia_vs_MonomerNormoxia	Zmat5_ENSMUSG00000009076.10	Zmat5	0.14573	0.99941	NS
PFFNormoxia_vs_MonomerNormoxia	Acot2_ENSMUSG00000021226.7	Acot2	0.171963	0.999282	NS
PFFNormoxia_vs_MonomerNormoxia	Zfp773_ENSMUSG00000063535.7	Zfp773	-0.222756	0.998937	NS
PFFNormoxia_vs_MonomerNormoxia	Tmem39b_ENSMUSG00000053730.15	Tmem39b	-0.17465	0.998301	NS
PFFNormoxia_vs_MonomerNormoxia	Ralgapb_ENSMUSG00000027652.15	Ralgapb	-0.100982	0.997728	NS
PFFNormoxia_vs_MonomerNormoxia	Slc24a5_ENSMUSG00000035183.14	Slc24a5	0.230016	0.997285	NS
PFFNormoxia_vs_MonomerNormoxia	Fam131b_ENSMUSG00000029861.17	Fam131b	-0.129843	0.997256	NS
PFFNormoxia_vs_MonomerNormoxia	Uqcr10_ENSMUSG00000059534.8	Uqcr10	0.127567	0.996448	NS
PFFNormoxia_vs_MonomerNormoxia	Nckipsd_ENSMUSG00000032598.8	Nckipsd	-0.1154	0.996448	NS
PFFNormoxia_vs_MonomerNormoxia	Gm5148_ENSMUSG00000058174.7	Gm5148	0.300208	0.99622	NS
PFFNormoxia_vs_MonomerNormoxia	Lrif1_ENSMUSG00000056260.15	Lrif1	0.168352	0.995268	NS
PFFNormoxia_vs_MonomerNormoxia	Mustn1_ENSMUSG00000042485.7	Mustn1	0.412932	0.994452	NS
PFFNormoxia_vs_MonomerNormoxia	Galns_ENSMUSG00000015027.11	Galns	0.207636	0.993906	NS
PFFNormoxia_vs_MonomerNormoxia	Siah1b_ENSMUSG00000040749.11	Siah1b	0.224684	0.993906	NS
PFFNormoxia_vs_MonomerNormoxia	Unc13a_ENSMUSG00000034799.16	Unc13a	-0.179265	0.993906	NS
PFFNormoxia_vs_MonomerNormoxia	Rassf5_ENSMUSG00000026430.16	Rassf5	-0.127083	0.992346	NS
PFFNormoxia_vs_MonomerNormoxia	Elk4_ENSMUSG00000026436.15	Elk4	-0.125593	0.992346	NS
PFFNormoxia_vs_MonomerNormoxia	Rpl37_ENSMUSG00000041841.8	Rpl37	0.140723	0.991573	NS
PFFNormoxia_vs_MonomerNormoxia	Rnf130_ENSMUSG00000020376.17	Rnf130	-0.105711	0.991132	NS
PFFNormoxia_vs_MonomerNormoxia	Fbxl6_ENSMUSG00000022559.8	Fbxl6	0.138704	0.991104	NS
PFFNormoxia_vs_MonomerNormoxia	Sugp1_ENSMUSG00000011306.7	Sugp1	0.106214	0.991104	NS
PFFNormoxia_vs_MonomerNormoxia	Carf_ENSMUSG00000026017.13	Carf	0.17765	0.991104	NS
PFFNormoxia_vs_MonomerNormoxia	Gm10591_ENSMUSG00000096596.2	Gm10591	0.613428	0.990947	NS
PFFNormoxia_vs_MonomerNormoxia	Smim8_ENSMUSG00000028295.14	Smim8	0.16125	0.990351	NS
PFFNormoxia_vs_MonomerNormoxia	Id2_ENSMUSG00000020644.9	Id2	0.224339	0.990291	NS
PFFNormoxia_vs_MonomerNormoxia	Tbcc_ENSMUSG00000036430.8	Tbcc	0.165958	0.990285	NS
PFFNormoxia_vs_MonomerNormoxia	Son_ENSMUSG00000022961.18	Son	0.108879	0.99019	NS
PFFNormoxia_vs_MonomerNormoxia	Las1l_ENSMUSG00000057421.12	Las1l	0.104201	0.99012	NS
PFFNormoxia_vs_MonomerNormoxia	Ptma_ENSMUSG00000026238.14	Ptma	0.106555	0.99012	NS
PFFNormoxia_vs_MonomerNormoxia	Hipk2_ENSMUSG00000061436.15	Hipk2	-0.184719	0.989828	NS
PFFNormoxia_vs_MonomerNormoxia	1810013L24Rik_ENSMUSG00000022507.6	1810013L24Rik	-0.100313	0.989072	NS
PFFNormoxia_vs_MonomerNormoxia	mt-Nd2_ENSMUSG00000064345.1	mt-Nd2	0.132732	0.989072	NS
PFFNormoxia_vs_MonomerNormoxia	Fgd3_ENSMUSG00000037946.11	Fgd3	0.173786	0.988726	NS
PFFNormoxia_vs_MonomerNormoxia	Mmp17_ENSMUSG00000029436.9	Mmp17	-0.227725	0.988571	NS
PFFNormoxia_vs_MonomerNormoxia	N4bp2_ENSMUSG00000037795.14	N4bp2	-0.236278	0.987385	NS
PFFNormoxia_vs_MonomerNormoxia	Sycp2_ENSMUSG00000060445.11	Sycp2	0.293674	0.986039	NS
PFFNormoxia_vs_MonomerNormoxia	Ctsz_ENSMUSG00000016256.10	Ctsz	0.215405	0.986039	NS
PFFNormoxia_vs_MonomerNormoxia	Msrb1_ENSMUSG00000075705.12	Msrb1	0.133245	0.985598	NS
PFFNormoxia_vs_MonomerNormoxia	Usp21_ENSMUSG00000053483.13	Usp21	-0.125014	0.985238	NS
PFFNormoxia_vs_MonomerNormoxia	Hhip_ENSMUSG00000064325.4	Hhip	-0.182063	0.985238	NS
PFFNormoxia_vs_MonomerNormoxia	Adgrl3_ENSMUSG00000037605.16	Adgrl3	-0.122594	0.985137	NS
PFFNormoxia_vs_MonomerNormoxia	Atg9a_ENSMUSG00000033124.16	Atg9a	-0.128969	0.984873	NS
PFFNormoxia_vs_MonomerNormoxia	Zfp870_ENSMUSG00000095325.3	Zfp870	0.130534	0.984252	NS
PFFNormoxia_vs_MonomerNormoxia	Zscan12_ENSMUSG00000036721.14	Zscan12	0.165038	0.984252	NS
PFFNormoxia_vs_MonomerNormoxia	mt-Atp6_ENSMUSG00000064357.1	mt-Atp6	0.123443	0.983844	NS
PFFNormoxia_vs_MonomerNormoxia	Gm10406_ENSMUSG00000093985.7	Gm10406	0.425855	0.983445	NS
PFFNormoxia_vs_MonomerNormoxia	Rcor3_ENSMUSG00000037395.15	Rcor3	0.126433	0.982426	NS
PFFNormoxia_vs_MonomerNormoxia	Ift27_ENSMUSG00000016637.7	Ift27	0.129922	0.982426	NS
PFFNormoxia_vs_MonomerNormoxia	Metap1d_ENSMUSG00000041921.16	Metap1d	0.125866	0.982426	NS
PFFNormoxia_vs_MonomerNormoxia	Rad1_ENSMUSG00000022248.14	Rad1	-0.158422	0.982426	NS
PFFNormoxia_vs_MonomerNormoxia	Tmem150a_ENSMUSG00000055912.8	Tmem150a	0.139625	0.982426	NS
PFFNormoxia_vs_MonomerNormoxia	Ankrd53_ENSMUSG00000014747.6	Ankrd53	-0.357615	0.982426	NS
PFFNormoxia_vs_MonomerNormoxia	Rpl32_ENSMUSG00000057841.5	Rpl32	0.11767	0.982426	NS
PFFNormoxia_vs_MonomerNormoxia	Ip6k3_ENSMUSG00000024210.3	Ip6k3	0.426647	0.982426	NS
PFFNormoxia_vs_MonomerNormoxia	Ubap2_ENSMUSG00000028433.14	Ubap2	-0.143331	0.982426	NS
PFFNormoxia_vs_MonomerNormoxia	Prxl2a_ENSMUSG00000021792.15	Prxl2a	0.113894	0.980191	NS
PFFNormoxia_vs_MonomerNormoxia	Dmap1_ENSMUSG00000009640.11	Dmap1	0.109583	0.978163	NS
PFFNormoxia_vs_MonomerNormoxia	Phldb2_ENSMUSG00000033149.17	Phldb2	0.185317	0.978163	NS
PFFNormoxia_vs_MonomerNormoxia	Wdr7_ENSMUSG00000040560.10	Wdr7	-0.122645	0.978163	NS
PFFNormoxia_vs_MonomerNormoxia	Dapk1_ENSMUSG00000021559.14	Dapk1	-0.161736	0.977952	NS
PFFNormoxia_vs_MonomerNormoxia	Traf3ip2_ENSMUSG00000019842.6	Traf3ip2	0.167855	0.977952	NS
PFFNormoxia_vs_MonomerNormoxia	Rhof_ENSMUSG00000029449.11	Rhof	-0.152769	0.977952	NS
PFFNormoxia_vs_MonomerNormoxia	Gtpbp10_ENSMUSG00000040464.15	Gtpbp10	0.153703	0.977952	NS
PFFNormoxia_vs_MonomerNormoxia	Atp2b4_ENSMUSG00000026463.17	Atp2b4	-0.200379	0.977952	NS
PFFNormoxia_vs_MonomerNormoxia	Camta1_ENSMUSG00000014592.20	Camta1	-0.126569	0.977952	NS
PFFNormoxia_vs_MonomerNormoxia	Amigo1_ENSMUSG00000050947.9	Amigo1	-0.11018	0.977554	NS
PFFNormoxia_vs_MonomerNormoxia	Msl2_ENSMUSG00000066415.4	Msl2	-0.11002	0.97749	NS
PFFNormoxia_vs_MonomerNormoxia	Kctd21_ENSMUSG00000044952.5	Kctd21	-0.159739	0.976217	NS
PFFNormoxia_vs_MonomerNormoxia	Swi5_ENSMUSG00000044627.11	Swi5	0.0912995	0.975496	NS
PFFNormoxia_vs_MonomerNormoxia	Slc2a8_ENSMUSG00000026791.14	Slc2a8	0.128394	0.974772	NS
PFFNormoxia_vs_MonomerNormoxia	D7Ertd443e_ENSMUSG00000030994.16	D7Ertd443e	0.176089	0.974772	NS
PFFNormoxia_vs_MonomerNormoxia	Naga_ENSMUSG00000022453.8	Naga	0.137486	0.974772	NS
PFFNormoxia_vs_MonomerNormoxia	Rtel1_ENSMUSG00000038685.18	Rtel1	0.12875	0.974772	NS
PFFNormoxia_vs_MonomerNormoxia	Bicd2_ENSMUSG00000037933.16	Bicd2	-0.142198	0.974697	NS
PFFNormoxia_vs_MonomerNormoxia	Ermard_ENSMUSG00000036552.19	Ermard	0.127203	0.971933	NS
PFFNormoxia_vs_MonomerNormoxia	Rsu1_ENSMUSG00000026727.10	Rsu1	0.122861	0.97149	NS
PFFNormoxia_vs_MonomerNormoxia	Zfp524_ENSMUSG00000051184.7	Zfp524	0.346781	0.971045	NS
PFFNormoxia_vs_MonomerNormoxia	Mgst1_ENSMUSG00000008540.11	Mgst1	0.166451	0.971045	NS
PFFNormoxia_vs_MonomerNormoxia	Tacr1_ENSMUSG00000030043.11	Tacr1	-0.307681	0.97087	NS
PFFNormoxia_vs_MonomerNormoxia	Pgbd1_ENSMUSG00000055313.15	Pgbd1	-0.249591	0.970844	NS
PFFNormoxia_vs_MonomerNormoxia	Slc9a7_ENSMUSG00000037341.14	Slc9a7	-0.175584	0.969193	NS
PFFNormoxia_vs_MonomerNormoxia	Myh10_ENSMUSG00000020900.15	Myh10	-0.123764	0.967959	NS
PFFNormoxia_vs_MonomerNormoxia	Pcgf6_ENSMUSG00000025050.8	Pcgf6	-0.182665	0.967959	NS
PFFNormoxia_vs_MonomerNormoxia	Htr2a_ENSMUSG00000034997.5	Htr2a	-0.219993	0.967019	NS
PFFNormoxia_vs_MonomerNormoxia	Tmem263_ENSMUSG00000060935.6	Tmem263	-0.126481	0.967019	NS
PFFNormoxia_vs_MonomerNormoxia	C77080_ENSMUSG00000050390.12	C77080	-0.136033	0.967019	NS
PFFNormoxia_vs_MonomerNormoxia	Fam8a1_ENSMUSG00000069237.8	Fam8a1	-0.122061	0.967019	NS
PFFNormoxia_vs_MonomerNormoxia	Ccdc13_ENSMUSG00000079235.10	Ccdc13	0.193418	0.966252	NS
PFFNormoxia_vs_MonomerNormoxia	Ddn_ENSMUSG00000059213.7	Ddn	-0.27484	0.964058	NS
PFFNormoxia_vs_MonomerNormoxia	Creb3l2_ENSMUSG00000038648.5	Creb3l2	-0.142431	0.962704	NS
PFFNormoxia_vs_MonomerNormoxia	Hcfc2_ENSMUSG00000020246.13	Hcfc2	-0.127862	0.962704	NS
PFFNormoxia_vs_MonomerNormoxia	Smarcc1_ENSMUSG00000032481.17	Smarcc1	-0.105171	0.96246	NS
PFFNormoxia_vs_MonomerNormoxia	Tmem170b_ENSMUSG00000087370.3	Tmem170b	-0.103645	0.962447	NS
PFFNormoxia_vs_MonomerNormoxia	Cops3_ENSMUSG00000019373.11	Cops3	0.109692	0.961286	NS
PFFNormoxia_vs_MonomerNormoxia	Gpr12_ENSMUSG00000041468.7	Gpr12	-0.199458	0.961286	NS
PFFNormoxia_vs_MonomerNormoxia	Chd3_ENSMUSG00000018474.18	Chd3	-0.14272	0.961286	NS
PFFNormoxia_vs_MonomerNormoxia	Lipa_ENSMUSG00000024781.16	Lipa	-0.113926	0.960834	NS
PFFNormoxia_vs_MonomerNormoxia	Fam49a_ENSMUSG00000020589.17	Fam49a	-0.142352	0.959768	NS
PFFNormoxia_vs_MonomerNormoxia	Ten1_ENSMUSG00000020778.12	Ten1	0.122571	0.958239	NS
PFFNormoxia_vs_MonomerNormoxia	Ccdc122_ENSMUSG00000034795.14	Ccdc122	0.376969	0.958046	NS
PFFNormoxia_vs_MonomerNormoxia	Lratd1_ENSMUSG00000020607.7	Lratd1	-0.223212	0.956605	NS
PFFNormoxia_vs_MonomerNormoxia	Rplp1_ENSMUSG00000007892.8	Rplp1	0.118669	0.955944	NS
PFFNormoxia_vs_MonomerNormoxia	Mgat5_ENSMUSG00000036155.13	Mgat5	-0.122514	0.955	NS
PFFNormoxia_vs_MonomerNormoxia	Lama3_ENSMUSG00000024421.16	Lama3	0.238037	0.955	NS
PFFNormoxia_vs_MonomerNormoxia	Ntan1_ENSMUSG00000022681.15	Ntan1	0.109572	0.954143	NS
PFFNormoxia_vs_MonomerNormoxia	Xpo1_ENSMUSG00000020290.14	Xpo1	-0.136284	0.954143	NS
PFFNormoxia_vs_MonomerNormoxia	Fbxo17_ENSMUSG00000030598.15	Fbxo17	0.264789	0.952445	NS
PFFNormoxia_vs_MonomerNormoxia	Endou_ENSMUSG00000022468.12	Endou	0.566186	0.951802	NS
PFFNormoxia_vs_MonomerNormoxia	Ppm1f_ENSMUSG00000026181.13	Ppm1f	-0.091326	0.951684	NS
PFFNormoxia_vs_MonomerNormoxia	Tapbp_ENSMUSG00000024308.15	Tapbp	0.148228	0.951684	NS
PFFNormoxia_vs_MonomerNormoxia	Npff_ENSMUSG00000023052.8	Npff	0.329105	0.951684	NS
PFFNormoxia_vs_MonomerNormoxia	Sys1_ENSMUSG00000045503.16	Sys1	0.117563	0.951684	NS
PFFNormoxia_vs_MonomerNormoxia	A930017K11Rik_ENSMUSG00000025727.8	A930017K11Rik	0.280258	0.951319	NS
PFFNormoxia_vs_MonomerNormoxia	Rpusd2_ENSMUSG00000027324.1	Rpusd2	-0.21533	0.951319	NS
PFFNormoxia_vs_MonomerNormoxia	Zfp697_ENSMUSG00000050064.14	Zfp697	-0.161816	0.951182	NS
PFFNormoxia_vs_MonomerNormoxia	Asf1a_ENSMUSG00000019857.7	Asf1a	-0.159989	0.950921	NS
PFFNormoxia_vs_MonomerNormoxia	Ciao3_ENSMUSG00000002280.11	Ciao3	0.109874	0.950921	NS
PFFNormoxia_vs_MonomerNormoxia	Lyrm2_ENSMUSG00000045854.4	Lyrm2	0.151429	0.950522	NS
PFFNormoxia_vs_MonomerNormoxia	Acad8_ENSMUSG00000031969.16	Acad8	0.100317	0.949823	NS
PFFNormoxia_vs_MonomerNormoxia	Ythdc1_ENSMUSG00000035851.14	Ythdc1	-0.0924186	0.949823	NS
PFFNormoxia_vs_MonomerNormoxia	U2af1_ENSMUSG00000061613.13	U2af1	0.101425	0.949823	NS
PFFNormoxia_vs_MonomerNormoxia	B2m_ENSMUSG00000060802.8	B2m	0.215793	0.9486	NS
PFFNormoxia_vs_MonomerNormoxia	Zkscan7_ENSMUSG00000063488.6	Zkscan7	0.181846	0.948532	NS
PFFNormoxia_vs_MonomerNormoxia	Creb1_ENSMUSG00000025958.14	Creb1	-0.14339	0.947212	NS
PFFNormoxia_vs_MonomerNormoxia	4930447C04Rik_ENSMUSG00000021098.14	4930447C04Rik	0.208018	0.947109	NS
PFFNormoxia_vs_MonomerNormoxia	Gm4491_ENSMUSG00000089840.1	Gm4491	0.328424	0.94679	NS
PFFNormoxia_vs_MonomerNormoxia	Mis12_ENSMUSG00000040599.13	Mis12	-0.122812	0.94674	NS
PFFNormoxia_vs_MonomerNormoxia	Wsb1_ENSMUSG00000017677.11	Wsb1	0.123227	0.94674	NS
PFFNormoxia_vs_MonomerNormoxia	Ndufa11_ENSMUSG00000002379.7	Ndufa11	0.106459	0.944463	NS
PFFNormoxia_vs_MonomerNormoxia	Fah_ENSMUSG00000030630.16	Fah	0.127076	0.943567	NS
PFFNormoxia_vs_MonomerNormoxia	Zfp770_ENSMUSG00000040321.3	Zfp770	-0.139065	0.942645	NS
PFFNormoxia_vs_MonomerNormoxia	Fam43a_ENSMUSG00000046546.3	Fam43a	-0.23836	0.941304	NS
PFFNormoxia_vs_MonomerNormoxia	Slc43a2_ENSMUSG00000038178.16	Slc43a2	-0.120726	0.940344	NS
PFFNormoxia_vs_MonomerNormoxia	Cdk4_ENSMUSG00000006728.12	Cdk4	0.088345	0.939755	NS
PFFNormoxia_vs_MonomerNormoxia	Atrn_ENSMUSG00000027312.14	Atrn	-0.0992486	0.938661	NS
PFFNormoxia_vs_MonomerNormoxia	Klhl28_ENSMUSG00000020948.9	Klhl28	-0.154598	0.937064	NS
PFFNormoxia_vs_MonomerNormoxia	Gm3839_ENSMUSG00000097148.2	Gm3839	0.386088	0.936212	NS
PFFNormoxia_vs_MonomerNormoxia	Cacna1c_ENSMUSG00000051331.16	Cacna1c	-0.167335	0.936212	NS
PFFNormoxia_vs_MonomerNormoxia	Dpy19l3_ENSMUSG00000043671.14	Dpy19l3	-0.12841	0.936212	NS
PFFNormoxia_vs_MonomerNormoxia	Susd6_ENSMUSG00000021133.9	Susd6	-0.124451	0.936209	NS
PFFNormoxia_vs_MonomerNormoxia	Fitm2_ENSMUSG00000048486.6	Fitm2	-0.12012	0.936035	NS
PFFNormoxia_vs_MonomerNormoxia	Rasgrp2_ENSMUSG00000032946.16	Rasgrp2	-0.125186	0.935817	NS
PFFNormoxia_vs_MonomerNormoxia	Gabarap_ENSMUSG00000018567.14	Gabarap	0.0957728	0.935149	NS
PFFNormoxia_vs_MonomerNormoxia	Gsr_ENSMUSG00000031584.16	Gsr	-0.124805	0.935149	NS
PFFNormoxia_vs_MonomerNormoxia	Fkbp3_ENSMUSG00000020949.9	Fkbp3	0.0961588	0.934797	NS
PFFNormoxia_vs_MonomerNormoxia	Rpl36a_ENSMUSG00000079435.9	Rpl36a	0.139512	0.934074	NS
PFFNormoxia_vs_MonomerNormoxia	Sec13_ENSMUSG00000030298.10	Sec13	0.107559	0.934074	NS
PFFNormoxia_vs_MonomerNormoxia	Synj1_ENSMUSG00000022973.18	Synj1	-0.130683	0.933864	NS
PFFNormoxia_vs_MonomerNormoxia	Susd5_ENSMUSG00000086596.2	Susd5	-0.165983	0.933338	NS
PFFNormoxia_vs_MonomerNormoxia	Rpl21_ENSMUSG00000041453.12	Rpl21	0.114398	0.932618	NS
PFFNormoxia_vs_MonomerNormoxia	Cabin1_ENSMUSG00000020196.10	Cabin1	0.0985653	0.931887	NS
PFFNormoxia_vs_MonomerNormoxia	Rac1_ENSMUSG00000001847.14	Rac1	-0.0934292	0.931514	NS
PFFNormoxia_vs_MonomerNormoxia	Gprin2_ENSMUSG00000071531.3	Gprin2	-0.174407	0.931514	NS
PFFNormoxia_vs_MonomerNormoxia	Cst7_ENSMUSG00000068129.5	Cst7	0.849293	0.931514	NS
PFFNormoxia_vs_MonomerNormoxia	Armc10_ENSMUSG00000038525.16	Armc10	0.149344	0.931342	NS
PFFNormoxia_vs_MonomerNormoxia	Dele1_ENSMUSG00000024442.6	Dele1	0.102854	0.930924	NS
PFFNormoxia_vs_MonomerNormoxia	Atp8a1_ENSMUSG00000037685.15	Atp8a1	-0.125861	0.930295	NS
PFFNormoxia_vs_MonomerNormoxia	Mkrn3_ENSMUSG00000070527.3	Mkrn3	0.309059	0.929923	NS
PFFNormoxia_vs_MonomerNormoxia	1110059G10Rik_ENSMUSG00000032551.7	1110059G10Rik	0.167615	0.928609	NS
PFFNormoxia_vs_MonomerNormoxia	Rps27a_ENSMUSG00000020460.15	Rps27a	0.106392	0.928254	NS
PFFNormoxia_vs_MonomerNormoxia	Gstm7_ENSMUSG00000004035.12	Gstm7	0.162673	0.928	NS
PFFNormoxia_vs_MonomerNormoxia	Dennd6b_ENSMUSG00000015377.10	Dennd6b	0.114855	0.928	NS
PFFNormoxia_vs_MonomerNormoxia	Nipa1_ENSMUSG00000047037.5	Nipa1	-0.0932353	0.928	NS
PFFNormoxia_vs_MonomerNormoxia	Rhobtb2_ENSMUSG00000022075.7	Rhobtb2	-0.141181	0.927757	NS
PFFNormoxia_vs_MonomerNormoxia	Gdf9_ENSMUSG00000018238.6	Gdf9	0.386323	0.927757	NS
PFFNormoxia_vs_MonomerNormoxia	Pde12_ENSMUSG00000043702.9	Pde12	-0.119623	0.927757	NS
PFFNormoxia_vs_MonomerNormoxia	Shisa9_ENSMUSG00000022494.15	Shisa9	-0.134518	0.927524	NS
PFFNormoxia_vs_MonomerNormoxia	Sec61a1_ENSMUSG00000030082.14	Sec61a1	-0.100406	0.927182	NS
PFFNormoxia_vs_MonomerNormoxia	Odf2_ENSMUSG00000026790.19	Odf2	0.0992232	0.927182	NS
PFFNormoxia_vs_MonomerNormoxia	Zbtb45_ENSMUSG00000049600.8	Zbtb45	-0.166893	0.927142	NS
PFFNormoxia_vs_MonomerNormoxia	Fpgs_ENSMUSG00000009566.12	Fpgs	0.167933	0.927142	NS
PFFNormoxia_vs_MonomerNormoxia	Eml3_ENSMUSG00000071647.5	Eml3	0.123749	0.92697	NS
PFFNormoxia_vs_MonomerNormoxia	Sfxn2_ENSMUSG00000025036.7	Sfxn2	0.155605	0.926866	NS
PFFNormoxia_vs_MonomerNormoxia	Pdss1_ENSMUSG00000026784.14	Pdss1	0.14501	0.926405	NS
PFFNormoxia_vs_MonomerNormoxia	Nudt17_ENSMUSG00000028100.11	Nudt17	0.181107	0.926027	NS
PFFNormoxia_vs_MonomerNormoxia	Lrrc49_ENSMUSG00000047766.15	Lrrc49	0.119417	0.925335	NS
PFFNormoxia_vs_MonomerNormoxia	Tmprss5_ENSMUSG00000032268.13	Tmprss5	0.232068	0.925141	NS
PFFNormoxia_vs_MonomerNormoxia	Tcerg1l_ENSMUSG00000091002.2	Tcerg1l	-0.263034	0.925141	NS
PFFNormoxia_vs_MonomerNormoxia	0610030E20Rik_ENSMUSG00000058706.5	0610030E20Rik	0.125593	0.925027	NS
PFFNormoxia_vs_MonomerNormoxia	Ranbp10_ENSMUSG00000037415.6	Ranbp10	-0.10404	0.925027	NS
PFFNormoxia_vs_MonomerNormoxia	Ptgs1_ENSMUSG00000047250.13	Ptgs1	0.212428	0.925027	NS
PFFNormoxia_vs_MonomerNormoxia	Pax6_ENSMUSG00000027168.21	Pax6	0.18116	0.92492	NS
PFFNormoxia_vs_MonomerNormoxia	Tmbim4_ENSMUSG00000020225.10	Tmbim4	0.107968	0.924841	NS
PFFNormoxia_vs_MonomerNormoxia	Uap1l1_ENSMUSG00000026956.15	Uap1l1	0.132007	0.924841	NS
PFFNormoxia_vs_MonomerNormoxia	Kctd16_ENSMUSG00000051401.7	Kctd16	-0.335378	0.924841	NS
PFFNormoxia_vs_MonomerNormoxia	Coq8a_ENSMUSG00000026489.13	Coq8a	0.1312	0.924751	NS
PFFNormoxia_vs_MonomerNormoxia	Kif22_ENSMUSG00000030677.8	Kif22	-0.182865	0.924672	NS
PFFNormoxia_vs_MonomerNormoxia	Bche_ENSMUSG00000027792.11	Bche	0.278061	0.924534	NS
PFFNormoxia_vs_MonomerNormoxia	Spink10_ENSMUSG00000044176.12	Spink10	-0.238973	0.924193	NS
PFFNormoxia_vs_MonomerNormoxia	Brcc3_ENSMUSG00000031201.17	Brcc3	0.102541	0.924193	NS
PFFNormoxia_vs_MonomerNormoxia	Fastkd3_ENSMUSG00000021532.11	Fastkd3	0.14562	0.923844	NS
PFFNormoxia_vs_MonomerNormoxia	Cnot3_ENSMUSG00000035632.16	Cnot3	-0.122051	0.922588	NS
PFFNormoxia_vs_MonomerNormoxia	Arl11_ENSMUSG00000043157.8	Arl11	0.445004	0.922557	NS
PFFNormoxia_vs_MonomerNormoxia	Snrpe_ENSMUSG00000090553.8	Snrpe	0.138982	0.922477	NS
PFFNormoxia_vs_MonomerNormoxia	Kpna4_ENSMUSG00000027782.10	Kpna4	-0.0991127	0.922477	NS
PFFNormoxia_vs_MonomerNormoxia	Hdac3_ENSMUSG00000024454.16	Hdac3	0.0860501	0.922477	NS
PFFNormoxia_vs_MonomerNormoxia	Mnat1_ENSMUSG00000021103.12	Mnat1	0.123182	0.922477	NS
PFFNormoxia_vs_MonomerNormoxia	Clic1_ENSMUSG00000007041.9	Clic1	0.258231	0.922374	NS
PFFNormoxia_vs_MonomerNormoxia	Ipo8_ENSMUSG00000040029.15	Ipo8	-0.087937	0.921826	NS
PFFNormoxia_vs_MonomerNormoxia	Ccdc115_ENSMUSG00000042111.9	Ccdc115	0.139537	0.921687	NS
PFFNormoxia_vs_MonomerNormoxia	Tk1_ENSMUSG00000025574.13	Tk1	-0.214703	0.921338	NS
PFFNormoxia_vs_MonomerNormoxia	Pcdhgc5_ENSMUSG00000102543.5	Pcdhgc5	-0.199659	0.921059	NS
PFFNormoxia_vs_MonomerNormoxia	Pcdh20_ENSMUSG00000050505.7	Pcdh20	-0.19658	0.92095	NS
PFFNormoxia_vs_MonomerNormoxia	Il1a_ENSMUSG00000027399.1	Il1a	0.428571	0.919473	NS
PFFNormoxia_vs_MonomerNormoxia	Dusp11_ENSMUSG00000030002.15	Dusp11	-0.158511	0.919112	NS
PFFNormoxia_vs_MonomerNormoxia	Nradd_ENSMUSG00000032491.14	Nradd	0.310423	0.919071	NS
PFFNormoxia_vs_MonomerNormoxia	Scyl3_ENSMUSG00000026584.14	Scyl3	0.112211	0.917659	NS
PFFNormoxia_vs_MonomerNormoxia	Ap2b1_ENSMUSG00000035152.14	Ap2b1	-0.101397	0.917212	NS
PFFNormoxia_vs_MonomerNormoxia	Fhl3_ENSMUSG00000032643.12	Fhl3	0.354186	0.916827	NS
PFFNormoxia_vs_MonomerNormoxia	Rnf185_ENSMUSG00000020448.16	Rnf185	-0.0984049	0.915522	NS
PFFNormoxia_vs_MonomerNormoxia	Rhbdl2_ENSMUSG00000043333.12	Rhbdl2	0.333425	0.915462	NS
PFFNormoxia_vs_MonomerNormoxia	Urgcp_ENSMUSG00000049680.17	Urgcp	-0.104606	0.914934	NS
PFFNormoxia_vs_MonomerNormoxia	Cd3eap_ENSMUSG00000047649.9	Cd3eap	-0.12244	0.914233	NS
PFFNormoxia_vs_MonomerNormoxia	Inafm2_ENSMUSG00000074918.4	Inafm2	-0.12068	0.913989	NS
PFFNormoxia_vs_MonomerNormoxia	Toe1_ENSMUSG00000028688.13	Toe1	0.163997	0.913944	NS
PFFNormoxia_vs_MonomerNormoxia	Scx_ENSMUSG00000034161.8	Scx	-0.345643	0.913534	NS
PFFNormoxia_vs_MonomerNormoxia	Pip5k1c_ENSMUSG00000034902.17	Pip5k1c	-0.13383	0.913534	NS
PFFNormoxia_vs_MonomerNormoxia	Atp8a2_ENSMUSG00000021983.16	Atp8a2	-0.128916	0.913534	NS
PFFNormoxia_vs_MonomerNormoxia	Ltc4s_ENSMUSG00000020377.15	Ltc4s	0.342048	0.913534	NS
PFFNormoxia_vs_MonomerNormoxia	Camsap1_ENSMUSG00000026933.17	Camsap1	-0.116824	0.913534	NS
PFFNormoxia_vs_MonomerNormoxia	Gapvd1_ENSMUSG00000026867.18	Gapvd1	-0.0935955	0.913534	NS
PFFNormoxia_vs_MonomerNormoxia	S100a1_ENSMUSG00000044080.9	S100a1	0.131652	0.913534	NS
PFFNormoxia_vs_MonomerNormoxia	Slco3a1_ENSMUSG00000025790.14	Slco3a1	-0.120746	0.913534	NS
PFFNormoxia_vs_MonomerNormoxia	Thsd4_ENSMUSG00000032289.15	Thsd4	0.216051	0.913534	NS
PFFNormoxia_vs_MonomerNormoxia	Prps1l3_ENSMUSG00000079104.4	Prps1l3	-0.136135	0.91297	NS
PFFNormoxia_vs_MonomerNormoxia	Slc37a3_ENSMUSG00000029924.12	Slc37a3	-0.098572	0.912879	NS
PFFNormoxia_vs_MonomerNormoxia	Tnfrsf14_ENSMUSG00000042333.16	Tnfrsf14	0.355176	0.912852	NS
PFFNormoxia_vs_MonomerNormoxia	Il17d_ENSMUSG00000050222.11	Il17d	-0.169774	0.912852	NS
PFFNormoxia_vs_MonomerNormoxia	Csrp1_ENSMUSG00000026421.14	Csrp1	0.123841	0.912846	NS
PFFNormoxia_vs_MonomerNormoxia	Usp42_ENSMUSG00000051306.7	Usp42	-0.116543	0.912846	NS
PFFNormoxia_vs_MonomerNormoxia	Rhd_ENSMUSG00000028825.7	Rhd	-0.385319	0.912746	NS
PFFNormoxia_vs_MonomerNormoxia	Atmin_ENSMUSG00000047388.10	Atmin	-0.118293	0.912746	NS
PFFNormoxia_vs_MonomerNormoxia	Fbxw17_ENSMUSG00000037816.10	Fbxw17	0.129459	0.912746	NS
PFFNormoxia_vs_MonomerNormoxia	Nmral1_ENSMUSG00000063445.14	Nmral1	0.166643	0.912706	NS
PFFNormoxia_vs_MonomerNormoxia	Mmp15_ENSMUSG00000031790.8	Mmp15	-0.190421	0.912706	NS
PFFNormoxia_vs_MonomerNormoxia	Trappc10_ENSMUSG00000000374.8	Trappc10	-0.0932122	0.912706	NS
PFFNormoxia_vs_MonomerNormoxia	Phtf2_ENSMUSG00000039987.15	Phtf2	-0.161245	0.912706	NS
PFFNormoxia_vs_MonomerNormoxia	Prepl_ENSMUSG00000024127.15	Prepl	-0.11166	0.912706	NS
PFFNormoxia_vs_MonomerNormoxia	Cst6_ENSMUSG00000024846.6	Cst6	0.255587	0.912359	NS
PFFNormoxia_vs_MonomerNormoxia	Ndufa4_ENSMUSG00000029632.7	Ndufa4	0.114187	0.911936	NS
PFFNormoxia_vs_MonomerNormoxia	Synrg_ENSMUSG00000034940.15	Synrg	-0.118785	0.911936	NS
PFFNormoxia_vs_MonomerNormoxia	Rrad_ENSMUSG00000031880.7	Rrad	-0.398029	0.911487	NS
PFFNormoxia_vs_MonomerNormoxia	Rarres2_ENSMUSG00000009281.6	Rarres2	0.219571	0.911487	NS
PFFNormoxia_vs_MonomerNormoxia	Hipk1_ENSMUSG00000008730.17	Hipk1	-0.0893645	0.910947	NS
PFFNormoxia_vs_MonomerNormoxia	Hdhd3_ENSMUSG00000038422.2	Hdhd3	0.186056	0.910663	NS
PFFNormoxia_vs_MonomerNormoxia	Cntnap1_ENSMUSG00000017167.6	Cntnap1	-0.128165	0.908463	NS
PFFNormoxia_vs_MonomerNormoxia	Zfp493_ENSMUSG00000090659.9	Zfp493	-0.239267	0.908344	NS
PFFNormoxia_vs_MonomerNormoxia	Fut11_ENSMUSG00000039357.2	Fut11	-0.121074	0.908253	NS
PFFNormoxia_vs_MonomerNormoxia	Echs1_ENSMUSG00000025465.13	Echs1	0.102886	0.907584	NS
PFFNormoxia_vs_MonomerNormoxia	Timm9_ENSMUSG00000021079.16	Timm9	0.127919	0.907584	NS
PFFNormoxia_vs_MonomerNormoxia	Tnnt1_ENSMUSG00000064179.13	Tnnt1	-0.719639	0.907253	NS
PFFNormoxia_vs_MonomerNormoxia	Afg3l1_ENSMUSG00000031967.15	Afg3l1	0.101307	0.907253	NS
PFFNormoxia_vs_MonomerNormoxia	Tspan5_ENSMUSG00000028152.10	Tspan5	-0.10885	0.907253	NS
PFFNormoxia_vs_MonomerNormoxia	Def6_ENSMUSG00000002257.8	Def6	0.301239	0.907253	NS
PFFNormoxia_vs_MonomerNormoxia	Adamts9_ENSMUSG00000030022.14	Adamts9	0.275849	0.906838	NS
PFFNormoxia_vs_MonomerNormoxia	Paqr6_ENSMUSG00000041423.16	Paqr6	0.197396	0.906398	NS
PFFNormoxia_vs_MonomerNormoxia	Ccl9_ENSMUSG00000019122.8	Ccl9	0.348256	0.906041	NS
PFFNormoxia_vs_MonomerNormoxia	Mrpl37_ENSMUSG00000028622.11	Mrpl37	0.0983973	0.905301	NS
PFFNormoxia_vs_MonomerNormoxia	Arhgap20_ENSMUSG00000053199.13	Arhgap20	-0.129046	0.905301	NS
PFFNormoxia_vs_MonomerNormoxia	Ak5_ENSMUSG00000039058.11	Ak5	-0.211021	0.902677	NS
PFFNormoxia_vs_MonomerNormoxia	Pdxk_ENSMUSG00000032788.15	Pdxk	-0.142787	0.902052	NS
PFFNormoxia_vs_MonomerNormoxia	Slc35d1_ENSMUSG00000028521.17	Slc35d1	-0.15294	0.902052	NS
PFFNormoxia_vs_MonomerNormoxia	Ndufb4_ENSMUSG00000022820.4	Ndufb4	0.123028	0.901937	NS
PFFNormoxia_vs_MonomerNormoxia	Zfp275_ENSMUSG00000031365.13	Zfp275	-0.100911	0.901937	NS
PFFNormoxia_vs_MonomerNormoxia	Arhgap22_ENSMUSG00000063506.14	Arhgap22	0.194477	0.901877	NS
PFFNormoxia_vs_MonomerNormoxia	AI593442_ENSMUSG00000078307.3	AI593442	-0.130124	0.901877	NS
PFFNormoxia_vs_MonomerNormoxia	Rps26_ENSMUSG00000025362.6	Rps26	0.123601	0.901877	NS
PFFNormoxia_vs_MonomerNormoxia	Denr_ENSMUSG00000023106.15	Denr	0.104583	0.901181	NS
PFFNormoxia_vs_MonomerNormoxia	Ythdf1_ENSMUSG00000038848.14	Ythdf1	-0.101556	0.900899	NS
PFFNormoxia_vs_MonomerNormoxia	Plod1_ENSMUSG00000019055.15	Plod1	-0.153327	0.900486	NS
PFFNormoxia_vs_MonomerNormoxia	Elp4_ENSMUSG00000027167.11	Elp4	0.117932	0.899781	NS
PFFNormoxia_vs_MonomerNormoxia	Tmem52_ENSMUSG00000023153.9	Tmem52	0.492683	0.899781	NS
PFFNormoxia_vs_MonomerNormoxia	2310039H08Rik_ENSMUSG00000062619.6	2310039H08Rik	0.280601	0.899631	NS
PFFNormoxia_vs_MonomerNormoxia	Mier3_ENSMUSG00000032727.14	Mier3	-0.130286	0.898971	NS
PFFNormoxia_vs_MonomerNormoxia	Rif1_ENSMUSG00000036202.16	Rif1	-0.134906	0.898522	NS
PFFNormoxia_vs_MonomerNormoxia	Pcca_ENSMUSG00000041650.15	Pcca	0.112944	0.898522	NS
PFFNormoxia_vs_MonomerNormoxia	Vopp1_ENSMUSG00000037788.14	Vopp1	-0.121193	0.89849	NS
PFFNormoxia_vs_MonomerNormoxia	Pcdh18_ENSMUSG00000037892.13	Pcdh18	-0.196314	0.89849	NS
PFFNormoxia_vs_MonomerNormoxia	Parp4_ENSMUSG00000054509.7	Parp4	0.133208	0.897164	NS
PFFNormoxia_vs_MonomerNormoxia	Mpst_ENSMUSG00000071711.12	Mpst	0.12781	0.897164	NS
PFFNormoxia_vs_MonomerNormoxia	Ddx3y_ENSMUSG00000069045.11	Ddx3y	0.121313	0.897164	NS
PFFNormoxia_vs_MonomerNormoxia	Iffo1_ENSMUSG00000038271.17	Iffo1	0.128801	0.897164	NS
PFFNormoxia_vs_MonomerNormoxia	Fcf1_ENSMUSG00000021243.14	Fcf1	0.149863	0.897164	NS
PFFNormoxia_vs_MonomerNormoxia	Hnrnpul2_ENSMUSG00000071659.4	Hnrnpul2	-0.0861709	0.896403	NS
PFFNormoxia_vs_MonomerNormoxia	Zfp804a_ENSMUSG00000070866.4	Zfp804a	-0.397821	0.896403	NS
PFFNormoxia_vs_MonomerNormoxia	Ccdc103_ENSMUSG00000020930.9	Ccdc103	0.308267	0.896403	NS
PFFNormoxia_vs_MonomerNormoxia	Patl1_ENSMUSG00000046139.8	Patl1	-0.108529	0.896403	NS
PFFNormoxia_vs_MonomerNormoxia	Fos_ENSMUSG00000021250.13	Fos	-0.569609	0.896403	NS
PFFNormoxia_vs_MonomerNormoxia	Slain2_ENSMUSG00000036087.18	Slain2	-0.122995	0.896403	NS
PFFNormoxia_vs_MonomerNormoxia	Pyroxd2_ENSMUSG00000060224.4	Pyroxd2	0.302439	0.896324	NS
PFFNormoxia_vs_MonomerNormoxia	Klf6_ENSMUSG00000000078.7	Klf6	-0.117042	0.896324	NS
PFFNormoxia_vs_MonomerNormoxia	Golga3_ENSMUSG00000029502.14	Golga3	-0.0986734	0.895337	NS
PFFNormoxia_vs_MonomerNormoxia	Nusap1_ENSMUSG00000027306.15	Nusap1	-0.224337	0.894923	NS
PFFNormoxia_vs_MonomerNormoxia	Etfrf1_ENSMUSG00000040370.13	Etfrf1	0.111691	0.89438	NS
PFFNormoxia_vs_MonomerNormoxia	Sel1l_ENSMUSG00000020964.14	Sel1l	-0.0992904	0.894377	NS
PFFNormoxia_vs_MonomerNormoxia	Pcdhga4_ENSMUSG00000103677.1	Pcdhga4	-0.276604	0.893655	NS
PFFNormoxia_vs_MonomerNormoxia	Bpnt1_ENSMUSG00000026617.16	Bpnt1	-0.0935272	0.893599	NS
PFFNormoxia_vs_MonomerNormoxia	Srp14_ENSMUSG00000009549.14	Srp14	0.100051	0.893463	NS
PFFNormoxia_vs_MonomerNormoxia	Pygo2_ENSMUSG00000047824.13	Pygo2	-0.120828	0.892299	NS
PFFNormoxia_vs_MonomerNormoxia	Wdr11_ENSMUSG00000042055.13	Wdr11	0.0894648	0.891957	NS
PFFNormoxia_vs_MonomerNormoxia	Kctd7_ENSMUSG00000034110.8	Kctd7	-0.116322	0.891749	NS
PFFNormoxia_vs_MonomerNormoxia	Tle6_ENSMUSG00000034758.12	Tle6	0.266829	0.89071	NS
PFFNormoxia_vs_MonomerNormoxia	Irf1_ENSMUSG00000018899.16	Irf1	0.238328	0.89071	NS
PFFNormoxia_vs_MonomerNormoxia	BC005537_ENSMUSG00000019132.11	BC005537	-0.0929595	0.89071	NS
PFFNormoxia_vs_MonomerNormoxia	Pfn4_ENSMUSG00000020639.14	Pfn4	0.175401	0.889465	NS
PFFNormoxia_vs_MonomerNormoxia	Slc25a23_ENSMUSG00000046329.14	Slc25a23	-0.0943705	0.888826	NS
PFFNormoxia_vs_MonomerNormoxia	Rmnd5a_ENSMUSG00000002222.14	Rmnd5a	-0.0976002	0.888826	NS
PFFNormoxia_vs_MonomerNormoxia	mt-Nd4_ENSMUSG00000064363.1	mt-Nd4	0.13727	0.888826	NS
PFFNormoxia_vs_MonomerNormoxia	Zfp111_ENSMUSG00000087598.9	Zfp111	-0.151733	0.888606	NS
PFFNormoxia_vs_MonomerNormoxia	Zfp839_ENSMUSG00000021271.5	Zfp839	0.135634	0.888291	NS
PFFNormoxia_vs_MonomerNormoxia	Tmem107_ENSMUSG00000020895.14	Tmem107	-0.201632	0.888084	NS
PFFNormoxia_vs_MonomerNormoxia	Plek_ENSMUSG00000020120.15	Plek	0.242827	0.888021	NS
PFFNormoxia_vs_MonomerNormoxia	Akna_ENSMUSG00000039158.11	Akna	0.209868	0.887278	NS
PFFNormoxia_vs_MonomerNormoxia	Fam120c_ENSMUSG00000025262.8	Fam120c	-0.11576	0.887103	NS
PFFNormoxia_vs_MonomerNormoxia	Dlg4_ENSMUSG00000020886.17	Dlg4	-0.139028	0.886971	NS
PFFNormoxia_vs_MonomerNormoxia	Lrrtm4_ENSMUSG00000052581.13	Lrrtm4	-0.197596	0.886818	NS
PFFNormoxia_vs_MonomerNormoxia	Ncoa7_ENSMUSG00000039697.16	Ncoa7	-0.13401	0.886754	NS
PFFNormoxia_vs_MonomerNormoxia	Zbtb7a_ENSMUSG00000035011.15	Zbtb7a	-0.126376	0.88566	NS
PFFNormoxia_vs_MonomerNormoxia	Ccdc92b_ENSMUSG00000069814.6	Ccdc92b	-0.14373	0.885545	NS
PFFNormoxia_vs_MonomerNormoxia	Rps3a1_ENSMUSG00000028081.6	Rps3a1	0.0969483	0.885125	NS
PFFNormoxia_vs_MonomerNormoxia	Anp32e_ENSMUSG00000015749.12	Anp32e	0.0921561	0.884664	NS
PFFNormoxia_vs_MonomerNormoxia	Nt5e_ENSMUSG00000032420.8	Nt5e	0.217613	0.883686	NS
PFFNormoxia_vs_MonomerNormoxia	Gm29797_ENSMUSG00000108976.1	Gm29797	-0.53508	0.883686	NS
PFFNormoxia_vs_MonomerNormoxia	Dap3_ENSMUSG00000068921.14	Dap3	0.0920697	0.883577	NS
PFFNormoxia_vs_MonomerNormoxia	Heatr5a_ENSMUSG00000035181.6	Heatr5a	-0.119632	0.883577	NS
PFFNormoxia_vs_MonomerNormoxia	Atg2b_ENSMUSG00000041341.10	Atg2b	-0.100083	0.883577	NS
PFFNormoxia_vs_MonomerNormoxia	Anapc13_ENSMUSG00000035048.13	Anapc13	0.139648	0.88273	NS
PFFNormoxia_vs_MonomerNormoxia	Nptx1_ENSMUSG00000025582.4	Nptx1	-0.424109	0.88273	NS
PFFNormoxia_vs_MonomerNormoxia	Zfp658_ENSMUSG00000056592.14	Zfp658	-0.155459	0.881082	NS
PFFNormoxia_vs_MonomerNormoxia	Tle3_ENSMUSG00000032280.16	Tle3	-0.119165	0.881082	NS
PFFNormoxia_vs_MonomerNormoxia	Dedd_ENSMUSG00000013973.12	Dedd	-0.154174	0.881082	NS
PFFNormoxia_vs_MonomerNormoxia	Ndufa9_ENSMUSG00000000399.10	Ndufa9	0.100353	0.881082	NS
PFFNormoxia_vs_MonomerNormoxia	Acaa2_ENSMUSG00000036880.10	Acaa2	0.141184	0.88034	NS
PFFNormoxia_vs_MonomerNormoxia	Ubl5_ENSMUSG00000084786.9	Ubl5	0.100289	0.879344	NS
PFFNormoxia_vs_MonomerNormoxia	Zfp235_ENSMUSG00000047603.9	Zfp235	-0.145768	0.8793	NS
PFFNormoxia_vs_MonomerNormoxia	Rimkla_ENSMUSG00000048899.8	Rimkla	-0.169675	0.879124	NS
PFFNormoxia_vs_MonomerNormoxia	Aga_ENSMUSG00000031521.5	Aga	0.143263	0.879124	NS
PFFNormoxia_vs_MonomerNormoxia	Fam168b_ENSMUSG00000037503.12	Fam168b	-0.0912395	0.879005	NS
PFFNormoxia_vs_MonomerNormoxia	Hdac10_ENSMUSG00000062906.12	Hdac10	0.133865	0.879005	NS
PFFNormoxia_vs_MonomerNormoxia	Dpysl3_ENSMUSG00000024501.20	Dpysl3	-0.103757	0.878557	NS
PFFNormoxia_vs_MonomerNormoxia	Tent4b_ENSMUSG00000036779.12	Tent4b	-0.102238	0.878168	NS
PFFNormoxia_vs_MonomerNormoxia	Usp54_ENSMUSG00000034235.17	Usp54	-0.141417	0.877976	NS
PFFNormoxia_vs_MonomerNormoxia	Atp5k_ENSMUSG00000050856.16	Atp5k	0.145021	0.877976	NS
PFFNormoxia_vs_MonomerNormoxia	Blvra_ENSMUSG00000001999.15	Blvra	0.136297	0.877976	NS
PFFNormoxia_vs_MonomerNormoxia	Arnt_ENSMUSG00000015522.18	Arnt	0.101748	0.877535	NS
PFFNormoxia_vs_MonomerNormoxia	Nkx2-2_ENSMUSG00000027434.11	Nkx2-2	0.147515	0.877535	NS
PFFNormoxia_vs_MonomerNormoxia	Tmem121_ENSMUSG00000049036.7	Tmem121	-0.136693	0.877535	NS
[truncated: 11,253 more rows]

## Sheet: Fig. 3B
comparison	unique_common_name	common_name	log2FoldChange	neg_log10_padj	sig_status2
PFFHypoxia_vs_MonomerHypoxia	Vapa_ENSMUSG00000024091.9	Vapa	0.256799	1.45619	SigUp
PFFHypoxia_vs_MonomerHypoxia	Bri3_ENSMUSG00000047843.16	Bri3	0.459301	1.36829	SigUp
PFFHypoxia_vs_MonomerHypoxia	Tmem160_ENSMUSG00000019158.9	Tmem160	0.568226	1.36829	SigUp
PFFHypoxia_vs_MonomerHypoxia	Hnrnpab_ENSMUSG00000020358.17	Hnrnpab	0.283222	0.938517	NS
PFFHypoxia_vs_MonomerHypoxia	Rab5if_ENSMUSG00000027637.3	Rab5if	0.267046	0.916327	NS
PFFHypoxia_vs_MonomerHypoxia	Ube2j2_ENSMUSG00000023286.16	Ube2j2	0.205238	0.808039	NS
PFFHypoxia_vs_MonomerHypoxia	Xlr4a_ENSMUSG00000079845.8	Xlr4a	-2.33999	0.785789	NS
PFFHypoxia_vs_MonomerHypoxia	Cmas_ENSMUSG00000030282.14	Cmas	0.211286	0.56802	NS
PFFHypoxia_vs_MonomerHypoxia	Dcun1d5_ENSMUSG00000032002.10	Dcun1d5	0.237412	0.56802	NS
PFFHypoxia_vs_MonomerHypoxia	Inafm1_ENSMUSG00000091811.2	Inafm1	0.248703	0.56802	NS
PFFHypoxia_vs_MonomerHypoxia	Marcks_ENSMUSG00000069662.5	Marcks	0.184974	0.535666	NS
PFFHypoxia_vs_MonomerHypoxia	Uba52_ENSMUSG00000090137.8	Uba52	0.406987	0.535666	NS
PFFHypoxia_vs_MonomerHypoxia	Bag1_ENSMUSG00000028416.12	Bag1	0.265159	0.535666	NS
PFFHypoxia_vs_MonomerHypoxia	Eps8l1_ENSMUSG00000006154.13	Eps8l1	-0.594668	0.535666	NS
PFFHypoxia_vs_MonomerHypoxia	Tdrd6_ENSMUSG00000040140.15	Tdrd6	-0.359659	0.459914	NS
PFFHypoxia_vs_MonomerHypoxia	Gnas_ENSMUSG00000027523.20	Gnas	0.305784	0.387943	NS
PFFHypoxia_vs_MonomerHypoxia	Atg3_ENSMUSG00000022663.3	Atg3	0.188097	0.387943	NS
PFFHypoxia_vs_MonomerHypoxia	Pnrc1_ENSMUSG00000040128.9	Pnrc1	0.209162	0.377563	NS
PFFHypoxia_vs_MonomerHypoxia	Bloc1s4_ENSMUSG00000060708.4	Bloc1s4	0.262195	0.345508	NS
PFFHypoxia_vs_MonomerHypoxia	Fbln5_ENSMUSG00000021186.9	Fbln5	-0.465642	0.24742	NS
PFFHypoxia_vs_MonomerHypoxia	Atn1_ENSMUSG00000004263.15	Atn1	0.272032	0.225804	NS
PFFHypoxia_vs_MonomerHypoxia	Frat2_ENSMUSG00000047604.3	Frat2	0.333645	0.175264	NS
PFFHypoxia_vs_MonomerHypoxia	Naa30_ENSMUSG00000036282.15	Naa30	0.153853	0.175264	NS
PFFHypoxia_vs_MonomerHypoxia	Akirin2_ENSMUSG00000028291.7	Akirin2	0.177695	0.175264	NS
PFFHypoxia_vs_MonomerHypoxia	BC005537_ENSMUSG00000019132.11	BC005537	0.140676	0.175264	NS
PFFHypoxia_vs_MonomerHypoxia	Ndor1_ENSMUSG00000006471.18	Ndor1	-0.231836	0.158886	NS
PFFHypoxia_vs_MonomerHypoxia	Paip1_ENSMUSG00000025451.15	Paip1	0.144232	0.158886	NS
PFFHypoxia_vs_MonomerHypoxia	Pou3f1_ENSMUSG00000090125.3	Pou3f1	0.262435	0.0234257	NS
PFFHypoxia_vs_MonomerHypoxia	Metrnl_ENSMUSG00000039208.15	Metrnl	0.267189	0.0234257	NS
PFFHypoxia_vs_MonomerHypoxia	Ism1_ENSMUSG00000074766.10	Ism1	0.32322	0.0234257	NS
PFFHypoxia_vs_MonomerHypoxia	Pdgfrb_ENSMUSG00000024620.11	Pdgfrb	-0.234068	0.0234257	NS
PFFHypoxia_vs_MonomerHypoxia	Tbc1d5_ENSMUSG00000023923.10	Tbc1d5	-0.153885	0.0234257	NS
PFFHypoxia_vs_MonomerHypoxia	Cdk5rap1_ENSMUSG00000027487.11	Cdk5rap1	-0.253682	0.0234257	NS
PFFHypoxia_vs_MonomerHypoxia	Asf1a_ENSMUSG00000019857.7	Asf1a	0.223043	0.0234257	NS
PFFHypoxia_vs_MonomerHypoxia	Hmgcs2_ENSMUSG00000027875.12	Hmgcs2	-0.613991	0.0186274	NS
PFFHypoxia_vs_MonomerHypoxia	Pdcd2l_ENSMUSG00000002635.11	Pdcd2l	-0.18242	0.015636	NS
PFFHypoxia_vs_MonomerHypoxia	Gpr22_ENSMUSG00000044067.7	Gpr22	0.251602	0.015636	NS
PFFHypoxia_vs_MonomerHypoxia	Rab5a_ENSMUSG00000017831.8	Rab5a	0.143731	0.00519195	NS
PFFHypoxia_vs_MonomerHypoxia	Klhdc2_ENSMUSG00000020978.10	Klhdc2	0.129764	0.000301392	NS
PFFHypoxia_vs_MonomerHypoxia	Ttll11_ENSMUSG00000026885.13	Ttll11	0.211559	0.000301392	NS
PFFHypoxia_vs_MonomerHypoxia	Bicra_ENSMUSG00000070808.4	Bicra	-0.169247	0.000301392	NS
PFFHypoxia_vs_MonomerHypoxia	Map1lc3a_ENSMUSG00000027602.9	Map1lc3a	0.161933	0.000301392	NS
PFFHypoxia_vs_MonomerHypoxia	Plekha3_ENSMUSG00000002733.8	Plekha3	0.15049	0.000301392	NS
PFFHypoxia_vs_MonomerHypoxia	Zfp41_ENSMUSG00000047003.15	Zfp41	-0.204149	0.000301392	NS
PFFHypoxia_vs_MonomerHypoxia	Mthfd2l_ENSMUSG00000029376.8	Mthfd2l	0.168178	0.000301392	NS
PFFHypoxia_vs_MonomerHypoxia	Ldlrad3_ENSMUSG00000048058.17	Ldlrad3	-0.21911	0.000301392	NS
PFFHypoxia_vs_MonomerHypoxia	Fgd3_ENSMUSG00000037946.11	Fgd3	-0.219232	0.000301392	NS
PFFHypoxia_vs_MonomerHypoxia	Il4ra_ENSMUSG00000030748.9	Il4ra	-0.240967	0.000301392	NS
PFFHypoxia_vs_MonomerHypoxia	Eln_ENSMUSG00000029675.12	Eln	-0.672329	0.000301392	NS
PFFHypoxia_vs_MonomerHypoxia	Fbxw4_ENSMUSG00000040913.11	Fbxw4	0.198954	0.000301392	NS
PFFHypoxia_vs_MonomerHypoxia	Glrx5_ENSMUSG00000021102.4	Glrx5	0.296123	0.000301392	NS
PFFHypoxia_vs_MonomerHypoxia	Taf10_ENSMUSG00000043866.11	Taf10	0.255025	0.000301392	NS
PFFHypoxia_vs_MonomerHypoxia	Ndst4_ENSMUSG00000027971.16	Ndst4	0.43349	0.000301392	NS
PFFHypoxia_vs_MonomerHypoxia	Tle5_ENSMUSG00000054452.10	Tle5	0.143251	0.000301392	NS
PFFHypoxia_vs_MonomerHypoxia	Lactb_ENSMUSG00000032370.8	Lactb	0.189392	0.000301392	NS
PFFHypoxia_vs_MonomerHypoxia	Trmt5_ENSMUSG00000034442.11	Trmt5	0.195936	0.000301392	NS
PFFHypoxia_vs_MonomerHypoxia	Tprgl_ENSMUSG00000029030.14	Tprgl	0.123778	0.000301392	NS
PFFHypoxia_vs_MonomerHypoxia	Bicc1_ENSMUSG00000014329.14	Bicc1	-0.291031	0.000301392	NS
PFFHypoxia_vs_MonomerHypoxia	4931406P16Rik_ENSMUSG00000066571.13	4931406P16Rik	-0.151568	0.000301392	NS
PFFHypoxia_vs_MonomerHypoxia	Psip1_ENSMUSG00000028484.16	Psip1	0.149343	0.000301392	NS
PFFHypoxia_vs_MonomerHypoxia	H1f10_ENSMUSG00000044927.6	H1f10	0.391741	0.000301392	NS
PFFHypoxia_vs_MonomerHypoxia	Swap70_ENSMUSG00000031015.8	Swap70	-0.257859	0.000301392	NS
PFFHypoxia_vs_MonomerHypoxia	Rras2_ENSMUSG00000055723.6	Rras2	0.244743	0.000301392	NS
PFFHypoxia_vs_MonomerHypoxia	Cwc22_ENSMUSG00000027014.14	Cwc22	-0.173876	0.000301392	NS
PFFHypoxia_vs_MonomerHypoxia	Ppp2ca_ENSMUSG00000020349.4	Ppp2ca	0.113426	0.000301392	NS
PFFHypoxia_vs_MonomerHypoxia	Cdh5_ENSMUSG00000031871.9	Cdh5	-0.421633	0.000301392	NS
PFFHypoxia_vs_MonomerHypoxia	Clcn2_ENSMUSG00000022843.17	Clcn2	-0.145866	0.000301392	NS
PFFHypoxia_vs_MonomerHypoxia	Mrps30_ENSMUSG00000021731.10	Mrps30	0.197864	0.000301392	NS
PFFHypoxia_vs_MonomerHypoxia	Ybx1_ENSMUSG00000028639.14	Ybx1	0.178755	0.000301392	NS
PFFHypoxia_vs_MonomerHypoxia	Matn4_ENSMUSG00000016995.17	Matn4	-0.19473	0.000301392	NS
PFFHypoxia_vs_MonomerHypoxia	Tmem125_ENSMUSG00000050854.9	Tmem125	-0.232182	0.000301392	NS
PFFHypoxia_vs_MonomerHypoxia	Ogfrl1_ENSMUSG00000026158.11	Ogfrl1	0.167761	0.000301392	NS
PFFHypoxia_vs_MonomerHypoxia	Haus3_ENSMUSG00000079555.2	Haus3	0.206025	0.000301392	NS
PFFHypoxia_vs_MonomerHypoxia	Dgki_ENSMUSG00000038665.15	Dgki	-0.174885	0.000301392	NS
PFFHypoxia_vs_MonomerHypoxia	Rnf11_ENSMUSG00000028557.10	Rnf11	0.127448	0.000301392	NS
PFFHypoxia_vs_MonomerHypoxia	Fgfbp3_ENSMUSG00000047632.11	Fgfbp3	0.281242	0.000301392	NS
PFFHypoxia_vs_MonomerHypoxia	Mast3_ENSMUSG00000031833.10	Mast3	-0.187411	0.000301392	NS
PFFHypoxia_vs_MonomerHypoxia	Elovl7_ENSMUSG00000021696.9	Elovl7	-0.188662	0.000301392	NS
PFFHypoxia_vs_MonomerHypoxia	Fam122b_ENSMUSG00000036022.15	Fam122b	-0.197522	0.000301392	NS
PFFHypoxia_vs_MonomerHypoxia	Rapgef4_ENSMUSG00000049044.16	Rapgef4	-0.227289	0.000301392	NS
PFFHypoxia_vs_MonomerHypoxia	Itga9_ENSMUSG00000039115.13	Itga9	-0.207581	0.000301392	NS
PFFHypoxia_vs_MonomerHypoxia	Rbm12_ENSMUSG00000089824.10	Rbm12	0.193152	0.000301392	NS
PFFHypoxia_vs_MonomerHypoxia	Pik3r1_ENSMUSG00000041417.15	Pik3r1	-0.128512	0.000301392	NS
PFFHypoxia_vs_MonomerHypoxia	Heg1_ENSMUSG00000075254.12	Heg1	-0.202173	0.000301392	NS
PFFHypoxia_vs_MonomerHypoxia	Vamp5_ENSMUSG00000073002.9	Vamp5	-0.26653	0.000301392	NS
PFFHypoxia_vs_MonomerHypoxia	Rxfp3_ENSMUSG00000060735.4	Rxfp3	-0.30931	0.000301392	NS
PFFHypoxia_vs_MonomerHypoxia	Mapkapk5_ENSMUSG00000029454.15	Mapkapk5	0.302897	0.000301392	NS
PFFHypoxia_vs_MonomerHypoxia	Sema5a_ENSMUSG00000022231.10	Sema5a	-0.152285	0.000301392	NS
PFFHypoxia_vs_MonomerHypoxia	Dnttip1_ENSMUSG00000017299.13	Dnttip1	0.16383	0.000301392	NS
PFFHypoxia_vs_MonomerHypoxia	mt-Co3_ENSMUSG00000064358.1	mt-Co3	0.127863	0.000301392	NS
PFFHypoxia_vs_MonomerHypoxia	Serpind1_ENSMUSG00000022766.14	Serpind1	-0.326393	0.000301392	NS
PFFHypoxia_vs_MonomerHypoxia	Limch1_ENSMUSG00000037736.20	Limch1	-0.128952	0.000301392	NS
PFFHypoxia_vs_MonomerHypoxia	Piga_ENSMUSG00000031381.16	Piga	-0.207173	0.000301392	NS
PFFHypoxia_vs_MonomerHypoxia	Siah1a_ENSMUSG00000036840.5	Siah1a	0.159289	0.000301392	NS
PFFHypoxia_vs_MonomerHypoxia	Sema3g_ENSMUSG00000021904.6	Sema3g	-0.455798	0.000301392	NS
PFFHypoxia_vs_MonomerHypoxia	Dis3l2_ENSMUSG00000053333.15	Dis3l2	-0.143959	0.000301392	NS
PFFHypoxia_vs_MonomerHypoxia	Ablim2_ENSMUSG00000029095.17	Ablim2	-0.131112	0.000301392	NS
PFFHypoxia_vs_MonomerHypoxia	3110082J24Rik_ENSMUSG00000086815.4	3110082J24Rik	0.452521	0.000301392	NS
PFFHypoxia_vs_MonomerHypoxia	Sumo1_ENSMUSG00000026021.15	Sumo1	0.123837	0.000301392	NS
PFFHypoxia_vs_MonomerHypoxia	Lpcat1_ENSMUSG00000021608.15	Lpcat1	0.11255	0.000301392	NS
PFFHypoxia_vs_MonomerHypoxia	Set_ENSMUSG00000054766.13	Set	0.102383	0.000301392	NS
PFFHypoxia_vs_MonomerHypoxia	Orc4_ENSMUSG00000026761.12	Orc4	0.166279	0.000301392	NS
PFFHypoxia_vs_MonomerHypoxia	Agtr2_ENSMUSG00000068122.10	Agtr2	0.30411	0.000301392	NS
PFFHypoxia_vs_MonomerHypoxia	Abl1_ENSMUSG00000026842.16	Abl1	-0.147541	0.000301392	NS
PFFHypoxia_vs_MonomerHypoxia	Ppt2_ENSMUSG00000015474.16	Ppt2	0.175964	0.000301392	NS
PFFHypoxia_vs_MonomerHypoxia	Cldn34c1_ENSMUSG00000079450.11	Cldn34c1	-0.203186	0.000301392	NS
PFFHypoxia_vs_MonomerHypoxia	Btg1_ENSMUSG00000036478.8	Btg1	0.18016	0.000301392	NS
PFFHypoxia_vs_MonomerHypoxia	Pdgfra_ENSMUSG00000029231.15	Pdgfra	-0.136931	0.000301392	NS
PFFHypoxia_vs_MonomerHypoxia	Fbxo32_ENSMUSG00000022358.7	Fbxo32	-0.177283	0.000301392	NS
PFFHypoxia_vs_MonomerHypoxia	Bhlhe22_ENSMUSG00000025128.7	Bhlhe22	0.298139	0.000301392	NS
PFFHypoxia_vs_MonomerHypoxia	Rap1b_ENSMUSG00000052681.8	Rap1b	0.139738	0.000301392	NS
PFFHypoxia_vs_MonomerHypoxia	Tex52_ENSMUSG00000079304.5	Tex52	-0.253177	0.000301392	NS
PFFHypoxia_vs_MonomerHypoxia	Tnr_ENSMUSG00000015829.13	Tnr	-0.129389	0.000301392	NS
PFFHypoxia_vs_MonomerHypoxia	Sorbs1_ENSMUSG00000025006.18	Sorbs1	-0.188894	0.000301392	NS
PFFHypoxia_vs_MonomerHypoxia	Mkrn2_ENSMUSG00000000439.9	Mkrn2	-0.115898	0.000301392	NS
PFFHypoxia_vs_MonomerHypoxia	Gm9833_ENSMUSG00000049230.8	Gm9833	-0.225687	0.000301392	NS
PFFHypoxia_vs_MonomerHypoxia	Timm8b_ENSMUSG00000039016.5	Timm8b	0.138987	0.000301392	NS
PFFHypoxia_vs_MonomerHypoxia	Srsf2_ENSMUSG00000034120.18	Srsf2	0.117821	0.000301392	NS
PFFHypoxia_vs_MonomerHypoxia	Scd3_ENSMUSG00000025202.8	Scd3	-0.185427	0.000301392	NS
PFFHypoxia_vs_MonomerHypoxia	Ptprk_ENSMUSG00000019889.10	Ptprk	-0.121426	0.000301392	NS
PFFHypoxia_vs_MonomerHypoxia	Trpv4_ENSMUSG00000014158.12	Trpv4	-0.424163	0.000301392	NS
PFFHypoxia_vs_MonomerHypoxia	Sf3a3_ENSMUSG00000028902.4	Sf3a3	-0.113691	0.000301392	NS
PFFHypoxia_vs_MonomerHypoxia	Cd302_ENSMUSG00000060703.12	Cd302	0.166889	0.000301392	NS
PFFHypoxia_vs_MonomerHypoxia	Enpp1_ENSMUSG00000037370.13	Enpp1	-0.217984	0.000301392	NS
PFFHypoxia_vs_MonomerHypoxia	Iqcg_ENSMUSG00000035578.16	Iqcg	-0.264127	0.000301392	NS
PFFHypoxia_vs_MonomerHypoxia	1190005I06Rik_ENSMUSG00000043687.15	1190005I06Rik	0.502769	0.000301392	NS
PFFHypoxia_vs_MonomerHypoxia	Tmem255b_ENSMUSG00000038457.17	Tmem255b	-0.36385	0.000301392	NS
PFFHypoxia_vs_MonomerHypoxia	Txnl4a_ENSMUSG00000057130.12	Txnl4a	0.127397	0.000301392	NS
PFFHypoxia_vs_MonomerHypoxia	Churc1_ENSMUSG00000090258.7	Churc1	0.173546	0.000301392	NS
PFFHypoxia_vs_MonomerHypoxia	Ppfibp2_ENSMUSG00000036528.16	Ppfibp2	-0.161296	0.000301392	NS
PFFHypoxia_vs_MonomerHypoxia	Trappc4_ENSMUSG00000032112.10	Trappc4	0.111742	0.000301392	NS
PFFHypoxia_vs_MonomerHypoxia	mt-Atp6_ENSMUSG00000064357.1	mt-Atp6	0.135143	0.000301392	NS
PFFHypoxia_vs_MonomerHypoxia	Gfra4_ENSMUSG00000027316.15	Gfra4	0.156969	0.000301392	NS
PFFHypoxia_vs_MonomerHypoxia	Fbxo7_ENSMUSG00000001786.14	Fbxo7	-0.124703	0.000301392	NS
PFFHypoxia_vs_MonomerHypoxia	Rpl22l1_ENSMUSG00000039221.10	Rpl22l1	0.143496	0.000301392	NS
PFFHypoxia_vs_MonomerHypoxia	Srpk3_ENSMUSG00000002007.5	Srpk3	-0.203913	0.000301392	NS
PFFHypoxia_vs_MonomerHypoxia	Hspe1_ENSMUSG00000073676.4	Hspe1	0.127177	0.000301392	NS
PFFHypoxia_vs_MonomerHypoxia	Sap30l_ENSMUSG00000020519.5	Sap30l	0.153396	0.000301392	NS
PFFHypoxia_vs_MonomerHypoxia	St18_ENSMUSG00000033740.17	St18	-0.173232	0.000301392	NS
PFFHypoxia_vs_MonomerHypoxia	Slc25a33_ENSMUSG00000028982.9	Slc25a33	0.153627	0.000301392	NS
PFFHypoxia_vs_MonomerHypoxia	B3galt5_ENSMUSG00000074892.9	B3galt5	-0.147949	0.000301392	NS
PFFHypoxia_vs_MonomerHypoxia	Apod_ENSMUSG00000022548.14	Apod	-0.209043	0.000301392	NS
PFFHypoxia_vs_MonomerHypoxia	Ptpn14_ENSMUSG00000026604.17	Ptpn14	-0.291195	0.000301392	NS
PFFHypoxia_vs_MonomerHypoxia	Mapk1_ENSMUSG00000063358.17	Mapk1	0.136658	0.000301392	NS
PFFHypoxia_vs_MonomerHypoxia	Zcwpw1_ENSMUSG00000037108.13	Zcwpw1	-0.177033	0.000301392	NS
PFFHypoxia_vs_MonomerHypoxia	Rtkn2_ENSMUSG00000037846.18	Rtkn2	-0.261387	0.000301392	NS
PFFHypoxia_vs_MonomerHypoxia	Dock10_ENSMUSG00000038608.15	Dock10	-0.12983	0.000301392	NS
PFFHypoxia_vs_MonomerHypoxia	Thap3_ENSMUSG00000039759.10	Thap3	-0.140483	0.000301392	NS
PFFHypoxia_vs_MonomerHypoxia	Itih5_ENSMUSG00000025780.7	Itih5	-0.229039	0.000301392	NS
PFFHypoxia_vs_MonomerHypoxia	Erg_ENSMUSG00000040732.20	Erg	-0.32266	0.000301392	NS
PFFHypoxia_vs_MonomerHypoxia	Zfand5_ENSMUSG00000024750.11	Zfand5	0.117877	0.000301392	NS
PFFHypoxia_vs_MonomerHypoxia	Gm49027_ENSMUSG00000114278.2	Gm49027	0.315682	0.000301392	NS
PFFHypoxia_vs_MonomerHypoxia	Fryl_ENSMUSG00000070733.13	Fryl	-0.120322	0.000301392	NS
PFFHypoxia_vs_MonomerHypoxia	Scand1_ENSMUSG00000046229.10	Scand1	0.228183	0.000301392	NS
PFFHypoxia_vs_MonomerHypoxia	G6pdx_ENSMUSG00000031400.10	G6pdx	-0.116055	0.000301392	NS
PFFHypoxia_vs_MonomerHypoxia	Mob4_ENSMUSG00000025979.13	Mob4	0.117611	0.000301392	NS
PFFHypoxia_vs_MonomerHypoxia	Arf6_ENSMUSG00000044147.8	Arf6	0.196377	0.000301392	NS
PFFHypoxia_vs_MonomerHypoxia	Smtnl2_ENSMUSG00000045667.14	Smtnl2	-0.337397	0.000301392	NS
PFFHypoxia_vs_MonomerHypoxia	Stim2_ENSMUSG00000039156.19	Stim2	0.139818	0.000301392	NS
PFFHypoxia_vs_MonomerHypoxia	Pura_ENSMUSG00000043991.5	Pura	0.11533	0.000301392	NS
PFFHypoxia_vs_MonomerHypoxia	Crtc2_ENSMUSG00000027936.18	Crtc2	-0.116293	0.000301392	NS
PFFHypoxia_vs_MonomerHypoxia	Pcbd2_ENSMUSG00000021496.12	Pcbd2	0.176335	0.000301392	NS
PFFHypoxia_vs_MonomerHypoxia	Ttc19_ENSMUSG00000042298.18	Ttc19	0.12606	0.000301392	NS
PFFHypoxia_vs_MonomerHypoxia	Nf2_ENSMUSG00000009073.16	Nf2	-0.110904	0.000301392	NS
PFFHypoxia_vs_MonomerHypoxia	Nkd1_ENSMUSG00000031661.12	Nkd1	-0.222238	0.000301392	NS
PFFHypoxia_vs_MonomerHypoxia	Pcdhga2_ENSMUSG00000103332.1	Pcdhga2	0.303487	0.000301392	NS
PFFHypoxia_vs_MonomerHypoxia	Trappc13_ENSMUSG00000021711.17	Trappc13	0.11886	0.000301392	NS
PFFHypoxia_vs_MonomerHypoxia	mt-Co1_ENSMUSG00000064351.1	mt-Co1	0.11091	0.000301392	NS
PFFHypoxia_vs_MonomerHypoxia	Lama2_ENSMUSG00000019899.17	Lama2	-0.207055	0.000301392	NS
PFFHypoxia_vs_MonomerHypoxia	Nckap5l_ENSMUSG00000023009.14	Nckap5l	-0.153991	0.000301392	NS
PFFHypoxia_vs_MonomerHypoxia	Pacs2_ENSMUSG00000021143.10	Pacs2	-0.157237	0.000301392	NS
PFFHypoxia_vs_MonomerHypoxia	Slc48a1_ENSMUSG00000081534.3	Slc48a1	-0.132779	0.000301392	NS
PFFHypoxia_vs_MonomerHypoxia	Gjb1_ENSMUSG00000047797.14	Gjb1	-0.189675	0.000301392	NS
PFFHypoxia_vs_MonomerHypoxia	Ppia_ENSMUSG00000071866.12	Ppia	0.105277	0.000301392	NS
PFFHypoxia_vs_MonomerHypoxia	Akirin1_ENSMUSG00000023075.9	Akirin1	0.0886384	0.000301392	NS
PFFHypoxia_vs_MonomerHypoxia	Rtel1_ENSMUSG00000038685.18	Rtel1	-0.134087	0.000301392	NS
PFFHypoxia_vs_MonomerHypoxia	Sox6_ENSMUSG00000051910.13	Sox6	-0.143613	0.000301392	NS
PFFHypoxia_vs_MonomerHypoxia	Tbl2_ENSMUSG00000005374.13	Tbl2	-0.121524	0.000301392	NS
PFFHypoxia_vs_MonomerHypoxia	Podxl_ENSMUSG00000025608.9	Podxl	-0.295422	0.000301392	NS
PFFHypoxia_vs_MonomerHypoxia	Ing2_ENSMUSG00000063049.4	Ing2	0.168352	0.000301392	NS
PFFHypoxia_vs_MonomerHypoxia	Il17d_ENSMUSG00000050222.11	Il17d	0.181527	0.000301392	NS
PFFHypoxia_vs_MonomerHypoxia	Lrrc73_ENSMUSG00000071073.5	Lrrc73	0.203315	0.000301392	NS
PFFHypoxia_vs_MonomerHypoxia	Eml1_ENSMUSG00000058070.14	Eml1	-0.184474	0.000301392	NS
PFFHypoxia_vs_MonomerHypoxia	Pdlim1_ENSMUSG00000055044.12	Pdlim1	-0.246797	0.000301392	NS
PFFHypoxia_vs_MonomerHypoxia	Pcgf6_ENSMUSG00000025050.8	Pcgf6	0.192399	0.000301392	NS
PFFHypoxia_vs_MonomerHypoxia	Cercam_ENSMUSG00000039787.13	Cercam	-0.163043	0.000301392	NS
PFFHypoxia_vs_MonomerHypoxia	Xpa_ENSMUSG00000028329.13	Xpa	0.170108	0.000301392	NS
PFFHypoxia_vs_MonomerHypoxia	Reck_ENSMUSG00000028476.13	Reck	-0.199762	0.000301392	NS
PFFHypoxia_vs_MonomerHypoxia	Bud13_ENSMUSG00000032077.5	Bud13	-0.178587	0.000301392	NS
PFFHypoxia_vs_MonomerHypoxia	Myh11_ENSMUSG00000018830.10	Myh11	-0.859715	0.000301392	NS
PFFHypoxia_vs_MonomerHypoxia	Slc30a9_ENSMUSG00000029221.15	Slc30a9	0.103316	0.000301392	NS
PFFHypoxia_vs_MonomerHypoxia	Gsn_ENSMUSG00000026879.14	Gsn	-0.212442	0.000301392	NS
PFFHypoxia_vs_MonomerHypoxia	Zfp704_ENSMUSG00000040209.12	Zfp704	-0.100554	0.000301392	NS
PFFHypoxia_vs_MonomerHypoxia	Macrod1_ENSMUSG00000036278.7	Macrod1	0.194445	0.000301392	NS
PFFHypoxia_vs_MonomerHypoxia	Exoc6b_ENSMUSG00000033769.16	Exoc6b	-0.0993996	0.000301392	NS
PFFHypoxia_vs_MonomerHypoxia	Hint3_ENSMUSG00000019791.12	Hint3	-0.158527	0.000301392	NS
PFFHypoxia_vs_MonomerHypoxia	Ube2z_ENSMUSG00000014349.7	Ube2z	0.111836	0.000301392	NS
PFFHypoxia_vs_MonomerHypoxia	Clasrp_ENSMUSG00000061028.7	Clasrp	-0.125521	0.000301392	NS
PFFHypoxia_vs_MonomerHypoxia	Cited2_ENSMUSG00000039910.10	Cited2	0.181482	0.000301392	NS
PFFHypoxia_vs_MonomerHypoxia	Klk6_ENSMUSG00000050063.18	Klk6	-0.251469	0.000301392	NS
PFFHypoxia_vs_MonomerHypoxia	Hip1r_ENSMUSG00000000915.15	Hip1r	-0.118496	0.000301392	NS
PFFHypoxia_vs_MonomerHypoxia	B3gnt2_ENSMUSG00000051650.11	B3gnt2	0.210771	0.000301392	NS
PFFHypoxia_vs_MonomerHypoxia	Piezo1_ENSMUSG00000014444.17	Piezo1	-0.26054	0.000301392	NS
PFFHypoxia_vs_MonomerHypoxia	Triqk_ENSMUSG00000055963.12	Triqk	0.146077	0.000301392	NS
PFFHypoxia_vs_MonomerHypoxia	Dock9_ENSMUSG00000025558.19	Dock9	-0.103185	0.000301392	NS
PFFHypoxia_vs_MonomerHypoxia	Tmem158_ENSMUSG00000054871.5	Tmem158	0.349601	0.000301392	NS
PFFHypoxia_vs_MonomerHypoxia	Ube2i_ENSMUSG00000015120.15	Ube2i	-0.0885919	0.000301392	NS
PFFHypoxia_vs_MonomerHypoxia	Myl9_ENSMUSG00000067818.6	Myl9	-0.369584	0.000301392	NS
PFFHypoxia_vs_MonomerHypoxia	Baz2b_ENSMUSG00000026987.16	Baz2b	-0.110108	0.000301392	NS
PFFHypoxia_vs_MonomerHypoxia	Fam199x_ENSMUSG00000042595.7	Fam199x	0.13656	0.000301392	NS
PFFHypoxia_vs_MonomerHypoxia	Cd82_ENSMUSG00000027215.13	Cd82	-0.201536	0.000301392	NS
PFFHypoxia_vs_MonomerHypoxia	H4c8_ENSMUSG00000060981.7	H4c8	-0.31124	0.000301392	NS
PFFHypoxia_vs_MonomerHypoxia	Gm3696_ENSMUSG00000092167.8	Gm3696	0.320918	0.000301392	NS
PFFHypoxia_vs_MonomerHypoxia	Timm29_ENSMUSG00000048429.10	Timm29	0.134675	0.000301392	NS
PFFHypoxia_vs_MonomerHypoxia	Abca8a_ENSMUSG00000041828.15	Abca8a	-0.150324	0.000301392	NS
PFFHypoxia_vs_MonomerHypoxia	Fnbp1_ENSMUSG00000075415.13	Fnbp1	-0.119968	0.000301392	NS
PFFHypoxia_vs_MonomerHypoxia	Acer2_ENSMUSG00000038007.14	Acer2	-0.32627	0.000301392	NS
PFFHypoxia_vs_MonomerHypoxia	March9_ENSMUSG00000040502.5	2025-03-09	0.176749	0.000301392	NS
PFFHypoxia_vs_MonomerHypoxia	Cntrl_ENSMUSG00000057110.15	Cntrl	-0.137766	0.000301392	NS
PFFHypoxia_vs_MonomerHypoxia	Ube3a_ENSMUSG00000025326.12	Ube3a	0.158572	0.000301392	NS
PFFHypoxia_vs_MonomerHypoxia	Cdc42ep2_ENSMUSG00000045664.5	Cdc42ep2	-0.170569	0.000301392	NS
PFFHypoxia_vs_MonomerHypoxia	Rps19bp1_ENSMUSG00000051518.8	Rps19bp1	0.129116	0.000301392	NS
PFFHypoxia_vs_MonomerHypoxia	Tssc4_ENSMUSG00000045752.13	Tssc4	-0.117363	0.000301392	NS
PFFHypoxia_vs_MonomerHypoxia	Elovl1_ENSMUSG00000006390.15	Elovl1	-0.15374	0.000301392	NS
PFFHypoxia_vs_MonomerHypoxia	Rffl_ENSMUSG00000020696.18	Rffl	-0.149852	0.000301392	NS
PFFHypoxia_vs_MonomerHypoxia	Arhgef10_ENSMUSG00000071176.10	Arhgef10	-0.177628	0.000301392	NS
PFFHypoxia_vs_MonomerHypoxia	Ap3s1_ENSMUSG00000024480.9	Ap3s1	0.147572	0.000301392	NS
PFFHypoxia_vs_MonomerHypoxia	Litaf_ENSMUSG00000022500.15	Litaf	-0.154838	0.000301392	NS
PFFHypoxia_vs_MonomerHypoxia	Ppp3ca_ENSMUSG00000028161.17	Ppp3ca	0.119276	0.000301392	NS
PFFHypoxia_vs_MonomerHypoxia	Zfp771_ENSMUSG00000054716.4	Zfp771	0.114571	0.000301392	NS
PFFHypoxia_vs_MonomerHypoxia	Inafm2_ENSMUSG00000074918.4	Inafm2	0.124199	0.000301392	NS
PFFHypoxia_vs_MonomerHypoxia	Phc1_ENSMUSG00000040669.14	Phc1	-0.116764	0.000301392	NS
PFFHypoxia_vs_MonomerHypoxia	Rnf103_ENSMUSG00000052656.12	Rnf103	0.103361	0.000301392	NS
PFFHypoxia_vs_MonomerHypoxia	Tomm5_ENSMUSG00000078713.8	Tomm5	0.119491	0.000301392	NS
PFFHypoxia_vs_MonomerHypoxia	Igip_ENSMUSG00000110185.2	Igip	0.115252	0.000301392	NS
PFFHypoxia_vs_MonomerHypoxia	Idua_ENSMUSG00000033540.18	Idua	-0.103372	0.000301392	NS
PFFHypoxia_vs_MonomerHypoxia	Gp9_ENSMUSG00000030054.4	Gp9	-0.64607	0.000301392	NS
PFFHypoxia_vs_MonomerHypoxia	Smtn_ENSMUSG00000020439.17	Smtn	-0.20048	0.000301392	NS
PFFHypoxia_vs_MonomerHypoxia	Rnf43_ENSMUSG00000034177.15	Rnf43	-0.218456	0.000301392	NS
PFFHypoxia_vs_MonomerHypoxia	Crybg3_ENSMUSG00000022723.16	Crybg3	-0.218717	0.000301392	NS
PFFHypoxia_vs_MonomerHypoxia	Psen1_ENSMUSG00000019969.14	Psen1	-0.113083	0.000301392	NS
PFFHypoxia_vs_MonomerHypoxia	Fbxo34_ENSMUSG00000037536.14	Fbxo34	-0.127538	0.000301392	NS
PFFHypoxia_vs_MonomerHypoxia	Hprt_ENSMUSG00000025630.8	Hprt	0.12046	0.000301392	NS
PFFHypoxia_vs_MonomerHypoxia	Anln_ENSMUSG00000036777.8	Anln	-0.271724	0.000301392	NS
PFFHypoxia_vs_MonomerHypoxia	Ptprm_ENSMUSG00000033278.10	Ptprm	-0.119366	0.000301392	NS
PFFHypoxia_vs_MonomerHypoxia	Pxn_ENSMUSG00000029528.19	Pxn	-0.134759	0.000301392	NS
PFFHypoxia_vs_MonomerHypoxia	Kif21b_ENSMUSG00000041642.18	Kif21b	-0.117944	0.000301392	NS
PFFHypoxia_vs_MonomerHypoxia	Nid1_ENSMUSG00000005397.8	Nid1	-0.288325	0.000301392	NS
PFFHypoxia_vs_MonomerHypoxia	Ccdc9b_ENSMUSG00000045838.8	Ccdc9b	-0.141131	0.000301392	NS
PFFHypoxia_vs_MonomerHypoxia	Clmn_ENSMUSG00000021097.15	Clmn	-0.140819	0.000301392	NS
PFFHypoxia_vs_MonomerHypoxia	Zfp938_ENSMUSG00000062931.15	Zfp938	0.140514	0.000301392	NS
PFFHypoxia_vs_MonomerHypoxia	Dtwd2_ENSMUSG00000024505.16	Dtwd2	-0.237557	0.000301392	NS
PFFHypoxia_vs_MonomerHypoxia	Fam174a_ENSMUSG00000051185.9	Fam174a	0.103483	0.000301392	NS
PFFHypoxia_vs_MonomerHypoxia	Hapln1_ENSMUSG00000021613.9	Hapln1	0.258114	0.000301392	NS
PFFHypoxia_vs_MonomerHypoxia	Rasgrp3_ENSMUSG00000071042.12	Rasgrp3	-0.166171	0.000301392	NS
PFFHypoxia_vs_MonomerHypoxia	Kbtbd11_ENSMUSG00000055675.6	Kbtbd11	-0.105764	0.000301392	NS
PFFHypoxia_vs_MonomerHypoxia	Krt10_ENSMUSG00000019761.10	Krt10	-0.234044	0.000301392	NS
PFFHypoxia_vs_MonomerHypoxia	Gja4_ENSMUSG00000050234.7	Gja4	-0.297154	0.000301392	NS
PFFHypoxia_vs_MonomerHypoxia	Polr3c_ENSMUSG00000028099.8	Polr3c	-0.117813	0.000301392	NS
PFFHypoxia_vs_MonomerHypoxia	Acap2_ENSMUSG00000049076.12	Acap2	-0.112861	0.000301392	NS
PFFHypoxia_vs_MonomerHypoxia	Wasf2_ENSMUSG00000028868.13	Wasf2	-0.140292	0.000301392	NS
PFFHypoxia_vs_MonomerHypoxia	Lpcat3_ENSMUSG00000004270.13	Lpcat3	-0.130774	0.000301392	NS
PFFHypoxia_vs_MonomerHypoxia	Ythdc1_ENSMUSG00000035851.14	Ythdc1	0.0932242	0.000301392	NS
PFFHypoxia_vs_MonomerHypoxia	Nsmce4a_ENSMUSG00000040331.16	Nsmce4a	0.130367	0.000301392	NS
PFFHypoxia_vs_MonomerHypoxia	Mtmr1_ENSMUSG00000015214.14	Mtmr1	0.135109	0.000301392	NS
PFFHypoxia_vs_MonomerHypoxia	Lrrtm4_ENSMUSG00000052581.13	Lrrtm4	0.210062	0.000301392	NS
PFFHypoxia_vs_MonomerHypoxia	Ldlrad4_ENSMUSG00000024544.9	Ldlrad4	-0.147992	0.000301392	NS
PFFHypoxia_vs_MonomerHypoxia	Pank2_ENSMUSG00000037514.17	Pank2	0.1009	0.000301392	NS
PFFHypoxia_vs_MonomerHypoxia	Prox1_ENSMUSG00000010175.13	Prox1	-0.150781	0.000301392	NS
PFFHypoxia_vs_MonomerHypoxia	Sh3d19_ENSMUSG00000028082.14	Sh3d19	-0.129725	0.000301392	NS
PFFHypoxia_vs_MonomerHypoxia	Foxf2_ENSMUSG00000038402.2	Foxf2	-0.273321	0.000301392	NS
PFFHypoxia_vs_MonomerHypoxia	Mal_ENSMUSG00000027375.14	Mal	-0.160988	0.000301392	NS
PFFHypoxia_vs_MonomerHypoxia	Cdh7_ENSMUSG00000026312.17	Cdh7	0.170997	0.000301392	NS
PFFHypoxia_vs_MonomerHypoxia	Mif4gd_ENSMUSG00000020743.15	Mif4gd	-0.166259	0.000301392	NS
PFFHypoxia_vs_MonomerHypoxia	Trim11_ENSMUSG00000020455.16	Trim11	-0.107983	0.000301392	NS
PFFHypoxia_vs_MonomerHypoxia	Slc30a4_ENSMUSG00000005802.12	Slc30a4	0.127847	0.000301392	NS
PFFHypoxia_vs_MonomerHypoxia	Zfp609_ENSMUSG00000040524.9	Zfp609	-0.107267	0.000301392	NS
PFFHypoxia_vs_MonomerHypoxia	Nhs_ENSMUSG00000059493.13	Nhs	0.151971	0.000301392	NS
PFFHypoxia_vs_MonomerHypoxia	Agpat5_ENSMUSG00000031467.10	Agpat5	0.108956	0.000301392	NS
PFFHypoxia_vs_MonomerHypoxia	Ppp1r1a_ENSMUSG00000022490.7	Ppp1r1a	-0.134434	0.000301392	NS
PFFHypoxia_vs_MonomerHypoxia	Col9a2_ENSMUSG00000028626.5	Col9a2	-0.221178	0.000301392	NS
PFFHypoxia_vs_MonomerHypoxia	Atxn7l2_ENSMUSG00000048997.17	Atxn7l2	-0.143615	0.000301392	NS
PFFHypoxia_vs_MonomerHypoxia	Depp1_ENSMUSG00000048489.12	Depp1	-0.753572	0.000301392	NS
PFFHypoxia_vs_MonomerHypoxia	Tmcc3_ENSMUSG00000020023.18	Tmcc3	-0.141604	0.000301392	NS
PFFHypoxia_vs_MonomerHypoxia	Pdxp_ENSMUSG00000116165.1	Pdxp	0.185775	0.000301392	NS
PFFHypoxia_vs_MonomerHypoxia	Chst3_ENSMUSG00000057337.13	Chst3	-0.212806	0.000301392	NS
PFFHypoxia_vs_MonomerHypoxia	Vps37d_ENSMUSG00000043614.13	Vps37d	0.150981	0.000301392	NS
PFFHypoxia_vs_MonomerHypoxia	Suz12_ENSMUSG00000017548.15	Suz12	0.102402	0.000301392	NS
PFFHypoxia_vs_MonomerHypoxia	Srm_ENSMUSG00000006442.10	Srm	0.150257	0.000301392	NS
PFFHypoxia_vs_MonomerHypoxia	Snrnp35_ENSMUSG00000029402.8	Snrnp35	-0.136011	0.000301392	NS
PFFHypoxia_vs_MonomerHypoxia	Sec14l5_ENSMUSG00000091712.2	Sec14l5	-0.177424	0.000301392	NS
PFFHypoxia_vs_MonomerHypoxia	Shisa2_ENSMUSG00000044461.6	Shisa2	0.258006	0.000301392	NS
PFFHypoxia_vs_MonomerHypoxia	Dipk1b_ENSMUSG00000036186.5	Dipk1b	0.129806	0.000301392	NS
PFFHypoxia_vs_MonomerHypoxia	Ube2w_ENSMUSG00000025939.18	Ube2w	0.125056	0.000301392	NS
PFFHypoxia_vs_MonomerHypoxia	Cnih2_ENSMUSG00000024873.7	Cnih2	0.199409	0.000301392	NS
PFFHypoxia_vs_MonomerHypoxia	Tmem185b_ENSMUSG00000098923.1	Tmem185b	-0.12794	0.000301392	NS
PFFHypoxia_vs_MonomerHypoxia	Nid2_ENSMUSG00000021806.4	Nid2	-0.336493	0.000301392	NS
PFFHypoxia_vs_MonomerHypoxia	Cc2d1b_ENSMUSG00000028582.14	Cc2d1b	-0.115486	0.000301392	NS
PFFHypoxia_vs_MonomerHypoxia	Xpo1_ENSMUSG00000020290.14	Xpo1	0.133271	0.000301392	NS
PFFHypoxia_vs_MonomerHypoxia	Mlst8_ENSMUSG00000024142.15	Mlst8	-0.114434	0.000301392	NS
PFFHypoxia_vs_MonomerHypoxia	Trnp1_ENSMUSG00000056596.8	Trnp1	0.178614	0.000301392	NS
PFFHypoxia_vs_MonomerHypoxia	Dock5_ENSMUSG00000044447.5	Dock5	-0.165489	0.000301392	NS
PFFHypoxia_vs_MonomerHypoxia	Gas1_ENSMUSG00000052957.8	Gas1	0.246001	0.000301392	NS
PFFHypoxia_vs_MonomerHypoxia	Fez1_ENSMUSG00000032118.16	Fez1	-0.104479	0.000301392	NS
PFFHypoxia_vs_MonomerHypoxia	Mpv17_ENSMUSG00000107283.3	Mpv17	0.114617	0.000301392	NS
PFFHypoxia_vs_MonomerHypoxia	Bace2_ENSMUSG00000040605.7	Bace2	-0.346134	0.000301392	NS
PFFHypoxia_vs_MonomerHypoxia	C130074G19Rik_ENSMUSG00000039349.5	C130074G19Rik	-0.258331	0.000301392	NS
PFFHypoxia_vs_MonomerHypoxia	Bcl7b_ENSMUSG00000029681.12	Bcl7b	-0.114928	0.000301392	NS
PFFHypoxia_vs_MonomerHypoxia	Nipal4_ENSMUSG00000020411.2	Nipal4	-0.205046	0.000301392	NS
PFFHypoxia_vs_MonomerHypoxia	Gadd45gip1_ENSMUSG00000033751.5	Gadd45gip1	0.137335	0.000301392	NS
PFFHypoxia_vs_MonomerHypoxia	Plekhf1_ENSMUSG00000074170.5	Plekhf1	-0.287704	0.000301392	NS
PFFHypoxia_vs_MonomerHypoxia	Acta2_ENSMUSG00000035783.9	Acta2	-1.09825	0.000301392	NS
PFFHypoxia_vs_MonomerHypoxia	Mcam_ENSMUSG00000032135.15	Mcam	-0.182674	0.000301392	NS
PFFHypoxia_vs_MonomerHypoxia	Syne3_ENSMUSG00000054150.12	Syne3	-0.227248	0.000301392	NS
PFFHypoxia_vs_MonomerHypoxia	Gng13_ENSMUSG00000025739.13	Gng13	-0.190721	0.000301392	NS
PFFHypoxia_vs_MonomerHypoxia	Yaf2_ENSMUSG00000022634.9	Yaf2	0.101178	0.000301392	NS
PFFHypoxia_vs_MonomerHypoxia	Cntnap5b_ENSMUSG00000067028.11	Cntnap5b	0.214067	0.000301392	NS
PFFHypoxia_vs_MonomerHypoxia	Arhgap19_ENSMUSG00000025154.15	Arhgap19	-0.204567	0.000301392	NS
PFFHypoxia_vs_MonomerHypoxia	Slirp_ENSMUSG00000021040.15	Slirp	0.281329	0.000301392	NS
PFFHypoxia_vs_MonomerHypoxia	Arhgap32_ENSMUSG00000041444.14	Arhgap32	-0.12665	0.000301392	NS
PFFHypoxia_vs_MonomerHypoxia	Atp5md_ENSMUSG00000071528.4	Atp5md	0.110227	0.000301392	NS
PFFHypoxia_vs_MonomerHypoxia	Ccl21b_ENSMUSG00000095675.2	Ccl21b	0.422927	0.000301392	NS
PFFHypoxia_vs_MonomerHypoxia	Cyp2j12_ENSMUSG00000081225.3	Cyp2j12	-0.223798	0.000301392	NS
PFFHypoxia_vs_MonomerHypoxia	Synm_ENSMUSG00000030554.16	Synm	-0.13547	0.000301392	NS
PFFHypoxia_vs_MonomerHypoxia	Fam171a2_ENSMUSG00000034685.4	Fam171a2	0.256539	0.000301392	NS
PFFHypoxia_vs_MonomerHypoxia	Ercc2_ENSMUSG00000030400.17	Ercc2	-0.120557	0.000301392	NS
PFFHypoxia_vs_MonomerHypoxia	Chd2_ENSMUSG00000078671.11	Chd2	-0.10412	0.000301392	NS
PFFHypoxia_vs_MonomerHypoxia	Slit3_ENSMUSG00000056427.10	Slit3	-0.157212	0.000301392	NS
PFFHypoxia_vs_MonomerHypoxia	Pheta1_ENSMUSG00000044134.9	Pheta1	0.154953	0.000301392	NS
PFFHypoxia_vs_MonomerHypoxia	Ide_ENSMUSG00000056999.15	Ide	0.223643	0.000301392	NS
PFFHypoxia_vs_MonomerHypoxia	Caap1_ENSMUSG00000028578.8	Caap1	0.173515	0.000301392	NS
PFFHypoxia_vs_MonomerHypoxia	Kcnj8_ENSMUSG00000030247.9	Kcnj8	-0.181981	0.000301392	NS
PFFHypoxia_vs_MonomerHypoxia	Mog_ENSMUSG00000076439.12	Mog	-0.137268	0.000301392	NS
PFFHypoxia_vs_MonomerHypoxia	Eif3f_ENSMUSG00000031029.6	Eif3f	0.135516	0.000301392	NS
PFFHypoxia_vs_MonomerHypoxia	Abcc9_ENSMUSG00000030249.15	Abcc9	-0.148596	0.000301392	NS
PFFHypoxia_vs_MonomerHypoxia	Mreg_ENSMUSG00000039395.8	Mreg	0.165728	0.000301392	NS
PFFHypoxia_vs_MonomerHypoxia	Cdca4_ENSMUSG00000047832.9	Cdca4	0.202079	0.000301392	NS
PFFHypoxia_vs_MonomerHypoxia	Dll4_ENSMUSG00000027314.6	Dll4	-0.370435	0.000301392	NS
PFFHypoxia_vs_MonomerHypoxia	Utrn_ENSMUSG00000019820.11	Utrn	-0.12513	0.000301392	NS
PFFHypoxia_vs_MonomerHypoxia	Plat_ENSMUSG00000031538.6	Plat	-0.151958	0.000301392	NS
PFFHypoxia_vs_MonomerHypoxia	Dynlt1b_ENSMUSG00000096255.2	Dynlt1b	-0.284155	0.000301392	NS
PFFHypoxia_vs_MonomerHypoxia	Smad3_ENSMUSG00000032402.12	Smad3	-0.117897	0.000301392	NS
PFFHypoxia_vs_MonomerHypoxia	Pou2f2_ENSMUSG00000008496.19	Pou2f2	0.162828	0.000301392	NS
PFFHypoxia_vs_MonomerHypoxia	Enpp6_ENSMUSG00000038173.15	Enpp6	-0.209831	0.000301392	NS
PFFHypoxia_vs_MonomerHypoxia	Prkaca_ENSMUSG00000005469.10	Prkaca	0.130521	0.000301392	NS
PFFHypoxia_vs_MonomerHypoxia	Suv39h2_ENSMUSG00000026646.16	Suv39h2	0.221127	0.000301392	NS
PFFHypoxia_vs_MonomerHypoxia	Psma3_ENSMUSG00000060073.9	Psma3	0.0902813	0.000301392	NS
PFFHypoxia_vs_MonomerHypoxia	Racgap1_ENSMUSG00000023015.14	Racgap1	0.190658	0.000301392	NS
PFFHypoxia_vs_MonomerHypoxia	Nipal2_ENSMUSG00000038879.8	Nipal2	0.11423	0.000301392	NS
PFFHypoxia_vs_MonomerHypoxia	Cep72_ENSMUSG00000021572.9	Cep72	-0.219005	0.000301392	NS
PFFHypoxia_vs_MonomerHypoxia	Gclm_ENSMUSG00000028124.15	Gclm	0.099257	0.000301392	NS
PFFHypoxia_vs_MonomerHypoxia	Dcp1a_ENSMUSG00000021962.9	Dcp1a	-0.111244	0.000301392	NS
PFFHypoxia_vs_MonomerHypoxia	Gstm7_ENSMUSG00000004035.12	Gstm7	-0.156251	0.000301392	NS
PFFHypoxia_vs_MonomerHypoxia	Slco3a1_ENSMUSG00000025790.14	Slco3a1	-0.116813	0.000301392	NS
PFFHypoxia_vs_MonomerHypoxia	Plekhg1_ENSMUSG00000040624.18	Plekhg1	-0.162385	0.000301392	NS
PFFHypoxia_vs_MonomerHypoxia	Acy3_ENSMUSG00000024866.10	Acy3	-0.352391	0.000301392	NS
PFFHypoxia_vs_MonomerHypoxia	Pcyt1b_ENSMUSG00000035246.16	Pcyt1b	-0.0958103	0.000301392	NS
PFFHypoxia_vs_MonomerHypoxia	Plekha2_ENSMUSG00000031557.16	Plekha2	-0.192047	0.000301392	NS
PFFHypoxia_vs_MonomerHypoxia	Nat1_ENSMUSG00000025588.4	Nat1	0.299388	0.000301392	NS
PFFHypoxia_vs_MonomerHypoxia	Pld1_ENSMUSG00000027695.16	Pld1	-0.126193	0.000301392	NS
PFFHypoxia_vs_MonomerHypoxia	Sh3bp4_ENSMUSG00000036206.12	Sh3bp4	-0.1491	0.000301392	NS
PFFHypoxia_vs_MonomerHypoxia	Zfp3_ENSMUSG00000043602.5	Zfp3	-0.128949	0.000301392	NS
PFFHypoxia_vs_MonomerHypoxia	Xlr3a_ENSMUSG00000057836.12	Xlr3a	-0.498408	0.000301392	NS
PFFHypoxia_vs_MonomerHypoxia	Arhgap31_ENSMUSG00000022799.4	Arhgap31	-0.143361	0.000301392	NS
PFFHypoxia_vs_MonomerHypoxia	Rims2_ENSMUSG00000037386.16	Rims2	-0.0955525	0.000301392	NS
PFFHypoxia_vs_MonomerHypoxia	Btaf1_ENSMUSG00000040565.8	Btaf1	0.231012	0.000301392	NS
PFFHypoxia_vs_MonomerHypoxia	Slc6a6_ENSMUSG00000030096.8	Slc6a6	-0.0970579	0.000301392	NS
PFFHypoxia_vs_MonomerHypoxia	Ssc4d_ENSMUSG00000029699.13	Ssc4d	0.320073	0.000301392	NS
PFFHypoxia_vs_MonomerHypoxia	Mtap_ENSMUSG00000062937.7	Mtap	0.10735	0.000301392	NS
PFFHypoxia_vs_MonomerHypoxia	Dexi_ENSMUSG00000038055.12	Dexi	0.144127	0.000301392	NS
PFFHypoxia_vs_MonomerHypoxia	Bod1_ENSMUSG00000044502.16	Bod1	0.108205	0.000301392	NS
PFFHypoxia_vs_MonomerHypoxia	Cyp27a1_ENSMUSG00000026170.6	Cyp27a1	-0.169881	0.000301392	NS
PFFHypoxia_vs_MonomerHypoxia	Afap1l2_ENSMUSG00000025083.18	Afap1l2	-0.157168	0.000301392	NS
PFFHypoxia_vs_MonomerHypoxia	Efcab5_ENSMUSG00000050944.14	Efcab5	-0.252221	0.000301392	NS
PFFHypoxia_vs_MonomerHypoxia	Rflnb_ENSMUSG00000020846.6	Rflnb	-0.141128	0.000301392	NS
PFFHypoxia_vs_MonomerHypoxia	Phf12_ENSMUSG00000037791.15	Phf12	-0.0969986	0.000301392	NS
PFFHypoxia_vs_MonomerHypoxia	Sgms1_ENSMUSG00000040451.18	Sgms1	-0.105647	0.000301392	NS
PFFHypoxia_vs_MonomerHypoxia	Snrnp200_ENSMUSG00000003660.10	Snrnp200	-0.0912549	0.000301392	NS
PFFHypoxia_vs_MonomerHypoxia	Mterf1b_ENSMUSG00000053178.5	Mterf1b	0.269787	0.000301392	NS
PFFHypoxia_vs_MonomerHypoxia	Pgghg_ENSMUSG00000062031.13	Pgghg	-0.209834	0.000301392	NS
PFFHypoxia_vs_MonomerHypoxia	Ube2b_ENSMUSG00000020390.12	Ube2b	0.11994	0.000301392	NS
PFFHypoxia_vs_MonomerHypoxia	Plekhh1_ENSMUSG00000060716.7	Plekhh1	-0.133565	0.000301392	NS
PFFHypoxia_vs_MonomerHypoxia	Jup_ENSMUSG00000001552.14	Jup	-0.176985	0.000301392	NS
PFFHypoxia_vs_MonomerHypoxia	Fbln2_ENSMUSG00000064080.12	Fbln2	-0.321842	0.000301392	NS
PFFHypoxia_vs_MonomerHypoxia	Flna_ENSMUSG00000031328.16	Flna	-0.113951	0.000301392	NS
PFFHypoxia_vs_MonomerHypoxia	Phgdh_ENSMUSG00000053398.11	Phgdh	-0.125483	0.000301392	NS
PFFHypoxia_vs_MonomerHypoxia	Pde1c_ENSMUSG00000004347.17	Pde1c	-0.13732	0.000301392	NS
PFFHypoxia_vs_MonomerHypoxia	Adgrf5_ENSMUSG00000056492.6	Adgrf5	-0.214673	0.000301392	NS
PFFHypoxia_vs_MonomerHypoxia	Ranbp2_ENSMUSG00000003226.7	Ranbp2	0.11343	0.000301392	NS
PFFHypoxia_vs_MonomerHypoxia	Smim13_ENSMUSG00000091264.3	Smim13	0.101233	0.000301392	NS
PFFHypoxia_vs_MonomerHypoxia	Gm14597_ENSMUSG00000079593.9	Gm14597	0.158251	0.000301392	NS
PFFHypoxia_vs_MonomerHypoxia	Myo1d_ENSMUSG00000035441.14	Myo1d	-0.180054	0.000301392	NS
PFFHypoxia_vs_MonomerHypoxia	Arhgef2_ENSMUSG00000028059.16	Arhgef2	-0.104538	0.000301392	NS
PFFHypoxia_vs_MonomerHypoxia	Mob3c_ENSMUSG00000028709.3	Mob3c	-0.156952	0.000301392	NS
PFFHypoxia_vs_MonomerHypoxia	Dcaf11_ENSMUSG00000022214.15	Dcaf11	-0.0817547	0.000301392	NS
PFFHypoxia_vs_MonomerHypoxia	mt-Nd4_ENSMUSG00000064363.1	mt-Nd4	0.131412	0.000301392	NS
PFFHypoxia_vs_MonomerHypoxia	Mybbp1a_ENSMUSG00000040463.16	Mybbp1a	-0.106845	0.000301392	NS
PFFHypoxia_vs_MonomerHypoxia	Inka2_ENSMUSG00000048458.8	Inka2	-0.154712	0.000301392	NS
PFFHypoxia_vs_MonomerHypoxia	Upp2_ENSMUSG00000026839.17	Upp2	0.116929	0.000301392	NS
PFFHypoxia_vs_MonomerHypoxia	Mosmo_ENSMUSG00000046096.7	Mosmo	0.111547	0.000301392	NS
PFFHypoxia_vs_MonomerHypoxia	Mobp_ENSMUSG00000032517.16	Mobp	-0.145057	0.000301392	NS
PFFHypoxia_vs_MonomerHypoxia	Panx1_ENSMUSG00000031934.14	Panx1	0.148866	0.000301392	NS
PFFHypoxia_vs_MonomerHypoxia	Crispld2_ENSMUSG00000031825.16	Crispld2	-0.577309	0.000301392	NS
PFFHypoxia_vs_MonomerHypoxia	Otud5_ENSMUSG00000031154.15	Otud5	0.0861148	0.000301392	NS
PFFHypoxia_vs_MonomerHypoxia	Cyb561d1_ENSMUSG00000048796.7	Cyb561d1	-0.125557	0.000301392	NS
PFFHypoxia_vs_MonomerHypoxia	Mgat4c_ENSMUSG00000019888.16	Mgat4c	0.167454	0.000301392	NS
PFFHypoxia_vs_MonomerHypoxia	Myo1e_ENSMUSG00000032220.10	Myo1e	-0.21515	0.000301392	NS
PFFHypoxia_vs_MonomerHypoxia	Dmxl1_ENSMUSG00000037416.13	Dmxl1	0.119179	0.000301392	NS
PFFHypoxia_vs_MonomerHypoxia	Gm37419_ENSMUSG00000110291.1	Gm37419	1.62246	0.000301392	NS
PFFHypoxia_vs_MonomerHypoxia	Fah_ENSMUSG00000030630.16	Fah	-0.116675	0.000301392	NS
PFFHypoxia_vs_MonomerHypoxia	Ptbp1_ENSMUSG00000006498.16	Ptbp1	-0.122959	0.000301392	NS
PFFHypoxia_vs_MonomerHypoxia	Mast4_ENSMUSG00000034751.17	Mast4	-0.1222	0.000301392	NS
PFFHypoxia_vs_MonomerHypoxia	Tlnrd1_ENSMUSG00000070462.4	Tlnrd1	0.171891	0.000301392	NS
PFFHypoxia_vs_MonomerHypoxia	Ipo8_ENSMUSG00000040029.15	Ipo8	0.0822314	0.000301392	NS
PFFHypoxia_vs_MonomerHypoxia	Zfp961_ENSMUSG00000052446.17	Zfp961	0.153271	0.000301392	NS
PFFHypoxia_vs_MonomerHypoxia	Sik3_ENSMUSG00000034135.15	Sik3	-0.11142	0.000301392	NS
PFFHypoxia_vs_MonomerHypoxia	Josd2_ENSMUSG00000038695.13	Josd2	-0.120061	0.000301392	NS
PFFHypoxia_vs_MonomerHypoxia	Tenm3_ENSMUSG00000031561.16	Tenm3	-0.177116	0.000301392	NS
PFFHypoxia_vs_MonomerHypoxia	Gli1_ENSMUSG00000025407.7	Gli1	-0.225517	0.000301392	NS
PFFHypoxia_vs_MonomerHypoxia	Ppargc1b_ENSMUSG00000033871.14	Ppargc1b	0.166329	0.000301392	NS
PFFHypoxia_vs_MonomerHypoxia	Tmem63a_ENSMUSG00000026519.16	Tmem63a	-0.157306	0.000301392	NS
PFFHypoxia_vs_MonomerHypoxia	Immp1l_ENSMUSG00000042670.5	Immp1l	0.137828	0.000301392	NS
PFFHypoxia_vs_MonomerHypoxia	Thoc5_ENSMUSG00000034274.11	Thoc5	-0.08978	0.000301392	NS
PFFHypoxia_vs_MonomerHypoxia	S1pr3_ENSMUSG00000067586.4	S1pr3	-0.175522	0.000301392	NS
PFFHypoxia_vs_MonomerHypoxia	Bmpr2_ENSMUSG00000067336.6	Bmpr2	0.108572	0.000301392	NS
PFFHypoxia_vs_MonomerHypoxia	Scrib_ENSMUSG00000022568.17	Scrib	-0.107965	0.000301392	NS
PFFHypoxia_vs_MonomerHypoxia	Cdh22_ENSMUSG00000053166.14	Cdh22	0.212747	0.000301392	NS
PFFHypoxia_vs_MonomerHypoxia	Tusc1_ENSMUSG00000054000.5	Tusc1	0.253258	0.000301392	NS
PFFHypoxia_vs_MonomerHypoxia	Pls1_ENSMUSG00000049493.13	Pls1	-0.123781	0.000301392	NS
PFFHypoxia_vs_MonomerHypoxia	Zfp781_ENSMUSG00000096718.2	Zfp781	0.174501	0.000301392	NS
PFFHypoxia_vs_MonomerHypoxia	Pecam1_ENSMUSG00000020717.19	Pecam1	-0.29501	0.000301392	NS
PFFHypoxia_vs_MonomerHypoxia	Gga2_ENSMUSG00000030872.14	Gga2	0.10374	0.000301392	NS
PFFHypoxia_vs_MonomerHypoxia	Ctnna3_ENSMUSG00000060843.11	Ctnna3	-0.206304	0.000301392	NS
PFFHypoxia_vs_MonomerHypoxia	Lad1_ENSMUSG00000041782.14	Lad1	-0.250721	0.000301392	NS
PFFHypoxia_vs_MonomerHypoxia	Smarcd3_ENSMUSG00000028949.13	Smarcd3	0.124583	0.000301392	NS
PFFHypoxia_vs_MonomerHypoxia	Hdac2_ENSMUSG00000019777.16	Hdac2	0.099349	0.000301392	NS
PFFHypoxia_vs_MonomerHypoxia	Phldb1_ENSMUSG00000048537.16	Phldb1	-0.136399	0.000301392	NS
PFFHypoxia_vs_MonomerHypoxia	Cttnbp2nl_ENSMUSG00000062127.11	Cttnbp2nl	-0.11693	0.000301392	NS
PFFHypoxia_vs_MonomerHypoxia	Sorcs1_ENSMUSG00000043531.16	Sorcs1	-0.166408	0.000301392	NS
PFFHypoxia_vs_MonomerHypoxia	Snw1_ENSMUSG00000021039.9	Snw1	-0.0915095	0.000301392	NS
PFFHypoxia_vs_MonomerHypoxia	Nfasc_ENSMUSG00000026442.14	Nfasc	-0.0993853	0.000301392	NS
PFFHypoxia_vs_MonomerHypoxia	Cers2_ENSMUSG00000015714.11	Cers2	-0.12292	0.000301392	NS
PFFHypoxia_vs_MonomerHypoxia	Cnot7_ENSMUSG00000031601.16	Cnot7	0.10039	0.000301392	NS
PFFHypoxia_vs_MonomerHypoxia	Lima1_ENSMUSG00000023022.14	Lima1	-0.156262	0.000301392	NS
PFFHypoxia_vs_MonomerHypoxia	Pip4k2c_ENSMUSG00000025417.8	Pip4k2c	-0.0979274	0.000301392	NS
PFFHypoxia_vs_MonomerHypoxia	Cebpb_ENSMUSG00000056501.3	Cebpb	0.495217	0.000301392	NS
PFFHypoxia_vs_MonomerHypoxia	Hr_ENSMUSG00000022096.14	Hr	-0.206754	0.000301392	NS
PFFHypoxia_vs_MonomerHypoxia	Cartpt_ENSMUSG00000021647.7	Cartpt	-0.574232	0.000301392	NS
PFFHypoxia_vs_MonomerHypoxia	Lurap1_ENSMUSG00000028701.4	Lurap1	-0.109413	0.000301392	NS
PFFHypoxia_vs_MonomerHypoxia	Fam8a1_ENSMUSG00000069237.8	Fam8a1	0.109884	0.000301392	NS
PFFHypoxia_vs_MonomerHypoxia	Pm20d2_ENSMUSG00000054659.13	Pm20d2	0.187571	0.000301392	NS
PFFHypoxia_vs_MonomerHypoxia	Mavs_ENSMUSG00000037523.13	Mavs	-0.125287	0.000301392	NS
PFFHypoxia_vs_MonomerHypoxia	Uvssa_ENSMUSG00000037355.14	Uvssa	-0.156056	0.000301392	NS
PFFHypoxia_vs_MonomerHypoxia	Lefty1_ENSMUSG00000038793.8	Lefty1	-0.249997	0.000301392	NS
PFFHypoxia_vs_MonomerHypoxia	Zbtb11_ENSMUSG00000022601.11	Zbtb11	0.117808	0.000301392	NS
PFFHypoxia_vs_MonomerHypoxia	Klf10_ENSMUSG00000037465.10	Klf10	-0.25137	0.000301392	NS
PFFHypoxia_vs_MonomerHypoxia	Bdh2_ENSMUSG00000028167.15	Bdh2	-0.203517	0.000301392	NS
PFFHypoxia_vs_MonomerHypoxia	Tmem109_ENSMUSG00000034659.14	Tmem109	-0.118949	0.000301392	NS
PFFHypoxia_vs_MonomerHypoxia	Ceacam1_ENSMUSG00000074272.10	Ceacam1	-0.238444	0.000301392	NS
PFFHypoxia_vs_MonomerHypoxia	Gng8_ENSMUSG00000063594.5	Gng8	-0.232081	0.000301392	NS
PFFHypoxia_vs_MonomerHypoxia	Zbtb25_ENSMUSG00000056459.14	Zbtb25	-0.131414	0.000301392	NS
PFFHypoxia_vs_MonomerHypoxia	Cenpv_ENSMUSG00000018509.8	Cenpv	0.145842	0.000301392	NS
PFFHypoxia_vs_MonomerHypoxia	Rbsn_ENSMUSG00000014550.14	Rbsn	-0.0788418	0.000301392	NS
PFFHypoxia_vs_MonomerHypoxia	Tdrd7_ENSMUSG00000035517.17	Tdrd7	-0.0856826	0.000301392	NS
PFFHypoxia_vs_MonomerHypoxia	Pigz_ENSMUSG00000045625.5	Pigz	-0.152302	0.000301392	NS
PFFHypoxia_vs_MonomerHypoxia	Gtf2f2_ENSMUSG00000067995.4	Gtf2f2	-0.136811	0.000301392	NS
PFFHypoxia_vs_MonomerHypoxia	Ttyh2_ENSMUSG00000034714.9	Ttyh2	-0.158718	0.000301392	NS
PFFHypoxia_vs_MonomerHypoxia	Alcam_ENSMUSG00000022636.13	Alcam	0.111252	0.000301392	NS
PFFHypoxia_vs_MonomerHypoxia	mt-Cytb_ENSMUSG00000064370.1	mt-Cytb	0.0970151	0.000301392	NS
PFFHypoxia_vs_MonomerHypoxia	Kdr_ENSMUSG00000062960.10	Kdr	-0.185565	0.000301392	NS
PFFHypoxia_vs_MonomerHypoxia	Egflam_ENSMUSG00000042961.13	Egflam	-0.278375	0.000301392	NS
PFFHypoxia_vs_MonomerHypoxia	mt-Co2_ENSMUSG00000064354.1	mt-Co2	0.100518	0.000301392	NS
PFFHypoxia_vs_MonomerHypoxia	Vstm2l_ENSMUSG00000037843.6	Vstm2l	0.369808	0.000301392	NS
PFFHypoxia_vs_MonomerHypoxia	Gng7_ENSMUSG00000048240.14	Gng7	-0.136833	0.000301392	NS
PFFHypoxia_vs_MonomerHypoxia	Jtb_ENSMUSG00000027937.15	Jtb	-0.0974737	0.000301392	NS
PFFHypoxia_vs_MonomerHypoxia	Zeb2_ENSMUSG00000026872.18	Zeb2	-0.125326	0.000301392	NS
PFFHypoxia_vs_MonomerHypoxia	Camk2n2_ENSMUSG00000051146.2	Camk2n2	0.160972	0.000301392	NS
PFFHypoxia_vs_MonomerHypoxia	Raver2_ENSMUSG00000035275.14	Raver2	0.134073	0.000301392	NS
PFFHypoxia_vs_MonomerHypoxia	Pcdhga7_ENSMUSG00000103472.1	Pcdhga7	0.203853	0.000301392	NS
PFFHypoxia_vs_MonomerHypoxia	Atrn_ENSMUSG00000027312.14	Atrn	-0.089247	0.000301392	NS
PFFHypoxia_vs_MonomerHypoxia	Gm14435_ENSMUSG00000089951.8	Gm14435	0.23438	0.000301392	NS
PFFHypoxia_vs_MonomerHypoxia	Gabpb1_ENSMUSG00000027361.15	Gabpb1	-0.108504	0.000301392	NS
PFFHypoxia_vs_MonomerHypoxia	Uqcrb_ENSMUSG00000021520.4	Uqcrb	0.105305	0.000301392	NS
PFFHypoxia_vs_MonomerHypoxia	Sema6a_ENSMUSG00000019647.16	Sema6a	-0.146384	0.000301392	NS
PFFHypoxia_vs_MonomerHypoxia	Wdr90_ENSMUSG00000073434.12	Wdr90	-0.15505	0.000301392	NS
PFFHypoxia_vs_MonomerHypoxia	Chn2_ENSMUSG00000004633.17	Chn2	-0.124581	0.000301392	NS
PFFHypoxia_vs_MonomerHypoxia	Zdhhc14_ENSMUSG00000034265.8	Zdhhc14	-0.139808	0.000301392	NS
PFFHypoxia_vs_MonomerHypoxia	Gm7072_ENSMUSG00000117284.1	Gm7072	0.151688	0.000301392	NS
PFFHypoxia_vs_MonomerHypoxia	Arsb_ENSMUSG00000042082.7	Arsb	-0.10211	0.000301392	NS
PFFHypoxia_vs_MonomerHypoxia	Zfp354a_ENSMUSG00000020364.14	Zfp354a	0.161493	0.000301392	NS
PFFHypoxia_vs_MonomerHypoxia	Mycbp_ENSMUSG00000028647.13	Mycbp	0.173385	0.000301392	NS
PFFHypoxia_vs_MonomerHypoxia	Fbxw5_ENSMUSG00000015095.12	Fbxw5	-0.096447	0.000301392	NS
PFFHypoxia_vs_MonomerHypoxia	Klhl25_ENSMUSG00000055652.14	Klhl25	0.153968	0.000301392	NS
PFFHypoxia_vs_MonomerHypoxia	Siah2_ENSMUSG00000036432.8	Siah2	0.172166	0.000301392	NS
PFFHypoxia_vs_MonomerHypoxia	Psmd8_ENSMUSG00000030591.17	Psmd8	0.0832289	0.000301392	NS
PFFHypoxia_vs_MonomerHypoxia	Epas1_ENSMUSG00000024140.10	Epas1	-0.0980155	0.000301392	NS
PFFHypoxia_vs_MonomerHypoxia	Wdr82_ENSMUSG00000020257.13	Wdr82	0.0846613	0.000301392	NS
PFFHypoxia_vs_MonomerHypoxia	Ermn_ENSMUSG00000026830.9	Ermn	-0.165515	0.000301392	NS
PFFHypoxia_vs_MonomerHypoxia	Bean1_ENSMUSG00000031872.14	Bean1	0.141725	0.000301392	NS
PFFHypoxia_vs_MonomerHypoxia	Josd1_ENSMUSG00000022426.6	Josd1	0.107155	0.000301392	NS
PFFHypoxia_vs_MonomerHypoxia	Kremen2_ENSMUSG00000040680.9	Kremen2	-0.368095	0.000301392	NS
PFFHypoxia_vs_MonomerHypoxia	Sfpq_ENSMUSG00000028820.13	Sfpq	0.114835	0.000301392	NS
PFFHypoxia_vs_MonomerHypoxia	Sbsn_ENSMUSG00000046056.15	Sbsn	-0.176482	0.000301392	NS
PFFHypoxia_vs_MonomerHypoxia	Commd1_ENSMUSG00000051355.18	Commd1	0.139206	0.000301392	NS
PFFHypoxia_vs_MonomerHypoxia	Mmrn2_ENSMUSG00000041445.9	Mmrn2	-0.308031	0.000301392	NS
PFFHypoxia_vs_MonomerHypoxia	Selenos_ENSMUSG00000075701.9	Selenos	-0.101857	0.000301392	NS
PFFHypoxia_vs_MonomerHypoxia	Tyw3_ENSMUSG00000047583.9	Tyw3	-0.130078	0.000301392	NS
PFFHypoxia_vs_MonomerHypoxia	Hddc2_ENSMUSG00000000295.13	Hddc2	0.13525	0.000301392	NS
PFFHypoxia_vs_MonomerHypoxia	Aasdhppt_ENSMUSG00000025894.11	Aasdhppt	0.111819	0.000301392	NS
PFFHypoxia_vs_MonomerHypoxia	Lamc1_ENSMUSG00000026478.14	Lamc1	-0.119452	0.000301392	NS
PFFHypoxia_vs_MonomerHypoxia	Plekhm2_ENSMUSG00000028917.14	Plekhm2	-0.10865	0.000301392	NS
PFFHypoxia_vs_MonomerHypoxia	Tgfbr3l_ENSMUSG00000089736.2	Tgfbr3l	-0.22916	0.000301392	NS
PFFHypoxia_vs_MonomerHypoxia	Fancc_ENSMUSG00000021461.17	Fancc	-0.129817	0.000301392	NS
PFFHypoxia_vs_MonomerHypoxia	Ndp_ENSMUSG00000040138.7	Ndp	0.163359	0.000301392	NS
PFFHypoxia_vs_MonomerHypoxia	Fam49b_ENSMUSG00000022378.14	Fam49b	0.0984452	0.000301392	NS
PFFHypoxia_vs_MonomerHypoxia	Bbs2_ENSMUSG00000031755.6	Bbs2	-0.093422	0.000301392	NS
PFFHypoxia_vs_MonomerHypoxia	Frmd6_ENSMUSG00000048285.9	Frmd6	-0.143799	0.000301392	NS
PFFHypoxia_vs_MonomerHypoxia	Gm14288_ENSMUSG00000078889.11	Gm14288	0.195057	0.000301392	NS
PFFHypoxia_vs_MonomerHypoxia	Creb3l2_ENSMUSG00000038648.5	Creb3l2	-0.124468	0.000301392	NS
PFFHypoxia_vs_MonomerHypoxia	Vcan_ENSMUSG00000021614.16	Vcan	-0.128227	0.000301392	NS
PFFHypoxia_vs_MonomerHypoxia	1810058I24Rik_ENSMUSG00000073155.12	1810058I24Rik	-0.137209	0.000301392	NS
PFFHypoxia_vs_MonomerHypoxia	Wdr75_ENSMUSG00000025995.16	Wdr75	0.100615	0.000301392	NS
PFFHypoxia_vs_MonomerHypoxia	Clvs1_ENSMUSG00000041216.15	Clvs1	-0.144084	0.000301392	NS
PFFHypoxia_vs_MonomerHypoxia	Megf11_ENSMUSG00000036466.17	Megf11	0.135557	0.000301392	NS
PFFHypoxia_vs_MonomerHypoxia	Calm2_ENSMUSG00000036438.14	Calm2	0.0748074	0.000301392	NS
PFFHypoxia_vs_MonomerHypoxia	Fhod1_ENSMUSG00000014778.10	Fhod1	-0.131775	0.000301392	NS
PFFHypoxia_vs_MonomerHypoxia	Ankrd12_ENSMUSG00000034647.15	Ankrd12	0.112705	0.000301392	NS
PFFHypoxia_vs_MonomerHypoxia	Trmu_ENSMUSG00000022386.12	Trmu	-0.109697	0.000301392	NS
PFFHypoxia_vs_MonomerHypoxia	Bbs5_ENSMUSG00000063145.10	Bbs5	0.138157	0.000301392	NS
PFFHypoxia_vs_MonomerHypoxia	Gpr182_ENSMUSG00000058396.7	Gpr182	-0.357754	0.000301392	NS
PFFHypoxia_vs_MonomerHypoxia	Slc44a2_ENSMUSG00000057193.8	Slc44a2	-0.0861186	0.000301392	NS
PFFHypoxia_vs_MonomerHypoxia	Synj2_ENSMUSG00000023805.17	Synj2	-0.123656	0.000301392	NS
PFFHypoxia_vs_MonomerHypoxia	Rcor1_ENSMUSG00000037896.17	Rcor1	0.113026	0.000301392	NS
PFFHypoxia_vs_MonomerHypoxia	Nrbp2_ENSMUSG00000075590.4	Nrbp2	-0.103114	0.000301392	NS
PFFHypoxia_vs_MonomerHypoxia	Mpp6_ENSMUSG00000038388.14	Mpp6	0.10739	0.000301392	NS
PFFHypoxia_vs_MonomerHypoxia	Osbpl8_ENSMUSG00000020189.15	Osbpl8	0.106669	0.000301392	NS
PFFHypoxia_vs_MonomerHypoxia	Popdc3_ENSMUSG00000019848.14	Popdc3	0.383846	0.000301392	NS
PFFHypoxia_vs_MonomerHypoxia	H2ac7_ENSMUSG00000071478.6	H2ac7	0.621472	0.000301392	NS
PFFHypoxia_vs_MonomerHypoxia	Fam149b_ENSMUSG00000039599.16	Fam149b	0.0819439	0.000301392	NS
PFFHypoxia_vs_MonomerHypoxia	Stx6_ENSMUSG00000026470.14	Stx6	-0.0989761	0.000301392	NS
PFFHypoxia_vs_MonomerHypoxia	Tmbim1_ENSMUSG00000006301.17	Tmbim1	-0.118564	0.000301392	NS
PFFHypoxia_vs_MonomerHypoxia	Ptchd1_ENSMUSG00000041552.7	Ptchd1	0.197552	0.000301392	NS
PFFHypoxia_vs_MonomerHypoxia	Nat14_ENSMUSG00000035285.6	Nat14	-0.10596	0.000301392	NS
PFFHypoxia_vs_MonomerHypoxia	Bcl7c_ENSMUSG00000030814.17	Bcl7c	0.117369	0.000301392	NS
PFFHypoxia_vs_MonomerHypoxia	Rab28_ENSMUSG00000029128.12	Rab28	0.0843486	0.000301392	NS
PFFHypoxia_vs_MonomerHypoxia	Eid2_ENSMUSG00000046058.7	Eid2	0.143489	0.000301392	NS
PFFHypoxia_vs_MonomerHypoxia	Yipf3_ENSMUSG00000071074.9	Yipf3	-0.10309	0.000301392	NS
PFFHypoxia_vs_MonomerHypoxia	Dnajc14_ENSMUSG00000025354.5	Dnajc14	-0.0995483	0.000301392	NS
PFFHypoxia_vs_MonomerHypoxia	Sec61b_ENSMUSG00000053317.11	Sec61b	0.134593	0.000301392	NS
PFFHypoxia_vs_MonomerHypoxia	Hpf1_ENSMUSG00000038005.15	Hpf1	0.103031	0.000301392	NS
PFFHypoxia_vs_MonomerHypoxia	Sorbs3_ENSMUSG00000022091.6	Sorbs3	-0.129471	0.000301392	NS
PFFHypoxia_vs_MonomerHypoxia	Isg20_ENSMUSG00000039236.18	Isg20	-0.374231	0.000301392	NS
PFFHypoxia_vs_MonomerHypoxia	Gm49336_ENSMUSG00000114797.1	Gm49336	0.120643	0.000301392	NS
PFFHypoxia_vs_MonomerHypoxia	Pmel_ENSMUSG00000025359.10	Pmel	0.346656	0.000301392	NS
PFFHypoxia_vs_MonomerHypoxia	Xlr3b_ENSMUSG00000073125.10	Xlr3b	-1.1265	0.000301392	NS
PFFHypoxia_vs_MonomerHypoxia	Abhd17b_ENSMUSG00000047368.4	Abhd17b	0.116134	0.000301392	NS
PFFHypoxia_vs_MonomerHypoxia	Prr5l_ENSMUSG00000032841.15	Prr5l	-0.157745	0.000301392	NS
PFFHypoxia_vs_MonomerHypoxia	Gm3558_ENSMUSG00000079364.3	Gm3558	0.258032	0.000301392	NS
PFFHypoxia_vs_MonomerHypoxia	Cops7b_ENSMUSG00000026240.12	Cops7b	-0.0998112	0.000301392	NS
PFFHypoxia_vs_MonomerHypoxia	Clec3b_ENSMUSG00000025784.5	Clec3b	-0.602114	0.000301392	NS
PFFHypoxia_vs_MonomerHypoxia	Thoc7_ENSMUSG00000053453.9	Thoc7	0.109431	0.000301392	NS
PFFHypoxia_vs_MonomerHypoxia	Osbpl7_ENSMUSG00000038534.18	Osbpl7	-0.111115	0.000301392	NS
PFFHypoxia_vs_MonomerHypoxia	Icam2_ENSMUSG00000001029.15	Icam2	-0.307782	0.000301392	NS
PFFHypoxia_vs_MonomerHypoxia	Atf6_ENSMUSG00000026663.6	Atf6	-0.0911095	0.000301392	NS
PFFHypoxia_vs_MonomerHypoxia	Clvs2_ENSMUSG00000019785.14	Clvs2	0.114246	0.000301392	NS
PFFHypoxia_vs_MonomerHypoxia	Nectin4_ENSMUSG00000006411.12	Nectin4	-0.151017	0.000301392	NS
PFFHypoxia_vs_MonomerHypoxia	Creb5_ENSMUSG00000053007.9	Creb5	-0.232969	0.000301392	NS
PFFHypoxia_vs_MonomerHypoxia	Slc15a2_ENSMUSG00000022899.9	Slc15a2	-0.39392	0.000301392	NS
PFFHypoxia_vs_MonomerHypoxia	Vtn_ENSMUSG00000017344.4	Vtn	-0.352645	0.000301392	NS
PFFHypoxia_vs_MonomerHypoxia	Lrrc49_ENSMUSG00000047766.15	Lrrc49	0.1043	0.000301392	NS
PFFHypoxia_vs_MonomerHypoxia	Cep104_ENSMUSG00000039523.16	Cep104	-0.0918165	0.000301392	NS
PFFHypoxia_vs_MonomerHypoxia	Donson_ENSMUSG00000022960.13	Donson	0.142492	0.000301392	NS
PFFHypoxia_vs_MonomerHypoxia	Dhx30_ENSMUSG00000032480.17	Dhx30	-0.0855529	0.000301392	NS
PFFHypoxia_vs_MonomerHypoxia	Eif4a2_ENSMUSG00000022884.15	Eif4a2	0.0830853	0.000301392	NS
PFFHypoxia_vs_MonomerHypoxia	Timp3_ENSMUSG00000020044.13	Timp3	-0.111141	0.000301392	NS
PFFHypoxia_vs_MonomerHypoxia	9130023H24Rik_ENSMUSG00000062944.4	9130023H24Rik	-0.197206	0.000301392	NS
PFFHypoxia_vs_MonomerHypoxia	Crebrf_ENSMUSG00000048249.14	Crebrf	0.12091	0.000301392	NS
PFFHypoxia_vs_MonomerHypoxia	Shh_ENSMUSG00000002633.4	Shh	0.145696	0.000301392	NS
PFFHypoxia_vs_MonomerHypoxia	Kif5a_ENSMUSG00000074657.5	Kif5a	-0.106177	0.000301392	NS
PFFHypoxia_vs_MonomerHypoxia	Rnf187_ENSMUSG00000020496.9	Rnf187	0.121923	0.000301392	NS
PFFHypoxia_vs_MonomerHypoxia	mt-Nd1_ENSMUSG00000064341.1	mt-Nd1	0.107674	0.000301392	NS
PFFHypoxia_vs_MonomerHypoxia	Zc3hav1l_ENSMUSG00000047749.2	Zc3hav1l	0.215438	0.000301392	NS
PFFHypoxia_vs_MonomerHypoxia	Gmeb2_ENSMUSG00000038705.13	Gmeb2	-0.108374	0.000301392	NS
PFFHypoxia_vs_MonomerHypoxia	Rbck1_ENSMUSG00000027466.15	Rbck1	-0.0935431	0.000301392	NS
PFFHypoxia_vs_MonomerHypoxia	Pdlim2_ENSMUSG00000022090.10	Pdlim2	-0.134107	0.000301392	NS
PFFHypoxia_vs_MonomerHypoxia	Ift43_ENSMUSG00000007867.9	Ift43	-0.132228	0.000301392	NS
PFFHypoxia_vs_MonomerHypoxia	Fam129a_ENSMUSG00000026483.13	Fam129a	0.191397	0.000301392	NS
PFFHypoxia_vs_MonomerHypoxia	Rpl10a_ENSMUSG00000037805.15	Rpl10a	0.093184	0.000301392	NS
PFFHypoxia_vs_MonomerHypoxia	Hsf2_ENSMUSG00000019878.8	Hsf2	0.107655	0.000301392	NS
PFFHypoxia_vs_MonomerHypoxia	Hmgcll1_ENSMUSG00000007908.14	Hmgcll1	0.111674	0.000301392	NS
PFFHypoxia_vs_MonomerHypoxia	Tagap1_ENSMUSG00000052031.8	Tagap1	0.124713	0.000301392	NS
PFFHypoxia_vs_MonomerHypoxia	Ppih_ENSMUSG00000060288.13	Ppih	0.157553	0.000301392	NS
PFFHypoxia_vs_MonomerHypoxia	Banp_ENSMUSG00000025316.16	Banp	0.249717	0.000301392	NS
PFFHypoxia_vs_MonomerHypoxia	Rab2a_ENSMUSG00000047187.9	Rab2a	0.0928098	0.000301392	NS
PFFHypoxia_vs_MonomerHypoxia	Hikeshi_ENSMUSG00000062797.13	Hikeshi	0.0924623	0.000301392	NS
PFFHypoxia_vs_MonomerHypoxia	Vps35_ENSMUSG00000031696.9	Vps35	0.0906325	0.000301392	NS
PFFHypoxia_vs_MonomerHypoxia	Mpg_ENSMUSG00000020287.15	Mpg	0.16123	0.000301392	NS
PFFHypoxia_vs_MonomerHypoxia	Ehd1_ENSMUSG00000024772.9	Ehd1	-0.105662	0.000301392	NS
PFFHypoxia_vs_MonomerHypoxia	Srsf1_ENSMUSG00000018379.17	Srsf1	0.079142	0.000301392	NS
PFFHypoxia_vs_MonomerHypoxia	Ecm2_ENSMUSG00000043631.8	Ecm2	-0.268812	0.000301392	NS
PFFHypoxia_vs_MonomerHypoxia	Gatad1_ENSMUSG00000007415.15	Gatad1	0.0905846	0.000301392	NS
PFFHypoxia_vs_MonomerHypoxia	Ern1_ENSMUSG00000020715.9	Ern1	-0.116413	0.000301392	NS
PFFHypoxia_vs_MonomerHypoxia	Kcnk12_ENSMUSG00000050138.8	Kcnk12	0.261931	0.000301392	NS
PFFHypoxia_vs_MonomerHypoxia	Atxn1l_ENSMUSG00000069895.4	Atxn1l	-0.0901041	0.000301392	NS
PFFHypoxia_vs_MonomerHypoxia	Rnase1_ENSMUSG00000035896.5	Rnase1	-0.261784	0.000301392	NS
PFFHypoxia_vs_MonomerHypoxia	Enpp2_ENSMUSG00000022425.16	Enpp2	-0.106419	0.000301392	NS
PFFHypoxia_vs_MonomerHypoxia	Pogk_ENSMUSG00000040596.15	Pogk	-0.10579	0.000301392	NS
PFFHypoxia_vs_MonomerHypoxia	Chst12_ENSMUSG00000036599.10	Chst12	-0.152015	0.000301392	NS
PFFHypoxia_vs_MonomerHypoxia	Wrn_ENSMUSG00000031583.13	Wrn	-0.119081	0.000301392	NS
PFFHypoxia_vs_MonomerHypoxia	Tigd2_ENSMUSG00000049232.3	Tigd2	0.113366	0.000301392	NS
PFFHypoxia_vs_MonomerHypoxia	Atp5l_ENSMUSG00000038717.8	Atp5l	0.0970088	0.000301392	NS
PFFHypoxia_vs_MonomerHypoxia	Ppp1r16b_ENSMUSG00000037754.13	Ppp1r16b	-0.110969	0.000301392	NS
PFFHypoxia_vs_MonomerHypoxia	Hyls1_ENSMUSG00000050555.9	Hyls1	0.17465	0.000301392	NS
PFFHypoxia_vs_MonomerHypoxia	Ptpmt1_ENSMUSG00000063235.16	Ptpmt1	0.1088	0.000301392	NS
PFFHypoxia_vs_MonomerHypoxia	Poc1b_ENSMUSG00000019952.15	Poc1b	-0.169808	0.000301392	NS
PFFHypoxia_vs_MonomerHypoxia	Lor_ENSMUSG00000043165.7	Lor	0.21789	0.000301392	NS
PFFHypoxia_vs_MonomerHypoxia	Ddx21_ENSMUSG00000020075.8	Ddx21	-0.0885594	0.000301392	NS
PFFHypoxia_vs_MonomerHypoxia	Slc20a2_ENSMUSG00000037656.9	Slc20a2	-0.113033	0.000301392	NS
PFFHypoxia_vs_MonomerHypoxia	Endov_ENSMUSG00000039850.16	Endov	-0.100974	0.000301392	NS
PFFHypoxia_vs_MonomerHypoxia	Spsb1_ENSMUSG00000039911.13	Spsb1	-0.164716	0.000301392	NS
PFFHypoxia_vs_MonomerHypoxia	Eloc_ENSMUSG00000079658.9	Eloc	0.0833272	0.000301392	NS
PFFHypoxia_vs_MonomerHypoxia	Ndrg1_ENSMUSG00000005125.13	Ndrg1	-0.145537	0.000301392	NS
PFFHypoxia_vs_MonomerHypoxia	Rragc_ENSMUSG00000028646.16	Rragc	0.0817201	0.000301392	NS
PFFHypoxia_vs_MonomerHypoxia	Pten_ENSMUSG00000013663.7	Pten	0.0938631	0.000301392	NS
PFFHypoxia_vs_MonomerHypoxia	Rcsd1_ENSMUSG00000040723.14	Rcsd1	-0.263223	0.000301392	NS
PFFHypoxia_vs_MonomerHypoxia	Ehd2_ENSMUSG00000074364.6	Ehd2	-0.241753	0.000301392	NS
PFFHypoxia_vs_MonomerHypoxia	Neu4_ENSMUSG00000034000.15	Neu4	-0.141267	0.000301392	NS
PFFHypoxia_vs_MonomerHypoxia	E2f1_ENSMUSG00000027490.17	E2f1	0.263601	0.000301392	NS
PFFHypoxia_vs_MonomerHypoxia	Trpc1_ENSMUSG00000032839.13	Trpc1	0.107369	0.000301392	NS
PFFHypoxia_vs_MonomerHypoxia	Glud1_ENSMUSG00000021794.16	Glud1	0.0848263	0.000301392	NS
PFFHypoxia_vs_MonomerHypoxia	Zfp622_ENSMUSG00000052253.6	Zfp622	0.0961089	0.000301392	NS
PFFHypoxia_vs_MonomerHypoxia	Cebpg_ENSMUSG00000056216.9	Cebpg	0.0965601	0.000301392	NS
PFFHypoxia_vs_MonomerHypoxia	Ncln_ENSMUSG00000020238.14	Ncln	-0.10519	0.000301392	NS
PFFHypoxia_vs_MonomerHypoxia	Rela_ENSMUSG00000024927.8	Rela	-0.125957	0.000301392	NS
PFFHypoxia_vs_MonomerHypoxia	Nanos1_ENSMUSG00000072437.4	Nanos1	0.138561	0.000301392	NS
PFFHypoxia_vs_MonomerHypoxia	Pkig_ENSMUSG00000035268.14	Pkig	-0.126528	0.000301392	NS
PFFHypoxia_vs_MonomerHypoxia	Mxra7_ENSMUSG00000020814.13	Mxra7	0.124748	0.000301392	NS
PFFHypoxia_vs_MonomerHypoxia	Mier3_ENSMUSG00000032727.14	Mier3	0.114372	0.000301392	NS
PFFHypoxia_vs_MonomerHypoxia	Ajm1_ENSMUSG00000029419.8	Ajm1	-0.113876	0.000301392	NS
PFFHypoxia_vs_MonomerHypoxia	Acot1_ENSMUSG00000072949.6	Acot1	-0.158408	0.000301392	NS
PFFHypoxia_vs_MonomerHypoxia	Plin3_ENSMUSG00000024197.10	Plin3	-0.179615	0.000301392	NS
PFFHypoxia_vs_MonomerHypoxia	Dll3_ENSMUSG00000003436.11	Dll3	0.294784	0.000301392	NS
PFFHypoxia_vs_MonomerHypoxia	Slc2a1_ENSMUSG00000028645.11	Slc2a1	-0.150962	0.000301392	NS
PFFHypoxia_vs_MonomerHypoxia	Ro60_ENSMUSG00000018199.9	Ro60	0.108903	0.000301392	NS
PFFHypoxia_vs_MonomerHypoxia	Ndufaf5_ENSMUSG00000027384.6	Ndufaf5	0.0997202	0.000301392	NS
PFFHypoxia_vs_MonomerHypoxia	Rabgef1_ENSMUSG00000025340.14	Rabgef1	-0.0873401	0.000301392	NS
PFFHypoxia_vs_MonomerHypoxia	Palld_ENSMUSG00000058056.16	Palld	-0.154952	0.000301392	NS
PFFHypoxia_vs_MonomerHypoxia	Nup43_ENSMUSG00000040034.15	Nup43	0.165346	0.000301392	NS
PFFHypoxia_vs_MonomerHypoxia	Fam169a_ENSMUSG00000041817.14	Fam169a	0.103341	0.000301392	NS
PFFHypoxia_vs_MonomerHypoxia	Gm42517_ENSMUSG00000105867.2	Gm42517	0.166111	0.000301392	NS
PFFHypoxia_vs_MonomerHypoxia	Mob1b_ENSMUSG00000006262.15	Mob1b	0.112859	0.000301392	NS
PFFHypoxia_vs_MonomerHypoxia	Sdcbp_ENSMUSG00000028249.15	Sdcbp	0.0912632	0.000301392	NS
PFFHypoxia_vs_MonomerHypoxia	Cntn2_ENSMUSG00000053024.14	Cntn2	-0.13073	0.000301392	NS
PFFHypoxia_vs_MonomerHypoxia	Ermp1_ENSMUSG00000046324.12	Ermp1	-0.0885238	0.000301392	NS
PFFHypoxia_vs_MonomerHypoxia	Cnih1_ENSMUSG00000015759.11	Cnih1	0.0932397	0.000301392	NS
PFFHypoxia_vs_MonomerHypoxia	Golim4_ENSMUSG00000034109.15	Golim4	-0.0991527	0.000301392	NS
PFFHypoxia_vs_MonomerHypoxia	Sec61g_ENSMUSG00000078974.10	Sec61g	0.12924	0.000301392	NS
PFFHypoxia_vs_MonomerHypoxia	Gmcl1_ENSMUSG00000001157.13	Gmcl1	0.0905345	0.000301392	NS
PFFHypoxia_vs_MonomerHypoxia	Dmp1_ENSMUSG00000029307.7	Dmp1	0.286135	0.000301392	NS
PFFHypoxia_vs_MonomerHypoxia	Iqcb1_ENSMUSG00000022837.14	Iqcb1	0.111383	0.000301392	NS
PFFHypoxia_vs_MonomerHypoxia	Olfml2b_ENSMUSG00000038463.8	Olfml2b	-0.157812	0.000301392	NS
PFFHypoxia_vs_MonomerHypoxia	Rnf7_ENSMUSG00000051234.6	Rnf7	-0.086131	0.000301392	NS
PFFHypoxia_vs_MonomerHypoxia	Haus4_ENSMUSG00000022177.9	Haus4	-0.19343	0.000301392	NS
PFFHypoxia_vs_MonomerHypoxia	Rfc5_ENSMUSG00000029363.14	Rfc5	-0.157808	0.000301392	NS
PFFHypoxia_vs_MonomerHypoxia	Gatb_ENSMUSG00000028085.12	Gatb	-0.0964409	0.000301392	NS
PFFHypoxia_vs_MonomerHypoxia	Ebp_ENSMUSG00000031168.14	Ebp	-0.113787	0.000301392	NS
PFFHypoxia_vs_MonomerHypoxia	Kif13b_ENSMUSG00000060012.9	Kif13b	-0.127821	0.000301392	NS
PFFHypoxia_vs_MonomerHypoxia	Trp53bp2_ENSMUSG00000026510.10	Trp53bp2	-0.122711	0.000301392	NS
PFFHypoxia_vs_MonomerHypoxia	Fopnl_ENSMUSG00000022677.15	Fopnl	0.10125	0.000301392	NS
PFFHypoxia_vs_MonomerHypoxia	Zbtb41_ENSMUSG00000033964.12	Zbtb41	0.101071	0.000301392	NS
PFFHypoxia_vs_MonomerHypoxia	Rnf126_ENSMUSG00000035890.9	Rnf126	0.130095	0.000301392	NS
PFFHypoxia_vs_MonomerHypoxia	Tenm2_ENSMUSG00000049336.16	Tenm2	-0.147972	0.000301392	NS
PFFHypoxia_vs_MonomerHypoxia	Srsf9_ENSMUSG00000029538.14	Srsf9	0.113351	0.000301392	NS
PFFHypoxia_vs_MonomerHypoxia	Gria2_ENSMUSG00000033981.14	Gria2	0.0962977	0.000301392	NS
PFFHypoxia_vs_MonomerHypoxia	Chad_ENSMUSG00000039084.8	Chad	-0.390885	0.000301392	NS
PFFHypoxia_vs_MonomerHypoxia	Prkcq_ENSMUSG00000026778.13	Prkcq	-0.117926	0.000301392	NS
PFFHypoxia_vs_MonomerHypoxia	Rnf217_ENSMUSG00000063760.9	Rnf217	0.130018	0.000301392	NS
PFFHypoxia_vs_MonomerHypoxia	Nsun5_ENSMUSG00000000916.15	Nsun5	-0.114337	0.000301392	NS
PFFHypoxia_vs_MonomerHypoxia	Fgd6_ENSMUSG00000020021.4	Fgd6	-0.124256	0.000301392	NS
PFFHypoxia_vs_MonomerHypoxia	Tmem68_ENSMUSG00000028232.13	Tmem68	0.12191	0.000301392	NS
PFFHypoxia_vs_MonomerHypoxia	Nasp_ENSMUSG00000028693.15	Nasp	0.113714	0.000301392	NS
PFFHypoxia_vs_MonomerHypoxia	Dgkg_ENSMUSG00000022861.17	Dgkg	-0.112272	0.000301392	NS
PFFHypoxia_vs_MonomerHypoxia	Slc17a5_ENSMUSG00000049624.14	Slc17a5	-0.109401	0.000301392	NS
PFFHypoxia_vs_MonomerHypoxia	Pkp4_ENSMUSG00000026991.20	Pkp4	-0.111472	0.000301392	NS
PFFHypoxia_vs_MonomerHypoxia	Dusp22_ENSMUSG00000069255.13	Dusp22	-0.0896726	0.000301392	NS
PFFHypoxia_vs_MonomerHypoxia	Slc29a3_ENSMUSG00000020100.15	Slc29a3	-0.10737	0.000301392	NS
PFFHypoxia_vs_MonomerHypoxia	Lrrn1_ENSMUSG00000034648.9	Lrrn1	-0.0935697	0.000301392	NS
PFFHypoxia_vs_MonomerHypoxia	BC005624_ENSMUSG00000026851.9	BC005624	-0.078678	0.000301392	NS
PFFHypoxia_vs_MonomerHypoxia	Tns2_ENSMUSG00000037003.16	Tns2	-0.138337	0.000301392	NS
PFFHypoxia_vs_MonomerHypoxia	Fa2h_ENSMUSG00000033579.16	Fa2h	-0.183394	0.000301392	NS
PFFHypoxia_vs_MonomerHypoxia	Aard_ENSMUSG00000068522.4	Aard	0.145772	0.000301392	NS
PFFHypoxia_vs_MonomerHypoxia	4930453N24Rik_ENSMUSG00000059920.9	4930453N24Rik	0.0995111	0.000301392	NS
PFFHypoxia_vs_MonomerHypoxia	Btbd1_ENSMUSG00000025103.8	Btbd1	0.0751098	0.000301392	NS
PFFHypoxia_vs_MonomerHypoxia	Smarca5_ENSMUSG00000031715.14	Smarca5	0.0745247	0.000301392	NS
PFFHypoxia_vs_MonomerHypoxia	Cckbr_ENSMUSG00000030898.15	Cckbr	0.238775	0.000301392	NS
PFFHypoxia_vs_MonomerHypoxia	Hnrnpa0_ENSMUSG00000007836.6	Hnrnpa0	0.106446	0.000301392	NS
PFFHypoxia_vs_MonomerHypoxia	Phf6_ENSMUSG00000025626.16	Phf6	0.128894	0.000301392	NS
PFFHypoxia_vs_MonomerHypoxia	Sirt2_ENSMUSG00000015149.14	Sirt2	-0.102809	0.000301392	NS
PFFHypoxia_vs_MonomerHypoxia	Gosr1_ENSMUSG00000010392.8	Gosr1	-0.0838051	0.000301392	NS
PFFHypoxia_vs_MonomerHypoxia	Adgrl4_ENSMUSG00000039167.12	Adgrl4	-0.278017	0.000301392	NS
PFFHypoxia_vs_MonomerHypoxia	Csrnp2_ENSMUSG00000044636.6	Csrnp2	0.11039	0.000301392	NS
PFFHypoxia_vs_MonomerHypoxia	Atp6v1h_ENSMUSG00000033793.12	Atp6v1h	0.082209	0.000301392	NS
PFFHypoxia_vs_MonomerHypoxia	Timm44_ENSMUSG00000002949.15	Timm44	-0.0833586	0.000301392	NS
PFFHypoxia_vs_MonomerHypoxia	Shisa8_ENSMUSG00000096883.2	Shisa8	-0.407643	0.000301392	NS
PFFHypoxia_vs_MonomerHypoxia	Arhgap4_ENSMUSG00000031389.17	Arhgap4	-0.188153	0.000301392	NS
PFFHypoxia_vs_MonomerHypoxia	Hddc3_ENSMUSG00000030532.6	Hddc3	-0.154871	0.000301392	NS
PFFHypoxia_vs_MonomerHypoxia	Capn11_ENSMUSG00000058626.16	Capn11	-0.985454	0.000301392	NS
PFFHypoxia_vs_MonomerHypoxia	Ciao3_ENSMUSG00000002280.11	Ciao3	-0.0901978	0.000301392	NS
PFFHypoxia_vs_MonomerHypoxia	Slc35a4_ENSMUSG00000033272.12	Slc35a4	-0.116576	0.000301392	NS
PFFHypoxia_vs_MonomerHypoxia	Vegfc_ENSMUSG00000031520.6	Vegfc	-0.325321	0.000301392	NS
PFFHypoxia_vs_MonomerHypoxia	Ncor2_ENSMUSG00000029478.16	Ncor2	-0.111762	0.000301392	NS
PFFHypoxia_vs_MonomerHypoxia	Arhgap17_ENSMUSG00000030766.15	Arhgap17	-0.105414	0.000301392	NS
PFFHypoxia_vs_MonomerHypoxia	Tob1_ENSMUSG00000037573.5	Tob1	0.101317	0.000301392	NS
PFFHypoxia_vs_MonomerHypoxia	Rell1_ENSMUSG00000047881.14	Rell1	-0.131428	0.000301392	NS
PFFHypoxia_vs_MonomerHypoxia	Atp13a3_ENSMUSG00000022533.14	Atp13a3	0.0988508	0.000301392	NS
PFFHypoxia_vs_MonomerHypoxia	Slc19a1_ENSMUSG00000001436.15	Slc19a1	-0.127648	0.000301392	NS
PFFHypoxia_vs_MonomerHypoxia	Hebp2_ENSMUSG00000019853.6	Hebp2	0.130906	0.000301392	NS
PFFHypoxia_vs_MonomerHypoxia	Chmp4b_ENSMUSG00000038467.15	Chmp4b	0.078636	0.000301392	NS
PFFHypoxia_vs_MonomerHypoxia	Trmt13_ENSMUSG00000033439.12	Trmt13	-0.133432	0.000301392	NS
PFFHypoxia_vs_MonomerHypoxia	Gfpt2_ENSMUSG00000020363.6	Gfpt2	-0.158538	0.000301392	NS
PFFHypoxia_vs_MonomerHypoxia	Atp5mpl_ENSMUSG00000021290.6	Atp5mpl	0.117173	0.000301392	NS
PFFHypoxia_vs_MonomerHypoxia	Cse1l_ENSMUSG00000002718.14	Cse1l	0.100417	0.000301392	NS
PFFHypoxia_vs_MonomerHypoxia	D6Wsu163e_ENSMUSG00000030347.6	D6Wsu163e	0.0953068	0.000301392	NS
PFFHypoxia_vs_MonomerHypoxia	Hspa13_ENSMUSG00000032932.15	Hspa13	0.0922164	0.000301392	NS
PFFHypoxia_vs_MonomerHypoxia	Bicd1_ENSMUSG00000003452.15	Bicd1	0.12132	0.000301392	NS
PFFHypoxia_vs_MonomerHypoxia	Map3k14_ENSMUSG00000020941.7	Map3k14	-0.196557	0.000301392	NS
PFFHypoxia_vs_MonomerHypoxia	Smyd1_ENSMUSG00000055027.17	Smyd1	0.15905	0.000301392	NS
PFFHypoxia_vs_MonomerHypoxia	Hmgxb3_ENSMUSG00000024622.8	Hmgxb3	-0.0914047	0.000301392	NS
PFFHypoxia_vs_MonomerHypoxia	Wdr24_ENSMUSG00000025737.5	Wdr24	-0.112999	0.000301392	NS
PFFHypoxia_vs_MonomerHypoxia	Peli1_ENSMUSG00000020134.13	Peli1	0.0969403	0.000301392	NS
PFFHypoxia_vs_MonomerHypoxia	Cald1_ENSMUSG00000029761.16	Cald1	-0.157475	0.000301392	NS
PFFHypoxia_vs_MonomerHypoxia	Zfp874b_ENSMUSG00000059839.9	Zfp874b	0.141157	0.000301392	NS
PFFHypoxia_vs_MonomerHypoxia	Mt2_ENSMUSG00000031762.7	Mt2	0.249225	0.000301392	NS
PFFHypoxia_vs_MonomerHypoxia	Lrrc61_ENSMUSG00000073096.11	Lrrc61	-0.108189	0.000301392	NS
PFFHypoxia_vs_MonomerHypoxia	Sp4_ENSMUSG00000025323.10	Sp4	0.116654	0.000301392	NS
PFFHypoxia_vs_MonomerHypoxia	Rrbp1_ENSMUSG00000027422.15	Rrbp1	-0.103984	0.000301392	NS
PFFHypoxia_vs_MonomerHypoxia	H3c15_ENSMUSG00000081058.5	H3c15	-0.230123	0.000301392	NS
PFFHypoxia_vs_MonomerHypoxia	Cul5_ENSMUSG00000032030.16	Cul5	0.0918917	0.000301392	NS
PFFHypoxia_vs_MonomerHypoxia	Arl5c_ENSMUSG00000038352.15	Arl5c	-0.276887	0.000301392	NS
PFFHypoxia_vs_MonomerHypoxia	Gabrr2_ENSMUSG00000023267.10	Gabrr2	-0.265261	0.000301392	NS
PFFHypoxia_vs_MonomerHypoxia	Esco1_ENSMUSG00000024293.16	Esco1	0.126448	0.000301392	NS
PFFHypoxia_vs_MonomerHypoxia	Polr3a_ENSMUSG00000025280.8	Polr3a	-0.0893752	0.000301392	NS
PFFHypoxia_vs_MonomerHypoxia	Ptpn12_ENSMUSG00000028771.13	Ptpn12	0.101068	0.000301392	NS
PFFHypoxia_vs_MonomerHypoxia	Parp9_ENSMUSG00000022906.15	Parp9	-0.197856	0.000301392	NS
PFFHypoxia_vs_MonomerHypoxia	Vwc2_ENSMUSG00000050830.17	Vwc2	0.126183	0.000301392	NS
PFFHypoxia_vs_MonomerHypoxia	Add3_ENSMUSG00000025026.15	Add3	-0.0938455	0.000301392	NS
PFFHypoxia_vs_MonomerHypoxia	Efhd1_ENSMUSG00000026255.15	Efhd1	-0.136517	0.000301392	NS
PFFHypoxia_vs_MonomerHypoxia	Aif1l_ENSMUSG00000001864.13	Aif1l	-0.152831	0.000301392	NS
PFFHypoxia_vs_MonomerHypoxia	Ndufs4_ENSMUSG00000021764.8	Ndufs4	0.0876764	0.000301392	NS
PFFHypoxia_vs_MonomerHypoxia	Secisbp2l_ENSMUSG00000035093.16	Secisbp2l	-0.0972209	0.000301392	NS
PFFHypoxia_vs_MonomerHypoxia	Bloc1s3_ENSMUSG00000057667.7	Bloc1s3	0.111184	0.000301392	NS
PFFHypoxia_vs_MonomerHypoxia	Aebp2_ENSMUSG00000030232.18	Aebp2	0.0727725	0.000301392	NS
PFFHypoxia_vs_MonomerHypoxia	Brix1_ENSMUSG00000022247.12	Brix1	0.0910549	0.000301392	NS
PFFHypoxia_vs_MonomerHypoxia	Cox4i2_ENSMUSG00000009876.13	Cox4i2	0.318263	0.000301392	NS
PFFHypoxia_vs_MonomerHypoxia	Gab1_ENSMUSG00000031714.9	Gab1	-0.135156	0.000301392	NS
PFFHypoxia_vs_MonomerHypoxia	P2rx7_ENSMUSG00000029468.17	P2rx7	-0.107813	0.000301392	NS
PFFHypoxia_vs_MonomerHypoxia	mt-Nd2_ENSMUSG00000064345.1	mt-Nd2	0.105361	0.000301392	NS
PFFHypoxia_vs_MonomerHypoxia	Aph1a_ENSMUSG00000015750.15	Aph1a	-0.0944159	0.000301392	NS
PFFHypoxia_vs_MonomerHypoxia	Tpp1_ENSMUSG00000030894.5	Tpp1	-0.0771915	0.000301392	NS
PFFHypoxia_vs_MonomerHypoxia	Gnb1_ENSMUSG00000029064.15	Gnb1	0.0767123	0.000301392	NS
PFFHypoxia_vs_MonomerHypoxia	Ramac_ENSMUSG00000038646.13	Ramac	0.0834985	0.000301392	NS
PFFHypoxia_vs_MonomerHypoxia	Cys1_ENSMUSG00000062563.15	Cys1	0.230837	0.000301392	NS
PFFHypoxia_vs_MonomerHypoxia	Spag7_ENSMUSG00000018287.12	Spag7	-0.0932632	0.000301392	NS
PFFHypoxia_vs_MonomerHypoxia	Snx12_ENSMUSG00000046032.16	Snx12	-0.0898504	0.000301392	NS
PFFHypoxia_vs_MonomerHypoxia	Frmd4b_ENSMUSG00000030064.16	Frmd4b	-0.0979147	0.000301392	NS
PFFHypoxia_vs_MonomerHypoxia	Rit2_ENSMUSG00000057455.12	Rit2	0.0918064	0.000301392	NS
PFFHypoxia_vs_MonomerHypoxia	Ndufc2_ENSMUSG00000030647.8	Ndufc2	0.0961159	0.000301392	NS
PFFHypoxia_vs_MonomerHypoxia	Man2b2_ENSMUSG00000029119.9	Man2b2	-0.104624	0.000301392	NS
PFFHypoxia_vs_MonomerHypoxia	Ccnd1_ENSMUSG00000070348.5	Ccnd1	-0.115935	0.000301392	NS
PFFHypoxia_vs_MonomerHypoxia	Ptbp2_ENSMUSG00000028134.11	Ptbp2	0.107235	0.000301392	NS
PFFHypoxia_vs_MonomerHypoxia	Znfx1_ENSMUSG00000039501.14	Znfx1	-0.111684	0.000301392	NS
PFFHypoxia_vs_MonomerHypoxia	Ccdc71l_ENSMUSG00000090946.3	Ccdc71l	0.108415	0.000301392	NS
PFFHypoxia_vs_MonomerHypoxia	Gm527_ENSMUSG00000047227.5	Gm527	0.186627	0.000301392	NS
PFFHypoxia_vs_MonomerHypoxia	Tead3_ENSMUSG00000002249.21	Tead3	-0.210032	0.000301392	NS
PFFHypoxia_vs_MonomerHypoxia	Selenof_ENSMUSG00000037072.15	Selenof	0.078868	0.000301392	NS
PFFHypoxia_vs_MonomerHypoxia	Spint1_ENSMUSG00000027315.13	Spint1	0.288631	0.000301392	NS
PFFHypoxia_vs_MonomerHypoxia	Myrf_ENSMUSG00000036098.15	Myrf	-0.16382	0.000301392	NS
PFFHypoxia_vs_MonomerHypoxia	Nabp2_ENSMUSG00000025374.13	Nabp2	-0.0857432	0.000301392	NS
PFFHypoxia_vs_MonomerHypoxia	Eif3a_ENSMUSG00000024991.8	Eif3a	-0.0724636	0.000301392	NS
PFFHypoxia_vs_MonomerHypoxia	Sox11_ENSMUSG00000063632.6	Sox11	0.147325	0.000301392	NS
PFFHypoxia_vs_MonomerHypoxia	Inava_ENSMUSG00000041605.16	Inava	-0.237225	0.000301392	NS
PFFHypoxia_vs_MonomerHypoxia	Mink1_ENSMUSG00000020827.18	Mink1	-0.0960101	0.000301392	NS
PFFHypoxia_vs_MonomerHypoxia	B3gat3_ENSMUSG00000071649.6	B3gat3	0.085908	0.000301392	NS
PFFHypoxia_vs_MonomerHypoxia	Bgn_ENSMUSG00000031375.17	Bgn	-0.461902	0.000301392	NS
PFFHypoxia_vs_MonomerHypoxia	Insc_ENSMUSG00000048782.15	Insc	-0.14683	0.000301392	NS
PFFHypoxia_vs_MonomerHypoxia	Ints14_ENSMUSG00000034263.13	Ints14	-0.0877499	0.000301392	NS
PFFHypoxia_vs_MonomerHypoxia	Dixdc1_ENSMUSG00000032064.17	Dixdc1	-0.095853	0.000301392	NS
PFFHypoxia_vs_MonomerHypoxia	Lsm12_ENSMUSG00000020922.11	Lsm12	0.0850267	0.000301392	NS
PFFHypoxia_vs_MonomerHypoxia	Fam131b_ENSMUSG00000029861.17	Fam131b	-0.101422	0.000301392	NS
PFFHypoxia_vs_MonomerHypoxia	Impad1_ENSMUSG00000066324.2	Impad1	0.0909098	0.000301392	NS
PFFHypoxia_vs_MonomerHypoxia	Sox13_ENSMUSG00000070643.11	Sox13	-0.15854	0.000301392	NS
PFFHypoxia_vs_MonomerHypoxia	Itpk1_ENSMUSG00000057963.9	Itpk1	-0.124394	0.000301392	NS
PFFHypoxia_vs_MonomerHypoxia	Kdm1a_ENSMUSG00000036940.15	Kdm1a	0.0774215	0.000301392	NS
PFFHypoxia_vs_MonomerHypoxia	Tmem161b_ENSMUSG00000035762.11	Tmem161b	0.106803	0.000301392	NS
PFFHypoxia_vs_MonomerHypoxia	Stambpl1_ENSMUSG00000024776.18	Stambpl1	0.113084	0.000301392	NS
PFFHypoxia_vs_MonomerHypoxia	Adrb1_ENSMUSG00000035283.5	Adrb1	0.195438	0.000301392	NS
PFFHypoxia_vs_MonomerHypoxia	Fancg_ENSMUSG00000028453.10	Fancg	-0.107816	0.000301392	NS
PFFHypoxia_vs_MonomerHypoxia	Zfp87_ENSMUSG00000097333.7	Zfp87	0.11843	0.000301392	NS
PFFHypoxia_vs_MonomerHypoxia	Dip2b_ENSMUSG00000023026.16	Dip2b	-0.0820119	0.000301392	NS
PFFHypoxia_vs_MonomerHypoxia	Arhgef28_ENSMUSG00000021662.11	Arhgef28	-0.0935738	0.000301392	NS
PFFHypoxia_vs_MonomerHypoxia	Hnrnpm_ENSMUSG00000059208.15	Hnrnpm	-0.0807789	0.000301392	NS
PFFHypoxia_vs_MonomerHypoxia	Tec_ENSMUSG00000029217.16	Tec	-0.273892	0.000301392	NS
PFFHypoxia_vs_MonomerHypoxia	Cd59a_ENSMUSG00000032679.12	Cd59a	-0.155406	0.000301392	NS
PFFHypoxia_vs_MonomerHypoxia	Mtx1_ENSMUSG00000064068.14	Mtx1	-0.0950127	0.000301392	NS
PFFHypoxia_vs_MonomerHypoxia	Cdc42ep1_ENSMUSG00000049521.2	Cdc42ep1	-0.12769	0.000301392	NS
PFFHypoxia_vs_MonomerHypoxia	Tlr9_ENSMUSG00000045322.10	Tlr9	-0.19819	0.000301392	NS
PFFHypoxia_vs_MonomerHypoxia	Glt8d1_ENSMUSG00000021916.16	Glt8d1	0.104385	0.000301392	NS
PFFHypoxia_vs_MonomerHypoxia	Cpsf4l_ENSMUSG00000018727.19	Cpsf4l	0.248024	0.000301392	NS
PFFHypoxia_vs_MonomerHypoxia	Ndufb5_ENSMUSG00000027673.12	Ndufb5	0.101962	0.000301392	NS
PFFHypoxia_vs_MonomerHypoxia	Pcp4_ENSMUSG00000090223.2	Pcp4	0.133865	0.000301392	NS
PFFHypoxia_vs_MonomerHypoxia	Tmem67_ENSMUSG00000049488.14	Tmem67	0.127598	0.000301392	NS
PFFHypoxia_vs_MonomerHypoxia	Map7_ENSMUSG00000019996.17	Map7	-0.109856	0.000301392	NS
PFFHypoxia_vs_MonomerHypoxia	Adck1_ENSMUSG00000021044.15	Adck1	-0.0886523	0.000301392	NS
PFFHypoxia_vs_MonomerHypoxia	Rbl2_ENSMUSG00000031666.15	Rbl2	-0.095321	0.000301392	NS
PFFHypoxia_vs_MonomerHypoxia	Cd248_ENSMUSG00000056481.7	Cd248	-0.301197	0.000301392	NS
PFFHypoxia_vs_MonomerHypoxia	Xylt1_ENSMUSG00000030657.11	Xylt1	-0.0974113	0.000301392	NS
PFFHypoxia_vs_MonomerHypoxia	Gm21748_ENSMUSG00000096850.1	Gm21748	-0.557253	0.000301392	NS
PFFHypoxia_vs_MonomerHypoxia	Rhog_ENSMUSG00000073982.11	Rhog	-0.142605	0.000301392	NS
PFFHypoxia_vs_MonomerHypoxia	Atp5h_ENSMUSG00000034566.10	Atp5h	0.083067	0.000301392	NS
PFFHypoxia_vs_MonomerHypoxia	Atp6v0b_ENSMUSG00000033379.13	Atp6v0b	0.0681558	0.000301392	NS
PFFHypoxia_vs_MonomerHypoxia	Tdp1_ENSMUSG00000021177.16	Tdp1	0.107094	0.000301392	NS
PFFHypoxia_vs_MonomerHypoxia	Kctd10_ENSMUSG00000001098.15	Kctd10	-0.103747	0.000301392	NS
PFFHypoxia_vs_MonomerHypoxia	Sema6d_ENSMUSG00000027200.17	Sema6d	-0.0806123	0.000301392	NS
PFFHypoxia_vs_MonomerHypoxia	Pde4b_ENSMUSG00000028525.16	Pde4b	-0.0991014	0.000301392	NS
PFFHypoxia_vs_MonomerHypoxia	Il17rb_ENSMUSG00000015966.17	Il17rb	-0.193186	0.000301392	NS
PFFHypoxia_vs_MonomerHypoxia	Rpl36a-ps1_ENSMUSG00000060377.4	Rpl36a-ps1	-0.509484	0.000301392	NS
PFFHypoxia_vs_MonomerHypoxia	Snrpn_ENSMUSG00000102252.5	Snrpn	0.0749557	0.000301392	NS
PFFHypoxia_vs_MonomerHypoxia	Slc16a7_ENSMUSG00000020102.15	Slc16a7	0.107801	0.000301392	NS
PFFHypoxia_vs_MonomerHypoxia	Nfkbib_ENSMUSG00000030595.15	Nfkbib	-0.109168	0.000301392	NS
PFFHypoxia_vs_MonomerHypoxia	Nek9_ENSMUSG00000034290.9	Nek9	-0.0810282	0.000301392	NS
PFFHypoxia_vs_MonomerHypoxia	Wdr91_ENSMUSG00000058486.11	Wdr91	-0.111568	0.000301392	NS
PFFHypoxia_vs_MonomerHypoxia	Coq7_ENSMUSG00000030652.11	Coq7	0.090076	0.000301392	NS
PFFHypoxia_vs_MonomerHypoxia	Rpl26_ENSMUSG00000060938.14	Rpl26	0.098196	0.000301392	NS
PFFHypoxia_vs_MonomerHypoxia	Pfn2_ENSMUSG00000027805.16	Pfn2	0.0737965	0.000301392	NS
PFFHypoxia_vs_MonomerHypoxia	Ap5s1_ENSMUSG00000068264.11	Ap5s1	-0.120041	0.000301392	NS
PFFHypoxia_vs_MonomerHypoxia	Ppp1r11_ENSMUSG00000036398.13	Ppp1r11	0.085261	0.000301392	NS
PFFHypoxia_vs_MonomerHypoxia	Cfap157_ENSMUSG00000038987.8	Cfap157	-0.261585	0.000301392	NS
PFFHypoxia_vs_MonomerHypoxia	Gmps_ENSMUSG00000027823.9	Gmps	0.0846397	0.000301392	NS
PFFHypoxia_vs_MonomerHypoxia	Cpeb2_ENSMUSG00000039782.15	Cpeb2	0.0776101	0.000301392	NS
PFFHypoxia_vs_MonomerHypoxia	Rnf128_ENSMUSG00000031438.11	Rnf128	0.096663	0.000301392	NS
PFFHypoxia_vs_MonomerHypoxia	Szt2_ENSMUSG00000033253.18	Szt2	-0.0867024	0.000301392	NS
PFFHypoxia_vs_MonomerHypoxia	Cfl2_ENSMUSG00000062929.8	Cfl2	0.081469	0.000301392	NS
PFFHypoxia_vs_MonomerHypoxia	Cdk11b_ENSMUSG00000029062.14	Cdk11b	-0.0820155	0.000301392	NS
PFFHypoxia_vs_MonomerHypoxia	Sidt2_ENSMUSG00000034908.16	Sidt2	-0.0782351	0.000301392	NS
PFFHypoxia_vs_MonomerHypoxia	Natd1_ENSMUSG00000018931.3	Natd1	-0.119739	0.000301392	NS
PFFHypoxia_vs_MonomerHypoxia	Ndufb4_ENSMUSG00000022820.4	Ndufb4	0.0996723	0.000301392	NS
PFFHypoxia_vs_MonomerHypoxia	Morc2a_ENSMUSG00000034543.15	Morc2a	-0.0780015	0.000301392	NS
PFFHypoxia_vs_MonomerHypoxia	Zbtb2_ENSMUSG00000075327.10	Zbtb2	0.138958	0.000301392	NS
PFFHypoxia_vs_MonomerHypoxia	Klf16_ENSMUSG00000035397.8	Klf16	0.149254	0.000301392	NS
PFFHypoxia_vs_MonomerHypoxia	Grik1_ENSMUSG00000022935.16	Grik1	-0.234037	0.000301392	NS
PFFHypoxia_vs_MonomerHypoxia	Stx5a_ENSMUSG00000010110.17	Stx5a	0.0837255	0.000301392	NS
PFFHypoxia_vs_MonomerHypoxia	Ccdc17_ENSMUSG00000034035.18	Ccdc17	-0.190098	0.000301392	NS
PFFHypoxia_vs_MonomerHypoxia	Magi2_ENSMUSG00000040003.18	Magi2	-0.0792906	0.000301392	NS
PFFHypoxia_vs_MonomerHypoxia	Egfl7_ENSMUSG00000026921.19	Egfl7	-0.152857	0.000301392	NS
PFFHypoxia_vs_MonomerHypoxia	Zbtb5_ENSMUSG00000049657.9	Zbtb5	-0.117136	0.000301392	NS
PFFHypoxia_vs_MonomerHypoxia	Tmem30a_ENSMUSG00000032328.12	Tmem30a	0.0804804	0.000301392	NS
PFFHypoxia_vs_MonomerHypoxia	Eif4ebp1_ENSMUSG00000031490.6	Eif4ebp1	0.242976	0.000301392	NS
PFFHypoxia_vs_MonomerHypoxia	AW146154_ENSMUSG00000074166.7	AW146154	0.178177	0.000301392	NS
PFFHypoxia_vs_MonomerHypoxia	Trim36_ENSMUSG00000033949.12	Trim36	-0.141087	0.000301392	NS
PFFHypoxia_vs_MonomerHypoxia	Tirap_ENSMUSG00000032041.15	Tirap	-0.168859	0.000301392	NS
PFFHypoxia_vs_MonomerHypoxia	Ptprb_ENSMUSG00000020154.10	Ptprb	-0.259471	0.000301392	NS
PFFHypoxia_vs_MonomerHypoxia	Snrpd2_ENSMUSG00000040824.3	Snrpd2	0.0892533	0.000301392	NS
PFFHypoxia_vs_MonomerHypoxia	Kcnh6_ENSMUSG00000001901.15	Kcnh6	-0.229589	0.000301392	NS
PFFHypoxia_vs_MonomerHypoxia	Nkiras1_ENSMUSG00000021772.15	Nkiras1	0.0826361	0.000301392	NS
PFFHypoxia_vs_MonomerHypoxia	Gabpb2_ENSMUSG00000038766.16	Gabpb2	-0.103599	0.000301392	NS
PFFHypoxia_vs_MonomerHypoxia	BC024139_ENSMUSG00000044361.16	BC024139	-0.202776	0.000301392	NS
PFFHypoxia_vs_MonomerHypoxia	Rgs12_ENSMUSG00000029101.16	Rgs12	-0.110917	0.000301392	NS
PFFHypoxia_vs_MonomerHypoxia	Fat3_ENSMUSG00000074505.6	Fat3	-0.10173	0.000301392	NS
PFFHypoxia_vs_MonomerHypoxia	Gpr15_ENSMUSG00000047293.7	Gpr15	-0.394711	0.000301392	NS
PFFHypoxia_vs_MonomerHypoxia	Noc3l_ENSMUSG00000024999.7	Noc3l	0.113143	0.000301392	NS
PFFHypoxia_vs_MonomerHypoxia	Sap30_ENSMUSG00000031609.3	Sap30	0.212109	0.000301392	NS
PFFHypoxia_vs_MonomerHypoxia	Unk_ENSMUSG00000020770.13	Unk	-0.0908914	0.000301392	NS
PFFHypoxia_vs_MonomerHypoxia	Bivm_ENSMUSG00000041684.11	Bivm	0.0933559	0.000301392	NS
PFFHypoxia_vs_MonomerHypoxia	Mad1l1_ENSMUSG00000029554.15	Mad1l1	-0.110208	0.000301392	NS
PFFHypoxia_vs_MonomerHypoxia	Gosr2_ENSMUSG00000020946.13	Gosr2	-0.0651854	0.000301392	NS
PFFHypoxia_vs_MonomerHypoxia	Dxo_ENSMUSG00000040482.16	Dxo	-0.122705	0.000301392	NS
PFFHypoxia_vs_MonomerHypoxia	Yy1_ENSMUSG00000021264.12	Yy1	0.0749184	0.000301392	NS
PFFHypoxia_vs_MonomerHypoxia	Morc3_ENSMUSG00000039456.10	Morc3	0.102472	0.000301392	NS
PFFHypoxia_vs_MonomerHypoxia	Car14_ENSMUSG00000038526.14	Car14	-0.147574	0.000301392	NS
PFFHypoxia_vs_MonomerHypoxia	Bmt2_ENSMUSG00000042742.7	Bmt2	0.115697	0.000301392	NS
PFFHypoxia_vs_MonomerHypoxia	Gjc3_ENSMUSG00000056966.7	Gjc3	-0.116516	0.000301392	NS
PFFHypoxia_vs_MonomerHypoxia	Tsc22d2_ENSMUSG00000027806.9	Tsc22d2	0.0892282	0.000301392	NS
PFFHypoxia_vs_MonomerHypoxia	Spata13_ENSMUSG00000021990.16	Spata13	-0.133804	0.000301392	NS
PFFHypoxia_vs_MonomerHypoxia	Zcchc3_ENSMUSG00000074682.4	Zcchc3	-0.118698	0.000301392	NS
PFFHypoxia_vs_MonomerHypoxia	Mrpl13_ENSMUSG00000022370.13	Mrpl13	0.0826226	0.000301392	NS
PFFHypoxia_vs_MonomerHypoxia	Sh3bp2_ENSMUSG00000054520.15	Sh3bp2	-0.14663	0.000301392	NS
PFFHypoxia_vs_MonomerHypoxia	Ube2d3_ENSMUSG00000078578.9	Ube2d3	0.0718093	0.000301392	NS
PFFHypoxia_vs_MonomerHypoxia	Plxnb3_ENSMUSG00000031385.14	Plxnb3	-0.144007	0.000301392	NS
PFFHypoxia_vs_MonomerHypoxia	Ptk2b_ENSMUSG00000059456.13	Ptk2b	-0.21605	0.000301392	NS
PFFHypoxia_vs_MonomerHypoxia	Snx7_ENSMUSG00000028007.13	Snx7	0.131284	0.000301392	NS
PFFHypoxia_vs_MonomerHypoxia	Kif13a_ENSMUSG00000021375.11	Kif13a	-0.116499	0.000301392	NS
PFFHypoxia_vs_MonomerHypoxia	Fsd1_ENSMUSG00000011589.9	Fsd1	0.0876958	0.000301392	NS
PFFHypoxia_vs_MonomerHypoxia	Rbis_ENSMUSG00000078784.8	Rbis	0.116868	0.000301392	NS
PFFHypoxia_vs_MonomerHypoxia	Rxrg_ENSMUSG00000015843.10	Rxrg	-0.187592	0.000301392	NS
PFFHypoxia_vs_MonomerHypoxia	Ppp1cb_ENSMUSG00000014956.15	Ppp1cb	0.0819674	0.000301392	NS
PFFHypoxia_vs_MonomerHypoxia	Cst7_ENSMUSG00000068129.5	Cst7	0.638202	0.000301392	NS
PFFHypoxia_vs_MonomerHypoxia	Ccsap_ENSMUSG00000031971.15	Ccsap	-0.135721	0.000301392	NS
PFFHypoxia_vs_MonomerHypoxia	Habp4_ENSMUSG00000021476.9	Habp4	0.0874852	0.000301392	NS
PFFHypoxia_vs_MonomerHypoxia	Hadh_ENSMUSG00000027984.8	Hadh	-0.110602	0.000301392	NS
PFFHypoxia_vs_MonomerHypoxia	Sh2d6_ENSMUSG00000052631.15	Sh2d6	-0.261819	0.000301392	NS
PFFHypoxia_vs_MonomerHypoxia	Trp53inp2_ENSMUSG00000038375.15	Trp53inp2	-0.112985	0.000301392	NS
PFFHypoxia_vs_MonomerHypoxia	Plekhh2_ENSMUSG00000040852.6	Plekhh2	-0.0907631	0.000301392	NS
PFFHypoxia_vs_MonomerHypoxia	Col20a1_ENSMUSG00000016356.18	Col20a1	-0.17288	0.000301392	NS
PFFHypoxia_vs_MonomerHypoxia	Bace1_ENSMUSG00000032086.12	Bace1	-0.0802157	0.000301392	NS
PFFHypoxia_vs_MonomerHypoxia	Tmem237_ENSMUSG00000038079.14	Tmem237	0.0980563	0.000301392	NS
PFFHypoxia_vs_MonomerHypoxia	Traf4_ENSMUSG00000017386.10	Traf4	-0.108681	0.000301392	NS
PFFHypoxia_vs_MonomerHypoxia	Tomm70a_ENSMUSG00000022752.9	Tomm70a	0.0908564	0.000301392	NS
PFFHypoxia_vs_MonomerHypoxia	Zfpm1_ENSMUSG00000049577.15	Zfpm1	0.15066	0.000301392	NS
PFFHypoxia_vs_MonomerHypoxia	Mustn1_ENSMUSG00000042485.7	Mustn1	-0.304266	0.000301392	NS
PFFHypoxia_vs_MonomerHypoxia	D11Wsu47e_ENSMUSG00000041623.17	D11Wsu47e	-0.118197	0.000301392	NS
PFFHypoxia_vs_MonomerHypoxia	Eme2_ENSMUSG00000073436.11	Eme2	-0.12485	0.000301392	NS
PFFHypoxia_vs_MonomerHypoxia	Zfp110_ENSMUSG00000058638.14	Zfp110	-0.102214	0.000301392	NS
PFFHypoxia_vs_MonomerHypoxia	Micall1_ENSMUSG00000033039.10	Micall1	-0.13078	0.000301392	NS
PFFHypoxia_vs_MonomerHypoxia	Pipox_ENSMUSG00000017453.4	Pipox	-0.174	0.000301392	NS
PFFHypoxia_vs_MonomerHypoxia	Tmx3_ENSMUSG00000024614.7	Tmx3	0.108751	0.000301392	NS
PFFHypoxia_vs_MonomerHypoxia	Lmcd1_ENSMUSG00000057604.9	Lmcd1	-0.195414	0.000301392	NS
PFFHypoxia_vs_MonomerHypoxia	Dhx36_ENSMUSG00000027770.5	Dhx36	0.0823184	0.000301392	NS
PFFHypoxia_vs_MonomerHypoxia	Cops2_ENSMUSG00000027206.13	Cops2	0.0993744	0.000301392	NS
PFFHypoxia_vs_MonomerHypoxia	Caprin2_ENSMUSG00000030309.16	Caprin2	0.108689	0.000301392	NS
PFFHypoxia_vs_MonomerHypoxia	Zfp865_ENSMUSG00000074405.8	Zfp865	-0.0917753	0.000301392	NS
PFFHypoxia_vs_MonomerHypoxia	Fbxo28_ENSMUSG00000047539.9	Fbxo28	0.0869617	0.000301392	NS
PFFHypoxia_vs_MonomerHypoxia	Fut9_ENSMUSG00000055373.8	Fut9	0.125107	0.000301392	NS
PFFHypoxia_vs_MonomerHypoxia	Adck2_ENSMUSG00000046947.12	Adck2	-0.0970362	0.000301392	NS
PFFHypoxia_vs_MonomerHypoxia	Gbp9_ENSMUSG00000029298.15	Gbp9	-0.258387	0.000301392	NS
PFFHypoxia_vs_MonomerHypoxia	Fgfr2_ENSMUSG00000030849.18	Fgfr2	-0.113559	0.000301392	NS
PFFHypoxia_vs_MonomerHypoxia	Nae1_ENSMUSG00000031878.18	Nae1	0.102238	0.000301392	NS
PFFHypoxia_vs_MonomerHypoxia	Mex3c_ENSMUSG00000037253.8	Mex3c	0.0879421	0.000301392	NS
PFFHypoxia_vs_MonomerHypoxia	Tmem238_ENSMUSG00000030431.8	Tmem238	0.23274	0.000301392	NS
PFFHypoxia_vs_MonomerHypoxia	Rasl12_ENSMUSG00000041696.14	Rasl12	-0.169767	0.000301392	NS
PFFHypoxia_vs_MonomerHypoxia	Mbp_ENSMUSG00000041607.17	Mbp	-0.10935	0.000301392	NS
PFFHypoxia_vs_MonomerHypoxia	Slc16a12_ENSMUSG00000009378.4	Slc16a12	-0.305028	0.000301392	NS
PFFHypoxia_vs_MonomerHypoxia	Elavl4_ENSMUSG00000028546.17	Elavl4	0.100557	0.000301392	NS
PFFHypoxia_vs_MonomerHypoxia	Cnp_ENSMUSG00000006782.16	Cnp	-0.112745	0.000301392	NS
PFFHypoxia_vs_MonomerHypoxia	Pik3ap1_ENSMUSG00000025017.10	Pik3ap1	-0.186661	0.000301392	NS
PFFHypoxia_vs_MonomerHypoxia	Bclaf3_ENSMUSG00000044150.12	Bclaf3	0.130537	0.000301392	NS
PFFHypoxia_vs_MonomerHypoxia	Prps2_ENSMUSG00000025742.5	Prps2	-0.100054	0.000301392	NS
PFFHypoxia_vs_MonomerHypoxia	Rabl3_ENSMUSG00000022827.14	Rabl3	-0.122119	0.000301392	NS
PFFHypoxia_vs_MonomerHypoxia	Proser1_ENSMUSG00000049504.12	Proser1	-0.0965109	0.000301392	NS
PFFHypoxia_vs_MonomerHypoxia	Eng_ENSMUSG00000026814.16	Eng	-0.189498	0.000301392	NS
PFFHypoxia_vs_MonomerHypoxia	Tab1_ENSMUSG00000022414.8	Tab1	-0.0953825	0.000301392	NS
PFFHypoxia_vs_MonomerHypoxia	Psmd10_ENSMUSG00000031429.14	Psmd10	0.0986403	0.000301392	NS
PFFHypoxia_vs_MonomerHypoxia	Chic2_ENSMUSG00000029229.8	Chic2	0.116493	0.000301392	NS
PFFHypoxia_vs_MonomerHypoxia	Cabp1_ENSMUSG00000029544.16	Cabp1	0.16222	0.000301392	NS
PFFHypoxia_vs_MonomerHypoxia	Gins1_ENSMUSG00000027454.10	Gins1	-0.286009	0.000301392	NS
PFFHypoxia_vs_MonomerHypoxia	Ppm1b_ENSMUSG00000061130.13	Ppm1b	0.0678981	0.000301392	NS
PFFHypoxia_vs_MonomerHypoxia	Adm_ENSMUSG00000030790.15	Adm	-0.27456	0.000301392	NS
PFFHypoxia_vs_MonomerHypoxia	Olfml1_ENSMUSG00000051041.8	Olfml1	-0.120657	0.000301392	NS
PFFHypoxia_vs_MonomerHypoxia	S100a10_ENSMUSG00000041959.14	S100a10	0.126967	0.000301392	NS
PFFHypoxia_vs_MonomerHypoxia	Samd15_ENSMUSG00000090812.8	Samd15	0.247001	0.000301392	NS
PFFHypoxia_vs_MonomerHypoxia	Rheb_ENSMUSG00000028945.9	Rheb	0.0710238	0.000301392	NS
PFFHypoxia_vs_MonomerHypoxia	Gabrg1_ENSMUSG00000001260.10	Gabrg1	0.106203	0.000301392	NS
PFFHypoxia_vs_MonomerHypoxia	Otud1_ENSMUSG00000043415.5	Otud1	0.147539	0.000301392	NS
PFFHypoxia_vs_MonomerHypoxia	Pdzd4_ENSMUSG00000002006.12	Pdzd4	0.104205	0.000301392	NS
PFFHypoxia_vs_MonomerHypoxia	Pcdh17_ENSMUSG00000035566.7	Pcdh17	-0.111356	0.000301392	NS
PFFHypoxia_vs_MonomerHypoxia	Ube2h_ENSMUSG00000039159.16	Ube2h	0.071767	0.000301392	NS
PFFHypoxia_vs_MonomerHypoxia	Gltp_ENSMUSG00000011884.13	Gltp	-0.131946	0.000301392	NS
PFFHypoxia_vs_MonomerHypoxia	Synpo_ENSMUSG00000043079.17	Synpo	-0.154736	0.000301392	NS
PFFHypoxia_vs_MonomerHypoxia	Fads6_ENSMUSG00000044788.10	Fads6	-0.0905044	0.000301392	NS
PFFHypoxia_vs_MonomerHypoxia	Eps8l2_ENSMUSG00000025504.14	Eps8l2	-0.213951	0.000301392	NS
PFFHypoxia_vs_MonomerHypoxia	Gm14137_ENSMUSG00000055926.3	Gm14137	0.172444	0.000301392	NS
PFFHypoxia_vs_MonomerHypoxia	Tspan15_ENSMUSG00000037031.10	Tspan15	-0.122699	0.000301392	NS
PFFHypoxia_vs_MonomerHypoxia	Wnk4_ENSMUSG00000035112.17	Wnk4	-0.145988	0.000301392	NS
PFFHypoxia_vs_MonomerHypoxia	Syngr2_ENSMUSG00000048277.15	Syngr2	-0.147396	0.000301392	NS
PFFHypoxia_vs_MonomerHypoxia	Lama1_ENSMUSG00000032796.8	Lama1	-0.288861	0.000301392	NS
PFFHypoxia_vs_MonomerHypoxia	Ccdc126_ENSMUSG00000050786.8	Ccdc126	0.124283	0.000301392	NS
PFFHypoxia_vs_MonomerHypoxia	Rnaseh1_ENSMUSG00000020630.9	Rnaseh1	-0.103318	0.000301392	NS
PFFHypoxia_vs_MonomerHypoxia	Myh9_ENSMUSG00000022443.17	Myh9	-0.110547	0.000301392	NS
PFFHypoxia_vs_MonomerHypoxia	Vps72_ENSMUSG00000008958.14	Vps72	-0.103679	0.000301392	NS
PFFHypoxia_vs_MonomerHypoxia	Gjc1_ENSMUSG00000034520.14	Gjc1	-0.196731	0.000301392	NS
PFFHypoxia_vs_MonomerHypoxia	Dus4l_ENSMUSG00000020648.3	Dus4l	-0.155461	0.000301392	NS
PFFHypoxia_vs_MonomerHypoxia	Surf2_ENSMUSG00000014873.15	Surf2	0.0797723	0.000301392	NS
PFFHypoxia_vs_MonomerHypoxia	Aurka_ENSMUSG00000027496.15	Aurka	0.231073	0.000301392	NS
PFFHypoxia_vs_MonomerHypoxia	Inha_ENSMUSG00000032968.4	Inha	0.135763	0.000301392	NS
PFFHypoxia_vs_MonomerHypoxia	Fam89a_ENSMUSG00000043068.6	Fam89a	-0.22642	0.000301392	NS
PFFHypoxia_vs_MonomerHypoxia	Micu3_ENSMUSG00000039478.15	Micu3	0.114834	0.000301392	NS
PFFHypoxia_vs_MonomerHypoxia	Nfkbil1_ENSMUSG00000042419.8	Nfkbil1	-0.125859	0.000301392	NS
PFFHypoxia_vs_MonomerHypoxia	Svil_ENSMUSG00000024236.18	Svil	-0.120363	0.000301392	NS
PFFHypoxia_vs_MonomerHypoxia	Sh3kbp1_ENSMUSG00000040990.17	Sh3kbp1	-0.110902	0.000301392	NS
PFFHypoxia_vs_MonomerHypoxia	Vmn2r87_ENSMUSG00000091511.3	Vmn2r87	0.262392	0.000301392	NS
PFFHypoxia_vs_MonomerHypoxia	Ggt5_ENSMUSG00000006344.17	Ggt5	-0.185904	0.000301392	NS
PFFHypoxia_vs_MonomerHypoxia	Ccdc43_ENSMUSG00000020925.16	Ccdc43	0.106131	0.000301392	NS
PFFHypoxia_vs_MonomerHypoxia	Cavin3_ENSMUSG00000037060.3	Cavin3	-0.115369	0.000301392	NS
PFFHypoxia_vs_MonomerHypoxia	Otud7b_ENSMUSG00000038495.14	Otud7b	-0.0982518	0.000301392	NS
PFFHypoxia_vs_MonomerHypoxia	Ctsa_ENSMUSG00000017760.16	Ctsa	-0.0858972	0.000301392	NS
PFFHypoxia_vs_MonomerHypoxia	Fbln7_ENSMUSG00000027386.9	Fbln7	-0.229804	0.000301392	NS
PFFHypoxia_vs_MonomerHypoxia	Stxbp3_ENSMUSG00000027882.18	Stxbp3	-0.0992302	0.000301392	NS
PFFHypoxia_vs_MonomerHypoxia	Znrf3_ENSMUSG00000041961.14	Znrf3	-0.0984387	0.000301392	NS
PFFHypoxia_vs_MonomerHypoxia	Cdkn2d_ENSMUSG00000096472.2	Cdkn2d	0.0781599	0.000301392	NS
PFFHypoxia_vs_MonomerHypoxia	Ccdc117_ENSMUSG00000020482.4	Ccdc117	0.126897	0.000301392	NS
PFFHypoxia_vs_MonomerHypoxia	Ephx1_ENSMUSG00000038776.13	Ephx1	-0.150345	0.000301392	NS
PFFHypoxia_vs_MonomerHypoxia	Ppp1r10_ENSMUSG00000039220.16	Ppp1r10	-0.106781	0.000301392	NS
PFFHypoxia_vs_MonomerHypoxia	D630023F18Rik_ENSMUSG00000044816.10	D630023F18Rik	0.241465	0.000301392	NS
PFFHypoxia_vs_MonomerHypoxia	Kif1b_ENSMUSG00000063077.15	Kif1b	-0.0862852	0.000301392	NS
PFFHypoxia_vs_MonomerHypoxia	mt-Nd3_ENSMUSG00000064360.1	mt-Nd3	0.0906324	0.000301392	NS
PFFHypoxia_vs_MonomerHypoxia	Syde2_ENSMUSG00000036863.12	Syde2	-0.168067	0.000301392	NS
PFFHypoxia_vs_MonomerHypoxia	Dcaf4_ENSMUSG00000021222.9	Dcaf4	-0.0915383	0.000301392	NS
PFFHypoxia_vs_MonomerHypoxia	Lgi4_ENSMUSG00000036560.14	Lgi4	-0.12669	0.000301392	NS
PFFHypoxia_vs_MonomerHypoxia	Dennd1a_ENSMUSG00000035392.17	Dennd1a	-0.0780546	0.000301392	NS
PFFHypoxia_vs_MonomerHypoxia	Arhgap29_ENSMUSG00000039831.16	Arhgap29	-0.231944	0.000301392	NS
PFFHypoxia_vs_MonomerHypoxia	Crtap_ENSMUSG00000032431.6	Crtap	0.136774	0.000301392	NS
PFFHypoxia_vs_MonomerHypoxia	Hapln2_ENSMUSG00000004894.10	Hapln2	-0.125868	0.000301392	NS
PFFHypoxia_vs_MonomerHypoxia	Abca2_ENSMUSG00000026944.18	Abca2	-0.110357	0.000301392	NS
PFFHypoxia_vs_MonomerHypoxia	Nog_ENSMUSG00000048616.4	Nog	-0.207772	0.000301392	NS
PFFHypoxia_vs_MonomerHypoxia	Dpp7_ENSMUSG00000026958.13	Dpp7	0.0842879	0.000301392	NS
PFFHypoxia_vs_MonomerHypoxia	Lpar1_ENSMUSG00000038668.14	Lpar1	-0.128141	0.000301392	NS
PFFHypoxia_vs_MonomerHypoxia	Gm11007_ENSMUSG00000094475.7	Gm11007	0.143037	0.000301392	NS
PFFHypoxia_vs_MonomerHypoxia	Pard6g_ENSMUSG00000056214.9	Pard6g	-0.165893	0.000301392	NS
PFFHypoxia_vs_MonomerHypoxia	Zbtb26_ENSMUSG00000050714.9	Zbtb26	0.126141	0.000301392	NS
PFFHypoxia_vs_MonomerHypoxia	mt-Nd6_ENSMUSG00000064368.1	mt-Nd6	0.113281	0.000301392	NS
PFFHypoxia_vs_MonomerHypoxia	Nampt_ENSMUSG00000020572.8	Nampt	0.0816007	0.000301392	NS
PFFHypoxia_vs_MonomerHypoxia	Cln5_ENSMUSG00000022125.7	Cln5	0.0802206	0.000301392	NS
PFFHypoxia_vs_MonomerHypoxia	Prkd3_ENSMUSG00000024070.15	Prkd3	-0.107116	0.000301392	NS
PFFHypoxia_vs_MonomerHypoxia	Slx4_ENSMUSG00000039738.16	Slx4	-0.0962912	0.000301392	NS
PFFHypoxia_vs_MonomerHypoxia	Itgbl1_ENSMUSG00000032925.16	Itgbl1	0.197938	0.000301392	NS
PFFHypoxia_vs_MonomerHypoxia	Srsf3_ENSMUSG00000071172.13	Srsf3	0.0722244	0.000301392	NS
PFFHypoxia_vs_MonomerHypoxia	Nde1_ENSMUSG00000022678.16	Nde1	-0.144217	0.000301392	NS
PFFHypoxia_vs_MonomerHypoxia	Pcnp_ENSMUSG00000071533.11	Pcnp	0.0631667	0.000301392	NS
PFFHypoxia_vs_MonomerHypoxia	Ndufa4_ENSMUSG00000029632.7	Ndufa4	0.0878989	0.000301392	NS
PFFHypoxia_vs_MonomerHypoxia	Naf1_ENSMUSG00000014907.10	Naf1	0.106317	0.000301392	NS
PFFHypoxia_vs_MonomerHypoxia	Pear1_ENSMUSG00000028073.15	Pear1	-0.262497	0.000301392	NS
PFFHypoxia_vs_MonomerHypoxia	Gm7879_ENSMUSG00000033036.9	Gm7879	0.414191	0.000301392	NS
PFFHypoxia_vs_MonomerHypoxia	Cdo1_ENSMUSG00000033022.8	Cdo1	0.093915	0.000301392	NS
PFFHypoxia_vs_MonomerHypoxia	Olfm3_ENSMUSG00000027965.15	Olfm3	0.148716	0.000301392	NS
PFFHypoxia_vs_MonomerHypoxia	Nbas_ENSMUSG00000020576.10	Nbas	-0.0987094	0.000301392	NS
PFFHypoxia_vs_MonomerHypoxia	Tex30_ENSMUSG00000026049.11	Tex30	0.225511	0.000301392	NS
PFFHypoxia_vs_MonomerHypoxia	Hhip_ENSMUSG00000064325.4	Hhip	-0.132792	0.000301392	NS
PFFHypoxia_vs_MonomerHypoxia	Rfx4_ENSMUSG00000020037.15	Rfx4	-0.150451	0.000301392	NS
PFFHypoxia_vs_MonomerHypoxia	Ppig_ENSMUSG00000042133.16	Ppig	0.0775931	0.000301392	NS
PFFHypoxia_vs_MonomerHypoxia	Ptgis_ENSMUSG00000017969.13	Ptgis	-0.315348	0.000301392	NS
PFFHypoxia_vs_MonomerHypoxia	Hsd11b1_ENSMUSG00000016194.14	Hsd11b1	0.194348	0.000301392	NS
PFFHypoxia_vs_MonomerHypoxia	Zkscan1_ENSMUSG00000029729.12	Zkscan1	0.0804279	0.000301392	NS
PFFHypoxia_vs_MonomerHypoxia	Faah_ENSMUSG00000034171.13	Faah	-0.0834213	0.000301392	NS
PFFHypoxia_vs_MonomerHypoxia	Smpd2_ENSMUSG00000019822.12	Smpd2	-0.111319	0.000301392	NS
PFFHypoxia_vs_MonomerHypoxia	Ephb4_ENSMUSG00000029710.15	Ephb4	-0.223317	0.000301392	NS
PFFHypoxia_vs_MonomerHypoxia	Cnot4_ENSMUSG00000038784.13	Cnot4	0.0928318	0.000301392	NS
PFFHypoxia_vs_MonomerHypoxia	Usp8_ENSMUSG00000027363.15	Usp8	-0.066498	0.000301392	NS
PFFHypoxia_vs_MonomerHypoxia	Sema4d_ENSMUSG00000021451.16	Sema4d	-0.122979	0.000301392	NS
PFFHypoxia_vs_MonomerHypoxia	Tmem208_ENSMUSG00000014856.12	Tmem208	0.0903334	0.000301392	NS
PFFHypoxia_vs_MonomerHypoxia	Mrps14_ENSMUSG00000058267.13	Mrps14	0.0816852	0.000301392	NS
PFFHypoxia_vs_MonomerHypoxia	Lnx2_ENSMUSG00000016520.7	Lnx2	-0.191419	0.000301392	NS
PFFHypoxia_vs_MonomerHypoxia	Dtwd1_ENSMUSG00000023330.12	Dtwd1	0.167707	0.000301392	NS
PFFHypoxia_vs_MonomerHypoxia	Pgam2_ENSMUSG00000020475.3	Pgam2	0.200306	0.000301392	NS
PFFHypoxia_vs_MonomerHypoxia	Adgrg2_ENSMUSG00000031298.15	Adgrg2	-0.332551	0.000301392	NS
PFFHypoxia_vs_MonomerHypoxia	Lum_ENSMUSG00000036446.5	Lum	-0.687712	0.000301392	NS
PFFHypoxia_vs_MonomerHypoxia	Ireb2_ENSMUSG00000032293.8	Ireb2	0.0828113	0.000301392	NS
PFFHypoxia_vs_MonomerHypoxia	Acsl1_ENSMUSG00000018796.13	Acsl1	-0.0951938	0.000301392	NS
PFFHypoxia_vs_MonomerHypoxia	Kif6_ENSMUSG00000023999.14	Kif6	-0.178595	0.000301392	NS
PFFHypoxia_vs_MonomerHypoxia	Endog_ENSMUSG00000015337.5	Endog	0.158727	0.000301392	NS
PFFHypoxia_vs_MonomerHypoxia	Acads_ENSMUSG00000029545.13	Acads	-0.117476	0.000301392	NS
PFFHypoxia_vs_MonomerHypoxia	Ttc38_ENSMUSG00000035944.17	Ttc38	-0.12675	0.000301392	NS
PFFHypoxia_vs_MonomerHypoxia	Ptafr_ENSMUSG00000056529.7	Ptafr	0.228844	0.000301392	NS
PFFHypoxia_vs_MonomerHypoxia	A2m_ENSMUSG00000030111.9	A2m	-0.357924	0.000301392	NS
PFFHypoxia_vs_MonomerHypoxia	Calcoco1_ENSMUSG00000023055.10	Calcoco1	-0.0866234	0.000301392	NS
PFFHypoxia_vs_MonomerHypoxia	Cbfb_ENSMUSG00000031885.14	Cbfb	0.084791	0.000301392	NS
PFFHypoxia_vs_MonomerHypoxia	Fam181b_ENSMUSG00000051515.9	Fam181b	0.160442	0.000301392	NS
PFFHypoxia_vs_MonomerHypoxia	Poglut3_ENSMUSG00000034487.4	Poglut3	0.11216	0.000301392	NS
PFFHypoxia_vs_MonomerHypoxia	Eed_ENSMUSG00000030619.10	Eed	0.0960805	0.000301392	NS
PFFHypoxia_vs_MonomerHypoxia	Slc39a7_ENSMUSG00000024327.16	Slc39a7	0.145464	0.000301392	NS
PFFHypoxia_vs_MonomerHypoxia	Ecscr_ENSMUSG00000073599.10	Ecscr	-0.199706	0.000301392	NS
PFFHypoxia_vs_MonomerHypoxia	Tmem179b_ENSMUSG00000118346.1	Tmem179b	-0.173043	0.000301392	NS
PFFHypoxia_vs_MonomerHypoxia	Xkrx_ENSMUSG00000031258.4	Xkrx	-0.244035	0.000301392	NS
PFFHypoxia_vs_MonomerHypoxia	Gng11_ENSMUSG00000032766.9	Gng11	-0.116942	0.000301392	NS
PFFHypoxia_vs_MonomerHypoxia	Rac1_ENSMUSG00000001847.14	Rac1	0.0699453	0.000301392	NS
PFFHypoxia_vs_MonomerHypoxia	Dusp16_ENSMUSG00000030203.17	Dusp16	-0.114831	0.000301392	NS
PFFHypoxia_vs_MonomerHypoxia	Arpin_ENSMUSG00000039043.5	Arpin	-0.0794976	0.000301392	NS
PFFHypoxia_vs_MonomerHypoxia	Ift122_ENSMUSG00000030323.13	Ift122	-0.097113	0.000301392	NS
PFFHypoxia_vs_MonomerHypoxia	Ik_ENSMUSG00000024474.7	Ik	-0.0660367	0.000301392	NS
PFFHypoxia_vs_MonomerHypoxia	Stmn3_ENSMUSG00000027581.12	Stmn3	0.0689911	0.000301392	NS
PFFHypoxia_vs_MonomerHypoxia	Vezt_ENSMUSG00000036099.16	Vezt	0.0988833	0.000301392	NS
PFFHypoxia_vs_MonomerHypoxia	Usb1_ENSMUSG00000031792.15	Usb1	-0.128432	0.000301392	NS
PFFHypoxia_vs_MonomerHypoxia	Ccdc96_ENSMUSG00000050677.2	Ccdc96	-0.223417	0.000301392	NS
PFFHypoxia_vs_MonomerHypoxia	Fkbp15_ENSMUSG00000066151.11	Fkbp15	-0.0781907	0.000301392	NS
PFFHypoxia_vs_MonomerHypoxia	Zfp623_ENSMUSG00000050846.9	Zfp623	-0.102328	0.000301392	NS
PFFHypoxia_vs_MonomerHypoxia	Rbbp4_ENSMUSG00000057236.10	Rbbp4	0.0653756	0.000301392	NS
PFFHypoxia_vs_MonomerHypoxia	Unc5d_ENSMUSG00000063626.6	Unc5d	0.285382	0.000301392	NS
PFFHypoxia_vs_MonomerHypoxia	Serinc5_ENSMUSG00000021703.9	Serinc5	-0.102636	0.000301392	NS
PFFHypoxia_vs_MonomerHypoxia	Arhgdig_ENSMUSG00000073433.11	Arhgdig	0.156581	0.000301392	NS
PFFHypoxia_vs_MonomerHypoxia	Ddx19b_ENSMUSG00000033658.16	Ddx19b	-0.0780139	0.000301392	NS
PFFHypoxia_vs_MonomerHypoxia	Axin2_ENSMUSG00000000142.15	Axin2	-0.147647	0.000301392	NS
PFFHypoxia_vs_MonomerHypoxia	Acyp2_ENSMUSG00000060923.5	Acyp2	0.117911	0.000301392	NS
PFFHypoxia_vs_MonomerHypoxia	March11_ENSMUSG00000022269.13	2025-03-11	0.216953	0.000301392	NS
PFFHypoxia_vs_MonomerHypoxia	Tm2d2_ENSMUSG00000031556.6	Tm2d2	-0.0723524	0.000301392	NS
PFFHypoxia_vs_MonomerHypoxia	Slc4a8_ENSMUSG00000023032.12	Slc4a8	-0.0863173	0.000301392	NS
PFFHypoxia_vs_MonomerHypoxia	Gsto2_ENSMUSG00000025069.15	Gsto2	-0.239744	0.000301392	NS
PFFHypoxia_vs_MonomerHypoxia	Fyttd1_ENSMUSG00000022800.14	Fyttd1	0.0865045	0.000301392	NS
PFFHypoxia_vs_MonomerHypoxia	Plekhb1_ENSMUSG00000030701.17	Plekhb1	-0.0954838	0.000301392	NS
PFFHypoxia_vs_MonomerHypoxia	Zfp709_ENSMUSG00000056019.12	Zfp709	0.119451	0.000301392	NS
PFFHypoxia_vs_MonomerHypoxia	Gbp6_ENSMUSG00000104713.4	Gbp6	-0.198986	0.000301392	NS
PFFHypoxia_vs_MonomerHypoxia	Elovl4_ENSMUSG00000032262.13	Elovl4	0.0919427	0.000301392	NS
PFFHypoxia_vs_MonomerHypoxia	Ust_ENSMUSG00000047712.8	Ust	0.12898	0.000301392	NS
PFFHypoxia_vs_MonomerHypoxia	Strap_ENSMUSG00000030224.10	Strap	0.067772	0.000301392	NS
PFFHypoxia_vs_MonomerHypoxia	Snx22_ENSMUSG00000039452.6	Snx22	-0.109857	0.000301392	NS
PFFHypoxia_vs_MonomerHypoxia	Efna3_ENSMUSG00000028039.11	Efna3	0.108501	0.000301392	NS
PFFHypoxia_vs_MonomerHypoxia	Lrba_ENSMUSG00000028080.16	Lrba	-0.0788747	0.000301392	NS
PFFHypoxia_vs_MonomerHypoxia	Cisd3_ENSMUSG00000078695.8	Cisd3	0.102065	0.000301392	NS
PFFHypoxia_vs_MonomerHypoxia	Afmid_ENSMUSG00000017718.15	Afmid	-0.236634	0.000301392	NS
PFFHypoxia_vs_MonomerHypoxia	Slc22a8_ENSMUSG00000063796.9	Slc22a8	-0.172683	0.000301392	NS
PFFHypoxia_vs_MonomerHypoxia	Mttp_ENSMUSG00000028158.14	Mttp	0.0961977	0.000301392	NS
PFFHypoxia_vs_MonomerHypoxia	Aldh3b1_ENSMUSG00000024885.9	Aldh3b1	-0.130312	0.000301392	NS
PFFHypoxia_vs_MonomerHypoxia	Disp1_ENSMUSG00000030768.12	Disp1	0.114268	0.000301392	NS
PFFHypoxia_vs_MonomerHypoxia	Cldn11_ENSMUSG00000037625.7	Cldn11	-0.133116	0.000301392	NS
PFFHypoxia_vs_MonomerHypoxia	Usp16_ENSMUSG00000025616.14	Usp16	-0.0875482	0.000301392	NS
PFFHypoxia_vs_MonomerHypoxia	Tex261_ENSMUSG00000014748.13	Tex261	-0.0880139	0.000301392	NS
PFFHypoxia_vs_MonomerHypoxia	Psma2_ENSMUSG00000015671.11	Psma2	0.0715227	0.000301392	NS
PFFHypoxia_vs_MonomerHypoxia	Ttll5_ENSMUSG00000012609.19	Ttll5	-0.0877936	0.000301392	NS
PFFHypoxia_vs_MonomerHypoxia	Cmc1_ENSMUSG00000039163.10	Cmc1	0.108255	0.000301392	NS
PFFHypoxia_vs_MonomerHypoxia	Pon3_ENSMUSG00000029759.9	Pon3	-0.257397	0.000301392	NS
PFFHypoxia_vs_MonomerHypoxia	Zfp536_ENSMUSG00000043456.17	Zfp536	-0.109107	0.000301392	NS
PFFHypoxia_vs_MonomerHypoxia	Phtf1_ENSMUSG00000058388.14	Phtf1	0.0866599	0.000301392	NS
PFFHypoxia_vs_MonomerHypoxia	Mia3_ENSMUSG00000056050.13	Mia3	-0.0685864	0.000301392	NS
PFFHypoxia_vs_MonomerHypoxia	Gsr_ENSMUSG00000031584.16	Gsr	0.0925808	0.000301392	NS
PFFHypoxia_vs_MonomerHypoxia	Lin7b_ENSMUSG00000003872.9	Lin7b	0.094563	0.000301392	NS
PFFHypoxia_vs_MonomerHypoxia	Atp10b_ENSMUSG00000055415.8	Atp10b	-0.157999	0.000301392	NS
PFFHypoxia_vs_MonomerHypoxia	Wnk1_ENSMUSG00000045962.16	Wnk1	-0.0758633	0.000301392	NS
PFFHypoxia_vs_MonomerHypoxia	St3gal5_ENSMUSG00000056091.12	St3gal5	-0.0802238	0.000301392	NS
PFFHypoxia_vs_MonomerHypoxia	Nrde2_ENSMUSG00000021179.8	Nrde2	-0.116511	0.000301392	NS
PFFHypoxia_vs_MonomerHypoxia	Tubb6_ENSMUSG00000001473.7	Tubb6	-0.123739	0.000301392	NS
PFFHypoxia_vs_MonomerHypoxia	Daam2_ENSMUSG00000040260.8	Daam2	-0.102667	0.000301392	NS
PFFHypoxia_vs_MonomerHypoxia	Cdv3_ENSMUSG00000032803.15	Cdv3	0.0655279	0.000301392	NS
PFFHypoxia_vs_MonomerHypoxia	Mat2b_ENSMUSG00000042032.13	Mat2b	0.0752394	0.000301392	NS
PFFHypoxia_vs_MonomerHypoxia	Ggt1_ENSMUSG00000006345.10	Ggt1	-0.172391	0.000301392	NS
PFFHypoxia_vs_MonomerHypoxia	Vbp1_ENSMUSG00000031197.11	Vbp1	0.0796131	0.000301392	NS
PFFHypoxia_vs_MonomerHypoxia	Zfp655_ENSMUSG00000007812.16	Zfp655	0.095902	0.000301392	NS
PFFHypoxia_vs_MonomerHypoxia	Rhov_ENSMUSG00000034226.7	Rhov	0.131271	0.000301392	NS
PFFHypoxia_vs_MonomerHypoxia	Ccng2_ENSMUSG00000029385.14	Ccng2	0.098078	0.000301392	NS
PFFHypoxia_vs_MonomerHypoxia	Synrg_ENSMUSG00000034940.15	Synrg	-0.0889354	0.000301392	NS
PFFHypoxia_vs_MonomerHypoxia	Nupr1_ENSMUSG00000030717.9	Nupr1	-0.285334	0.000301392	NS
PFFHypoxia_vs_MonomerHypoxia	Ccdc59_ENSMUSG00000019897.8	Ccdc59	-0.0833451	0.000301392	NS
PFFHypoxia_vs_MonomerHypoxia	Sytl2_ENSMUSG00000030616.16	Sytl2	-0.107442	0.000301392	NS
PFFHypoxia_vs_MonomerHypoxia	Sat2_ENSMUSG00000069835.10	Sat2	-0.118017	0.000301392	NS
PFFHypoxia_vs_MonomerHypoxia	Bmi1_ENSMUSG00000026739.13	Bmi1	0.0839797	0.000301392	NS
PFFHypoxia_vs_MonomerHypoxia	Rpl10-ps3_ENSMUSG00000058443.5	Rpl10-ps3	0.209092	0.000301392	NS
PFFHypoxia_vs_MonomerHypoxia	Plcl1_ENSMUSG00000038349.10	Plcl1	-0.108428	0.000301392	NS
PFFHypoxia_vs_MonomerHypoxia	Nit2_ENSMUSG00000022751.9	Nit2	0.106514	0.000301392	NS
PFFHypoxia_vs_MonomerHypoxia	Derl1_ENSMUSG00000022365.6	Derl1	-0.0578662	0.000301392	NS
PFFHypoxia_vs_MonomerHypoxia	Kansl2_ENSMUSG00000022992.17	Kansl2	0.0690937	0.000301392	NS
PFFHypoxia_vs_MonomerHypoxia	Slc35b4_ENSMUSG00000018999.14	Slc35b4	-0.0722301	0.000301392	NS
PFFHypoxia_vs_MonomerHypoxia	Adgra2_ENSMUSG00000031486.15	Adgra2	-0.153467	0.000301392	NS
PFFHypoxia_vs_MonomerHypoxia	Nhlrc3_ENSMUSG00000042997.13	Nhlrc3	-0.0992345	0.000301392	NS
PFFHypoxia_vs_MonomerHypoxia	Ccdc189_ENSMUSG00000057176.4	Ccdc189	-0.144922	0.000301392	NS
PFFHypoxia_vs_MonomerHypoxia	Zfhx2_ENSMUSG00000040721.9	Zfhx2	-0.084341	0.000301392	NS
PFFHypoxia_vs_MonomerHypoxia	Cenpo_ENSMUSG00000020652.17	Cenpo	-0.129487	0.000301392	NS
PFFHypoxia_vs_MonomerHypoxia	Gm9925_ENSMUSG00000053861.1	Gm9925	-0.2412	0.000301392	NS
PFFHypoxia_vs_MonomerHypoxia	Arxes2_ENSMUSG00000048040.8	Arxes2	0.0712555	0.000301392	NS
PFFHypoxia_vs_MonomerHypoxia	Vps13d_ENSMUSG00000020220.16	Vps13d	-0.0677756	0.000301392	NS
PFFHypoxia_vs_MonomerHypoxia	Lgals3_ENSMUSG00000050335.17	Lgals3	0.706283	0.000301392	NS
PFFHypoxia_vs_MonomerHypoxia	Bcas2_ENSMUSG00000005687.14	Bcas2	0.0774914	0.000301392	NS
PFFHypoxia_vs_MonomerHypoxia	Tpst2_ENSMUSG00000029344.14	Tpst2	-0.102823	0.000301392	NS
PFFHypoxia_vs_MonomerHypoxia	Dtx4_ENSMUSG00000039982.8	Dtx4	0.0852123	0.000301392	NS
PFFHypoxia_vs_MonomerHypoxia	Grap_ENSMUSG00000004837.2	Grap	-0.166499	0.000301392	NS
PFFHypoxia_vs_MonomerHypoxia	Dennd1b_ENSMUSG00000056268.15	Dennd1b	0.100212	0.000301392	NS
PFFHypoxia_vs_MonomerHypoxia	Pcnt_ENSMUSG00000001151.10	Pcnt	-0.084819	0.000301392	NS
PFFHypoxia_vs_MonomerHypoxia	Zbtb39_ENSMUSG00000044617.8	Zbtb39	-0.120305	0.000301392	NS
PFFHypoxia_vs_MonomerHypoxia	Nek8_ENSMUSG00000017405.14	Nek8	-0.141418	0.000301392	NS
PFFHypoxia_vs_MonomerHypoxia	Gm3020_ENSMUSG00000079402.9	Gm3020	0.181342	0.000301392	NS
PFFHypoxia_vs_MonomerHypoxia	A4galt_ENSMUSG00000047878.13	A4galt	-0.313369	0.000301392	NS
PFFHypoxia_vs_MonomerHypoxia	Cacul1_ENSMUSG00000033417.16	Cacul1	0.0741281	0.000301392	NS
PFFHypoxia_vs_MonomerHypoxia	Thtpa_ENSMUSG00000045691.14	Thtpa	-0.113375	0.000301392	NS
PFFHypoxia_vs_MonomerHypoxia	Gm11084_ENSMUSG00000079286.1	Gm11084	0.622742	0.000301392	NS
PFFHypoxia_vs_MonomerHypoxia	Zfp975_ENSMUSG00000069727.5	Zfp975	0.172606	0.000301392	NS
PFFHypoxia_vs_MonomerHypoxia	Lrrc4_ENSMUSG00000049939.6	Lrrc4	-0.100352	0.000301392	NS
PFFHypoxia_vs_MonomerHypoxia	Map4k4_ENSMUSG00000026074.15	Map4k4	-0.0885874	0.000301392	NS
PFFHypoxia_vs_MonomerHypoxia	Osbpl11_ENSMUSG00000022807.9	Osbpl11	0.0898887	0.000301392	NS
PFFHypoxia_vs_MonomerHypoxia	Rars2_ENSMUSG00000028292.14	Rars2	0.0949537	0.000301392	NS
PFFHypoxia_vs_MonomerHypoxia	Nap1l3_ENSMUSG00000055733.6	Nap1l3	0.0839073	0.000301392	NS
PFFHypoxia_vs_MonomerHypoxia	Zfp207_ENSMUSG00000017421.18	Zfp207	0.0890973	0.000301392	NS
PFFHypoxia_vs_MonomerHypoxia	Cldn5_ENSMUSG00000041378.2	Cldn5	-0.173785	0.000301392	NS
PFFHypoxia_vs_MonomerHypoxia	Hck_ENSMUSG00000003283.14	Hck	-0.186633	0.000301392	NS
PFFHypoxia_vs_MonomerHypoxia	Erlec1_ENSMUSG00000020311.17	Erlec1	0.0780057	0.000301392	NS
PFFHypoxia_vs_MonomerHypoxia	Pex26_ENSMUSG00000067825.11	Pex26	0.101268	0.000301392	NS
PFFHypoxia_vs_MonomerHypoxia	Gm14305_ENSMUSG00000078878.9	Gm14305	0.11083	0.000301392	NS
PFFHypoxia_vs_MonomerHypoxia	Pfdn4_ENSMUSG00000052033.13	Pfdn4	0.101063	0.000301392	NS
PFFHypoxia_vs_MonomerHypoxia	Fastkd5_ENSMUSG00000079043.3	Fastkd5	0.206537	0.000301392	NS
PFFHypoxia_vs_MonomerHypoxia	Slc16a2_ENSMUSG00000033965.10	Slc16a2	-0.138579	0.000301392	NS
PFFHypoxia_vs_MonomerHypoxia	R3hdm4_ENSMUSG00000035781.14	R3hdm4	-0.0955901	0.000301392	NS
PFFHypoxia_vs_MonomerHypoxia	Rgs19_ENSMUSG00000002458.13	Rgs19	0.101472	0.000301392	NS
PFFHypoxia_vs_MonomerHypoxia	Zfp532_ENSMUSG00000042439.13	Zfp532	-0.0800013	0.000301392	NS
PFFHypoxia_vs_MonomerHypoxia	Ldlrap1_ENSMUSG00000037295.7	Ldlrap1	-0.166713	0.000301392	NS
PFFHypoxia_vs_MonomerHypoxia	Cep57l1_ENSMUSG00000019813.16	Cep57l1	-0.163216	0.000301392	NS
PFFHypoxia_vs_MonomerHypoxia	Rbbp7_ENSMUSG00000031353.13	Rbbp7	0.0592002	0.000301392	NS
PFFHypoxia_vs_MonomerHypoxia	Lsm1_ENSMUSG00000037296.7	Lsm1	0.0907749	0.000301392	NS
PFFHypoxia_vs_MonomerHypoxia	Zfp772_ENSMUSG00000066838.7	Zfp772	0.126235	0.000301392	NS
PFFHypoxia_vs_MonomerHypoxia	Ezh1_ENSMUSG00000006920.14	Ezh1	-0.0709087	0.000301392	NS
PFFHypoxia_vs_MonomerHypoxia	Mlxipl_ENSMUSG00000005373.13	Mlxipl	-0.158128	0.000301392	NS
PFFHypoxia_vs_MonomerHypoxia	Spen_ENSMUSG00000040761.16	Spen	-0.0991494	0.000301392	NS
PFFHypoxia_vs_MonomerHypoxia	Ccdc9_ENSMUSG00000041375.18	Ccdc9	-0.0904762	0.000301392	NS
PFFHypoxia_vs_MonomerHypoxia	Dip2a_ENSMUSG00000020231.15	Dip2a	-0.0795727	0.000301392	NS
PFFHypoxia_vs_MonomerHypoxia	Gpr68_ENSMUSG00000047415.12	Gpr68	-0.117316	0.000301392	NS
PFFHypoxia_vs_MonomerHypoxia	Tdgf1_ENSMUSG00000032494.12	Tdgf1	-0.31688	0.000301392	NS
PFFHypoxia_vs_MonomerHypoxia	Nudt21_ENSMUSG00000031754.10	Nudt21	0.076777	0.000301392	NS
PFFHypoxia_vs_MonomerHypoxia	Gtf3c6_ENSMUSG00000019837.8	Gtf3c6	-0.0809516	0.000301392	NS
PFFHypoxia_vs_MonomerHypoxia	9130008F23Rik_ENSMUSG00000054951.3	9130008F23Rik	-0.31115	0.000301392	NS
PFFHypoxia_vs_MonomerHypoxia	Zbtb40_ENSMUSG00000060862.10	Zbtb40	0.164416	0.000301392	NS
PFFHypoxia_vs_MonomerHypoxia	Nr2f6_ENSMUSG00000002393.14	Nr2f6	0.113738	0.000301392	NS
PFFHypoxia_vs_MonomerHypoxia	Uaca_ENSMUSG00000034485.10	Uaca	-0.217655	0.000301392	NS
PFFHypoxia_vs_MonomerHypoxia	Gca_ENSMUSG00000026893.4	Gca	-0.0886431	0.000301392	NS
PFFHypoxia_vs_MonomerHypoxia	Wdr55_ENSMUSG00000042660.8	Wdr55	0.108388	0.000301392	NS
PFFHypoxia_vs_MonomerHypoxia	Leo1_ENSMUSG00000042487.6	Leo1	-0.0876249	0.000301392	NS
PFFHypoxia_vs_MonomerHypoxia	Ap4m1_ENSMUSG00000019518.11	Ap4m1	-0.0958561	0.000301392	NS
PFFHypoxia_vs_MonomerHypoxia	Rpl21_ENSMUSG00000041453.12	Rpl21	0.0826575	0.000301392	NS
PFFHypoxia_vs_MonomerHypoxia	Prkar2b_ENSMUSG00000002997.15	Prkar2b	0.0911588	0.000301392	NS
PFFHypoxia_vs_MonomerHypoxia	Ubqln1_ENSMUSG00000005312.15	Ubqln1	0.0768364	0.000301392	NS
PFFHypoxia_vs_MonomerHypoxia	Cryab_ENSMUSG00000032060.10	Cryab	-0.122035	0.000301392	NS
PFFHypoxia_vs_MonomerHypoxia	Zfp426_ENSMUSG00000059475.13	Zfp426	0.0842247	0.000301392	NS
PFFHypoxia_vs_MonomerHypoxia	Fadd_ENSMUSG00000031077.7	Fadd	-0.163739	0.000301392	NS
PFFHypoxia_vs_MonomerHypoxia	Qars_ENSMUSG00000032604.16	Qars	-0.0651981	0.000301392	NS
PFFHypoxia_vs_MonomerHypoxia	Skiv2l_ENSMUSG00000040356.16	Skiv2l	-0.0704272	0.000301392	NS
PFFHypoxia_vs_MonomerHypoxia	Csnk2b_ENSMUSG00000024387.13	Csnk2b	-0.0743977	0.000301392	NS
PFFHypoxia_vs_MonomerHypoxia	5031439G07Rik_ENSMUSG00000036046.14	5031439G07Rik	-0.0749444	0.000301392	NS
PFFHypoxia_vs_MonomerHypoxia	Npc1_ENSMUSG00000024413.14	Npc1	-0.115807	0.000301392	NS
PFFHypoxia_vs_MonomerHypoxia	Cox18_ENSMUSG00000035505.14	Cox18	0.0984641	0.000301392	NS
PFFHypoxia_vs_MonomerHypoxia	Slc24a2_ENSMUSG00000037996.17	Slc24a2	-0.0796117	0.000301392	NS
PFFHypoxia_vs_MonomerHypoxia	Trf_ENSMUSG00000032554.15	Trf	-0.108978	0.000301392	NS
PFFHypoxia_vs_MonomerHypoxia	Tubb4a_ENSMUSG00000062591.5	Tubb4a	-0.111132	0.000301392	NS
PFFHypoxia_vs_MonomerHypoxia	Relch_ENSMUSG00000026319.13	Relch	0.089549	0.000301392	NS
PFFHypoxia_vs_MonomerHypoxia	Pfn4_ENSMUSG00000020639.14	Pfn4	-0.12806	0.000301392	NS
PFFHypoxia_vs_MonomerHypoxia	Msl2_ENSMUSG00000066415.4	Msl2	0.0779043	0.000301392	NS
PFFHypoxia_vs_MonomerHypoxia	Afg3l1_ENSMUSG00000031967.15	Afg3l1	-0.0733678	0.000301392	NS
PFFHypoxia_vs_MonomerHypoxia	Tmem198_ENSMUSG00000051703.14	Tmem198	0.114934	0.000301392	NS
PFFHypoxia_vs_MonomerHypoxia	Tgm2_ENSMUSG00000037820.15	Tgm2	-0.265021	0.000301392	NS
PFFHypoxia_vs_MonomerHypoxia	Ccdc167_ENSMUSG00000024018.18	Ccdc167	-0.122506	0.000301392	NS
PFFHypoxia_vs_MonomerHypoxia	Dusp3_ENSMUSG00000003518.13	Dusp3	-0.0787197	0.000301392	NS
PFFHypoxia_vs_MonomerHypoxia	Toe1_ENSMUSG00000028688.13	Toe1	-0.116488	0.000301392	NS
PFFHypoxia_vs_MonomerHypoxia	Rtkn_ENSMUSG00000034930.16	Rtkn	-0.0919903	0.000301392	NS
PFFHypoxia_vs_MonomerHypoxia	Vstm2b_ENSMUSG00000039257.11	Vstm2b	0.13763	0.000301392	NS
PFFHypoxia_vs_MonomerHypoxia	Gar1_ENSMUSG00000028010.16	Gar1	0.0891727	0.000301392	NS
PFFHypoxia_vs_MonomerHypoxia	Cep97_ENSMUSG00000022604.18	Cep97	-0.0895706	0.000301392	NS
PFFHypoxia_vs_MonomerHypoxia	Amz2_ENSMUSG00000020610.17	Amz2	0.0734377	0.000301392	NS
PFFHypoxia_vs_MonomerHypoxia	Fmnl3_ENSMUSG00000023008.18	Fmnl3	-0.138098	0.000301392	NS
PFFHypoxia_vs_MonomerHypoxia	Rc3h2_ENSMUSG00000075376.10	Rc3h2	0.0804726	0.000301392	NS
PFFHypoxia_vs_MonomerHypoxia	Stx1b_ENSMUSG00000030806.6	Stx1b	-0.0885857	0.000301392	NS
PFFHypoxia_vs_MonomerHypoxia	Lrrc40_ENSMUSG00000063052.9	Lrrc40	0.100669	0.000301392	NS
PFFHypoxia_vs_MonomerHypoxia	Wnt3_ENSMUSG00000000125.5	Wnt3	-0.168396	0.000301392	NS
PFFHypoxia_vs_MonomerHypoxia	Tmem251_ENSMUSG00000046675.7	Tmem251	0.104846	0.000301392	NS
PFFHypoxia_vs_MonomerHypoxia	Fam129b_ENSMUSG00000026796.16	Fam129b	-0.123392	0.000301392	NS
PFFHypoxia_vs_MonomerHypoxia	C1qtnf2_ENSMUSG00000046491.10	C1qtnf2	-0.321747	0.000301392	NS
PFFHypoxia_vs_MonomerHypoxia	Casq1_ENSMUSG00000007122.11	Casq1	-0.28957	0.000301392	NS
PFFHypoxia_vs_MonomerHypoxia	Dhx38_ENSMUSG00000037993.8	Dhx38	-0.0935353	0.000301392	NS
PFFHypoxia_vs_MonomerHypoxia	Cxcl12_ENSMUSG00000061353.11	Cxcl12	-0.198844	0.000301392	NS
PFFHypoxia_vs_MonomerHypoxia	Carhsp1_ENSMUSG00000008393.9	Carhsp1	-0.108391	0.000301392	NS
PFFHypoxia_vs_MonomerHypoxia	Decr2_ENSMUSG00000036775.13	Decr2	0.075033	0.000301392	NS
PFFHypoxia_vs_MonomerHypoxia	Sspn_ENSMUSG00000030255.13	Sspn	-0.120756	0.000301392	NS
PFFHypoxia_vs_MonomerHypoxia	Cdk5rap2_ENSMUSG00000039298.16	Cdk5rap2	-0.0970332	0.000301392	NS
PFFHypoxia_vs_MonomerHypoxia	Csdc2_ENSMUSG00000042109.8	Csdc2	-0.0883079	0.000301392	NS
PFFHypoxia_vs_MonomerHypoxia	L2hgdh_ENSMUSG00000020988.9	L2hgdh	0.101613	0.000301392	NS
PFFHypoxia_vs_MonomerHypoxia	Chrm4_ENSMUSG00000040495.4	Chrm4	0.273767	0.000301392	NS
PFFHypoxia_vs_MonomerHypoxia	Cacng8_ENSMUSG00000053395.15	Cacng8	0.11006	0.000301392	NS
PFFHypoxia_vs_MonomerHypoxia	Sec31a_ENSMUSG00000035325.16	Sec31a	-0.076314	0.000301392	NS
PFFHypoxia_vs_MonomerHypoxia	A930033H14Rik_ENSMUSG00000090622.1	A930033H14Rik	-0.171884	0.000301392	NS
PFFHypoxia_vs_MonomerHypoxia	Rab2b_ENSMUSG00000022159.16	Rab2b	-0.0899988	0.000301392	NS
PFFHypoxia_vs_MonomerHypoxia	Nfyb_ENSMUSG00000020248.18	Nfyb	0.0870159	0.000301392	NS
PFFHypoxia_vs_MonomerHypoxia	Rsl24d1_ENSMUSG00000032215.15	Rsl24d1	0.0771097	0.000301392	NS
PFFHypoxia_vs_MonomerHypoxia	Papss1_ENSMUSG00000028032.13	Papss1	-0.0776187	0.000301392	NS
PFFHypoxia_vs_MonomerHypoxia	Spryd7_ENSMUSG00000021930.14	Spryd7	0.0831719	0.000301392	NS
PFFHypoxia_vs_MonomerHypoxia	Casd1_ENSMUSG00000015189.12	Casd1	0.0936637	0.000301392	NS
PFFHypoxia_vs_MonomerHypoxia	Wfs1_ENSMUSG00000039474.13	Wfs1	-0.103895	0.000301392	NS
PFFHypoxia_vs_MonomerHypoxia	C1qtnf1_ENSMUSG00000017446.14	C1qtnf1	-0.244678	0.000301392	NS
PFFHypoxia_vs_MonomerHypoxia	Dst_ENSMUSG00000026131.20	Dst	-0.0727971	0.000301392	NS
PFFHypoxia_vs_MonomerHypoxia	Atg4c_ENSMUSG00000028550.15	Atg4c	-0.0702561	0.000301392	NS
PFFHypoxia_vs_MonomerHypoxia	Itprid2_ENSMUSG00000027007.16	Itprid2	-0.103985	0.000301392	NS
PFFHypoxia_vs_MonomerHypoxia	Cox7a2_ENSMUSG00000032330.7	Cox7a2	0.0898431	0.000301392	NS
PFFHypoxia_vs_MonomerHypoxia	Myo18a_ENSMUSG00000000631.20	Myo18a	-0.0953169	0.000301392	NS
PFFHypoxia_vs_MonomerHypoxia	Gm20498_ENSMUSG00000021139.17	Gm20498	0.158492	0.000301392	NS
PFFHypoxia_vs_MonomerHypoxia	Abcb7_ENSMUSG00000031333.7	Abcb7	0.0830851	0.000301392	NS
PFFHypoxia_vs_MonomerHypoxia	Emc8_ENSMUSG00000031819.13	Emc8	-0.0671466	0.000301392	NS
PFFHypoxia_vs_MonomerHypoxia	Eri1_ENSMUSG00000031527.7	Eri1	0.0979888	0.000301392	NS
PFFHypoxia_vs_MonomerHypoxia	Ccn2_ENSMUSG00000019997.11	Ccn2	-0.368043	0.000301392	NS
PFFHypoxia_vs_MonomerHypoxia	Tgfbi_ENSMUSG00000035493.10	Tgfbi	-0.202706	0.000301392	NS
PFFHypoxia_vs_MonomerHypoxia	Dgka_ENSMUSG00000025357.8	Dgka	0.0848748	0.000301392	NS
PFFHypoxia_vs_MonomerHypoxia	Spi1_ENSMUSG00000002111.8	Spi1	-0.179275	0.000301392	NS
PFFHypoxia_vs_MonomerHypoxia	Ccdc88b_ENSMUSG00000047810.9	Ccdc88b	-0.14702	0.000301392	NS
PFFHypoxia_vs_MonomerHypoxia	Ube2j1_ENSMUSG00000028277.13	Ube2j1	0.0738478	0.000301392	NS
PFFHypoxia_vs_MonomerHypoxia	Mphosph6_ENSMUSG00000031843.2	Mphosph6	-0.0897796	0.000301392	NS
PFFHypoxia_vs_MonomerHypoxia	Ago1_ENSMUSG00000041530.16	Ago1	-0.0679309	0.000301392	NS
PFFHypoxia_vs_MonomerHypoxia	Gatm_ENSMUSG00000027199.14	Gatm	-0.0930519	0.000301392	NS
PFFHypoxia_vs_MonomerHypoxia	B4galt6_ENSMUSG00000056124.5	B4galt6	0.0907471	0.000301392	NS
PFFHypoxia_vs_MonomerHypoxia	Slc9a3r1_ENSMUSG00000020733.3	Slc9a3r1	-0.0953429	0.000301392	NS
PFFHypoxia_vs_MonomerHypoxia	Acacb_ENSMUSG00000042010.16	Acacb	-0.153208	0.000301392	NS
PFFHypoxia_vs_MonomerHypoxia	Zdhhc9_ENSMUSG00000036985.12	Zdhhc9	-0.105619	0.000301392	NS
PFFHypoxia_vs_MonomerHypoxia	Emd_ENSMUSG00000001964.14	Emd	-0.09489	0.000301392	NS
PFFHypoxia_vs_MonomerHypoxia	Lzic_ENSMUSG00000028990.13	Lzic	-0.103201	0.000301392	NS
PFFHypoxia_vs_MonomerHypoxia	AU041133_ENSMUSG00000078435.5	AU041133	-0.157105	0.000301392	NS
PFFHypoxia_vs_MonomerHypoxia	Snrpf_ENSMUSG00000020018.6	Snrpf	0.123499	0.000301392	NS
PFFHypoxia_vs_MonomerHypoxia	Ephx4_ENSMUSG00000033805.12	Ephx4	0.127434	0.000301392	NS
PFFHypoxia_vs_MonomerHypoxia	Vps26a_ENSMUSG00000020078.16	Vps26a	0.0657443	0.000301392	NS
PFFHypoxia_vs_MonomerHypoxia	Cnih3_ENSMUSG00000026514.14	Cnih3	0.252202	0.000301392	NS
PFFHypoxia_vs_MonomerHypoxia	Babam1_ENSMUSG00000031820.9	Babam1	0.0646108	0.000301392	NS
PFFHypoxia_vs_MonomerHypoxia	Atp5g3_ENSMUSG00000018770.9	Atp5g3	0.072898	0.000301392	NS
PFFHypoxia_vs_MonomerHypoxia	Ctnnbl1_ENSMUSG00000027649.15	Ctnnbl1	-0.0896221	0.000301392	NS
PFFHypoxia_vs_MonomerHypoxia	Arid3b_ENSMUSG00000004661.15	Arid3b	-0.154156	0.000301392	NS
PFFHypoxia_vs_MonomerHypoxia	Slc44a1_ENSMUSG00000028412.17	Slc44a1	-0.105692	0.000301392	NS
PFFHypoxia_vs_MonomerHypoxia	Fuz_ENSMUSG00000011658.16	Fuz	-0.0987436	0.000301392	NS
PFFHypoxia_vs_MonomerHypoxia	Pcdh8_ENSMUSG00000036422.10	Pcdh8	0.283659	0.000301392	NS
PFFHypoxia_vs_MonomerHypoxia	Sf3b4_ENSMUSG00000068856.3	Sf3b4	-0.091113	0.000301392	NS
PFFHypoxia_vs_MonomerHypoxia	Lysmd3_ENSMUSG00000035840.7	Lysmd3	0.1347	0.000301392	NS
PFFHypoxia_vs_MonomerHypoxia	Prelp_ENSMUSG00000041577.5	Prelp	-0.279872	0.000301392	NS
PFFHypoxia_vs_MonomerHypoxia	Col4a1_ENSMUSG00000031502.11	Col4a1	-0.0948182	0.000301392	NS
PFFHypoxia_vs_MonomerHypoxia	Yes1_ENSMUSG00000014932.15	Yes1	0.116501	0.000301392	NS
PFFHypoxia_vs_MonomerHypoxia	Lsr_ENSMUSG00000001247.16	Lsr	-0.238017	0.000301392	NS
PFFHypoxia_vs_MonomerHypoxia	Med12_ENSMUSG00000079487.11	Med12	-0.0826443	0.000301392	NS
PFFHypoxia_vs_MonomerHypoxia	Cadm2_ENSMUSG00000064115.13	Cadm2	0.106305	0.000301392	NS
PFFHypoxia_vs_MonomerHypoxia	Mfap2_ENSMUSG00000060572.17	Mfap2	-0.237654	0.000301392	NS
PFFHypoxia_vs_MonomerHypoxia	Tctex1d2_ENSMUSG00000014075.15	Tctex1d2	0.114977	0.000301392	NS
PFFHypoxia_vs_MonomerHypoxia	Ddx3y_ENSMUSG00000069045.11	Ddx3y	0.0877274	0.000301392	NS
PFFHypoxia_vs_MonomerHypoxia	Trak2_ENSMUSG00000026028.12	Trak2	-0.118854	0.000301392	NS
PFFHypoxia_vs_MonomerHypoxia	Jdp2_ENSMUSG00000034271.16	Jdp2	0.0853971	0.000301392	NS
PFFHypoxia_vs_MonomerHypoxia	Zfp346_ENSMUSG00000021481.11	Zfp346	-0.0728812	0.000301392	NS
PFFHypoxia_vs_MonomerHypoxia	Lysmd2_ENSMUSG00000032184.5	Lysmd2	0.0731027	0.000301392	NS
PFFHypoxia_vs_MonomerHypoxia	Rnf219_ENSMUSG00000022120.4	Rnf219	-0.0961452	0.000301392	NS
PFFHypoxia_vs_MonomerHypoxia	Sept4_ENSMUSG00000020486.19	2025-09-04	-0.0949521	0.000301392	NS
PFFHypoxia_vs_MonomerHypoxia	Ptgr2_ENSMUSG00000072946.12	Ptgr2	-0.0771029	0.000301392	NS
PFFHypoxia_vs_MonomerHypoxia	BC025920_ENSMUSG00000074862.11	BC025920	-0.140105	0.000301392	NS
PFFHypoxia_vs_MonomerHypoxia	Rabep2_ENSMUSG00000030727.12	Rabep2	-0.0858413	0.000301392	NS
PFFHypoxia_vs_MonomerHypoxia	Vta1_ENSMUSG00000019868.16	Vta1	-0.0757097	0.000301392	NS
PFFHypoxia_vs_MonomerHypoxia	4933434E20Rik_ENSMUSG00000027942.17	4933434E20Rik	0.120595	0.000301392	NS
PFFHypoxia_vs_MonomerHypoxia	Atp11a_ENSMUSG00000031441.15	Atp11a	-0.0677011	0.000301392	NS
PFFHypoxia_vs_MonomerHypoxia	Zfp449_ENSMUSG00000073176.4	Zfp449	0.130159	0.000301392	NS
PFFHypoxia_vs_MonomerHypoxia	Sco1_ENSMUSG00000069844.12	Sco1	0.0962288	0.000301392	NS
PFFHypoxia_vs_MonomerHypoxia	Emid1_ENSMUSG00000034164.17	Emid1	0.166842	0.000301392	NS
PFFHypoxia_vs_MonomerHypoxia	Polr2h_ENSMUSG00000021018.8	Polr2h	0.102664	0.000301392	NS
PFFHypoxia_vs_MonomerHypoxia	Neto2_ENSMUSG00000036902.11	Neto2	0.114725	0.000301392	NS
PFFHypoxia_vs_MonomerHypoxia	Pltp_ENSMUSG00000017754.13	Pltp	-0.169496	0.000301392	NS
PFFHypoxia_vs_MonomerHypoxia	Eloa_ENSMUSG00000028668.5	Eloa	-0.0748905	0.000301392	NS
PFFHypoxia_vs_MonomerHypoxia	Eif2s2_ENSMUSG00000074656.12	Eif2s2	0.0686322	0.000301392	NS
PFFHypoxia_vs_MonomerHypoxia	Tra2b_ENSMUSG00000022858.16	Tra2b	0.0824941	0.000301392	NS
PFFHypoxia_vs_MonomerHypoxia	Arl8a_ENSMUSG00000026426.10	Arl8a	0.0651926	0.000301392	NS
PFFHypoxia_vs_MonomerHypoxia	Adi1_ENSMUSG00000020629.12	Adi1	-0.0842781	0.000301392	NS
PFFHypoxia_vs_MonomerHypoxia	Gatc_ENSMUSG00000029536.8	Gatc	-0.071524	0.000301392	NS
PFFHypoxia_vs_MonomerHypoxia	Wdr59_ENSMUSG00000031959.15	Wdr59	-0.0830688	0.000301392	NS
PFFHypoxia_vs_MonomerHypoxia	Elfn1_ENSMUSG00000048988.8	Elfn1	0.128479	0.000301392	NS
PFFHypoxia_vs_MonomerHypoxia	Slc24a4_ENSMUSG00000041771.14	Slc24a4	-0.239025	0.000301392	NS
PFFHypoxia_vs_MonomerHypoxia	Grm7_ENSMUSG00000056755.13	Grm7	-0.111826	0.000301392	NS
PFFHypoxia_vs_MonomerHypoxia	Thbs3_ENSMUSG00000028047.11	Thbs3	-0.145011	0.000301392	NS
PFFHypoxia_vs_MonomerHypoxia	Plxna4_ENSMUSG00000029765.12	Plxna4	-0.0895007	0.000301392	NS
PFFHypoxia_vs_MonomerHypoxia	Znrf1_ENSMUSG00000033545.14	Znrf1	0.0771021	0.000301392	NS
PFFHypoxia_vs_MonomerHypoxia	Yme1l1_ENSMUSG00000026775.9	Yme1l1	0.075503	0.000301392	NS
PFFHypoxia_vs_MonomerHypoxia	Nkx2-9_ENSMUSG00000058669.7	Nkx2-9	-0.201971	0.000301392	NS
PFFHypoxia_vs_MonomerHypoxia	Vangl1_ENSMUSG00000027860.15	Vangl1	0.126219	0.000301392	NS
PFFHypoxia_vs_MonomerHypoxia	Cwc25_ENSMUSG00000018541.10	Cwc25	-0.0780146	0.000301392	NS
PFFHypoxia_vs_MonomerHypoxia	Rph3al_ENSMUSG00000020847.15	Rph3al	-0.193488	0.000301392	NS
PFFHypoxia_vs_MonomerHypoxia	Txnl1_ENSMUSG00000024583.3	Txnl1	0.0711928	0.000301392	NS
PFFHypoxia_vs_MonomerHypoxia	Asap2_ENSMUSG00000052632.16	Asap2	-0.0758922	0.000301392	NS
PFFHypoxia_vs_MonomerHypoxia	Cox6a2_ENSMUSG00000030785.8	Cox6a2	-0.377743	0.000301392	NS
PFFHypoxia_vs_MonomerHypoxia	Kat6b_ENSMUSG00000021767.19	Kat6b	-0.0674684	0.000301392	NS
PFFHypoxia_vs_MonomerHypoxia	Park7_ENSMUSG00000028964.14	Park7	0.0683662	0.000301392	NS
PFFHypoxia_vs_MonomerHypoxia	Arel1_ENSMUSG00000042350.13	Arel1	-0.0682142	0.000301392	NS
PFFHypoxia_vs_MonomerHypoxia	Exosc8_ENSMUSG00000027752.15	Exosc8	0.101167	0.000301392	NS
PFFHypoxia_vs_MonomerHypoxia	Marveld1_ENSMUSG00000044345.9	Marveld1	-0.159758	0.000301392	NS
PFFHypoxia_vs_MonomerHypoxia	Crybb1_ENSMUSG00000029343.17	Crybb1	-0.238603	0.000301392	NS
PFFHypoxia_vs_MonomerHypoxia	Gm42372_ENSMUSG00000108348.2	Gm42372	-0.0745411	0.000301392	NS
PFFHypoxia_vs_MonomerHypoxia	Fam91a1_ENSMUSG00000037119.4	Fam91a1	0.0781652	0.000301392	NS
PFFHypoxia_vs_MonomerHypoxia	Golga2_ENSMUSG00000002546.16	Golga2	-0.0790065	0.000301392	NS
PFFHypoxia_vs_MonomerHypoxia	Hepacam_ENSMUSG00000046240.8	Hepacam	-0.102711	0.000301392	NS
PFFHypoxia_vs_MonomerHypoxia	Vwf_ENSMUSG00000001930.17	Vwf	-0.47788	0.000301392	NS
PFFHypoxia_vs_MonomerHypoxia	Clcn1_ENSMUSG00000029862.16	Clcn1	-0.193641	0.000301392	NS
PFFHypoxia_vs_MonomerHypoxia	Trp53rkb_ENSMUSG00000042854.9	Trp53rkb	-0.131122	0.000301392	NS
PFFHypoxia_vs_MonomerHypoxia	Kmt2b_ENSMUSG00000006307.16	Kmt2b	-0.09649	0.000301392	NS
PFFHypoxia_vs_MonomerHypoxia	Slc2a4_ENSMUSG00000018566.14	Slc2a4	-0.195756	0.000301392	NS
PFFHypoxia_vs_MonomerHypoxia	Naga_ENSMUSG00000022453.8	Naga	-0.0934506	0.000301392	NS
PFFHypoxia_vs_MonomerHypoxia	Gm3839_ENSMUSG00000097148.2	Gm3839	-0.262044	0.000301392	NS
PFFHypoxia_vs_MonomerHypoxia	Gpr137b_ENSMUSG00000021306.11	Gpr137b	-0.0936447	0.000301392	NS
PFFHypoxia_vs_MonomerHypoxia	Mrpl18_ENSMUSG00000057388.9	Mrpl18	0.091248	0.000301392	NS
PFFHypoxia_vs_MonomerHypoxia	Plp1_ENSMUSG00000031425.15	Plp1	-0.0885625	0.000301392	NS
PFFHypoxia_vs_MonomerHypoxia	Lrrc8b_ENSMUSG00000070639.5	Lrrc8b	-0.094499	0.000301392	NS
PFFHypoxia_vs_MonomerHypoxia	Rftn1_ENSMUSG00000039316.14	Rftn1	-0.159037	0.000301392	NS
PFFHypoxia_vs_MonomerHypoxia	Gab2_ENSMUSG00000004508.6	Gab2	-0.0835247	0.000301392	NS
PFFHypoxia_vs_MonomerHypoxia	G3bp2_ENSMUSG00000029405.16	G3bp2	0.0768886	0.000301392	NS
PFFHypoxia_vs_MonomerHypoxia	4933428G20Rik_ENSMUSG00000047988.1	4933428G20Rik	-0.108796	0.000301392	NS
PFFHypoxia_vs_MonomerHypoxia	Zfp113_ENSMUSG00000037007.17	Zfp113	-0.112596	0.000301392	NS
PFFHypoxia_vs_MonomerHypoxia	Ak6_ENSMUSG00000078941.9	Ak6	0.135793	0.000301392	NS
PFFHypoxia_vs_MonomerHypoxia	Hs1bp3_ENSMUSG00000020605.9	Hs1bp3	-0.104859	0.000301392	NS
PFFHypoxia_vs_MonomerHypoxia	Mphosph8_ENSMUSG00000079184.10	Mphosph8	0.0766848	0.000301392	NS
PFFHypoxia_vs_MonomerHypoxia	Bend6_ENSMUSG00000042182.16	Bend6	0.0786151	0.000301392	NS
PFFHypoxia_vs_MonomerHypoxia	Psat1_ENSMUSG00000024640.9	Psat1	-0.11043	0.000301392	NS
PFFHypoxia_vs_MonomerHypoxia	Ipo13_ENSMUSG00000033365.14	Ipo13	-0.0798857	0.000301392	NS
PFFHypoxia_vs_MonomerHypoxia	Pole4_ENSMUSG00000030042.15	Pole4	0.0776662	0.000301392	NS
PFFHypoxia_vs_MonomerHypoxia	Hmgcl_ENSMUSG00000028672.13	Hmgcl	-0.0777793	0.000301392	NS
PFFHypoxia_vs_MonomerHypoxia	Nradd_ENSMUSG00000032491.14	Nradd	-0.230551	0.000301392	NS
PFFHypoxia_vs_MonomerHypoxia	Tmed7_ENSMUSG00000033184.14	Tmed7	0.0768763	0.000301392	NS
PFFHypoxia_vs_MonomerHypoxia	Gdpd3_ENSMUSG00000030703.8	Gdpd3	-0.206049	0.000301392	NS
PFFHypoxia_vs_MonomerHypoxia	Brwd3_ENSMUSG00000063663.11	Brwd3	0.112202	0.000301392	NS
PFFHypoxia_vs_MonomerHypoxia	Usp12_ENSMUSG00000029640.17	Usp12	0.0682179	0.000301392	NS
PFFHypoxia_vs_MonomerHypoxia	Gpr146_ENSMUSG00000044197.8	Gpr146	-0.0997949	0.000301392	NS
PFFHypoxia_vs_MonomerHypoxia	Carns1_ENSMUSG00000075289.5	Carns1	-0.125053	0.000301392	NS
PFFHypoxia_vs_MonomerHypoxia	Mtrf1l_ENSMUSG00000019774.8	Mtrf1l	0.109934	0.000301392	NS
PFFHypoxia_vs_MonomerHypoxia	Klf12_ENSMUSG00000072294.5	Klf12	-0.0801911	0.000301392	NS
PFFHypoxia_vs_MonomerHypoxia	Egfl8_ENSMUSG00000015467.14	Egfl8	-0.285387	0.000301392	NS
PFFHypoxia_vs_MonomerHypoxia	Rarb_ENSMUSG00000017491.9	Rarb	-0.16913	0.000301392	NS
PFFHypoxia_vs_MonomerHypoxia	Tmem65_ENSMUSG00000062373.8	Tmem65	0.107161	0.000301392	NS
PFFHypoxia_vs_MonomerHypoxia	Cks1b_ENSMUSG00000028044.6	Cks1b	0.241652	0.000301392	NS
PFFHypoxia_vs_MonomerHypoxia	Purg_ENSMUSG00000049184.6	Purg	0.0931042	0.000301392	NS
PFFHypoxia_vs_MonomerHypoxia	Shf_ENSMUSG00000033256.14	Shf	0.141472	0.000301392	NS
PFFHypoxia_vs_MonomerHypoxia	Ndfip1_ENSMUSG00000024425.4	Ndfip1	0.0782357	0.000301392	NS
PFFHypoxia_vs_MonomerHypoxia	Fermt2_ENSMUSG00000037712.16	Fermt2	-0.0735124	0.000301392	NS
PFFHypoxia_vs_MonomerHypoxia	Mindy1_ENSMUSG00000038712.16	Mindy1	-0.0795639	0.000301392	NS
PFFHypoxia_vs_MonomerHypoxia	Kri1_ENSMUSG00000035047.9	Kri1	-0.0890437	0.000301392	NS
PFFHypoxia_vs_MonomerHypoxia	Hmces_ENSMUSG00000030060.14	Hmces	-0.0934595	0.000301392	NS
PFFHypoxia_vs_MonomerHypoxia	Kif22_ENSMUSG00000030677.8	Kif22	0.13155	0.000301392	NS
PFFHypoxia_vs_MonomerHypoxia	Trnau1ap_ENSMUSG00000028898.15	Trnau1ap	0.0886367	0.000301392	NS
PFFHypoxia_vs_MonomerHypoxia	Rab6a_ENSMUSG00000030704.14	Rab6a	0.0683574	0.000301392	NS
PFFHypoxia_vs_MonomerHypoxia	Cavin1_ENSMUSG00000004044.9	Cavin1	-0.247426	0.000301392	NS
PFFHypoxia_vs_MonomerHypoxia	Gmfb_ENSMUSG00000062014.13	Gmfb	0.0766287	0.000301392	NS
PFFHypoxia_vs_MonomerHypoxia	St8sia2_ENSMUSG00000025789.9	St8sia2	-0.28861	0.000301392	NS
PFFHypoxia_vs_MonomerHypoxia	Arl5a_ENSMUSG00000036093.7	Arl5a	0.0786502	0.000301392	NS
PFFHypoxia_vs_MonomerHypoxia	Nfatc2_ENSMUSG00000027544.16	Nfatc2	-0.0916595	0.000301392	NS
PFFHypoxia_vs_MonomerHypoxia	Glrb_ENSMUSG00000028020.16	Glrb	0.072357	0.000301392	NS
PFFHypoxia_vs_MonomerHypoxia	Aurkaip1_ENSMUSG00000065990.12	Aurkaip1	0.0655747	0.000301392	NS
PFFHypoxia_vs_MonomerHypoxia	Smarcc2_ENSMUSG00000025369.15	Smarcc2	-0.0767572	0.000301392	NS
PFFHypoxia_vs_MonomerHypoxia	Mpc1_ENSMUSG00000023861.17	Mpc1	0.0921369	0.000301392	NS
PFFHypoxia_vs_MonomerHypoxia	Smc1a_ENSMUSG00000041133.11	Smc1a	-0.0631407	0.000301392	NS
PFFHypoxia_vs_MonomerHypoxia	S100a16_ENSMUSG00000074457.10	S100a16	-0.0929234	0.000301392	NS
PFFHypoxia_vs_MonomerHypoxia	Ythdf1_ENSMUSG00000038848.14	Ythdf1	0.0718198	0.000301392	NS
PFFHypoxia_vs_MonomerHypoxia	Rassf2_ENSMUSG00000027339.15	Rassf2	-0.0853896	0.000301392	NS
PFFHypoxia_vs_MonomerHypoxia	Capza2_ENSMUSG00000015733.13	Capza2	0.0682298	0.000301392	NS
PFFHypoxia_vs_MonomerHypoxia	Pex5_ENSMUSG00000005069.12	Pex5	0.076587	0.000301392	NS
PFFHypoxia_vs_MonomerHypoxia	Eef1aknmt_ENSMUSG00000026694.19	Eef1aknmt	-0.103525	0.000301392	NS
PFFHypoxia_vs_MonomerHypoxia	Nip7_ENSMUSG00000031917.12	Nip7	0.0910427	0.000301392	NS
PFFHypoxia_vs_MonomerHypoxia	Eef1akmt2_ENSMUSG00000030960.16	Eef1akmt2	0.0820073	0.000301392	NS
PFFHypoxia_vs_MonomerHypoxia	Ankub1_ENSMUSG00000074591.8	Ankub1	-0.15253	0.000301392	NS
PFFHypoxia_vs_MonomerHypoxia	Kif16b_ENSMUSG00000038844.10	Kif16b	-0.0820916	0.000301392	NS
PFFHypoxia_vs_MonomerHypoxia	Ifit2_ENSMUSG00000045932.12	Ifit2	-0.117297	0.000301392	NS
PFFHypoxia_vs_MonomerHypoxia	Cbfa2t2_ENSMUSG00000038533.15	Cbfa2t2	-0.0685322	0.000301392	NS
PFFHypoxia_vs_MonomerHypoxia	Mtss1_ENSMUSG00000022353.10	Mtss1	-0.0684091	0.000301392	NS
PFFHypoxia_vs_MonomerHypoxia	Ptpdc1_ENSMUSG00000038042.11	Ptpdc1	-0.0814709	0.000301392	NS
PFFHypoxia_vs_MonomerHypoxia	Zmynd19_ENSMUSG00000026974.11	Zmynd19	0.0885887	0.000301392	NS
PFFHypoxia_vs_MonomerHypoxia	Rab1a_ENSMUSG00000020149.17	Rab1a	0.0615041	0.000301392	NS
PFFHypoxia_vs_MonomerHypoxia	Myh6_ENSMUSG00000040752.16	Myh6	-0.146874	0.000301392	NS
PFFHypoxia_vs_MonomerHypoxia	Prrc2c_ENSMUSG00000040225.15	Prrc2c	-0.0691362	0.000301392	NS
PFFHypoxia_vs_MonomerHypoxia	Zfp516_ENSMUSG00000058881.13	Zfp516	-0.0992176	0.000301392	NS
PFFHypoxia_vs_MonomerHypoxia	Phf2_ENSMUSG00000038025.8	Phf2	-0.0879098	0.000301392	NS
PFFHypoxia_vs_MonomerHypoxia	Micos10_ENSMUSG00000050608.11	Micos10	0.0764524	0.000301392	NS
PFFHypoxia_vs_MonomerHypoxia	Mocs1_ENSMUSG00000064120.14	Mocs1	-0.102239	0.000301392	NS
PFFHypoxia_vs_MonomerHypoxia	Gstm2_ENSMUSG00000040562.12	Gstm2	-0.31865	0.000301392	NS
PFFHypoxia_vs_MonomerHypoxia	Tjp1_ENSMUSG00000030516.14	Tjp1	-0.0745895	0.000301392	NS
PFFHypoxia_vs_MonomerHypoxia	Hbq1a_ENSMUSG00000020295.1	Hbq1a	0.297179	0.000301392	NS
PFFHypoxia_vs_MonomerHypoxia	Shc4_ENSMUSG00000035109.14	Shc4	-0.0992768	0.000301392	NS
PFFHypoxia_vs_MonomerHypoxia	Atf5_ENSMUSG00000038539.15	Atf5	-0.103979	0.000301392	NS
PFFHypoxia_vs_MonomerHypoxia	Trnt1_ENSMUSG00000013736.16	Trnt1	0.0752419	0.000301392	NS
PFFHypoxia_vs_MonomerHypoxia	Zfp566_ENSMUSG00000078768.2	Zfp566	0.160089	0.000301392	NS
PFFHypoxia_vs_MonomerHypoxia	Hdac7_ENSMUSG00000022475.19	Hdac7	-0.0829897	0.000301392	NS
PFFHypoxia_vs_MonomerHypoxia	Myh15_ENSMUSG00000092009.1	Myh15	-0.185239	0.000301392	NS
PFFHypoxia_vs_MonomerHypoxia	1600002K03Rik_ENSMUSG00000035595.6	1600002K03Rik	0.186408	0.000301392	NS
PFFHypoxia_vs_MonomerHypoxia	Harbi1_ENSMUSG00000027243.8	Harbi1	0.128791	0.000301392	NS
PFFHypoxia_vs_MonomerHypoxia	Trappc10_ENSMUSG00000000374.8	Trappc10	-0.0644906	0.000301392	NS
PFFHypoxia_vs_MonomerHypoxia	Hs3st1_ENSMUSG00000051022.7	Hs3st1	-0.106924	0.000301392	NS
PFFHypoxia_vs_MonomerHypoxia	Zfp697_ENSMUSG00000050064.14	Zfp697	0.11083	0.000301392	NS
PFFHypoxia_vs_MonomerHypoxia	Dcdc2a_ENSMUSG00000035910.15	Dcdc2a	-0.144892	0.000301392	NS
PFFHypoxia_vs_MonomerHypoxia	Gng12_ENSMUSG00000036402.13	Gng12	-0.0897002	0.000301392	NS
PFFHypoxia_vs_MonomerHypoxia	Csrnp3_ENSMUSG00000044647.16	Csrnp3	0.0772045	0.000301392	NS
PFFHypoxia_vs_MonomerHypoxia	Ggps1_ENSMUSG00000021302.10	Ggps1	0.0788417	0.000301392	NS
PFFHypoxia_vs_MonomerHypoxia	N4bp2l2_ENSMUSG00000029655.17	N4bp2l2	0.0889979	0.000301392	NS
PFFHypoxia_vs_MonomerHypoxia	Clint1_ENSMUSG00000006169.20	Clint1	0.0661945	0.000301392	NS
PFFHypoxia_vs_MonomerHypoxia	Yars2_ENSMUSG00000022792.16	Yars2	0.097792	0.000301392	NS
PFFHypoxia_vs_MonomerHypoxia	Cd93_ENSMUSG00000027435.8	Cd93	-0.240476	0.000301392	NS
PFFHypoxia_vs_MonomerHypoxia	Metap1d_ENSMUSG00000041921.16	Metap1d	-0.0837694	0.000301392	NS
PFFHypoxia_vs_MonomerHypoxia	AI429214_ENSMUSG00000074384.4	AI429214	-0.20366	0.000301392	NS
PFFHypoxia_vs_MonomerHypoxia	Dok6_ENSMUSG00000073514.4	Dok6	0.0969147	0.000301392	NS
PFFHypoxia_vs_MonomerHypoxia	Rac2_ENSMUSG00000033220.7	Rac2	-0.1919	0.000301392	NS
PFFHypoxia_vs_MonomerHypoxia	Mipep_ENSMUSG00000021993.10	Mipep	0.0821877	0.000301392	NS
PFFHypoxia_vs_MonomerHypoxia	Rpl27a_ENSMUSG00000046364.14	Rpl27a	0.082626	0.000301392	NS
PFFHypoxia_vs_MonomerHypoxia	Sppl2b_ENSMUSG00000035206.10	Sppl2b	-0.091114	0.000301392	NS
PFFHypoxia_vs_MonomerHypoxia	Exoc5_ENSMUSG00000061244.14	Exoc5	0.0820959	0.000301392	NS
PFFHypoxia_vs_MonomerHypoxia	Dusp12_ENSMUSG00000026659.13	Dusp12	0.103001	0.000301392	NS
PFFHypoxia_vs_MonomerHypoxia	Klhl4_ENSMUSG00000025597.13	Klhl4	-0.0961075	0.000301392	NS
PFFHypoxia_vs_MonomerHypoxia	Rpp14_ENSMUSG00000023156.4	Rpp14	0.0739517	0.000301392	NS
PFFHypoxia_vs_MonomerHypoxia	Mcm7_ENSMUSG00000029730.16	Mcm7	-0.0797798	0.000301392	NS
PFFHypoxia_vs_MonomerHypoxia	Slc2a5_ENSMUSG00000028976.10	Slc2a5	-0.155216	0.000301392	NS
PFFHypoxia_vs_MonomerHypoxia	Trmt44_ENSMUSG00000029097.11	Trmt44	-0.133236	0.000301392	NS
PFFHypoxia_vs_MonomerHypoxia	E130308A19Rik_ENSMUSG00000045071.14	E130308A19Rik	-0.0877898	0.000301392	NS
PFFHypoxia_vs_MonomerHypoxia	Sfxn1_ENSMUSG00000021474.9	Sfxn1	0.0775854	0.000301392	NS
PFFHypoxia_vs_MonomerHypoxia	Gm3194_ENSMUSG00000094825.8	Gm3194	0.22362	0.000301392	NS
PFFHypoxia_vs_MonomerHypoxia	Acat3_ENSMUSG00000062480.12	Acat3	0.0961516	0.000301392	NS
PFFHypoxia_vs_MonomerHypoxia	Kmt5c_ENSMUSG00000059851.15	Kmt5c	-0.119574	0.000301392	NS
PFFHypoxia_vs_MonomerHypoxia	Pinx1_ENSMUSG00000021958.5	Pinx1	-0.151361	0.000301392	NS
PFFHypoxia_vs_MonomerHypoxia	Cyp39a1_ENSMUSG00000023963.10	Cyp39a1	-0.157228	0.000301392	NS
PFFHypoxia_vs_MonomerHypoxia	Tanc1_ENSMUSG00000035168.16	Tanc1	-0.100362	0.000301392	NS
PFFHypoxia_vs_MonomerHypoxia	1110065P20Rik_ENSMUSG00000078570.10	1110065P20Rik	0.0874688	0.000301392	NS
PFFHypoxia_vs_MonomerHypoxia	Fzd6_ENSMUSG00000022297.15	Fzd6	-0.147357	0.000301392	NS
PFFHypoxia_vs_MonomerHypoxia	Xaf1_ENSMUSG00000040483.15	Xaf1	-0.116385	0.000301392	NS
PFFHypoxia_vs_MonomerHypoxia	Tom1_ENSMUSG00000042870.15	Tom1	-0.071062	0.000301392	NS
PFFHypoxia_vs_MonomerHypoxia	Nrros_ENSMUSG00000052384.14	Nrros	-0.169639	0.000301392	NS
PFFHypoxia_vs_MonomerHypoxia	Ms4a6d_ENSMUSG00000024679.10	Ms4a6d	0.281547	0.000301392	NS
PFFHypoxia_vs_MonomerHypoxia	Crppa_ENSMUSG00000043153.6	Crppa	0.099814	0.000301392	NS
PFFHypoxia_vs_MonomerHypoxia	Zc3h18_ENSMUSG00000017478.15	Zc3h18	-0.0802598	0.000301392	NS
PFFHypoxia_vs_MonomerHypoxia	Golgb1_ENSMUSG00000034243.17	Golgb1	-0.0662653	0.000301392	NS
PFFHypoxia_vs_MonomerHypoxia	Zfp275_ENSMUSG00000031365.13	Zfp275	0.0701378	0.000301392	NS
PFFHypoxia_vs_MonomerHypoxia	Kdm3b_ENSMUSG00000038773.11	Kdm3b	-0.0659397	0.000301392	NS
PFFHypoxia_vs_MonomerHypoxia	Pglyrp1_ENSMUSG00000030413.7	Pglyrp1	-0.182661	0.000301392	NS
PFFHypoxia_vs_MonomerHypoxia	Sirt1_ENSMUSG00000020063.16	Sirt1	0.106352	0.000301392	NS
PFFHypoxia_vs_MonomerHypoxia	Bcas1_ENSMUSG00000013523.13	Bcas1	-0.0962122	0.000301392	NS
PFFHypoxia_vs_MonomerHypoxia	Gorab_ENSMUSG00000040124.5	Gorab	0.0951524	0.000301392	NS
PFFHypoxia_vs_MonomerHypoxia	Gm6710_ENSMUSG00000078887.10	Gm6710	0.100211	0.000301392	NS
PFFHypoxia_vs_MonomerHypoxia	Car2_ENSMUSG00000027562.12	Car2	-0.0821538	0.000301392	NS
PFFHypoxia_vs_MonomerHypoxia	Oxa1l_ENSMUSG00000000959.7	Oxa1l	-0.0757736	0.000301392	NS
PFFHypoxia_vs_MonomerHypoxia	Igtp_ENSMUSG00000078853.8	Igtp	-0.194058	0.000301392	NS
PFFHypoxia_vs_MonomerHypoxia	Mrpl52_ENSMUSG00000010406.12	Mrpl52	-0.114258	0.000301392	NS
PFFHypoxia_vs_MonomerHypoxia	Kdm4a_ENSMUSG00000033326.15	Kdm4a	-0.0763531	0.000301392	NS
PFFHypoxia_vs_MonomerHypoxia	Cnot9_ENSMUSG00000026174.9	Cnot9	0.0770398	0.000301392	NS
PFFHypoxia_vs_MonomerHypoxia	Ccnyl1_ENSMUSG00000070871.10	Ccnyl1	-0.086089	0.000301392	NS
PFFHypoxia_vs_MonomerHypoxia	Zfp408_ENSMUSG00000075040.9	Zfp408	-0.0898465	0.000301392	NS
PFFHypoxia_vs_MonomerHypoxia	Cenpb_ENSMUSG00000068267.5	Cenpb	-0.0890912	0.000301392	NS
PFFHypoxia_vs_MonomerHypoxia	Pon2_ENSMUSG00000032667.17	Pon2	-0.0869293	0.000301392	NS
PFFHypoxia_vs_MonomerHypoxia	Fam133b_ENSMUSG00000058503.11	Fam133b	0.0808075	0.000301392	NS
PFFHypoxia_vs_MonomerHypoxia	Map11_ENSMUSG00000036948.17	Map11	0.0705736	0.000301392	NS
PFFHypoxia_vs_MonomerHypoxia	Tsen15_ENSMUSG00000014980.14	Tsen15	0.0835331	0.000301392	NS
PFFHypoxia_vs_MonomerHypoxia	Ubl3_ENSMUSG00000001687.15	Ubl3	0.0690487	0.000301392	NS
PFFHypoxia_vs_MonomerHypoxia	Stk33_ENSMUSG00000031027.15	Stk33	0.252025	0.000301392	NS
PFFHypoxia_vs_MonomerHypoxia	Trip4_ENSMUSG00000032386.15	Trip4	0.0659384	0.000301392	NS
PFFHypoxia_vs_MonomerHypoxia	Aass_ENSMUSG00000029695.13	Aass	0.147521	0.000301392	NS
PFFHypoxia_vs_MonomerHypoxia	Pcyt2_ENSMUSG00000025137.15	Pcyt2	-0.0775078	0.000301392	NS
PFFHypoxia_vs_MonomerHypoxia	Xrcc1_ENSMUSG00000051768.9	Xrcc1	-0.0852412	0.000301392	NS
PFFHypoxia_vs_MonomerHypoxia	Smap1_ENSMUSG00000026155.13	Smap1	0.0842374	0.000301392	NS
PFFHypoxia_vs_MonomerHypoxia	Ly6g6f_ENSMUSG00000034923.9	Ly6g6f	-0.223318	0.000301392	NS
PFFHypoxia_vs_MonomerHypoxia	Adamts4_ENSMUSG00000006403.13	Adamts4	-0.130693	0.000301392	NS
PFFHypoxia_vs_MonomerHypoxia	Rnf123_ENSMUSG00000041528.15	Rnf123	-0.0764356	0.000301392	NS
PFFHypoxia_vs_MonomerHypoxia	H6pd_ENSMUSG00000028980.14	H6pd	-0.134645	0.000301392	NS
PFFHypoxia_vs_MonomerHypoxia	Rpl17_ENSMUSG00000062328.8	Rpl17	0.0737516	0.000301392	NS
PFFHypoxia_vs_MonomerHypoxia	Tmem53_ENSMUSG00000048772.15	Tmem53	0.156597	0.000301392	NS
PFFHypoxia_vs_MonomerHypoxia	Spg20_ENSMUSG00000036580.15	Spg20	-0.0884065	0.000301392	NS
PFFHypoxia_vs_MonomerHypoxia	Slc47a1_ENSMUSG00000010122.14	Slc47a1	0.941038	0.000301392	NS
PFFHypoxia_vs_MonomerHypoxia	Sult1a1_ENSMUSG00000030711.16	Sult1a1	-0.195954	0.000301392	NS
PFFHypoxia_vs_MonomerHypoxia	Lbhd1_ENSMUSG00000096740.8	Lbhd1	-0.151294	0.000301392	NS
PFFHypoxia_vs_MonomerHypoxia	Olfr287_ENSMUSG00000090129.10	Olfr287	-0.153579	0.000301392	NS
PFFHypoxia_vs_MonomerHypoxia	Cacng4_ENSMUSG00000020723.3	Cacng4	-0.0970735	0.000301392	NS
PFFHypoxia_vs_MonomerHypoxia	Papola_ENSMUSG00000021111.15	Papola	0.0765278	0.000301392	NS
PFFHypoxia_vs_MonomerHypoxia	Alpl_ENSMUSG00000028766.10	Alpl	-0.140012	0.000301392	NS
PFFHypoxia_vs_MonomerHypoxia	Agrn_ENSMUSG00000041936.18	Agrn	-0.0769359	0.000301392	NS
PFFHypoxia_vs_MonomerHypoxia	Rnasek_ENSMUSG00000093989.1	Rnasek	0.301323	0.000301392	NS
PFFHypoxia_vs_MonomerHypoxia	Larp4_ENSMUSG00000023025.16	Larp4	0.0824512	0.000301392	NS
PFFHypoxia_vs_MonomerHypoxia	Agbl4_ENSMUSG00000061298.14	Agbl4	0.112344	0.000301392	NS
PFFHypoxia_vs_MonomerHypoxia	Flt1_ENSMUSG00000029648.13	Flt1	-0.180103	0.000301392	NS
PFFHypoxia_vs_MonomerHypoxia	Nes_ENSMUSG00000004891.16	Nes	-0.172475	0.000301392	NS
PFFHypoxia_vs_MonomerHypoxia	Evi5_ENSMUSG00000011831.16	Evi5	0.0880361	0.000301392	NS
PFFHypoxia_vs_MonomerHypoxia	Actrt3_ENSMUSG00000037737.6	Actrt3	0.238506	0.000301392	NS
PFFHypoxia_vs_MonomerHypoxia	Mllt11_ENSMUSG00000053192.9	Mllt11	0.0680346	0.000301392	NS
PFFHypoxia_vs_MonomerHypoxia	Hacd1_ENSMUSG00000063275.15	Hacd1	0.116644	0.000301392	NS
PFFHypoxia_vs_MonomerHypoxia	Sept8_ENSMUSG00000018398.18	2025-09-08	-0.0808344	0.000301392	NS
PFFHypoxia_vs_MonomerHypoxia	Twf2_ENSMUSG00000023277.13	Twf2	-0.0793033	0.000301392	NS
PFFHypoxia_vs_MonomerHypoxia	Esrra_ENSMUSG00000024955.15	Esrra	0.114076	0.000301392	NS
PFFHypoxia_vs_MonomerHypoxia	Fbxo46_ENSMUSG00000050428.7	Fbxo46	-0.120897	0.000301392	NS
PFFHypoxia_vs_MonomerHypoxia	C1d_ENSMUSG00000000581.8	C1d	0.0764773	0.000301392	NS
PFFHypoxia_vs_MonomerHypoxia	Itpa_ENSMUSG00000074797.11	Itpa	0.0644297	0.000301392	NS
PFFHypoxia_vs_MonomerHypoxia	Man1c1_ENSMUSG00000037306.13	Man1c1	-0.102638	0.000301392	NS
PFFHypoxia_vs_MonomerHypoxia	Sacs_ENSMUSG00000048279.19	Sacs	0.0886287	0.000301392	NS
PFFHypoxia_vs_MonomerHypoxia	Ube2s_ENSMUSG00000060860.8	Ube2s	0.0757896	0.000301392	NS
PFFHypoxia_vs_MonomerHypoxia	Gsdme_ENSMUSG00000029821.15	Gsdme	0.0824045	0.000301392	NS
PFFHypoxia_vs_MonomerHypoxia	Adora2a_ENSMUSG00000020178.6	Adora2a	-0.21308	0.000301392	NS
PFFHypoxia_vs_MonomerHypoxia	Gstk1_ENSMUSG00000029864.7	Gstk1	-0.125275	0.000301392	NS
PFFHypoxia_vs_MonomerHypoxia	Nbn_ENSMUSG00000028224.14	Nbn	0.0969865	0.000301392	NS
PFFHypoxia_vs_MonomerHypoxia	Mrpl41_ENSMUSG00000036850.4	Mrpl41	0.0678426	0.000301392	NS
PFFHypoxia_vs_MonomerHypoxia	Ptgds_ENSMUSG00000015090.13	Ptgds	-0.246773	0.000301392	NS
PFFHypoxia_vs_MonomerHypoxia	Fem1c_ENSMUSG00000033319.5	Fem1c	0.0797167	0.000301392	NS
PFFHypoxia_vs_MonomerHypoxia	Bcl9l_ENSMUSG00000063382.6	Bcl9l	-0.0840662	0.000301392	NS
PFFHypoxia_vs_MonomerHypoxia	Tcn2_ENSMUSG00000020432.12	Tcn2	-0.117231	0.000301392	NS
PFFHypoxia_vs_MonomerHypoxia	Rhou_ENSMUSG00000039960.5	Rhou	-0.116174	0.000301392	NS
PFFHypoxia_vs_MonomerHypoxia	Ccdc88c_ENSMUSG00000021182.16	Ccdc88c	-0.0791967	0.000301392	NS
PFFHypoxia_vs_MonomerHypoxia	Gm4724_ENSMUSG00000078897.10	Gm4724	0.173448	0.000301392	NS
PFFHypoxia_vs_MonomerHypoxia	Cyb5rl_ENSMUSG00000028621.17	Cyb5rl	-0.140473	0.000301392	NS
PFFHypoxia_vs_MonomerHypoxia	Ube2r2_ENSMUSG00000036241.3	Ube2r2	0.0656381	0.000301392	NS
PFFHypoxia_vs_MonomerHypoxia	Ypel2_ENSMUSG00000018427.8	Ypel2	-0.0958498	0.000301392	NS
PFFHypoxia_vs_MonomerHypoxia	Tmem74b_ENSMUSG00000044364.5	Tmem74b	0.117625	0.000301392	NS
PFFHypoxia_vs_MonomerHypoxia	Parp14_ENSMUSG00000034422.14	Parp14	-0.220648	0.000301392	NS
PFFHypoxia_vs_MonomerHypoxia	Casp6_ENSMUSG00000027997.9	Casp6	0.157258	0.000301392	NS
PFFHypoxia_vs_MonomerHypoxia	Gdpd1_ENSMUSG00000061666.6	Gdpd1	0.0714457	0.000301392	NS
PFFHypoxia_vs_MonomerHypoxia	Cobll1_ENSMUSG00000034903.18	Cobll1	-0.096925	0.000301392	NS
PFFHypoxia_vs_MonomerHypoxia	Chka_ENSMUSG00000024843.15	Chka	0.0786501	0.000301392	NS
PFFHypoxia_vs_MonomerHypoxia	Pax6_ENSMUSG00000027168.21	Pax6	-0.120272	0.000301392	NS
PFFHypoxia_vs_MonomerHypoxia	Naa60_ENSMUSG00000005982.14	Naa60	-0.0707816	0.000301392	NS
PFFHypoxia_vs_MonomerHypoxia	Plin5_ENSMUSG00000011305.11	Plin5	-0.258326	0.000301392	NS
PFFHypoxia_vs_MonomerHypoxia	Arl6ip6_ENSMUSG00000026960.6	Arl6ip6	0.109203	0.000301392	NS
PFFHypoxia_vs_MonomerHypoxia	Lipe_ENSMUSG00000003123.15	Lipe	-0.0983971	0.000301392	NS
PFFHypoxia_vs_MonomerHypoxia	Nefl_ENSMUSG00000022055.7	Nefl	0.138738	0.000301392	NS
PFFHypoxia_vs_MonomerHypoxia	Rbks_ENSMUSG00000029136.9	Rbks	-0.154668	0.000301392	NS
PFFHypoxia_vs_MonomerHypoxia	Prkg1_ENSMUSG00000052920.16	Prkg1	-0.147206	0.000301392	NS
PFFHypoxia_vs_MonomerHypoxia	Scmh1_ENSMUSG00000000085.16	Scmh1	-0.0730786	0.000301392	NS
PFFHypoxia_vs_MonomerHypoxia	Fbxw15_ENSMUSG00000074060.10	Fbxw15	-0.152832	0.000301392	NS
PFFHypoxia_vs_MonomerHypoxia	Cndp2_ENSMUSG00000024644.17	Cndp2	-0.0674655	0.000301392	NS
PFFHypoxia_vs_MonomerHypoxia	Rps18_ENSMUSG00000008668.15	Rps18	0.0732035	0.000301392	NS
PFFHypoxia_vs_MonomerHypoxia	Bax_ENSMUSG00000003873.11	Bax	-0.0909609	0.000301392	NS
PFFHypoxia_vs_MonomerHypoxia	Mapk14_ENSMUSG00000053436.15	Mapk14	0.065985	0.000301392	NS
PFFHypoxia_vs_MonomerHypoxia	Galnt10_ENSMUSG00000020520.14	Galnt10	-0.10147	0.000301392	NS
PFFHypoxia_vs_MonomerHypoxia	Tbc1d9b_ENSMUSG00000036644.15	Tbc1d9b	-0.0800117	0.000301392	NS
PFFHypoxia_vs_MonomerHypoxia	Tbccd1_ENSMUSG00000004462.7	Tbccd1	-0.0814594	0.000301392	NS
PFFHypoxia_vs_MonomerHypoxia	Clcn7_ENSMUSG00000036636.10	Clcn7	-0.0718114	0.000301392	NS
PFFHypoxia_vs_MonomerHypoxia	1700088E04Rik_ENSMUSG00000033029.12	1700088E04Rik	-0.165248	0.000301392	NS
PFFHypoxia_vs_MonomerHypoxia	Zfp239_ENSMUSG00000042097.17	Zfp239	-0.0795238	0.000301392	NS
PFFHypoxia_vs_MonomerHypoxia	Abcb1a_ENSMUSG00000040584.8	Abcb1a	-0.170631	0.000301392	NS
PFFHypoxia_vs_MonomerHypoxia	Sort1_ENSMUSG00000068747.14	Sort1	-0.0797057	0.000301392	NS
PFFHypoxia_vs_MonomerHypoxia	Megf10_ENSMUSG00000024593.15	Megf10	-0.0909137	0.000301392	NS
PFFHypoxia_vs_MonomerHypoxia	B3gnt9_ENSMUSG00000069920.10	B3gnt9	-0.126407	0.000301392	NS
PFFHypoxia_vs_MonomerHypoxia	Hyal1_ENSMUSG00000010051.15	Hyal1	0.123414	0.000301392	NS
PFFHypoxia_vs_MonomerHypoxia	Eif2ak1_ENSMUSG00000029613.15	Eif2ak1	-0.0605068	0.000301392	NS
PFFHypoxia_vs_MonomerHypoxia	Mertk_ENSMUSG00000014361.5	Mertk	-0.13014	0.000301392	NS
PFFHypoxia_vs_MonomerHypoxia	Spg11_ENSMUSG00000033396.13	Spg11	-0.0758745	0.000301392	NS
PFFHypoxia_vs_MonomerHypoxia	Cxxc4_ENSMUSG00000044365.15	Cxxc4	0.0826947	0.000301392	NS
PFFHypoxia_vs_MonomerHypoxia	March7_ENSMUSG00000026977.17	2025-03-07	0.0780729	0.000301392	NS
PFFHypoxia_vs_MonomerHypoxia	Erbin_ENSMUSG00000021709.14	Erbin	-0.0833351	0.000301392	NS
PFFHypoxia_vs_MonomerHypoxia	Pcdhb2_ENSMUSG00000051599.4	Pcdhb2	-0.173441	0.000301392	NS
PFFHypoxia_vs_MonomerHypoxia	Dnajc11_ENSMUSG00000039768.16	Dnajc11	-0.0694832	0.000301392	NS
PFFHypoxia_vs_MonomerHypoxia	Gulp1_ENSMUSG00000056870.9	Gulp1	0.13056	0.000301392	NS
PFFHypoxia_vs_MonomerHypoxia	Htr2a_ENSMUSG00000034997.5	Htr2a	0.144415	0.000301392	NS
PFFHypoxia_vs_MonomerHypoxia	Mrps6_ENSMUSG00000039680.10	Mrps6	0.118768	0.000301392	NS
PFFHypoxia_vs_MonomerHypoxia	Fgf2_ENSMUSG00000037225.13	Fgf2	0.121475	0.000301392	NS
PFFHypoxia_vs_MonomerHypoxia	Snrpd1_ENSMUSG00000002477.5	Snrpd1	0.0963695	0.000301392	NS
PFFHypoxia_vs_MonomerHypoxia	Efcab15_ENSMUSG00000020940.13	Efcab15	0.199624	0.000301392	NS
PFFHypoxia_vs_MonomerHypoxia	Cpd_ENSMUSG00000020841.5	Cpd	-0.0803524	0.000301392	NS
PFFHypoxia_vs_MonomerHypoxia	Tnfaip6_ENSMUSG00000053475.5	Tnfaip6	-0.117117	0.000301392	NS
PFFHypoxia_vs_MonomerHypoxia	Exo5_ENSMUSG00000028629.9	Exo5	0.131461	0.000301392	NS
PFFHypoxia_vs_MonomerHypoxia	Flad1_ENSMUSG00000042642.13	Flad1	-0.0751075	0.000301392	NS
PFFHypoxia_vs_MonomerHypoxia	Psmb1_ENSMUSG00000014769.10	Psmb1	0.0713121	0.000301392	NS
PFFHypoxia_vs_MonomerHypoxia	Srp54b_ENSMUSG00000112449.1	Srp54b	0.0650238	0.000301392	NS
PFFHypoxia_vs_MonomerHypoxia	Birc3_ENSMUSG00000032000.17	Birc3	-0.184582	0.000301392	NS
PFFHypoxia_vs_MonomerHypoxia	Lims2_ENSMUSG00000024395.9	Lims2	-0.0982238	0.000301392	NS
PFFHypoxia_vs_MonomerHypoxia	Mlycd_ENSMUSG00000074064.6	Mlycd	0.0841469	0.000301392	NS
PFFHypoxia_vs_MonomerHypoxia	Hadha_ENSMUSG00000025745.12	Hadha	-0.0760484	0.000301392	NS
PFFHypoxia_vs_MonomerHypoxia	Rbm20_ENSMUSG00000043639.15	Rbm20	-0.177998	0.000301392	NS
PFFHypoxia_vs_MonomerHypoxia	D7Ertd443e_ENSMUSG00000030994.16	D7Ertd443e	-0.113023	0.000301392	NS
PFFHypoxia_vs_MonomerHypoxia	Serinc1_ENSMUSG00000019877.10	Serinc1	0.0698543	0.000301392	NS
PFFHypoxia_vs_MonomerHypoxia	Snta1_ENSMUSG00000027488.12	Snta1	0.0972795	0.000301392	NS
PFFHypoxia_vs_MonomerHypoxia	Selenbp1_ENSMUSG00000068874.13	Selenbp1	-0.130925	0.000301392	NS
PFFHypoxia_vs_MonomerHypoxia	Tnni1_ENSMUSG00000026418.16	Tnni1	-0.149721	0.000301392	NS
PFFHypoxia_vs_MonomerHypoxia	Wscd1_ENSMUSG00000020811.16	Wscd1	-0.0996145	0.000301392	NS
PFFHypoxia_vs_MonomerHypoxia	Sox10_ENSMUSG00000033006.10	Sox10	-0.133584	0.000301392	NS
PFFHypoxia_vs_MonomerHypoxia	Cdh4_ENSMUSG00000000305.12	Cdh4	0.233078	0.000301392	NS
PFFHypoxia_vs_MonomerHypoxia	Ccn3_ENSMUSG00000037362.8	Ccn3	0.632911	0.000301392	NS
PFFHypoxia_vs_MonomerHypoxia	Paxx_ENSMUSG00000047617.11	Paxx	-0.0849428	0.000301392	NS
PFFHypoxia_vs_MonomerHypoxia	Grwd1_ENSMUSG00000053801.18	Grwd1	0.107939	0.000301392	NS
PFFHypoxia_vs_MonomerHypoxia	Rbm4b_ENSMUSG00000033760.17	Rbm4b	0.0704763	0.000301392	NS
PFFHypoxia_vs_MonomerHypoxia	Cep19_ENSMUSG00000035790.15	Cep19	0.0765624	0.000301392	NS
PFFHypoxia_vs_MonomerHypoxia	Man1a_ENSMUSG00000003746.16	Man1a	0.142433	0.000301392	NS
PFFHypoxia_vs_MonomerHypoxia	Gtpbp1_ENSMUSG00000042535.9	Gtpbp1	-0.0814965	0.000301392	NS
PFFHypoxia_vs_MonomerHypoxia	Aff2_ENSMUSG00000031189.12	Aff2	-0.117595	0.000301392	NS
PFFHypoxia_vs_MonomerHypoxia	Wasl_ENSMUSG00000029684.14	Wasl	0.0686415	0.000301392	NS
PFFHypoxia_vs_MonomerHypoxia	C87436_ENSMUSG00000046679.16	C87436	-0.0836795	0.000301392	NS
PFFHypoxia_vs_MonomerHypoxia	Bend4_ENSMUSG00000092060.4	Bend4	0.102583	0.000301392	NS
PFFHypoxia_vs_MonomerHypoxia	Dus1l_ENSMUSG00000025155.15	Dus1l	-0.0734672	0.000301392	NS
PFFHypoxia_vs_MonomerHypoxia	Asah2_ENSMUSG00000024887.10	Asah2	-0.0884482	0.000301392	NS
PFFHypoxia_vs_MonomerHypoxia	Bms1_ENSMUSG00000030138.8	Bms1	-0.0690115	0.000301392	NS
PFFHypoxia_vs_MonomerHypoxia	Prrg1_ENSMUSG00000047996.16	Prrg1	-0.12178	0.000301392	NS
PFFHypoxia_vs_MonomerHypoxia	Nagpa_ENSMUSG00000023143.10	Nagpa	-0.113912	0.000301392	NS
PFFHypoxia_vs_MonomerHypoxia	Taf7_ENSMUSG00000051316.8	Taf7	0.0969836	0.000301392	NS
PFFHypoxia_vs_MonomerHypoxia	Rgs17_ENSMUSG00000019775.17	Rgs17	0.112189	0.000301392	NS
PFFHypoxia_vs_MonomerHypoxia	Mob3b_ENSMUSG00000073910.10	Mob3b	-0.123989	0.000301392	NS
PFFHypoxia_vs_MonomerHypoxia	Ssbp3_ENSMUSG00000061887.14	Ssbp3	0.076982	0.000301392	NS
PFFHypoxia_vs_MonomerHypoxia	Mul1_ENSMUSG00000041241.12	Mul1	-0.0721837	0.000301392	NS
PFFHypoxia_vs_MonomerHypoxia	Gm10591_ENSMUSG00000096596.2	Gm10591	-0.374635	0.000301392	NS
PFFHypoxia_vs_MonomerHypoxia	March5_ENSMUSG00000023307.14	2025-03-05	0.0556123	0.000301392	NS
PFFHypoxia_vs_MonomerHypoxia	Trim27_ENSMUSG00000021326.13	Trim27	0.0927254	0.000301392	NS
PFFHypoxia_vs_MonomerHypoxia	Mbtps1_ENSMUSG00000031835.16	Mbtps1	-0.0681624	0.000301392	NS
PFFHypoxia_vs_MonomerHypoxia	Bcat2_ENSMUSG00000030826.19	Bcat2	-0.11593	0.000301392	NS
PFFHypoxia_vs_MonomerHypoxia	Sptbn1_ENSMUSG00000020315.18	Sptbn1	-0.0539527	0.000301392	NS
PFFHypoxia_vs_MonomerHypoxia	Pvr_ENSMUSG00000040511.14	Pvr	0.112712	0.000301392	NS
PFFHypoxia_vs_MonomerHypoxia	Slc35g1_ENSMUSG00000044026.3	Slc35g1	0.182724	0.000301392	NS
PFFHypoxia_vs_MonomerHypoxia	Gpr37_ENSMUSG00000039904.9	Gpr37	-0.109599	0.000301392	NS
PFFHypoxia_vs_MonomerHypoxia	Cdkn2aipnl_ENSMUSG00000020392.8	Cdkn2aipnl	0.0603298	0.000301392	NS
PFFHypoxia_vs_MonomerHypoxia	Prdm4_ENSMUSG00000035529.10	Prdm4	0.0797234	0.000301392	NS
PFFHypoxia_vs_MonomerHypoxia	Rbm18_ENSMUSG00000026889.12	Rbm18	0.0708991	0.000301392	NS
PFFHypoxia_vs_MonomerHypoxia	Sh3bp5_ENSMUSG00000021892.14	Sh3bp5	-0.0715429	0.000301392	NS
PFFHypoxia_vs_MonomerHypoxia	Eqtn_ENSMUSG00000028575.11	Eqtn	0.252801	0.000301392	NS
PFFHypoxia_vs_MonomerHypoxia	Dbndd2_ENSMUSG00000017734.15	Dbndd2	-0.0970479	0.000301392	NS
PFFHypoxia_vs_MonomerHypoxia	Zpbp_ENSMUSG00000020193.3	Zpbp	0.194984	0.000301392	NS
PFFHypoxia_vs_MonomerHypoxia	Fut4_ENSMUSG00000049307.6	Fut4	0.185375	0.000301392	NS
PFFHypoxia_vs_MonomerHypoxia	Esam_ENSMUSG00000001946.14	Esam	-0.117346	0.000301392	NS
PFFHypoxia_vs_MonomerHypoxia	Ar_ENSMUSG00000046532.8	Ar	0.159363	0.000301392	NS
PFFHypoxia_vs_MonomerHypoxia	Bicdl1_ENSMUSG00000041609.16	Bicdl1	0.0737094	0.000301392	NS
PFFHypoxia_vs_MonomerHypoxia	Phf20l1_ENSMUSG00000072501.5	Phf20l1	0.0852157	0.000301392	NS
PFFHypoxia_vs_MonomerHypoxia	Smad7_ENSMUSG00000025880.11	Smad7	0.10244	0.000301392	NS
PFFHypoxia_vs_MonomerHypoxia	Cp_ENSMUSG00000003617.16	Cp	-0.380577	0.000301392	NS
PFFHypoxia_vs_MonomerHypoxia	Acaca_ENSMUSG00000020532.18	Acaca	-0.0759008	0.000301392	NS
PFFHypoxia_vs_MonomerHypoxia	Tubgcp6_ENSMUSG00000051786.15	Tubgcp6	-0.0765439	0.000301392	NS
PFFHypoxia_vs_MonomerHypoxia	Cntnap5a_ENSMUSG00000070695.4	Cntnap5a	0.0998848	0.000301392	NS
PFFHypoxia_vs_MonomerHypoxia	Slc45a3_ENSMUSG00000026435.15	Slc45a3	-0.178035	0.000301392	NS
PFFHypoxia_vs_MonomerHypoxia	Cdkn1c_ENSMUSG00000037664.13	Cdkn1c	-0.201863	0.000301392	NS
PFFHypoxia_vs_MonomerHypoxia	Tex10_ENSMUSG00000028345.15	Tex10	0.100622	0.000301392	NS
PFFHypoxia_vs_MonomerHypoxia	Stradb_ENSMUSG00000026027.13	Stradb	0.0776627	0.000301392	NS
PFFHypoxia_vs_MonomerHypoxia	Slc39a10_ENSMUSG00000025986.6	Slc39a10	0.0747346	0.000301392	NS
PFFHypoxia_vs_MonomerHypoxia	Ifih1_ENSMUSG00000026896.14	Ifih1	-0.134337	0.000301392	NS
PFFHypoxia_vs_MonomerHypoxia	Itfg1_ENSMUSG00000031703.8	Itfg1	0.0813995	0.000301392	NS
PFFHypoxia_vs_MonomerHypoxia	Mocs3_ENSMUSG00000074576.4	Mocs3	0.14068	0.000301392	NS
PFFHypoxia_vs_MonomerHypoxia	Atg5_ENSMUSG00000038160.7	Atg5	0.0980632	0.000301392	NS
PFFHypoxia_vs_MonomerHypoxia	Hmgn3_ENSMUSG00000066456.14	Hmgn3	0.0783208	0.000301392	NS
PFFHypoxia_vs_MonomerHypoxia	Tmem185a_ENSMUSG00000073139.9	Tmem185a	-0.063347	0.000301392	NS
PFFHypoxia_vs_MonomerHypoxia	Acadsb_ENSMUSG00000030861.15	Acadsb	0.0704367	0.000301392	NS
PFFHypoxia_vs_MonomerHypoxia	Dpy30_ENSMUSG00000024067.14	Dpy30	0.091812	0.000301392	NS
PFFHypoxia_vs_MonomerHypoxia	Cebpa_ENSMUSG00000034957.10	Cebpa	0.2084	0.000301392	NS
PFFHypoxia_vs_MonomerHypoxia	Cytl1_ENSMUSG00000062329.4	Cytl1	-0.873851	0.000301392	NS
PFFHypoxia_vs_MonomerHypoxia	Abhd2_ENSMUSG00000039202.12	Abhd2	-0.0697232	0.000301392	NS
PFFHypoxia_vs_MonomerHypoxia	Spag8_ENSMUSG00000066196.11	Spag8	-0.225416	0.000301392	NS
PFFHypoxia_vs_MonomerHypoxia	Cnep1r1_ENSMUSG00000036810.16	Cnep1r1	0.0715499	0.000301392	NS
PFFHypoxia_vs_MonomerHypoxia	Aldh3a2_ENSMUSG00000010025.19	Aldh3a2	-0.0574541	0.000301392	NS
PFFHypoxia_vs_MonomerHypoxia	Scx_ENSMUSG00000034161.8	Scx	0.241559	0.000301392	NS
PFFHypoxia_vs_MonomerHypoxia	Rdh11_ENSMUSG00000066441.14	Rdh11	-0.0785269	0.000301392	NS
PFFHypoxia_vs_MonomerHypoxia	Cacna1c_ENSMUSG00000051331.16	Cacna1c	-0.108903	0.000301392	NS
PFFHypoxia_vs_MonomerHypoxia	Mettl18_ENSMUSG00000041396.13	Mettl18	0.147548	0.000301392	NS
PFFHypoxia_vs_MonomerHypoxia	Bcl6b_ENSMUSG00000000317.11	Bcl6b	-0.246084	0.000301392	NS
PFFHypoxia_vs_MonomerHypoxia	Polr2m_ENSMUSG00000032199.13	Polr2m	0.0638583	0.000301392	NS
PFFHypoxia_vs_MonomerHypoxia	Nuak1_ENSMUSG00000020032.14	Nuak1	-0.0768558	0.000301392	NS
PFFHypoxia_vs_MonomerHypoxia	Ttc9b_ENSMUSG00000007944.8	Ttc9b	0.120369	0.000301392	NS
PFFHypoxia_vs_MonomerHypoxia	Lamb2_ENSMUSG00000052911.9	Lamb2	-0.145081	0.000301392	NS
PFFHypoxia_vs_MonomerHypoxia	Prr7_ENSMUSG00000034686.8	Prr7	0.167325	0.000301392	NS
PFFHypoxia_vs_MonomerHypoxia	Crip1_ENSMUSG00000006360.11	Crip1	-0.239714	0.000301392	NS
PFFHypoxia_vs_MonomerHypoxia	Slc9a8_ENSMUSG00000039463.14	Slc9a8	-0.0728095	0.000301392	NS
PFFHypoxia_vs_MonomerHypoxia	Cdh10_ENSMUSG00000022321.15	Cdh10	-0.0732861	0.000301392	NS
PFFHypoxia_vs_MonomerHypoxia	Golm1_ENSMUSG00000021556.12	Golm1	-0.133176	0.000301392	NS
PFFHypoxia_vs_MonomerHypoxia	Senp8_ENSMUSG00000051705.13	Senp8	0.12173	0.000301392	NS
PFFHypoxia_vs_MonomerHypoxia	Xpo6_ENSMUSG00000000131.15	Xpo6	-0.0630494	0.000301392	NS
PFFHypoxia_vs_MonomerHypoxia	0610040J01Rik_ENSMUSG00000060512.7	0610040J01Rik	-0.159432	0.000301392	NS
PFFHypoxia_vs_MonomerHypoxia	Msn_ENSMUSG00000031207.16	Msn	-0.127008	0.000301392	NS
PFFHypoxia_vs_MonomerHypoxia	Cdc73_ENSMUSG00000026361.9	Cdc73	0.070204	0.000301392	NS
PFFHypoxia_vs_MonomerHypoxia	Tmeff2_ENSMUSG00000026109.14	Tmeff2	-0.0768471	0.000301392	NS
PFFHypoxia_vs_MonomerHypoxia	Dynlrb1_ENSMUSG00000047459.14	Dynlrb1	0.0615566	0.000301392	NS
PFFHypoxia_vs_MonomerHypoxia	Arl4c_ENSMUSG00000049866.12	Arl4c	0.0717099	0.000301392	NS
PFFHypoxia_vs_MonomerHypoxia	Csf1_ENSMUSG00000014599.10	Csf1	-0.119228	0.000301392	NS
PFFHypoxia_vs_MonomerHypoxia	Pxdc1_ENSMUSG00000021411.16	Pxdc1	-0.153245	0.000301392	NS
PFFHypoxia_vs_MonomerHypoxia	Ppm1d_ENSMUSG00000020525.17	Ppm1d	0.0988579	0.000301392	NS
PFFHypoxia_vs_MonomerHypoxia	Spp1_ENSMUSG00000029304.14	Spp1	0.488506	0.000301392	NS
PFFHypoxia_vs_MonomerHypoxia	Abcb8_ENSMUSG00000028973.18	Abcb8	-0.0752325	0.000301392	NS
PFFHypoxia_vs_MonomerHypoxia	Cbx5_ENSMUSG00000009575.14	Cbx5	0.0557888	0.000301392	NS
PFFHypoxia_vs_MonomerHypoxia	Glb1l_ENSMUSG00000026200.13	Glb1l	-0.0894111	0.000301392	NS
PFFHypoxia_vs_MonomerHypoxia	Pigo_ENSMUSG00000028454.16	Pigo	-0.0812843	0.000301392	NS
PFFHypoxia_vs_MonomerHypoxia	Fcgrt_ENSMUSG00000003420.8	Fcgrt	-0.164284	0.000301392	NS
PFFHypoxia_vs_MonomerHypoxia	Tspan5_ENSMUSG00000028152.10	Tspan5	0.0713491	0.000301392	NS
PFFHypoxia_vs_MonomerHypoxia	Socs5_ENSMUSG00000037104.9	Socs5	0.0667562	0.000301392	NS
PFFHypoxia_vs_MonomerHypoxia	Dcaf10_ENSMUSG00000035572.16	Dcaf10	0.0783056	0.000301392	NS
PFFHypoxia_vs_MonomerHypoxia	Ppp4r2_ENSMUSG00000052144.8	Ppp4r2	0.0734963	0.000301392	NS
PFFHypoxia_vs_MonomerHypoxia	Rnf149_ENSMUSG00000048234.13	Rnf149	0.0824619	0.000301392	NS
PFFHypoxia_vs_MonomerHypoxia	Scaf11_ENSMUSG00000033228.8	Scaf11	-0.0587701	0.000301392	NS
PFFHypoxia_vs_MonomerHypoxia	Hacd3_ENSMUSG00000033629.6	Hacd3	0.0558863	0.000301392	NS
PFFHypoxia_vs_MonomerHypoxia	Coch_ENSMUSG00000020953.17	Coch	-0.338909	0.000301392	NS
PFFHypoxia_vs_MonomerHypoxia	Adssl1_ENSMUSG00000011148.14	Adssl1	-0.092917	0.000301392	NS
PFFHypoxia_vs_MonomerHypoxia	Tmem104_ENSMUSG00000045980.13	Tmem104	-0.106186	0.000301392	NS
PFFHypoxia_vs_MonomerHypoxia	mt-Nd5_ENSMUSG00000064367.1	mt-Nd5	0.0803622	0.000301392	NS
PFFHypoxia_vs_MonomerHypoxia	Pcdhb17_ENSMUSG00000046387.5	Pcdhb17	-0.0932892	0.000301392	NS
PFFHypoxia_vs_MonomerHypoxia	Nudt3_ENSMUSG00000024213.14	Nudt3	0.060751	0.000301392	NS
PFFHypoxia_vs_MonomerHypoxia	Fam189a2_ENSMUSG00000071604.5	Fam189a2	-0.0839215	0.000301392	NS
PFFHypoxia_vs_MonomerHypoxia	Sox4_ENSMUSG00000076431.4	Sox4	0.105662	0.000301392	NS
PFFHypoxia_vs_MonomerHypoxia	Kctd8_ENSMUSG00000037653.7	Kctd8	0.132513	0.000301392	NS
PFFHypoxia_vs_MonomerHypoxia	Memo1_ENSMUSG00000058704.9	Memo1	0.0792057	0.000301392	NS
PFFHypoxia_vs_MonomerHypoxia	Riox1_ENSMUSG00000046791.8	Riox1	0.140036	0.000301392	NS
PFFHypoxia_vs_MonomerHypoxia	Ndufb9_ENSMUSG00000022354.4	Ndufb9	0.0962606	0.000301392	NS
PFFHypoxia_vs_MonomerHypoxia	Btbd7_ENSMUSG00000041702.7	Btbd7	-0.0650778	0.000301392	NS
PFFHypoxia_vs_MonomerHypoxia	Sobp_ENSMUSG00000038248.8	Sobp	0.095504	0.000301392	NS
PFFHypoxia_vs_MonomerHypoxia	Tmem81_ENSMUSG00000048174.2	Tmem81	-0.147386	0.000301392	NS
PFFHypoxia_vs_MonomerHypoxia	Stxbp2_ENSMUSG00000004626.14	Stxbp2	-0.118068	0.000301392	NS
PFFHypoxia_vs_MonomerHypoxia	Pgls_ENSMUSG00000031807.10	Pgls	-0.0829771	0.000301392	NS
PFFHypoxia_vs_MonomerHypoxia	Trh_ENSMUSG00000005892.4	Trh	-0.414848	0.000301392	NS
PFFHypoxia_vs_MonomerHypoxia	Elmo3_ENSMUSG00000014791.10	Elmo3	0.118973	0.000301392	NS
PFFHypoxia_vs_MonomerHypoxia	Tprn_ENSMUSG00000048707.9	Tprn	-0.119721	0.000301392	NS
PFFHypoxia_vs_MonomerHypoxia	Rcbtb1_ENSMUSG00000035469.17	Rcbtb1	-0.0712015	0.000301392	NS
PFFHypoxia_vs_MonomerHypoxia	Nup188_ENSMUSG00000052533.14	Nup188	-0.0792785	0.000301392	NS
PFFHypoxia_vs_MonomerHypoxia	Ppie_ENSMUSG00000028651.12	Ppie	0.0827968	0.000301392	NS
PFFHypoxia_vs_MonomerHypoxia	Pls3_ENSMUSG00000016382.15	Pls3	0.0610233	0.000301392	NS
PFFHypoxia_vs_MonomerHypoxia	Nbeal2_ENSMUSG00000056724.15	Nbeal2	-0.110995	0.000301392	NS
PFFHypoxia_vs_MonomerHypoxia	Frmd5_ENSMUSG00000027238.17	Frmd5	-0.0736203	0.000301392	NS
PFFHypoxia_vs_MonomerHypoxia	Ptpn13_ENSMUSG00000034573.14	Ptpn13	-0.0934932	0.000301392	NS
PFFHypoxia_vs_MonomerHypoxia	Insyn2a_ENSMUSG00000073805.5	Insyn2a	0.152587	0.000301392	NS
PFFHypoxia_vs_MonomerHypoxia	Rb1cc1_ENSMUSG00000025907.14	Rb1cc1	0.0788904	0.000301392	NS
PFFHypoxia_vs_MonomerHypoxia	Ucma_ENSMUSG00000026668.10	Ucma	-0.323774	0.000301392	NS
PFFHypoxia_vs_MonomerHypoxia	Ski_ENSMUSG00000029050.15	Ski	-0.0927367	0.000301392	NS
PFFHypoxia_vs_MonomerHypoxia	Eif1b_ENSMUSG00000006941.5	Eif1b	0.0611904	0.000301392	NS
PFFHypoxia_vs_MonomerHypoxia	Kank2_ENSMUSG00000032194.9	Kank2	-0.124115	0.000301392	NS
PFFHypoxia_vs_MonomerHypoxia	Chil1_ENSMUSG00000064246.10	Chil1	0.104033	0.000301392	NS
PFFHypoxia_vs_MonomerHypoxia	Apcdd1_ENSMUSG00000071847.13	Apcdd1	-0.170728	0.000301392	NS
PFFHypoxia_vs_MonomerHypoxia	Pcdhga11_ENSMUSG00000102742.1	Pcdhga11	-0.137627	0.000301392	NS
PFFHypoxia_vs_MonomerHypoxia	Nudcd1_ENSMUSG00000038736.10	Nudcd1	0.0865152	0.000301392	NS
PFFHypoxia_vs_MonomerHypoxia	Ankrd13c_ENSMUSG00000039988.14	Ankrd13c	0.0626423	0.000301392	NS
PFFHypoxia_vs_MonomerHypoxia	Ggta1_ENSMUSG00000035778.17	Ggta1	-0.172609	0.000301392	NS
PFFHypoxia_vs_MonomerHypoxia	Dusp7_ENSMUSG00000053716.9	Dusp7	-0.0768741	0.000301392	NS
PFFHypoxia_vs_MonomerHypoxia	Arsg_ENSMUSG00000020604.13	Arsg	-0.0989844	0.000301392	NS
PFFHypoxia_vs_MonomerHypoxia	Fkbp3_ENSMUSG00000020949.9	Fkbp3	0.0612934	0.000301392	NS
PFFHypoxia_vs_MonomerHypoxia	Mpdz_ENSMUSG00000028402.18	Mpdz	-0.0922566	0.000301392	NS
PFFHypoxia_vs_MonomerHypoxia	Ppp2r2c_ENSMUSG00000029120.10	Ppp2r2c	-0.0636541	0.000301392	NS
PFFHypoxia_vs_MonomerHypoxia	Rps17_ENSMUSG00000061787.15	Rps17	0.0675395	0.000301392	NS
PFFHypoxia_vs_MonomerHypoxia	Acap3_ENSMUSG00000029033.16	Acap3	-0.0700044	0.000301392	NS
PFFHypoxia_vs_MonomerHypoxia	Ppfibp1_ENSMUSG00000016487.15	Ppfibp1	-0.0908649	0.000301392	NS
PFFHypoxia_vs_MonomerHypoxia	Il1rapl1_ENSMUSG00000052372.10	Il1rapl1	0.112534	0.000301392	NS
PFFHypoxia_vs_MonomerHypoxia	Gpat4_ENSMUSG00000031545.6	Gpat4	-0.0607609	0.000301392	NS
PFFHypoxia_vs_MonomerHypoxia	Rnf207_ENSMUSG00000058498.12	Rnf207	0.137418	0.000301392	NS
PFFHypoxia_vs_MonomerHypoxia	Nav3_ENSMUSG00000020181.18	Nav3	-0.0697955	0.000301392	NS
PFFHypoxia_vs_MonomerHypoxia	Esyt2_ENSMUSG00000021171.8	Esyt2	0.0772663	0.000301392	NS
PFFHypoxia_vs_MonomerHypoxia	Ltbr_ENSMUSG00000030339.7	Ltbr	-0.117187	0.000301392	NS
PFFHypoxia_vs_MonomerHypoxia	Srl_ENSMUSG00000022519.14	Srl	-0.129294	0.000301392	NS
PFFHypoxia_vs_MonomerHypoxia	Cpsf6_ENSMUSG00000055531.12	Cpsf6	0.0686653	0.000301392	NS
PFFHypoxia_vs_MonomerHypoxia	Eif3m_ENSMUSG00000027170.12	Eif3m	0.0687175	0.000301392	NS
PFFHypoxia_vs_MonomerHypoxia	Edc4_ENSMUSG00000036270.16	Edc4	-0.0653024	0.000301392	NS
PFFHypoxia_vs_MonomerHypoxia	9130401M01Rik_ENSMUSG00000101892.1	9130401M01Rik	0.106566	0.000301392	NS
PFFHypoxia_vs_MonomerHypoxia	Nat8f4_ENSMUSG00000068299.11	Nat8f4	-0.115999	0.000301392	NS
PFFHypoxia_vs_MonomerHypoxia	Mindy2_ENSMUSG00000042444.10	Mindy2	0.0761008	0.000301392	NS
PFFHypoxia_vs_MonomerHypoxia	Naaa_ENSMUSG00000029413.14	Naaa	-0.0937728	0.000301392	NS
PFFHypoxia_vs_MonomerHypoxia	Ogg1_ENSMUSG00000030271.14	Ogg1	-0.11113	0.000301392	NS
PFFHypoxia_vs_MonomerHypoxia	Arhgef10l_ENSMUSG00000040964.16	Arhgef10l	-0.0879801	0.000301392	NS
PFFHypoxia_vs_MonomerHypoxia	Cdk5_ENSMUSG00000028969.10	Cdk5	-0.0577037	0.000301392	NS
PFFHypoxia_vs_MonomerHypoxia	Tnfsf12_ENSMUSG00000097328.7	Tnfsf12	0.164486	0.000301392	NS
PFFHypoxia_vs_MonomerHypoxia	Ccdc62_ENSMUSG00000061882.12	Ccdc62	-0.13078	0.000301392	NS
PFFHypoxia_vs_MonomerHypoxia	Prkab1_ENSMUSG00000029513.14	Prkab1	-0.104007	0.000301392	NS
PFFHypoxia_vs_MonomerHypoxia	Zfp13_ENSMUSG00000062012.14	Zfp13	-0.0788684	0.000301392	NS
PFFHypoxia_vs_MonomerHypoxia	Ugdh_ENSMUSG00000029201.14	Ugdh	0.0683048	0.000301392	NS
PFFHypoxia_vs_MonomerHypoxia	Sec24b_ENSMUSG00000001052.15	Sec24b	0.0634333	0.000301392	NS
PFFHypoxia_vs_MonomerHypoxia	Cspg4_ENSMUSG00000032911.6	Cspg4	-0.10278	0.000301392	NS
PFFHypoxia_vs_MonomerHypoxia	Cubn_ENSMUSG00000026726.10	Cubn	0.172447	0.000301392	NS
PFFHypoxia_vs_MonomerHypoxia	Aggf1_ENSMUSG00000021681.8	Aggf1	0.0645338	0.000301392	NS
PFFHypoxia_vs_MonomerHypoxia	Grin2d_ENSMUSG00000002771.12	Grin2d	0.106855	0.000301392	NS
PFFHypoxia_vs_MonomerHypoxia	Coa3_ENSMUSG00000017188.3	Coa3	0.0643472	0.000301392	NS
PFFHypoxia_vs_MonomerHypoxia	Ckap4_ENSMUSG00000046841.5	Ckap4	0.0785538	0.000301392	NS
PFFHypoxia_vs_MonomerHypoxia	Neu3_ENSMUSG00000035239.6	Neu3	-0.132451	0.000301392	NS
PFFHypoxia_vs_MonomerHypoxia	Ctnnal1_ENSMUSG00000038816.14	Ctnnal1	-0.0793188	0.000301392	NS
PFFHypoxia_vs_MonomerHypoxia	Aspa_ENSMUSG00000020774.9	Aspa	-0.111177	0.000301392	NS
PFFHypoxia_vs_MonomerHypoxia	Psmc6_ENSMUSG00000021832.8	Psmc6	0.0703265	0.000301392	NS
PFFHypoxia_vs_MonomerHypoxia	Efnb2_ENSMUSG00000001300.16	Efnb2	0.113152	0.000301392	NS
PFFHypoxia_vs_MonomerHypoxia	Gna12_ENSMUSG00000000149.10	Gna12	-0.106889	0.000301392	NS
PFFHypoxia_vs_MonomerHypoxia	Nphp3_ENSMUSG00000032558.19	Nphp3	-0.088209	0.000301392	NS
PFFHypoxia_vs_MonomerHypoxia	Lgalsl_ENSMUSG00000042363.14	Lgalsl	0.0708008	0.000301392	NS
PFFHypoxia_vs_MonomerHypoxia	Spats1_ENSMUSG00000023935.10	Spats1	-0.153163	0.000301392	NS
PFFHypoxia_vs_MonomerHypoxia	Taf1d_ENSMUSG00000031939.16	Taf1d	0.0955335	0.000301392	NS
PFFHypoxia_vs_MonomerHypoxia	Txlng_ENSMUSG00000038344.14	Txlng	0.100325	0.000301392	NS
PFFHypoxia_vs_MonomerHypoxia	Magoh_ENSMUSG00000028609.6	Magoh	-0.0841175	0.000301392	NS
PFFHypoxia_vs_MonomerHypoxia	Elmo2_ENSMUSG00000017670.16	Elmo2	-0.0638266	0.000301392	NS
PFFHypoxia_vs_MonomerHypoxia	Specc1l_ENSMUSG00000033444.14	Specc1l	-0.0579964	0.000301392	NS
PFFHypoxia_vs_MonomerHypoxia	Slu7_ENSMUSG00000020409.10	Slu7	-0.0653055	0.000301392	NS
PFFHypoxia_vs_MonomerHypoxia	Ugt8a_ENSMUSG00000032854.12	Ugt8a	-0.101394	0.000301392	NS
PFFHypoxia_vs_MonomerHypoxia	Fbxo5_ENSMUSG00000019773.7	Fbxo5	-0.165633	0.000301392	NS
PFFHypoxia_vs_MonomerHypoxia	Gm5751_ENSMUSG00000079697.1	Gm5751	0.44931	0.000301392	NS
PFFHypoxia_vs_MonomerHypoxia	Wars2_ENSMUSG00000004233.14	Wars2	-0.1168	0.000301392	NS
PFFHypoxia_vs_MonomerHypoxia	Rasgef1a_ENSMUSG00000030134.11	Rasgef1a	0.0660932	0.000301392	NS
PFFHypoxia_vs_MonomerHypoxia	Dnajb12_ENSMUSG00000020109.13	Dnajb12	-0.0691701	0.000301392	NS
PFFHypoxia_vs_MonomerHypoxia	Tmem115_ENSMUSG00000010045.2	Tmem115	-0.0802937	0.000301392	NS
PFFHypoxia_vs_MonomerHypoxia	Rbp4_ENSMUSG00000024990.13	Rbp4	-0.207841	0.000301392	NS
PFFHypoxia_vs_MonomerHypoxia	Vgf_ENSMUSG00000037428.14	Vgf	0.16979	0.000301392	NS
PFFHypoxia_vs_MonomerHypoxia	Zfp429_ENSMUSG00000078994.9	Zfp429	0.205571	0.000301392	NS
PFFHypoxia_vs_MonomerHypoxia	Ndufaf3_ENSMUSG00000070283.4	Ndufaf3	0.0843584	0.000301392	NS
PFFHypoxia_vs_MonomerHypoxia	Rps21_ENSMUSG00000039001.12	Rps21	0.095334	0.000301392	NS
PFFHypoxia_vs_MonomerHypoxia	Chdh_ENSMUSG00000015970.19	Chdh	-0.150591	0.000301392	NS
PFFHypoxia_vs_MonomerHypoxia	Alpk1_ENSMUSG00000028028.11	Alpk1	-0.139833	0.000301392	NS
PFFHypoxia_vs_MonomerHypoxia	Hipk2_ENSMUSG00000061436.15	Hipk2	-0.112601	0.000301392	NS
PFFHypoxia_vs_MonomerHypoxia	Stard3nl_ENSMUSG00000003062.13	Stard3nl	0.0631289	0.000301392	NS
PFFHypoxia_vs_MonomerHypoxia	Zmat4_ENSMUSG00000037492.16	Zmat4	0.108257	0.000301392	NS
PFFHypoxia_vs_MonomerHypoxia	Cyth3_ENSMUSG00000018001.18	Cyth3	-0.0614726	0.000301392	NS
PFFHypoxia_vs_MonomerHypoxia	Foxo1_ENSMUSG00000044167.6	Foxo1	-0.113536	0.000301392	NS
PFFHypoxia_vs_MonomerHypoxia	Tinagl1_ENSMUSG00000028776.14	Tinagl1	-0.251294	0.000301392	NS
PFFHypoxia_vs_MonomerHypoxia	D5Ertd579e_ENSMUSG00000029190.19	D5Ertd579e	-0.0586594	0.000301392	NS
PFFHypoxia_vs_MonomerHypoxia	B630019K06Rik_ENSMUSG00000052364.4	B630019K06Rik	0.140436	0.000301392	NS
PFFHypoxia_vs_MonomerHypoxia	Ubqln2_ENSMUSG00000050148.9	Ubqln2	0.0928292	0.000301392	NS
PFFHypoxia_vs_MonomerHypoxia	Rasa1_ENSMUSG00000021549.14	Rasa1	0.0782012	0.000301392	NS
PFFHypoxia_vs_MonomerHypoxia	Grb2_ENSMUSG00000059923.13	Grb2	0.066257	0.000301392	NS
PFFHypoxia_vs_MonomerHypoxia	Tmc6_ENSMUSG00000025572.17	Tmc6	-0.10934	0.000301392	NS
PFFHypoxia_vs_MonomerHypoxia	Eif3j2_ENSMUSG00000043424.10	Eif3j2	0.101159	0.000301392	NS
PFFHypoxia_vs_MonomerHypoxia	Fbxo33_ENSMUSG00000035329.7	Fbxo33	0.0710404	0.000301392	NS
PFFHypoxia_vs_MonomerHypoxia	Ikbip_ENSMUSG00000019975.12	Ikbip	0.0786234	0.000301392	NS
PFFHypoxia_vs_MonomerHypoxia	Vps29_ENSMUSG00000029462.18	Vps29	0.0625641	0.000301392	NS
PFFHypoxia_vs_MonomerHypoxia	Gsta4_ENSMUSG00000032348.6	Gsta4	0.0604763	0.000301392	NS
PFFHypoxia_vs_MonomerHypoxia	Uhrf2_ENSMUSG00000024817.13	Uhrf2	0.0743501	0.000301392	NS
PFFHypoxia_vs_MonomerHypoxia	Zfp414_ENSMUSG00000073423.10	Zfp414	-0.0955261	0.000301392	NS
PFFHypoxia_vs_MonomerHypoxia	Gpr149_ENSMUSG00000043441.5	Gpr149	0.212571	0.000301392	NS
PFFHypoxia_vs_MonomerHypoxia	Lhx5_ENSMUSG00000029595.9	Lhx5	0.130198	0.000301392	NS
PFFHypoxia_vs_MonomerHypoxia	Ccdc112_ENSMUSG00000071855.5	Ccdc112	-0.178812	0.000301392	NS
PFFHypoxia_vs_MonomerHypoxia	Anapc4_ENSMUSG00000029176.13	Anapc4	0.0691172	0.000301392	NS
PFFHypoxia_vs_MonomerHypoxia	Dazap2_ENSMUSG00000000346.9	Dazap2	-0.0728036	0.000301392	NS
PFFHypoxia_vs_MonomerHypoxia	Ppp1cc_ENSMUSG00000004455.16	Ppp1cc	0.0742812	0.000301392	NS
PFFHypoxia_vs_MonomerHypoxia	Ranbp6_ENSMUSG00000074909.5	Ranbp6	0.0794971	0.000301392	NS
PFFHypoxia_vs_MonomerHypoxia	Gtf2a2_ENSMUSG00000033543.17	Gtf2a2	0.0860909	0.000301392	NS
PFFHypoxia_vs_MonomerHypoxia	Asb7_ENSMUSG00000030509.17	Asb7	-0.0807073	0.000301392	NS
PFFHypoxia_vs_MonomerHypoxia	Tmed2_ENSMUSG00000029390.13	Tmed2	0.0539018	0.000301392	NS
PFFHypoxia_vs_MonomerHypoxia	Colec12_ENSMUSG00000036103.9	Colec12	-0.282601	0.000301392	NS
PFFHypoxia_vs_MonomerHypoxia	Zfp977_ENSMUSG00000092335.1	Zfp977	0.29699	0.000301392	NS
PFFHypoxia_vs_MonomerHypoxia	Casp3_ENSMUSG00000031628.9	Casp3	0.095444	0.000301392	NS
PFFHypoxia_vs_MonomerHypoxia	AB124611_ENSMUSG00000057191.13	AB124611	0.303277	0.000301392	NS
PFFHypoxia_vs_MonomerHypoxia	Hcrtr2_ENSMUSG00000032360.16	Hcrtr2	0.185755	0.000301392	NS
PFFHypoxia_vs_MonomerHypoxia	Cxcl16_ENSMUSG00000018920.11	Cxcl16	0.185457	0.000301392	NS
PFFHypoxia_vs_MonomerHypoxia	Fbxw17_ENSMUSG00000037816.10	Fbxw17	-0.0805095	0.000301392	NS
PFFHypoxia_vs_MonomerHypoxia	Sstr1_ENSMUSG00000035431.4	Sstr1	-0.125978	0.000301392	NS
PFFHypoxia_vs_MonomerHypoxia	Ltv1_ENSMUSG00000019814.5	Ltv1	-0.0830478	0.000301392	NS
PFFHypoxia_vs_MonomerHypoxia	Trappc1_ENSMUSG00000049299.14	Trappc1	-0.0786761	0.000301392	NS
PFFHypoxia_vs_MonomerHypoxia	Optn_ENSMUSG00000026672.11	Optn	-0.0631773	0.000301392	NS
PFFHypoxia_vs_MonomerHypoxia	Nuak2_ENSMUSG00000009772.15	Nuak2	-0.16299	0.000301392	NS
PFFHypoxia_vs_MonomerHypoxia	Tpr_ENSMUSG00000006005.18	Tpr	-0.0570136	0.000301392	NS
PFFHypoxia_vs_MonomerHypoxia	D630003M21Rik_ENSMUSG00000037813.13	D630003M21Rik	-0.148455	0.000301392	NS
PFFHypoxia_vs_MonomerHypoxia	Tpgs2_ENSMUSG00000024269.11	Tpgs2	0.0795611	0.000301392	NS
PFFHypoxia_vs_MonomerHypoxia	Zfp973_ENSMUSG00000078879.10	Zfp973	0.149299	0.000301392	NS
PFFHypoxia_vs_MonomerHypoxia	Ckap5_ENSMUSG00000040549.16	Ckap5	-0.0539955	0.000301392	NS
PFFHypoxia_vs_MonomerHypoxia	Susd5_ENSMUSG00000086596.2	Susd5	-0.103306	0.000301392	NS
PFFHypoxia_vs_MonomerHypoxia	Siglece_ENSMUSG00000030474.9	Siglece	-0.219089	0.000301392	NS
PFFHypoxia_vs_MonomerHypoxia	Aldh1l2_ENSMUSG00000020256.14	Aldh1l2	-0.0966901	0.000301392	NS
PFFHypoxia_vs_MonomerHypoxia	Eif2s1_ENSMUSG00000021116.10	Eif2s1	0.0633847	0.000301392	NS
PFFHypoxia_vs_MonomerHypoxia	Mtfr1l_ENSMUSG00000046671.18	Mtfr1l	-0.0595231	0.000301392	NS
PFFHypoxia_vs_MonomerHypoxia	Tspan9_ENSMUSG00000030352.15	Tspan9	-0.106484	0.000301392	NS
PFFHypoxia_vs_MonomerHypoxia	Akap11_ENSMUSG00000022016.16	Akap11	0.0645192	0.000301392	NS
PFFHypoxia_vs_MonomerHypoxia	Skp1a_ENSMUSG00000036309.14	Skp1a	0.0634204	0.000301392	NS
PFFHypoxia_vs_MonomerHypoxia	Bhlhe40_ENSMUSG00000030103.11	Bhlhe40	-0.0862813	0.000301392	NS
PFFHypoxia_vs_MonomerHypoxia	Zfp81_ENSMUSG00000003929.11	Zfp81	0.101754	0.000301392	NS
PFFHypoxia_vs_MonomerHypoxia	Hmgn5_ENSMUSG00000031245.8	Hmgn5	-0.0890604	0.000301392	NS
PFFHypoxia_vs_MonomerHypoxia	Sox18_ENSMUSG00000046470.5	Sox18	-0.202035	0.000301392	NS
PFFHypoxia_vs_MonomerHypoxia	Efnb3_ENSMUSG00000003934.5	Efnb3	-0.0997046	0.000301392	NS
PFFHypoxia_vs_MonomerHypoxia	Strn3_ENSMUSG00000020954.16	Strn3	0.0709419	0.000301392	NS
PFFHypoxia_vs_MonomerHypoxia	Mcm6_ENSMUSG00000026355.11	Mcm6	-0.148611	0.000301392	NS
PFFHypoxia_vs_MonomerHypoxia	Cabp7_ENSMUSG00000009075.2	Cabp7	0.0960324	0.000301392	NS
PFFHypoxia_vs_MonomerHypoxia	Mark2_ENSMUSG00000024969.15	Mark2	0.0695353	0.000301392	NS
PFFHypoxia_vs_MonomerHypoxia	Paip2_ENSMUSG00000037058.16	Paip2	0.055509	0.000301392	NS
PFFHypoxia_vs_MonomerHypoxia	Slc7a2_ENSMUSG00000031596.15	Slc7a2	-0.141087	0.000301392	NS
PFFHypoxia_vs_MonomerHypoxia	Mag_ENSMUSG00000036634.15	Mag	-0.0998106	0.000301392	NS
PFFHypoxia_vs_MonomerHypoxia	Zfp341_ENSMUSG00000059842.12	Zfp341	0.123865	0.000301392	NS
PFFHypoxia_vs_MonomerHypoxia	Plk4_ENSMUSG00000025758.10	Plk4	-0.117252	0.000301392	NS
PFFHypoxia_vs_MonomerHypoxia	Psme4_ENSMUSG00000040850.17	Psme4	0.0696812	0.000301392	NS
PFFHypoxia_vs_MonomerHypoxia	Spata2_ENSMUSG00000047030.15	Spata2	-0.0818436	0.000301392	NS
PFFHypoxia_vs_MonomerHypoxia	Magt1_ENSMUSG00000031232.17	Magt1	-0.095719	0.000301392	NS
PFFHypoxia_vs_MonomerHypoxia	Ctcf_ENSMUSG00000005698.15	Ctcf	0.0569912	0.000301392	NS
PFFHypoxia_vs_MonomerHypoxia	Faim_ENSMUSG00000032463.10	Faim	-0.0708757	0.000301392	NS
PFFHypoxia_vs_MonomerHypoxia	Rps7_ENSMUSG00000061477.4	Rps7	0.06696	0.000301392	NS
PFFHypoxia_vs_MonomerHypoxia	Sema4c_ENSMUSG00000026121.13	Sema4c	-0.0878595	0.000301392	NS
PFFHypoxia_vs_MonomerHypoxia	Rpl6_ENSMUSG00000029614.13	Rpl6	0.0576296	0.000301392	NS
PFFHypoxia_vs_MonomerHypoxia	Brcc3_ENSMUSG00000031201.17	Brcc3	0.0639175	0.000301392	NS
PFFHypoxia_vs_MonomerHypoxia	Glrx_ENSMUSG00000021591.8	Glrx	0.0843453	0.000301392	NS
PFFHypoxia_vs_MonomerHypoxia	Trappc2_ENSMUSG00000079317.10	Trappc2	0.0669865	0.000301392	NS
PFFHypoxia_vs_MonomerHypoxia	Clic4_ENSMUSG00000037242.8	Clic4	-0.0867732	0.000301392	NS
PFFHypoxia_vs_MonomerHypoxia	Tmx1_ENSMUSG00000021072.12	Tmx1	0.0813711	0.000301392	NS
PFFHypoxia_vs_MonomerHypoxia	Ehd3_ENSMUSG00000024065.8	Ehd3	-0.0707186	0.000301392	NS
PFFHypoxia_vs_MonomerHypoxia	Gpbp1_ENSMUSG00000032745.18	Gpbp1	0.0776037	0.000301392	NS
PFFHypoxia_vs_MonomerHypoxia	Mrps18a_ENSMUSG00000023967.9	Mrps18a	-0.0655934	0.000301392	NS
PFFHypoxia_vs_MonomerHypoxia	Icosl_ENSMUSG00000000732.9	Icosl	-0.196843	0.000301392	NS
PFFHypoxia_vs_MonomerHypoxia	Hip1_ENSMUSG00000039959.13	Hip1	-0.0860329	0.000301392	NS
PFFHypoxia_vs_MonomerHypoxia	Alg11_ENSMUSG00000063362.13	Alg11	0.0735989	0.000301392	NS
PFFHypoxia_vs_MonomerHypoxia	Kpna3_ENSMUSG00000021929.9	Kpna3	0.0720616	0.000301392	NS
PFFHypoxia_vs_MonomerHypoxia	Rrm2_ENSMUSG00000020649.11	Rrm2	0.245835	0.000301392	NS
PFFHypoxia_vs_MonomerHypoxia	Polr2a_ENSMUSG00000005198.15	Polr2a	-0.0859171	0.000301392	NS
PFFHypoxia_vs_MonomerHypoxia	Slc6a9_ENSMUSG00000028542.17	Slc6a9	-0.0952918	0.000301392	NS
PFFHypoxia_vs_MonomerHypoxia	Rnf138rt1_ENSMUSG00000083695.6	Rnf138rt1	-0.28182	0.000301392	NS
PFFHypoxia_vs_MonomerHypoxia	Usp54_ENSMUSG00000034235.17	Usp54	-0.0903646	0.000301392	NS
PFFHypoxia_vs_MonomerHypoxia	Ctr9_ENSMUSG00000005609.16	Ctr9	-0.0490177	0.000301392	NS
PFFHypoxia_vs_MonomerHypoxia	Ell_ENSMUSG00000070002.7	Ell	-0.0768772	0.000301392	NS
PFFHypoxia_vs_MonomerHypoxia	Eif2b3_ENSMUSG00000028683.14	Eif2b3	0.07277	0.000301392	NS
PFFHypoxia_vs_MonomerHypoxia	Rundc3b_ENSMUSG00000040570.14	Rundc3b	0.103266	0.000301392	NS
PFFHypoxia_vs_MonomerHypoxia	Zxdb_ENSMUSG00000073062.3	Zxdb	0.0920497	0.000301392	NS
PFFHypoxia_vs_MonomerHypoxia	Txndc12_ENSMUSG00000028567.8	Txndc12	0.0722435	0.000301392	NS
PFFHypoxia_vs_MonomerHypoxia	Tm9sf4_ENSMUSG00000068040.10	Tm9sf4	-0.0690165	0.000301392	NS
PFFHypoxia_vs_MonomerHypoxia	Camk2n1_ENSMUSG00000046447.3	Camk2n1	0.059969	0.000301392	NS
PFFHypoxia_vs_MonomerHypoxia	Rgs7_ENSMUSG00000026527.13	Rgs7	0.0660612	0.000301392	NS
PFFHypoxia_vs_MonomerHypoxia	Junb_ENSMUSG00000052837.6	Junb	0.167883	0.000301392	NS
PFFHypoxia_vs_MonomerHypoxia	Rsph1_ENSMUSG00000024033.10	Rsph1	-0.179979	0.000301392	NS
PFFHypoxia_vs_MonomerHypoxia	Tmem216_ENSMUSG00000024667.12	Tmem216	0.0990181	0.000301392	NS
PFFHypoxia_vs_MonomerHypoxia	Rpl7l1_ENSMUSG00000063888.7	Rpl7l1	-0.0558236	0.000301392	NS
PFFHypoxia_vs_MonomerHypoxia	Taf1_ENSMUSG00000031314.18	Taf1	-0.0622627	0.000301392	NS
PFFHypoxia_vs_MonomerHypoxia	Acvrl1_ENSMUSG00000000530.16	Acvrl1	-0.170137	0.000301392	NS
PFFHypoxia_vs_MonomerHypoxia	Mamdc4_ENSMUSG00000026941.16	Mamdc4	-0.144044	0.000301392	NS
PFFHypoxia_vs_MonomerHypoxia	Bend3_ENSMUSG00000038214.15	Bend3	-0.112038	0.000301392	NS
PFFHypoxia_vs_MonomerHypoxia	Ube2m_ENSMUSG00000005575.16	Ube2m	0.0727723	0.000301392	NS
PFFHypoxia_vs_MonomerHypoxia	Amotl2_ENSMUSG00000032531.15	Amotl2	-0.0929706	0.000301392	NS
PFFHypoxia_vs_MonomerHypoxia	Usp45_ENSMUSG00000040455.17	Usp45	0.0788593	0.000301392	NS
PFFHypoxia_vs_MonomerHypoxia	Rps6ka5_ENSMUSG00000021180.9	Rps6ka5	-0.0766256	0.000301392	NS
PFFHypoxia_vs_MonomerHypoxia	Asap3_ENSMUSG00000036995.7	Asap3	-0.082663	0.000301392	NS
PFFHypoxia_vs_MonomerHypoxia	Macf1_ENSMUSG00000028649.21	Macf1	-0.0521979	0.000301392	NS
PFFHypoxia_vs_MonomerHypoxia	Rhd_ENSMUSG00000028825.7	Rhd	0.246843	0.000301392	NS
PFFHypoxia_vs_MonomerHypoxia	H4c12_ENSMUSG00000064288.4	H4c12	0.208499	0.000301392	NS
PFFHypoxia_vs_MonomerHypoxia	Nubp2_ENSMUSG00000039183.6	Nubp2	-0.0750863	0.000301392	NS
PFFHypoxia_vs_MonomerHypoxia	A130010J15Rik_ENSMUSG00000079144.7	A130010J15Rik	-0.113544	0.000301392	NS
PFFHypoxia_vs_MonomerHypoxia	Tcp1_ENSMUSG00000068039.13	Tcp1	0.0550659	0.000301392	NS
PFFHypoxia_vs_MonomerHypoxia	Cnnm4_ENSMUSG00000037408.10	Cnnm4	0.135965	0.000301392	NS
PFFHypoxia_vs_MonomerHypoxia	Jcad_ENSMUSG00000033960.6	Jcad	-0.117826	0.000301392	NS
PFFHypoxia_vs_MonomerHypoxia	Sdhd_ENSMUSG00000000171.5	Sdhd	0.0641009	0.000301392	NS
PFFHypoxia_vs_MonomerHypoxia	Prm1_ENSMUSG00000022501.6	Prm1	0.389205	0.000301392	NS
PFFHypoxia_vs_MonomerHypoxia	Golga4_ENSMUSG00000038708.10	Golga4	-0.0526695	0.000301392	NS
PFFHypoxia_vs_MonomerHypoxia	Ano1_ENSMUSG00000031075.19	Ano1	-0.158226	0.000301392	NS
PFFHypoxia_vs_MonomerHypoxia	Elmsan1_ENSMUSG00000042507.15	Elmsan1	-0.0908556	0.000301392	NS
PFFHypoxia_vs_MonomerHypoxia	Ran_ENSMUSG00000029430.13	Ran	0.0568995	0.000301392	NS
PFFHypoxia_vs_MonomerHypoxia	B4galt2_ENSMUSG00000028541.14	B4galt2	0.082188	0.000301392	NS
PFFHypoxia_vs_MonomerHypoxia	Ubap2l_ENSMUSG00000042520.16	Ubap2l	-0.0602933	0.000301392	NS
PFFHypoxia_vs_MonomerHypoxia	Tmem87a_ENSMUSG00000033808.16	Tmem87a	0.0694247	0.000301392	NS
PFFHypoxia_vs_MonomerHypoxia	Usp15_ENSMUSG00000020124.10	Usp15	0.0606917	0.000301392	NS
PFFHypoxia_vs_MonomerHypoxia	Gdi2_ENSMUSG00000021218.10	Gdi2	0.0525773	0.000301392	NS
PFFHypoxia_vs_MonomerHypoxia	Cnnm2_ENSMUSG00000064105.13	Cnnm2	-0.0722655	0.000301392	NS
PFFHypoxia_vs_MonomerHypoxia	Gm8281_ENSMUSG00000095681.7	Gm8281	0.278309	0.000301392	NS
PFFHypoxia_vs_MonomerHypoxia	Scoc_ENSMUSG00000063253.11	Scoc	0.0882444	0.000301392	NS
PFFHypoxia_vs_MonomerHypoxia	Gabarapl1_ENSMUSG00000030161.8	Gabarapl1	0.0538663	0.000301392	NS
PFFHypoxia_vs_MonomerHypoxia	Chic1_ENSMUSG00000031327.10	Chic1	0.081448	0.000301392	NS
PFFHypoxia_vs_MonomerHypoxia	Mrpl46_ENSMUSG00000030612.6	Mrpl46	0.0806494	0.000301392	NS
PFFHypoxia_vs_MonomerHypoxia	Zfp119b_ENSMUSG00000062101.12	Zfp119b	-0.153557	0.000301392	NS
PFFHypoxia_vs_MonomerHypoxia	Chml_ENSMUSG00000078185.3	Chml	0.0894364	0.000301392	NS
PFFHypoxia_vs_MonomerHypoxia	Zbtb3_ENSMUSG00000071661.7	Zbtb3	-0.153628	0.000301392	NS
PFFHypoxia_vs_MonomerHypoxia	Cln8_ENSMUSG00000026317.7	Cln8	-0.0712987	0.000301392	NS
PFFHypoxia_vs_MonomerHypoxia	Spop_ENSMUSG00000057522.15	Spop	-0.0519024	0.000301392	NS
PFFHypoxia_vs_MonomerHypoxia	Tmem246_ENSMUSG00000039611.2	Tmem246	0.0481276	0.000301392	NS
PFFHypoxia_vs_MonomerHypoxia	Spire2_ENSMUSG00000010154.7	Spire2	0.096828	0.000301392	NS
PFFHypoxia_vs_MonomerHypoxia	Hic1_ENSMUSG00000043099.4	Hic1	-0.244005	0.000301392	NS
PFFHypoxia_vs_MonomerHypoxia	Ncoa6_ENSMUSG00000038369.14	Ncoa6	-0.0708923	0.000301392	NS
PFFHypoxia_vs_MonomerHypoxia	Gm3317_ENSMUSG00000095912.1	Gm3317	0.412411	0.000301392	NS
PFFHypoxia_vs_MonomerHypoxia	Me2_ENSMUSG00000024556.4	Me2	-0.0663001	0.000301392	NS
PFFHypoxia_vs_MonomerHypoxia	Tchh_ENSMUSG00000052415.5	Tchh	-0.10828	0.000301392	NS
PFFHypoxia_vs_MonomerHypoxia	Net1_ENSMUSG00000021215.15	Net1	-0.162628	0.000301392	NS
PFFHypoxia_vs_MonomerHypoxia	Abi1_ENSMUSG00000058835.14	Abi1	0.0564144	0.000301392	NS
PFFHypoxia_vs_MonomerHypoxia	Rnf4_ENSMUSG00000029110.13	Rnf4	-0.0561282	0.000301392	NS
PFFHypoxia_vs_MonomerHypoxia	Tle4_ENSMUSG00000024642.17	Tle4	0.0751469	0.000301392	NS
PFFHypoxia_vs_MonomerHypoxia	Zdhhc4_ENSMUSG00000001844.10	Zdhhc4	-0.0709295	0.000301392	NS
PFFHypoxia_vs_MonomerHypoxia	Ldb2_ENSMUSG00000039706.11	Ldb2	-0.100861	0.000301392	NS
PFFHypoxia_vs_MonomerHypoxia	Zbtb8a_ENSMUSG00000028807.2	Zbtb8a	-0.171574	0.000301392	NS
PFFHypoxia_vs_MonomerHypoxia	Psmd11_ENSMUSG00000017428.16	Psmd11	0.0613395	0.000301392	NS
PFFHypoxia_vs_MonomerHypoxia	Zkscan17_ENSMUSG00000020472.14	Zkscan17	-0.0982854	0.000301392	NS
PFFHypoxia_vs_MonomerHypoxia	Tmem190_ENSMUSG00000013091.5	Tmem190	-0.290609	0.000301392	NS
PFFHypoxia_vs_MonomerHypoxia	Slc30a3_ENSMUSG00000029151.14	Slc30a3	-0.103989	0.000301392	NS
PFFHypoxia_vs_MonomerHypoxia	Cd2bp2_ENSMUSG00000042502.10	Cd2bp2	-0.0586419	0.000301392	NS
PFFHypoxia_vs_MonomerHypoxia	Gigyf1_ENSMUSG00000029714.11	Gigyf1	-0.066437	0.000301392	NS
PFFHypoxia_vs_MonomerHypoxia	Kremen1_ENSMUSG00000020393.16	Kremen1	-0.0788411	0.000301392	NS
[truncated: 11,253 more rows]

## Sheet: Fig. 3C
mouse_id	exp_condition_disp	common_name	Normalized TPM
m159	21% O2, PFF	Tfrc	1.20494
m160	21% O2, PFF	Tfrc	1.24702
m161	21% O2, PFF	Tfrc	1.38142
m162	21% O2, PFF	Tfrc	1.33805
m163	11% O2, PFF	Tfrc	1.79079
m165	11% O2, PFF	Tfrc	1.48017
m166	11% O2, PFF	Tfrc	1.68273
m167	11% O2, mon.	Tfrc	1.69123
m170	11% O2, mon.	Tfrc	1.74107
m171	11% O2, mon.	Tfrc	1.4501
m172	11% O2, mon.	Tfrc	1.46189
m173	21% O2, mon.	Tfrc	1.1868
m174	21% O2, mon.	Tfrc	1.1275
m175	21% O2, mon.	Tfrc	1.17508
m177	21% O2, mon.	Tfrc	1.18405
m178	21% O2, PFF	Tfrc	1.57888
m179	21% O2, PFF	Tfrc	1.42913
m180	21% O2, PFF	Tfrc	1.27774
m181	21% O2, PFF	Tfrc	1.05038
m183	11% O2, PFF	Tfrc	1.39281
m184	11% O2, PFF	Tfrc	1.42868
m185	11% O2, PFF	Tfrc	1.53639
m186	21% O2, mon.	Tfrc	1.00896
m187	21% O2, mon.	Tfrc	0.857047
m188	21% O2, mon.	Tfrc	0.764908
m189	21% O2, mon.	Tfrc	0.831078
m190	21% O2, mon.	Tfrc	0.918581
m192	21% O2, mon.	Tfrc	1.0385
m193	21% O2, mon.	Tfrc	0.907506
m201	21% O2, PFF	Tfrc	1.34367
m202	21% O2, PFF	Tfrc	1.44851
m203	21% O2, PFF	Tfrc	1.1461
m204	21% O2, PFF	Tfrc	1.50762
m205	11% O2, PFF	Tfrc	1.33768
m206	11% O2, PFF	Tfrc	1.37531
m207	11% O2, PFF	Tfrc	1.65304
m208	11% O2, PFF	Tfrc	1.25838
m210	11% O2, mon.	Tfrc	1.35523
m211	11% O2, mon.	Tfrc	1.77761
m212	11% O2, mon.	Tfrc	1.32612
m215	11% O2, mon.	Tfrc	1.6035
m217	11% O2, mon.	Tfrc	1.3773

## Sheet: Fig. 3D
mouse_id	exp_condition_disp	common_name	Normalized TPM
m159	21% O2, PFF	Slc40a1	1.02385
m160	21% O2, PFF	Slc40a1	1.02583
m161	21% O2, PFF	Slc40a1	0.80756
m162	21% O2, PFF	Slc40a1	1.25963
m163	11% O2, PFF	Slc40a1	1.28732
m165	11% O2, PFF	Slc40a1	1.11779
m166	11% O2, PFF	Slc40a1	1.13357
m167	11% O2, mon.	Slc40a1	1.45416
m170	11% O2, mon.	Slc40a1	1.324
m171	11% O2, mon.	Slc40a1	0.951842
m172	11% O2, mon.	Slc40a1	1.5866
m173	21% O2, mon.	Slc40a1	0.87333
m174	21% O2, mon.	Slc40a1	1.04166
m175	21% O2, mon.	Slc40a1	1.12806
m177	21% O2, mon.	Slc40a1	0.704721
m178	21% O2, PFF	Slc40a1	1.04089
m179	21% O2, PFF	Slc40a1	1.13239
m180	21% O2, PFF	Slc40a1	1.28103
m181	21% O2, PFF	Slc40a1	1.07837
m183	11% O2, PFF	Slc40a1	1.02133
m184	11% O2, PFF	Slc40a1	1.23305
m185	11% O2, PFF	Slc40a1	1.69201
m186	21% O2, mon.	Slc40a1	1.02734
m187	21% O2, mon.	Slc40a1	1.09571
m188	21% O2, mon.	Slc40a1	0.979621
m189	21% O2, mon.	Slc40a1	1.14145
m190	21% O2, mon.	Slc40a1	0.98041
m192	21% O2, mon.	Slc40a1	0.923743
m193	21% O2, mon.	Slc40a1	1.10395
m201	21% O2, PFF	Slc40a1	1.04935
m202	21% O2, PFF	Slc40a1	1.65833
m203	21% O2, PFF	Slc40a1	1.14453
m204	21% O2, PFF	Slc40a1	1.67683
m205	11% O2, PFF	Slc40a1	1.45717
m206	11% O2, PFF	Slc40a1	1.56568
m207	11% O2, PFF	Slc40a1	1.95342
m208	11% O2, PFF	Slc40a1	1.81496
m210	11% O2, mon.	Slc40a1	1.44443
m211	11% O2, mon.	Slc40a1	1.73355
m212	11% O2, mon.	Slc40a1	1.51534
m215	11% O2, mon.	Slc40a1	1.8748
m217	11% O2, mon.	Slc40a1	2.11047

## Sheet: Fig. 3E
mouse_id	exp_condition_disp	common_name	Normalized TPM
m159	21% O2, PFF	Vegfa	0.917634
m160	21% O2, PFF	Vegfa	0.991609
m161	21% O2, PFF	Vegfa	0.851974
m162	21% O2, PFF	Vegfa	0.88482
m163	11% O2, PFF	Vegfa	1.7927
m165	11% O2, PFF	Vegfa	1.69367
m166	11% O2, PFF	Vegfa	1.66207
m167	11% O2, mon.	Vegfa	2.03093
m170	11% O2, mon.	Vegfa	1.75276
m171	11% O2, mon.	Vegfa	1.64317
m172	11% O2, mon.	Vegfa	1.76971
m173	21% O2, mon.	Vegfa	0.864744
m174	21% O2, mon.	Vegfa	0.992795
m175	21% O2, mon.	Vegfa	0.923631
m177	21% O2, mon.	Vegfa	0.966854
m178	21% O2, PFF	Vegfa	0.882669
m179	21% O2, PFF	Vegfa	0.829554
m180	21% O2, PFF	Vegfa	0.947677
m181	21% O2, PFF	Vegfa	0.815793
m183	11% O2, PFF	Vegfa	2.10892
m184	11% O2, PFF	Vegfa	1.58339
m185	11% O2, PFF	Vegfa	1.7053
m186	21% O2, mon.	Vegfa	1.03855
m187	21% O2, mon.	Vegfa	1.07198
m188	21% O2, mon.	Vegfa	1.01027
m189	21% O2, mon.	Vegfa	1.00652
m190	21% O2, mon.	Vegfa	1.05335
m192	21% O2, mon.	Vegfa	1.04098
m193	21% O2, mon.	Vegfa	1.03033
m201	21% O2, PFF	Vegfa	0.84525
m202	21% O2, PFF	Vegfa	0.951899
m203	21% O2, PFF	Vegfa	0.871529
m204	21% O2, PFF	Vegfa	0.849245
m205	11% O2, PFF	Vegfa	1.53782
m206	11% O2, PFF	Vegfa	1.70008
m207	11% O2, PFF	Vegfa	1.71464
m208	11% O2, PFF	Vegfa	1.57372
m210	11% O2, mon.	Vegfa	1.50149
m211	11% O2, mon.	Vegfa	1.78697
m212	11% O2, mon.	Vegfa	1.88683
m215	11% O2, mon.	Vegfa	1.86071
m217	11% O2, mon.	Vegfa	1.79643
m159	21% O2, PFF	Kdr	0.788026
m160	21% O2, PFF	Kdr	0.984346
m161	21% O2, PFF	Kdr	0.938654
m162	21% O2, PFF	Kdr	0.917691
m163	11% O2, PFF	Kdr	1.72774
m165	11% O2, PFF	Kdr	1.64875
m166	11% O2, PFF	Kdr	1.57
m167	11% O2, mon.	Kdr	1.83792
m170	11% O2, mon.	Kdr	1.34006
m171	11% O2, mon.	Kdr	1.78062
m172	11% O2, mon.	Kdr	1.89662
m173	21% O2, mon.	Kdr	0.658186
m174	21% O2, mon.	Kdr	0.771399
m175	21% O2, mon.	Kdr	0.727624
m177	21% O2, mon.	Kdr	0.597405
m178	21% O2, PFF	Kdr	0.886874
m179	21% O2, PFF	Kdr	0.777503
m180	21% O2, PFF	Kdr	1.17329
m181	21% O2, PFF	Kdr	0.943918
m183	11% O2, PFF	Kdr	1.80491
m184	11% O2, PFF	Kdr	1.76142
m185	11% O2, PFF	Kdr	2.65243
m186	21% O2, mon.	Kdr	1.15919
m187	21% O2, mon.	Kdr	1.05731
m188	21% O2, mon.	Kdr	1.1696
m189	21% O2, mon.	Kdr	1.35609
m190	21% O2, mon.	Kdr	1.23094
m192	21% O2, mon.	Kdr	0.998335
m193	21% O2, mon.	Kdr	1.27392
m201	21% O2, PFF	Kdr	1.24054
m202	21% O2, PFF	Kdr	1.55604
m203	21% O2, PFF	Kdr	1.2017
m204	21% O2, PFF	Kdr	1.33891
m205	11% O2, PFF	Kdr	2.42822
m206	11% O2, PFF	Kdr	2.66287
m207	11% O2, PFF	Kdr	2.57087
m208	11% O2, PFF	Kdr	2.75297
m210	11% O2, mon.	Kdr	2.62015
m211	11% O2, mon.	Kdr	3.29969
m212	11% O2, mon.	Kdr	2.98898
m215	11% O2, mon.	Kdr	3.11165
m217	11% O2, mon.	Kdr	4.03693
m159	21% O2, PFF	Adm	0.934627
m160	21% O2, PFF	Adm	1.14931
m161	21% O2, PFF	Adm	0.541288
m162	21% O2, PFF	Adm	0.594386
m163	11% O2, PFF	Adm	1.34904
m165	11% O2, PFF	Adm	1.53842
m166	11% O2, PFF	Adm	1.2586
m167	11% O2, mon.	Adm	2.45546
m170	11% O2, mon.	Adm	1.66603
m171	11% O2, mon.	Adm	1.4122
m172	11% O2, mon.	Adm	1.39679
m173	21% O2, mon.	Adm	0.601608
m174	21% O2, mon.	Adm	1.03593
m175	21% O2, mon.	Adm	0.782796
m177	21% O2, mon.	Adm	1.43738
m178	21% O2, PFF	Adm	0.685807
m179	21% O2, PFF	Adm	0.995477
m180	21% O2, PFF	Adm	1.24868
m181	21% O2, PFF	Adm	0.764676
m183	11% O2, PFF	Adm	3.18725
m184	11% O2, PFF	Adm	1.7113
m185	11% O2, PFF	Adm	1.3331
m186	21% O2, mon.	Adm	1.21835
m187	21% O2, mon.	Adm	1.17798
m188	21% O2, mon.	Adm	1.04465
m189	21% O2, mon.	Adm	1.08593
m190	21% O2, mon.	Adm	0.985718
m192	21% O2, mon.	Adm	0.622701
m193	21% O2, mon.	Adm	1.00694
m201	21% O2, PFF	Adm	0.745338
m202	21% O2, PFF	Adm	0.630099
m203	21% O2, PFF	Adm	0.419747
m204	21% O2, PFF	Adm	0.69519
m205	11% O2, PFF	Adm	1.44976
m206	11% O2, PFF	Adm	1.85319
m207	11% O2, PFF	Adm	1.73919
m208	11% O2, PFF	Adm	1.18153
m210	11% O2, mon.	Adm	2.21253
m211	11% O2, mon.	Adm	2.15104
m212	11% O2, mon.	Adm	2.07022
m215	11% O2, mon.	Adm	1.80093
m217	11% O2, mon.	Adm	1.6703
m159	21% O2, PFF	Ldha	1.02208
m160	21% O2, PFF	Ldha	0.97415
m161	21% O2, PFF	Ldha	0.993929
m162	21% O2, PFF	Ldha	0.815047
m163	11% O2, PFF	Ldha	1.45875
m165	11% O2, PFF	Ldha	1.40373
m166	11% O2, PFF	Ldha	1.56201
m167	11% O2, mon.	Ldha	1.29146
m170	11% O2, mon.	Ldha	1.3666
m171	11% O2, mon.	Ldha	1.67632
m172	11% O2, mon.	Ldha	1.25894
m173	21% O2, mon.	Ldha	1.05293
m174	21% O2, mon.	Ldha	0.965369
m175	21% O2, mon.	Ldha	0.932041
m177	21% O2, mon.	Ldha	1.29288
m178	21% O2, PFF	Ldha	1.06846
m179	21% O2, PFF	Ldha	0.929227
m180	21% O2, PFF	Ldha	0.958758
m181	21% O2, PFF	Ldha	0.936745
m183	11% O2, PFF	Ldha	1.35048
m184	11% O2, PFF	Ldha	1.33609
m185	11% O2, PFF	Ldha	1.35611
m186	21% O2, mon.	Ldha	0.888799
m187	21% O2, mon.	Ldha	0.759863
m188	21% O2, mon.	Ldha	1.01483
m189	21% O2, mon.	Ldha	0.930471
m190	21% O2, mon.	Ldha	1.01265
m192	21% O2, mon.	Ldha	1.18388
m193	21% O2, mon.	Ldha	0.966287
m201	21% O2, PFF	Ldha	1.00354
m202	21% O2, PFF	Ldha	0.836219
m203	21% O2, PFF	Ldha	1.03707
m204	21% O2, PFF	Ldha	0.81649
m205	11% O2, PFF	Ldha	1.47934
m206	11% O2, PFF	Ldha	1.22343
m207	11% O2, PFF	Ldha	1.38947
m208	11% O2, PFF	Ldha	1.20962
m210	11% O2, mon.	Ldha	1.41721
m211	11% O2, mon.	Ldha	1.44926
m212	11% O2, mon.	Ldha	1.50671
m215	11% O2, mon.	Ldha	1.37937
m217	11% O2, mon.	Ldha	1.18712
m159	21% O2, PFF	Cxcl12	1.02911
m160	21% O2, PFF	Cxcl12	1.39501
m161	21% O2, PFF	Cxcl12	1.20074
m162	21% O2, PFF	Cxcl12	0.972143
m163	11% O2, PFF	Cxcl12	2.4966
m165	11% O2, PFF	Cxcl12	1.88775
m166	11% O2, PFF	Cxcl12	1.76289
m167	11% O2, mon.	Cxcl12	1.90293
m170	11% O2, mon.	Cxcl12	1.82606
m171	11% O2, mon.	Cxcl12	1.61443
m172	11% O2, mon.	Cxcl12	1.98746
m173	21% O2, mon.	Cxcl12	0.719341
m174	21% O2, mon.	Cxcl12	0.905505
m175	21% O2, mon.	Cxcl12	0.974885
m177	21% O2, mon.	Cxcl12	0.647653
m178	21% O2, PFF	Cxcl12	0.995177
m179	21% O2, PFF	Cxcl12	1.22868
m180	21% O2, PFF	Cxcl12	1.24693
m181	21% O2, PFF	Cxcl12	1.42967
m183	11% O2, PFF	Cxcl12	2.33086
m184	11% O2, PFF	Cxcl12	2.2362
m185	11% O2, PFF	Cxcl12	2.58483
m186	21% O2, mon.	Cxcl12	1.12161
m187	21% O2, mon.	Cxcl12	0.994114
m188	21% O2, mon.	Cxcl12	1.00819
m189	21% O2, mon.	Cxcl12	1.11543
m190	21% O2, mon.	Cxcl12	0.94963
m192	21% O2, mon.	Cxcl12	1.2381
m193	21% O2, mon.	Cxcl12	1.32555
m201	21% O2, PFF	Cxcl12	1.01851
m202	21% O2, PFF	Cxcl12	1.69952
m203	21% O2, PFF	Cxcl12	1.11372
m204	21% O2, PFF	Cxcl12	1.81361
m205	11% O2, PFF	Cxcl12	2.4363
m206	11% O2, PFF	Cxcl12	2.5535
m207	11% O2, PFF	Cxcl12	3.00897
m208	11% O2, PFF	Cxcl12	3.21203
m210	11% O2, mon.	Cxcl12	2.51352
m211	11% O2, mon.	Cxcl12	4.23872
m212	11% O2, mon.	Cxcl12	3.00186
m215	11% O2, mon.	Cxcl12	3.99372
m217	11% O2, mon.	Cxcl12	4.67047
m159	21% O2, PFF	Slc16a3	1.39572
m160	21% O2, PFF	Slc16a3	0.980494
m161	21% O2, PFF	Slc16a3	0.989015
m162	21% O2, PFF	Slc16a3	0.823009
m163	11% O2, PFF	Slc16a3	1.72543
m165	11% O2, PFF	Slc16a3	1.63493
m166	11% O2, PFF	Slc16a3	1.70677
m167	11% O2, mon.	Slc16a3	1.32136
m170	11% O2, mon.	Slc16a3	1.46655
m171	11% O2, mon.	Slc16a3	2.21057
m172	11% O2, mon.	Slc16a3	1.3638
m173	21% O2, mon.	Slc16a3	1.22804
m174	21% O2, mon.	Slc16a3	1.00351
m175	21% O2, mon.	Slc16a3	0.642003
m177	21% O2, mon.	Slc16a3	1.6237
m178	21% O2, PFF	Slc16a3	1.51413
m179	21% O2, PFF	Slc16a3	0.858104
m180	21% O2, PFF	Slc16a3	1.11882
m181	21% O2, PFF	Slc16a3	0.730343
m183	11% O2, PFF	Slc16a3	1.3999
m184	11% O2, PFF	Slc16a3	1.53083
m185	11% O2, PFF	Slc16a3	1.69516
m186	21% O2, mon.	Slc16a3	0.681015
m187	21% O2, mon.	Slc16a3	0.55263
m188	21% O2, mon.	Slc16a3	1.00656
m189	21% O2, mon.	Slc16a3	1.03342
m190	21% O2, mon.	Slc16a3	0.697908
m192	21% O2, mon.	Slc16a3	1.25866
m193	21% O2, mon.	Slc16a3	1.27256
m201	21% O2, PFF	Slc16a3	0.902962
m202	21% O2, PFF	Slc16a3	0.685289
m203	21% O2, PFF	Slc16a3	1.14242
m204	21% O2, PFF	Slc16a3	0.55572
m205	11% O2, PFF	Slc16a3	1.99459
m206	11% O2, PFF	Slc16a3	1.36853
m207	11% O2, PFF	Slc16a3	1.65272
m208	11% O2, PFF	Slc16a3	1.43105
m210	11% O2, mon.	Slc16a3	1.68191
m211	11% O2, mon.	Slc16a3	1.65897
m212	11% O2, mon.	Slc16a3	1.50103
m215	11% O2, mon.	Slc16a3	1.68137
m217	11% O2, mon.	Slc16a3	1.24523
m159	21% O2, PFF	Ndufa4l2	0.871108
m160	21% O2, PFF	Ndufa4l2	0.732925
m161	21% O2, PFF	Ndufa4l2	0.736395
m162	21% O2, PFF	Ndufa4l2	0.521189
m163	11% O2, PFF	Ndufa4l2	1.32732
m165	11% O2, PFF	Ndufa4l2	1.08118
m166	11% O2, PFF	Ndufa4l2	1.05344
m167	11% O2, mon.	Ndufa4l2	1.28702
m170	11% O2, mon.	Ndufa4l2	1.15098
m171	11% O2, mon.	Ndufa4l2	1.49364
m172	11% O2, mon.	Ndufa4l2	1.60334
m173	21% O2, mon.	Ndufa4l2	1.15096
m174	21% O2, mon.	Ndufa4l2	0.592286
m175	21% O2, mon.	Ndufa4l2	1.04378
m177	21% O2, mon.	Ndufa4l2	0.545025
m178	21% O2, PFF	Ndufa4l2	0.458173
m179	21% O2, PFF	Ndufa4l2	1.18774
m180	21% O2, PFF	Ndufa4l2	0.939219
m181	21% O2, PFF	Ndufa4l2	1.24127
m183	11% O2, PFF	Ndufa4l2	1.29547
m184	11% O2, PFF	Ndufa4l2	1.9098
m185	11% O2, PFF	Ndufa4l2	1.4705
m186	21% O2, mon.	Ndufa4l2	0.940527
m187	21% O2, mon.	Ndufa4l2	1.25879
m188	21% O2, mon.	Ndufa4l2	0.916005
m189	21% O2, mon.	Ndufa4l2	1.10802
m190	21% O2, mon.	Ndufa4l2	1.29911
m192	21% O2, mon.	Ndufa4l2	1.03247
m193	21% O2, mon.	Ndufa4l2	1.11304
m201	21% O2, PFF	Ndufa4l2	1.15728
m202	21% O2, PFF	Ndufa4l2	1.2246
m203	21% O2, PFF	Ndufa4l2	0.936869
m204	21% O2, PFF	Ndufa4l2	1.73302
m205	11% O2, PFF	Ndufa4l2	2.06919
m206	11% O2, PFF	Ndufa4l2	1.7727
m207	11% O2, PFF	Ndufa4l2	2.02014
m208	11% O2, PFF	Ndufa4l2	2.00927
m210	11% O2, mon.	Ndufa4l2	1.68472
m211	11% O2, mon.	Ndufa4l2	2.94228
m212	11% O2, mon.	Ndufa4l2	2.22129
m215	11% O2, mon.	Ndufa4l2	1.77308
m217	11% O2, mon.	Ndufa4l2	2.17053

## Sheet: Fig. 3F
mouse_id	exp_condition_disp	GeneSymbol	Normalized intensity
normoxia_mono_2	21% O2, mon.	Ldha	1.05967
normoxia_mono_3	21% O2, mon.	Ldha	1.00674
normoxia_mono_4	21% O2, mon.	Ldha	0.933593
normoxia_PFF_1	21% O2, PFF	Ldha	1.00393
normoxia_PFF_2	21% O2, PFF	Ldha	0.985892
normoxia_PFF_3	21% O2, PFF	Ldha	1.07758
normoxia_PFF_4	21% O2, PFF	Ldha	0.965239
hypoxia_mono_2	11% O2, mon.	Ldha	1.13954
hypoxia_mono_3	11% O2, mon.	Ldha	1.03995
hypoxia_mono_4	11% O2, mon.	Ldha	1.1424
hypoxia_PFF_1	11% O2, PFF	Ldha	1.0484
hypoxia_PFF_2	11% O2, PFF	Ldha	1.11005
hypoxia_PFF_4	11% O2, PFF	Ldha	1.16453
normoxia_mono_2	21% O2, mon.	Slc16a3	0.967664
normoxia_mono_3	21% O2, mon.	Slc16a3	1.0334
normoxia_mono_4	21% O2, mon.	Slc16a3	0.998932
normoxia_PFF_1	21% O2, PFF	Slc16a3	0.823472
normoxia_PFF_2	21% O2, PFF	Slc16a3	0.93572
normoxia_PFF_3	21% O2, PFF	Slc16a3	0.881492
normoxia_PFF_4	21% O2, PFF	Slc16a3	0.940099
hypoxia_mono_2	11% O2, mon.	Slc16a3	1.43804
hypoxia_mono_3	11% O2, mon.	Slc16a3	1.48389
hypoxia_mono_4	11% O2, mon.	Slc16a3	1.2059
hypoxia_PFF_1	11% O2, PFF	Slc16a3	1.41404
hypoxia_PFF_2	11% O2, PFF	Slc16a3	1.49813
hypoxia_PFF_4	11% O2, PFF	Slc16a3	1.6034
normoxia_mono_2	21% O2, mon.	Ndufa4l2	0.996593
normoxia_mono_3	21% O2, mon.	Ndufa4l2	0.998034
normoxia_mono_4	21% O2, mon.	Ndufa4l2	1.00537
normoxia_PFF_1	21% O2, PFF	Ndufa4l2	0.847116
normoxia_PFF_2	21% O2, PFF	Ndufa4l2	1.00775
normoxia_PFF_3	21% O2, PFF	Ndufa4l2	1.02721
normoxia_PFF_4	21% O2, PFF	Ndufa4l2	0.95515
hypoxia_mono_2	11% O2, mon.	Ndufa4l2	1.83164
hypoxia_mono_3	11% O2, mon.	Ndufa4l2	1.44665
hypoxia_mono_4	11% O2, mon.	Ndufa4l2	1.67544
hypoxia_PFF_1	11% O2, PFF	Ndufa4l2	1.45759
hypoxia_PFF_2	11% O2, PFF	Ndufa4l2	1.5373
hypoxia_PFF_4	11% O2, PFF	Ndufa4l2	1.56396
