# Supplementary material for: Hypoxia ameliorates neurodegeneration and movement disorder in a mouse model of Parkinson’s disease
Source: Nat Neurosci. 2025 Aug 6;28(9):1858–67. doi: 10.1038/s41593-025-02010-4 (PMC12411263; doi:10.1038/s41593-025-02010-4)
Supplement: Supplementary file 7 — Statistical source data. [file 41593_2025_2010_MOESM7_ESM.xlsx]

## Sheet: Fig. 4B
	Monomer								PFF
21% O2	28.1	27.0333	33.3333	23.4667	24.6333	30.9667	27.4333	21.9667	53.5	40.9667	33.7	33.2	32.4333	39.8667
11% O2	24.5667	40.3	36.0667	20.8333	26.1667	40.3667	24.7667	26.8	30.7667	33.8333	25.2	21.1	35.8333	28.3	20.6333
Compare cell means regardless of rows and columns
Number of families	1
Number of comparisons per family	2
Alpha	0.05
Šídák's multiple comparisons test	Predicted (LS) mean diff.	95.00% CI of diff.	Below threshold?	Summary	Adjusted P Value
21% O2:mon. vs. 21% O2:PFF	-11.83	-20.15 to -3.505	Yes	**	0.0048
21% O2:PFF vs. 11% O2:PFF	10.99	2.418 to 19.57	Yes	*	0.0107
Test details	Predicted (LS) mean 1	Predicted (LS) mean 2	Predicted (LS) mean diff.	SE of diff.	N1	N2	t	DF
21% O2:mon. vs. 21% O2:PFF	27.12	38.94	-11.83	3.499	8	6	3.38	25
21% O2:PFF vs. 11% O2:PFF	38.94	27.95	10.99	3.604	6	7	3.05	25

## Sheet: Fig. 4C
	Monomer								PFF
21% O2	18.9667	20.9333	10.5	8.43333	9.96667	18.7667	17.6333	6.76667	10.6333	12.4667	6.4	3.7	8.5	11.1
11% O2	17.2667	17.8	6.13333	9.53333	18.4333	20.8333	20.7	14.5333	14.8667	7.83333	17.0667	11.9	15.2667	20.8333	7.03333
Compare cell means regardless of rows and columns
Number of families	1
Number of comparisons per family	2
Alpha	0.05
Šídák's multiple comparisons test	Predicted (LS) mean diff.	95.00% CI of diff.	Below threshold?	Summary	Adjusted P Value
21% O2:mon. vs. 21% O2:PFF	5.196	-1.197 to 11.59	No	ns	0.125
21% O2:PFF vs. 11% O2:PFF	-4.743	-11.33 to 1.842	No	ns	0.1883
Test details	Predicted (LS) mean 1	Predicted (LS) mean 2	Predicted (LS) mean diff.	SE of diff.	N1	N2	t	DF
21% O2:mon. vs. 21% O2:PFF	14	8.8	5.196	2.687	8	6	1.933	25
21% O2:PFF vs. 11% O2:PFF	8.8	13.54	-4.743	2.768	6	7	1.713	25

## Sheet: Fig. 4D
Vegfa
	Monomer								PFF
21% O2	0.989601	0.862868	0.605741	1.43827	0.871004	0.873537	1.20518	1.1538	0.924508	2.05533228*	1.05017	0.995072	1.00264	0.882608
11%O2	3.46693	1.55849	1.56329	1.33436	1.96723	2.03565	1.99392	2.66924	1.38065	1.53676	1.87939	2.32799	1.5373	1.7388	1.80856
Compare each cell mean with the control (upper-left) cell mean
Number of families	1
Number of comparisons per family	3
Alpha	0.05
Dunnett's multiple comparisons test	Predicted (LS) mean diff.	95.00% CI of diff.	Below threshold?	Summary	Adjusted P Value
21% O2:mon. vs. 21% O2:pff	0.029	-0.5891 to 0.6471	No	ns	0.9989
21% O2:mon. vs. 11%O2:mon.	-1.074	-1.616 to -0.5315	Yes	***	0.0001
21% O2:mon. vs. 11%O2:pff	-0.7442	-1.305 to -0.1831	Yes	**	0.0076
Test details	Predicted (LS) mean 1	Predicted (LS) mean 2	Predicted (LS) mean diff.	SE of diff.	N1	N2	q	DF
21% O2:mon. vs. 21% O2:pff	1	0.971	0.029	0.2455	8	5	0.1181	24
21% O2:mon. vs. 11%O2:mon.	1	2.074	-1.074	0.2153	8	8	4.986	24
21% O2:mon. vs. 11%O2:pff	1	1.744	-0.7442	0.2229	8	7	3.339	24
Kdr
	Monomer								PFF
21% O2	1.42271	0.617351	0.432494	0.964957	1.09176	0.780666	1.4797	1.21036	1.04239	1.58665	0.913088	1.10343	1.22418	0.712958
11% O2	3.43954	3.38273	1.27022	1.41022	1.82038	1.99456	1.58924	2.5102	2.25659	1.59187	1.8259	2.41249	1.51845	2.02951	2.04707
Compare each cell mean with the control (upper-left) cell mean
Number of families	1
Number of comparisons per family	3
Alpha	0.05
Dunnett's multiple comparisons test	Predicted (LS) mean diff.	95.00% CI of diff.	Below threshold?	Summary	Adjusted P Value
21% O2:mon. vs. 21% O2:PFF	-0.09712	-0.8213 to 0.6271	No	ns	0.9755
21% O2:mon. vs. 11% O2:mon.	-1.177	-1.848 to -0.5067	Yes	***	0.0005
21% O2:mon. vs. 11% O2:PFF	-0.9546	-1.649 to -0.2606	Yes	**	0.0056
Test details	Predicted (LS) mean 1	Predicted (LS) mean 2	Predicted (LS) mean diff.	SE of diff.	N1	N2	q	DF
21% O2:mon. vs. 21% O2:PFF	1	1.097	-0.09712	0.2888	8	6	0.3363	25
21% O2:mon. vs. 11% O2:mon.	1	2.177	-1.177	0.2674	8	8	4.403	25
21% O2:mon. vs. 11% O2:PFF	1	1.955	-0.9546	0.2767	8	7	3.449	25
Adm
	mon.								PFF
21% O2	1.08219	1.05544		0.976187	0.967596	1.30564	0.81389	0.799059	1.45737	0.863264	1.15002	2.19087	2.98043	1.93153
11%O2	5.9778	6.13657	3.97485	5.71264	3.07271	2.54032	4.36057	2.67821	4.36922	4.26443	2.09807	3.06033	4.92962	3.42915	2.76293
Compare each cell mean with the control (upper-left) cell mean
Number of families	1
Number of comparisons per family	3
Alpha	0.05
Dunnett's multiple comparisons test	Predicted (LS) mean diff.	95.00% CI of diff.	Below threshold?	Summary	Adjusted P Value
21% O2:mon. vs. 21% O2:PFF	-0.7622	-2.179 to 0.6541	No	ns	0.4082
21% O2:mon. vs. 11%O2:mon.	-3.307	-4.624 to -1.989	Yes	****	<0.0001
21% O2:mon. vs. 11%O2:PFF	-2.559	-3.920 to -1.198	Yes	***	0.0002
Test details	Predicted (LS) mean 1	Predicted (LS) mean 2	Predicted (LS) mean diff.	SE of diff.	N1	N2	q	DF
21% O2:mon. vs. 21% O2:PFF	1	1.762	-0.7622	0.5649	7	6	1.349	24
21% O2:mon. vs. 11%O2:mon.	1	4.307	-3.307	0.5255	7	8	6.292	24
21% O2:mon. vs. 11%O2:PFF	1	3.559	-2.559	0.5427	7	7	4.715	24
