# Supplementary material for: Hypoxia ameliorates neurodegeneration and movement disorder in a mouse model of Parkinson’s disease
Source: Nat Neurosci. 2025 Aug 6;28(9):1858–67. doi: 10.1038/s41593-025-02010-4 (PMC12411263; doi:10.1038/s41593-025-02010-4)
Supplement: Supplementary file 8 — Statistical source data. [file 41593_2025_2010_MOESM8_ESM.xlsx]

## Sheet: Fig. 5B
	GFP, 21% O2	a-syn, 21% O2	GFP, 1% O2	a-syn, 1% O2
missing	7	32	19	17
intact	73	52	63	64
	Table Analyzed	Nematodes			Table Analyzed	Nematodes			Table Analyzed	Nematodes			Table Analyzed	Nematodes
	P value and statistical significance				P value and statistical significance				P value and statistical significance				P value and statistical significance
	Test	Fisher's exact test			Test	Fisher's exact test			Test	Fisher's exact test			Test	Fisher's exact test
	P value	<0.0001			P value	0.0176			P value	0.0178			P value	0.8506
	P value summary	****			P value summary	*			P value summary	*			P value summary	ns
	One- or two-sided	Two-sided			One- or two-sided	Two-sided			One- or two-sided	Two-sided			One- or two-sided	Two-sided
	Statistically significant (P < 0.05)?	Yes			Statistically significant (P < 0.05)?	Yes			Statistically significant (P < 0.05)?	Yes			Statistically significant (P < 0.05)?	No
	Data analyzed	GFP, 21% O2	a-syn, 21% O2		Data analyzed	GFP, 21% O2	GFP, 1% O2		Data analyzed	a-syn, 21% O2	a-syn, 1% O2		Data analyzed	GFP, 1% O2	a-syn, 1% O2
	missing	7	32		missing	7	19		missing	32	17		missing	19	17
	intact	73	52		intact	73	63		intact	52	64		intact	63	64
	Total	80	84		Total	80	82		Total	84	81		Total	82	81
	Percentage of row total	GFP, 21% O2	a-syn, 21% O2		Percentage of row total	GFP, 21% O2	GFP, 1% O2		Percentage of row total	a-syn, 21% O2	a-syn, 1% O2		Percentage of row total	GFP, 1% O2	a-syn, 1% O2
	missing	17.95%	82.05%		missing	26.92%	73.08%		missing	65.31%	34.69%		missing	52.78%	47.22%
	intact	58.40%	41.60%		intact	53.68%	46.32%		intact	44.83%	55.17%		intact	49.61%	50.39%
	Percentage of column total	GFP, 21% O2	a-syn, 21% O2		Percentage of column total	GFP, 21% O2	GFP, 1% O2		Percentage of column total	a-syn, 21% O2	a-syn, 1% O2		Percentage of column total	GFP, 1% O2	a-syn, 1% O2
	missing	8.75%	38.10%		missing	8.75%	23.17%		missing	38.10%	20.99%		missing	23.17%	20.99%
	intact	91.25%	61.90%		intact	91.25%	76.83%		intact	61.90%	79.01%		intact	76.83%	79.01%
	Percentage of grand total	GFP, 21% O2	a-syn, 21% O2		Percentage of grand total	GFP, 21% O2	GFP, 1% O2		Percentage of grand total	a-syn, 21% O2	a-syn, 1% O2		Percentage of grand total	GFP, 1% O2	a-syn, 1% O2
	missing	4.27%	19.51%		missing	4.32%	11.73%		missing	19.39%	10.30%		missing	11.66%	10.43%
	intact	44.51%	31.71%		intact	45.06%	38.89%		intact	31.52%	38.79%		intact	38.65%	39.26%
