# Supplementary material for: Hypoxia ameliorates neurodegeneration and movement disorder in a mouse model of Parkinson’s disease
Source: Nat Neurosci. 2025 Aug 6;28(9):1858–67. doi: 10.1038/s41593-025-02010-4 (PMC12411263; doi:10.1038/s41593-025-02010-4)
Supplement: Supplementary file 9 — Statistical source data. [file 41593_2025_2010_MOESM9_ESM.xlsx]

## Sheet: Fig. 6B
Days	PFF, Nx-Nx												PFF, Nx-Hx
0	5.83	6.7	3.07	5.1	6.6	4.67	4.5	4.27	4.3	5.77	5.3	4.9	4.73	5	5.53	5.3	7	3.2	5.8	5.3	5.47	5.27	4.7	4.6
14	6.3	6.2	5.63	6.87	7.13	5.8	4.97	5.03	5.2	6.97	4.7	5.9	5.2	5.63	6.4	6	6.3	5.6	5.2	6.3	5.7	7.2	4.97	5.4
28	7.4	8.5	7.93	8.37	8.17	6.5	6.97	6.2	5.83	6.63	5.43	7	4.93	7.13	9.9	6.8	6.6	6.5	7.5	8	6.83	7.57	5.5	5.63
42	7.2	9.9	8.4	8.5	9.8	4.27	5.87	8.9	7.7	9	4.57	6.7	6.77	7.6	9.7	8.8	7.5	6.4	9	7.73	6.67	9.5	6.4	5.83
56	8.4	10.23	9	9.1	10.67	4.8	7.27	6	8.37	9.1	4.93	6.9	6.27	8.17	9.57	6.4	8.7	6.63	7.83	8.57	7.1	7.2	5	5.33
70	8.53	10.67	7.8	9.73	10.5	6.6	8.9	6.17	7.8	7.03	5.6	7.2	4.43	7.6	7.2	4.07	6.27	6.17	5.93	6.53	7.73	5.87	4.73	4.3
91	8.93	9.13	11.12	7.57	12.33	6.57	8.27	5.83	9	5.13	6.33	7.5	3.93	4.57	6.87	4.53	5.5	5.87	6.33	5.1	4.27	7.2	5.67	6.2
Compare cell means regardless of rows and columns
Number of families	1
Number of comparisons per family	91
Alpha	0.05
Tukey's multiple comparisons test	Mean Diff.	95.00% CI of diff.	Below threshold?	Summary	Adjusted P Value
Row 1:PFF, Nx-Nx vs. Row 1:PFF, Nx-Hx	-0.07417	-1.994 to 1.846	No	ns	>0.9999
Row 1:PFF, Nx-Nx vs. Row 2:PFF, Nx-Nx	-0.8075	-2.728 to 1.113	No	ns	0.9764
Row 1:PFF, Nx-Nx vs. Row 2:PFF, Nx-Hx	-0.7408	-2.661 to 1.179	No	ns	0.9888
Row 1:PFF, Nx-Nx vs. Row 3:PFF, Nx-Nx	-1.993	-3.913 to -0.07333	Yes	*	0.0337
Row 1:PFF, Nx-Nx vs. Row 3:PFF, Nx-Hx	-1.823	-3.743 to 0.09667	No	ns	0.0814
Row 1:PFF, Nx-Nx vs. Row 4:PFF, Nx-Nx	-2.483	-4.403 to -0.5633	Yes	**	0.0016
Row 1:PFF, Nx-Nx vs. Row 4:PFF, Nx-Hx	-2.574	-4.494 to -0.6542	Yes	***	0.0008
Row 1:PFF, Nx-Nx vs. Row 5:PFF, Nx-Nx	-2.813	-4.733 to -0.8933	Yes	***	0.0001
Row 1:PFF, Nx-Nx vs. Row 5:PFF, Nx-Hx	-2.147	-4.067 to -0.2267	Yes	*	0.0139
Row 1:PFF, Nx-Nx vs. Row 6:PFF, Nx-Nx	-2.96	-4.880 to -1.040	Yes	****	<0.0001
Row 1:PFF, Nx-Nx vs. Row 6:PFF, Nx-Hx	-0.8183	-2.738 to 1.102	No	ns	0.9736
Row 1:PFF, Nx-Nx vs. Row 7:PFF, Nx-Nx	-3.058	-4.978 to -1.138	Yes	****	<0.0001
Row 1:PFF, Nx-Nx vs. Row 7:PFF, Nx-Hx	-0.4192	-2.339 to 1.501	No	ns	>0.9999
Row 1:PFF, Nx-Hx vs. Row 2:PFF, Nx-Nx	-0.7333	-2.653 to 1.187	No	ns	0.9898
Row 1:PFF, Nx-Hx vs. Row 2:PFF, Nx-Hx	-0.6667	-2.587 to 1.253	No	ns	0.9958
Row 1:PFF, Nx-Hx vs. Row 3:PFF, Nx-Nx	-1.919	-3.839 to 0.0008339	No	ns	0.0502
Row 1:PFF, Nx-Hx vs. Row 3:PFF, Nx-Hx	-1.749	-3.669 to 0.1708	No	ns	0.1154
Row 1:PFF, Nx-Hx vs. Row 4:PFF, Nx-Nx	-2.409	-4.329 to -0.4892	Yes	**	0.0026
Row 1:PFF, Nx-Hx vs. Row 4:PFF, Nx-Hx	-2.5	-4.420 to -0.5800	Yes	**	0.0014
Row 1:PFF, Nx-Hx vs. Row 5:PFF, Nx-Nx	-2.739	-4.659 to -0.8192	Yes	***	0.0002
Row 1:PFF, Nx-Hx vs. Row 5:PFF, Nx-Hx	-2.073	-3.993 to -0.1525	Yes	*	0.0216
Row 1:PFF, Nx-Hx vs. Row 6:PFF, Nx-Nx	-2.886	-4.806 to -0.9658	Yes	****	<0.0001
Row 1:PFF, Nx-Hx vs. Row 6:PFF, Nx-Hx	-0.7442	-2.664 to 1.176	No	ns	0.9884
Row 1:PFF, Nx-Hx vs. Row 7:PFF, Nx-Nx	-2.984	-4.904 to -1.064	Yes	****	<0.0001
Row 1:PFF, Nx-Hx vs. Row 7:PFF, Nx-Hx	-0.345	-2.265 to 1.575	No	ns	>0.9999
Row 2:PFF, Nx-Nx vs. Row 2:PFF, Nx-Hx	0.06667	-1.853 to 1.987	No	ns	>0.9999
Row 2:PFF, Nx-Nx vs. Row 3:PFF, Nx-Nx	-1.186	-3.106 to 0.7342	No	ns	0.6968
Row 2:PFF, Nx-Nx vs. Row 3:PFF, Nx-Hx	-1.016	-2.936 to 0.9042	No	ns	0.8715
Row 2:PFF, Nx-Nx vs. Row 4:PFF, Nx-Nx	-1.676	-3.596 to 0.2442	No	ns	0.1591
Row 2:PFF, Nx-Nx vs. Row 4:PFF, Nx-Hx	-1.767	-3.687 to 0.1533	No	ns	0.1065
Row 2:PFF, Nx-Nx vs. Row 5:PFF, Nx-Nx	-2.006	-3.926 to -0.08583	Yes	*	0.0315
Row 2:PFF, Nx-Nx vs. Row 5:PFF, Nx-Hx	-1.339	-3.259 to 0.5808	No	ns	0.5016
Row 2:PFF, Nx-Nx vs. Row 6:PFF, Nx-Nx	-2.153	-4.073 to -0.2325	Yes	*	0.0135
Row 2:PFF, Nx-Nx vs. Row 6:PFF, Nx-Hx	-0.01083	-1.931 to 1.909	No	ns	>0.9999
Row 2:PFF, Nx-Nx vs. Row 7:PFF, Nx-Nx	-2.251	-4.171 to -0.3308	Yes	**	0.0073
Row 2:PFF, Nx-Nx vs. Row 7:PFF, Nx-Hx	0.3883	-1.532 to 2.308	No	ns	>0.9999
Row 2:PFF, Nx-Hx vs. Row 3:PFF, Nx-Nx	-1.253	-3.173 to 0.6675	No	ns	0.6133
Row 2:PFF, Nx-Hx vs. Row 3:PFF, Nx-Hx	-1.083	-3.003 to 0.8375	No	ns	0.8116
Row 2:PFF, Nx-Hx vs. Row 4:PFF, Nx-Nx	-1.743	-3.663 to 0.1775	No	ns	0.1189
Row 2:PFF, Nx-Hx vs. Row 4:PFF, Nx-Hx	-1.833	-3.753 to 0.08667	No	ns	0.0775
Row 2:PFF, Nx-Hx vs. Row 5:PFF, Nx-Nx	-2.073	-3.993 to -0.1525	Yes	*	0.0216
Row 2:PFF, Nx-Hx vs. Row 5:PFF, Nx-Hx	-1.406	-3.326 to 0.5142	No	ns	0.4182
Row 2:PFF, Nx-Hx vs. Row 6:PFF, Nx-Nx	-2.219	-4.139 to -0.2992	Yes	**	0.0089
Row 2:PFF, Nx-Hx vs. Row 6:PFF, Nx-Hx	-0.0775	-1.998 to 1.843	No	ns	>0.9999
Row 2:PFF, Nx-Hx vs. Row 7:PFF, Nx-Nx	-2.318	-4.238 to -0.3975	Yes	**	0.0048
Row 2:PFF, Nx-Hx vs. Row 7:PFF, Nx-Hx	0.3217	-1.598 to 2.242	No	ns	>0.9999
Row 3:PFF, Nx-Nx vs. Row 3:PFF, Nx-Hx	0.17	-1.750 to 2.090	No	ns	>0.9999
Row 3:PFF, Nx-Nx vs. Row 4:PFF, Nx-Nx	-0.49	-2.410 to 1.430	No	ns	0.9998
Row 3:PFF, Nx-Nx vs. Row 4:PFF, Nx-Hx	-0.5808	-2.501 to 1.339	No	ns	0.999
Row 3:PFF, Nx-Nx vs. Row 5:PFF, Nx-Nx	-0.82	-2.740 to 1.100	No	ns	0.9732
Row 3:PFF, Nx-Nx vs. Row 5:PFF, Nx-Hx	-0.1533	-2.073 to 1.767	No	ns	>0.9999
Row 3:PFF, Nx-Nx vs. Row 6:PFF, Nx-Nx	-0.9667	-2.887 to 0.9533	No	ns	0.9072
Row 3:PFF, Nx-Nx vs. Row 6:PFF, Nx-Hx	1.175	-0.7450 to 3.095	No	ns	0.7098
Row 3:PFF, Nx-Nx vs. Row 7:PFF, Nx-Nx	-1.065	-2.985 to 0.8550	No	ns	0.8285
Row 3:PFF, Nx-Nx vs. Row 7:PFF, Nx-Hx	1.574	-0.3458 to 3.494	No	ns	0.2386
Row 3:PFF, Nx-Hx vs. Row 4:PFF, Nx-Nx	-0.66	-2.580 to 1.260	No	ns	0.9962
Row 3:PFF, Nx-Hx vs. Row 4:PFF, Nx-Hx	-0.7508	-2.671 to 1.169	No	ns	0.9874
Row 3:PFF, Nx-Hx vs. Row 5:PFF, Nx-Nx	-0.99	-2.910 to 0.9300	No	ns	0.8912
Row 3:PFF, Nx-Hx vs. Row 5:PFF, Nx-Hx	-0.3233	-2.243 to 1.597	No	ns	>0.9999
Row 3:PFF, Nx-Hx vs. Row 6:PFF, Nx-Nx	-1.137	-3.057 to 0.7833	No	ns	0.7543
Row 3:PFF, Nx-Hx vs. Row 6:PFF, Nx-Hx	1.005	-0.9150 to 2.925	No	ns	0.88
Row 3:PFF, Nx-Hx vs. Row 7:PFF, Nx-Nx	-1.235	-3.155 to 0.6850	No	ns	0.6357
Row 3:PFF, Nx-Hx vs. Row 7:PFF, Nx-Hx	1.404	-0.5158 to 3.324	No	ns	0.4202
Row 4:PFF, Nx-Nx vs. Row 4:PFF, Nx-Hx	-0.09083	-2.011 to 1.829	No	ns	>0.9999
Row 4:PFF, Nx-Nx vs. Row 5:PFF, Nx-Nx	-0.33	-2.250 to 1.590	No	ns	>0.9999
Row 4:PFF, Nx-Nx vs. Row 5:PFF, Nx-Hx	0.3367	-1.583 to 2.257	No	ns	>0.9999
Row 4:PFF, Nx-Nx vs. Row 6:PFF, Nx-Nx	-0.4767	-2.397 to 1.443	No	ns	0.9999
Row 4:PFF, Nx-Nx vs. Row 6:PFF, Nx-Hx	1.665	-0.2550 to 3.585	No	ns	0.1665
Row 4:PFF, Nx-Nx vs. Row 7:PFF, Nx-Nx	-0.575	-2.495 to 1.345	No	ns	0.9991
Row 4:PFF, Nx-Nx vs. Row 7:PFF, Nx-Hx	2.064	0.1442 to 3.984	Yes	*	0.0227
Row 4:PFF, Nx-Hx vs. Row 5:PFF, Nx-Nx	-0.2392	-2.159 to 1.681	No	ns	>0.9999
Row 4:PFF, Nx-Hx vs. Row 5:PFF, Nx-Hx	0.4275	-1.493 to 2.348	No	ns	>0.9999
Row 4:PFF, Nx-Hx vs. Row 6:PFF, Nx-Nx	-0.3858	-2.306 to 1.534	No	ns	>0.9999
Row 4:PFF, Nx-Hx vs. Row 6:PFF, Nx-Hx	1.756	-0.1642 to 3.676	No	ns	0.1119
Row 4:PFF, Nx-Hx vs. Row 7:PFF, Nx-Nx	-0.4842	-2.404 to 1.436	No	ns	0.9999
Row 4:PFF, Nx-Hx vs. Row 7:PFF, Nx-Hx	2.155	0.2350 to 4.075	Yes	*	0.0133
Row 5:PFF, Nx-Nx vs. Row 5:PFF, Nx-Hx	0.6667	-1.253 to 2.587	No	ns	0.9958
Row 5:PFF, Nx-Nx vs. Row 6:PFF, Nx-Nx	-0.1467	-2.067 to 1.773	No	ns	>0.9999
Row 5:PFF, Nx-Nx vs. Row 6:PFF, Nx-Hx	1.995	0.07500 to 3.915	Yes	*	0.0334
Row 5:PFF, Nx-Nx vs. Row 7:PFF, Nx-Nx	-0.245	-2.165 to 1.675	No	ns	>0.9999
Row 5:PFF, Nx-Nx vs. Row 7:PFF, Nx-Hx	2.394	0.4742 to 4.314	Yes	**	0.0029
Row 5:PFF, Nx-Hx vs. Row 6:PFF, Nx-Nx	-0.8133	-2.733 to 1.107	No	ns	0.9749
Row 5:PFF, Nx-Hx vs. Row 6:PFF, Nx-Hx	1.328	-0.5917 to 3.248	No	ns	0.5155
Row 5:PFF, Nx-Hx vs. Row 7:PFF, Nx-Nx	-0.9117	-2.832 to 1.008	No	ns	0.9387
Row 5:PFF, Nx-Hx vs. Row 7:PFF, Nx-Hx	1.728	-0.1925 to 3.648	No	ns	0.1272
Row 6:PFF, Nx-Nx vs. Row 6:PFF, Nx-Hx	2.142	0.2217 to 4.062	Yes	*	0.0144
Row 6:PFF, Nx-Nx vs. Row 7:PFF, Nx-Nx	-0.09833	-2.018 to 1.822	No	ns	>0.9999
Row 6:PFF, Nx-Nx vs. Row 7:PFF, Nx-Hx	2.541	0.6208 to 4.461	Yes	**	0.001
Row 6:PFF, Nx-Hx vs. Row 7:PFF, Nx-Nx	-2.24	-4.160 to -0.3200	Yes	**	0.0078
Row 6:PFF, Nx-Hx vs. Row 7:PFF, Nx-Hx	0.3992	-1.521 to 2.319	No	ns	>0.9999
Row 7:PFF, Nx-Nx vs. Row 7:PFF, Nx-Hx	2.639	0.7192 to 4.559	Yes	***	0.0005
Test details	Mean 1	Mean 2	Mean Diff.	SE of diff.	N1	N2	q	DF
Row 1:PFF, Nx-Nx vs. Row 1:PFF, Nx-Hx	5.084	5.158	-0.07417	0.5634	12	12	0.1862	154
Row 1:PFF, Nx-Nx vs. Row 2:PFF, Nx-Nx	5.084	5.892	-0.8075	0.5634	12	12	2.027	154
Row 1:PFF, Nx-Nx vs. Row 2:PFF, Nx-Hx	5.084	5.825	-0.7408	0.5634	12	12	1.86	154
Row 1:PFF, Nx-Nx vs. Row 3:PFF, Nx-Nx	5.084	7.078	-1.993	0.5634	12	12	5.004	154
Row 1:PFF, Nx-Nx vs. Row 3:PFF, Nx-Hx	5.084	6.908	-1.823	0.5634	12	12	4.577	154
Row 1:PFF, Nx-Nx vs. Row 4:PFF, Nx-Nx	5.084	7.568	-2.483	0.5634	12	12	6.234	154
Row 1:PFF, Nx-Nx vs. Row 4:PFF, Nx-Hx	5.084	7.658	-2.574	0.5634	12	12	6.462	154
Row 1:PFF, Nx-Nx vs. Row 5:PFF, Nx-Nx	5.084	7.898	-2.813	0.5634	12	12	7.062	154
Row 1:PFF, Nx-Nx vs. Row 5:PFF, Nx-Hx	5.084	7.231	-2.147	0.5634	12	12	5.389	154
Row 1:PFF, Nx-Nx vs. Row 6:PFF, Nx-Nx	5.084	8.044	-2.96	0.5634	12	12	7.431	154
Row 1:PFF, Nx-Nx vs. Row 6:PFF, Nx-Hx	5.084	5.903	-0.8183	0.5634	12	12	2.054	154
Row 1:PFF, Nx-Nx vs. Row 7:PFF, Nx-Nx	5.084	8.143	-3.058	0.5634	12	12	7.677	154
Row 1:PFF, Nx-Nx vs. Row 7:PFF, Nx-Hx	5.084	5.503	-0.4192	0.5634	12	12	1.052	154
Row 1:PFF, Nx-Hx vs. Row 2:PFF, Nx-Nx	5.158	5.892	-0.7333	0.5634	12	12	1.841	154
Row 1:PFF, Nx-Hx vs. Row 2:PFF, Nx-Hx	5.158	5.825	-0.6667	0.5634	12	12	1.674	154
Row 1:PFF, Nx-Hx vs. Row 3:PFF, Nx-Nx	5.158	7.078	-1.919	0.5634	12	12	4.818	154
Row 1:PFF, Nx-Hx vs. Row 3:PFF, Nx-Hx	5.158	6.908	-1.749	0.5634	12	12	4.391	154
Row 1:PFF, Nx-Hx vs. Row 4:PFF, Nx-Nx	5.158	7.568	-2.409	0.5634	12	12	6.048	154
Row 1:PFF, Nx-Hx vs. Row 4:PFF, Nx-Hx	5.158	7.658	-2.5	0.5634	12	12	6.276	154
Row 1:PFF, Nx-Hx vs. Row 5:PFF, Nx-Nx	5.158	7.898	-2.739	0.5634	12	12	6.876	154
Row 1:PFF, Nx-Hx vs. Row 5:PFF, Nx-Hx	5.158	7.231	-2.073	0.5634	12	12	5.203	154
Row 1:PFF, Nx-Hx vs. Row 6:PFF, Nx-Nx	5.158	8.044	-2.886	0.5634	12	12	7.244	154
Row 1:PFF, Nx-Hx vs. Row 6:PFF, Nx-Hx	5.158	5.903	-0.7442	0.5634	12	12	1.868	154
Row 1:PFF, Nx-Hx vs. Row 7:PFF, Nx-Nx	5.158	8.143	-2.984	0.5634	12	12	7.491	154
Row 1:PFF, Nx-Hx vs. Row 7:PFF, Nx-Hx	5.158	5.503	-0.345	0.5634	12	12	0.8661	154
Row 2:PFF, Nx-Nx vs. Row 2:PFF, Nx-Hx	5.892	5.825	0.06667	0.5634	12	12	0.1674	154
Row 2:PFF, Nx-Nx vs. Row 3:PFF, Nx-Nx	5.892	7.078	-1.186	0.5634	12	12	2.977	154
Row 2:PFF, Nx-Nx vs. Row 3:PFF, Nx-Hx	5.892	6.908	-1.016	0.5634	12	12	2.55	154
Row 2:PFF, Nx-Nx vs. Row 4:PFF, Nx-Nx	5.892	7.568	-1.676	0.5634	12	12	4.207	154
Row 2:PFF, Nx-Nx vs. Row 4:PFF, Nx-Hx	5.892	7.658	-1.767	0.5634	12	12	4.435	154
Row 2:PFF, Nx-Nx vs. Row 5:PFF, Nx-Nx	5.892	7.898	-2.006	0.5634	12	12	5.035	154
Row 2:PFF, Nx-Nx vs. Row 5:PFF, Nx-Hx	5.892	7.231	-1.339	0.5634	12	12	3.362	154
Row 2:PFF, Nx-Nx vs. Row 6:PFF, Nx-Nx	5.892	8.044	-2.153	0.5634	12	12	5.403	154
Row 2:PFF, Nx-Nx vs. Row 6:PFF, Nx-Hx	5.892	5.903	-0.01083	0.5634	12	12	0.0272	154
Row 2:PFF, Nx-Nx vs. Row 7:PFF, Nx-Nx	5.892	8.143	-2.251	0.5634	12	12	5.65	154
Row 2:PFF, Nx-Nx vs. Row 7:PFF, Nx-Hx	5.892	5.503	0.3883	0.5634	12	12	0.9748	154
Row 2:PFF, Nx-Hx vs. Row 3:PFF, Nx-Nx	5.825	7.078	-1.253	0.5634	12	12	3.144	154
Row 2:PFF, Nx-Hx vs. Row 3:PFF, Nx-Hx	5.825	6.908	-1.083	0.5634	12	12	2.717	154
Row 2:PFF, Nx-Hx vs. Row 4:PFF, Nx-Nx	5.825	7.568	-1.743	0.5634	12	12	4.374	154
Row 2:PFF, Nx-Hx vs. Row 4:PFF, Nx-Hx	5.825	7.658	-1.833	0.5634	12	12	4.602	154
Row 2:PFF, Nx-Hx vs. Row 5:PFF, Nx-Nx	5.825	7.898	-2.073	0.5634	12	12	5.203	154
Row 2:PFF, Nx-Hx vs. Row 5:PFF, Nx-Hx	5.825	7.231	-1.406	0.5634	12	12	3.529	154
Row 2:PFF, Nx-Hx vs. Row 6:PFF, Nx-Nx	5.825	8.044	-2.219	0.5634	12	12	5.571	154
Row 2:PFF, Nx-Hx vs. Row 6:PFF, Nx-Hx	5.825	5.903	-0.0775	0.5634	12	12	0.1946	154
Row 2:PFF, Nx-Hx vs. Row 7:PFF, Nx-Nx	5.825	8.143	-2.318	0.5634	12	12	5.818	154
Row 2:PFF, Nx-Hx vs. Row 7:PFF, Nx-Hx	5.825	5.503	0.3217	0.5634	12	12	0.8075	154
Row 3:PFF, Nx-Nx vs. Row 3:PFF, Nx-Hx	7.078	6.908	0.17	0.5634	12	12	0.4268	154
Row 3:PFF, Nx-Nx vs. Row 4:PFF, Nx-Nx	7.078	7.568	-0.49	0.5634	12	12	1.23	154
Row 3:PFF, Nx-Nx vs. Row 4:PFF, Nx-Hx	7.078	7.658	-0.5808	0.5634	12	12	1.458	154
Row 3:PFF, Nx-Nx vs. Row 5:PFF, Nx-Nx	7.078	7.898	-0.82	0.5634	12	12	2.058	154
Row 3:PFF, Nx-Nx vs. Row 5:PFF, Nx-Hx	7.078	7.231	-0.1533	0.5634	12	12	0.3849	154
Row 3:PFF, Nx-Nx vs. Row 6:PFF, Nx-Nx	7.078	8.044	-0.9667	0.5634	12	12	2.427	154
Row 3:PFF, Nx-Nx vs. Row 6:PFF, Nx-Hx	7.078	5.903	1.175	0.5634	12	12	2.95	154
Row 3:PFF, Nx-Nx vs. Row 7:PFF, Nx-Nx	7.078	8.143	-1.065	0.5634	12	12	2.673	154
Row 3:PFF, Nx-Nx vs. Row 7:PFF, Nx-Hx	7.078	5.503	1.574	0.5634	12	12	3.952	154
Row 3:PFF, Nx-Hx vs. Row 4:PFF, Nx-Nx	6.908	7.568	-0.66	0.5634	12	12	1.657	154
Row 3:PFF, Nx-Hx vs. Row 4:PFF, Nx-Hx	6.908	7.658	-0.7508	0.5634	12	12	1.885	154
Row 3:PFF, Nx-Hx vs. Row 5:PFF, Nx-Nx	6.908	7.898	-0.99	0.5634	12	12	2.485	154
Row 3:PFF, Nx-Hx vs. Row 5:PFF, Nx-Hx	6.908	7.231	-0.3233	0.5634	12	12	0.8117	154
Row 3:PFF, Nx-Hx vs. Row 6:PFF, Nx-Nx	6.908	8.044	-1.137	0.5634	12	12	2.853	154
Row 3:PFF, Nx-Hx vs. Row 6:PFF, Nx-Hx	6.908	5.903	1.005	0.5634	12	12	2.523	154
Row 3:PFF, Nx-Hx vs. Row 7:PFF, Nx-Nx	6.908	8.143	-1.235	0.5634	12	12	3.1	154
Row 3:PFF, Nx-Hx vs. Row 7:PFF, Nx-Hx	6.908	5.503	1.404	0.5634	12	12	3.525	154
Row 4:PFF, Nx-Nx vs. Row 4:PFF, Nx-Hx	7.568	7.658	-0.09083	0.5634	12	12	0.228	154
Row 4:PFF, Nx-Nx vs. Row 5:PFF, Nx-Nx	7.568	7.898	-0.33	0.5634	12	12	0.8284	154
Row 4:PFF, Nx-Nx vs. Row 5:PFF, Nx-Hx	7.568	7.231	0.3367	0.5634	12	12	0.8451	154
Row 4:PFF, Nx-Nx vs. Row 6:PFF, Nx-Nx	7.568	8.044	-0.4767	0.5634	12	12	1.197	154
Row 4:PFF, Nx-Nx vs. Row 6:PFF, Nx-Hx	7.568	5.903	1.665	0.5634	12	12	4.18	154
Row 4:PFF, Nx-Nx vs. Row 7:PFF, Nx-Nx	7.568	8.143	-0.575	0.5634	12	12	1.443	154
Row 4:PFF, Nx-Nx vs. Row 7:PFF, Nx-Hx	7.568	5.503	2.064	0.5634	12	12	5.182	154
Row 4:PFF, Nx-Hx vs. Row 5:PFF, Nx-Nx	7.658	7.898	-0.2392	0.5634	12	12	0.6004	154
Row 4:PFF, Nx-Hx vs. Row 5:PFF, Nx-Hx	7.658	7.231	0.4275	0.5634	12	12	1.073	154
Row 4:PFF, Nx-Hx vs. Row 6:PFF, Nx-Nx	7.658	8.044	-0.3858	0.5634	12	12	0.9686	154
Row 4:PFF, Nx-Hx vs. Row 6:PFF, Nx-Hx	7.658	5.903	1.756	0.5634	12	12	4.408	154
Row 4:PFF, Nx-Hx vs. Row 7:PFF, Nx-Nx	7.658	8.143	-0.4842	0.5634	12	12	1.215	154
Row 4:PFF, Nx-Hx vs. Row 7:PFF, Nx-Hx	7.658	5.503	2.155	0.5634	12	12	5.41	154
Row 5:PFF, Nx-Nx vs. Row 5:PFF, Nx-Hx	7.898	7.231	0.6667	0.5634	12	12	1.674	154
Row 5:PFF, Nx-Nx vs. Row 6:PFF, Nx-Nx	7.898	8.044	-0.1467	0.5634	12	12	0.3682	154
Row 5:PFF, Nx-Nx vs. Row 6:PFF, Nx-Hx	7.898	5.903	1.995	0.5634	12	12	5.008	154
Row 5:PFF, Nx-Nx vs. Row 7:PFF, Nx-Nx	7.898	8.143	-0.245	0.5634	12	12	0.615	154
Row 5:PFF, Nx-Nx vs. Row 7:PFF, Nx-Hx	7.898	5.503	2.394	0.5634	12	12	6.01	154
Row 5:PFF, Nx-Hx vs. Row 6:PFF, Nx-Nx	7.231	8.044	-0.8133	0.5634	12	12	2.042	154
Row 5:PFF, Nx-Hx vs. Row 6:PFF, Nx-Hx	7.231	5.903	1.328	0.5634	12	12	3.335	154
Row 5:PFF, Nx-Hx vs. Row 7:PFF, Nx-Nx	7.231	8.143	-0.9117	0.5634	12	12	2.289	154
Row 5:PFF, Nx-Hx vs. Row 7:PFF, Nx-Hx	7.231	5.503	1.728	0.5634	12	12	4.337	154
Row 6:PFF, Nx-Nx vs. Row 6:PFF, Nx-Hx	8.044	5.903	2.142	0.5634	12	12	5.376	154
Row 6:PFF, Nx-Nx vs. Row 7:PFF, Nx-Nx	8.044	8.143	-0.09833	0.5634	12	12	0.2468	154
Row 6:PFF, Nx-Nx vs. Row 7:PFF, Nx-Hx	8.044	5.503	2.541	0.5634	12	12	6.378	154
Row 6:PFF, Nx-Hx vs. Row 7:PFF, Nx-Nx	5.903	8.143	-2.24	0.5634	12	12	5.623	154
Row 6:PFF, Nx-Hx vs. Row 7:PFF, Nx-Hx	5.903	5.503	0.3992	0.5634	12	12	1.002	154
Row 7:PFF, Nx-Nx vs. Row 7:PFF, Nx-Hx	8.143	5.503	2.639	0.5634	12	12	6.625	154
Compact letter display
Row 7:PFF, Nx-Nx	A
Row 6:PFF, Nx-Nx	A
Row 5:PFF, Nx-Nx	A
Row 4:PFF, Nx-Hx	A B
Row 4:PFF, Nx-Nx	A B
Row 5:PFF, Nx-Hx	A B C
Row 3:PFF, Nx-Nx	A B C D
Row 3:PFF, Nx-Hx	A E
Row 6:PFF, Nx-Hx	B E
Row 2:PFF, Nx-Nx	B E
Row 2:PFF, Nx-Hx	B E
Row 7:PFF, Nx-Hx	C E
Row 1:PFF, Nx-Hx	D E
Row 1:PFF, Nx-Nx	E

## Sheet: Fig. 6C
Days	PFF, Nx-Nx												PFF, Nx-Hx
0	54.5	27.8	53	74.5	66.7	33.7	22.5	64.2	42.8	53.7	65.2	63.9	46.9	67.7	58.3	42.5	52	45.03	35.2	39.4	52.2	55.5	65.2	69.5
14	62	54.5	44.1	45.3	66.9	62.23	25.7	56.4	38.07	35.9	57.2	72.1	42.3	41.1	68.5	48.9	53.2	32.2	60.7	48	60.7	43.3	59	60.2
28	45.2	48.1	36.3	55.4	59.2	56.1	34	45	44.2	33.6	52	45.7	33.3	36.4	54.8	37.5	60.9	39	63.4	25.8	37.2	39.6	47.4	55.2
42	29.8	32.2	22.1	18.9	42.4	45.1	29	19.7	54.6	25	48.1	59.8	25.4	32.1	51.2	26.1	25.8	36.3	44.3	22.9	37.5	35.1	29.9	39.3
56	29.1	23.7	25.4	17.9	41.4	37.9	32.8	18.8	43.8	28.3	43	57.7	19.1	28.9	57.4	26.6	35.5	40.2	31.6	30.9	40.7	47.8	23.6	36.1
70	18.7	25.4	22.8	13.8	42.9	31.4	29.2	14.7	40.4	25	43	47.2	26.8	36.9	60.2	40.8	39.9	46.9	36.6	36.7	47	37.8	47.2	40.5
91	16.5	22.8	26.4	15.9	41.8	32.7	31.4	16.1	46	22.2	37.1	36.3	29.3	42	66.6	45.1	39.4	40.1	48.5	40.6	56.3	48.9	47	45.7
Compare cell means regardless of rows and columns
Number of families	1
Number of comparisons per family	91
Alpha	0.05
Tukey's multiple comparisons test	Mean Diff.	95.00% CI of diff.	Below threshold?	Summary	Adjusted P Value
Row 1:PFF, Nx-Nx vs. Row 1:PFF, Nx-Hx	-0.5775	-16.53 to 15.37	No	ns	>0.9999
Row 1:PFF, Nx-Nx vs. Row 2:PFF, Nx-Nx	0.175	-15.78 to 16.13	No	ns	>0.9999
Row 1:PFF, Nx-Nx vs. Row 2:PFF, Nx-Hx	0.3667	-15.59 to 16.32	No	ns	>0.9999
Row 1:PFF, Nx-Nx vs. Row 3:PFF, Nx-Nx	5.642	-10.31 to 21.59	No	ns	0.995
Row 1:PFF, Nx-Nx vs. Row 3:PFF, Nx-Hx	7.667	-8.286 to 23.62	No	ns	0.9331
Row 1:PFF, Nx-Nx vs. Row 4:PFF, Nx-Nx	16.32	0.3643 to 32.27	Yes	*	0.0396
Row 1:PFF, Nx-Nx vs. Row 4:PFF, Nx-Hx	18.05	2.098 to 34.00	Yes	*	0.0119
Row 1:PFF, Nx-Nx vs. Row 5:PFF, Nx-Nx	18.56	2.606 to 34.51	Yes	**	0.0082
Row 1:PFF, Nx-Nx vs. Row 5:PFF, Nx-Hx	17.01	1.056 to 32.96	Yes	*	0.025
Row 1:PFF, Nx-Nx vs. Row 6:PFF, Nx-Nx	22.33	6.381 to 38.29	Yes	***	0.0004
Row 1:PFF, Nx-Nx vs. Row 6:PFF, Nx-Hx	10.43	-5.519 to 26.39	No	ns	0.6092
Row 1:PFF, Nx-Nx vs. Row 7:PFF, Nx-Nx	23.11	7.156 to 39.06	Yes	***	0.0002
Row 1:PFF, Nx-Nx vs. Row 7:PFF, Nx-Hx	6.083	-9.869 to 22.04	No	ns	0.99
Row 1:PFF, Nx-Hx vs. Row 2:PFF, Nx-Nx	0.7525	-15.20 to 16.70	No	ns	>0.9999
Row 1:PFF, Nx-Hx vs. Row 2:PFF, Nx-Hx	0.9442	-15.01 to 16.90	No	ns	>0.9999
Row 1:PFF, Nx-Hx vs. Row 3:PFF, Nx-Nx	6.219	-9.733 to 22.17	No	ns	0.9877
Row 1:PFF, Nx-Hx vs. Row 3:PFF, Nx-Hx	8.244	-7.708 to 24.20	No	ns	0.8895
Row 1:PFF, Nx-Hx vs. Row 4:PFF, Nx-Nx	16.89	0.9418 to 32.85	Yes	*	0.027
Row 1:PFF, Nx-Hx vs. Row 4:PFF, Nx-Hx	18.63	2.675 to 34.58	Yes	**	0.0077
Row 1:PFF, Nx-Hx vs. Row 5:PFF, Nx-Nx	19.14	3.183 to 35.09	Yes	**	0.0052
Row 1:PFF, Nx-Hx vs. Row 5:PFF, Nx-Hx	17.59	1.633 to 33.54	Yes	*	0.0167
Row 1:PFF, Nx-Hx vs. Row 6:PFF, Nx-Nx	22.91	6.958 to 38.86	Yes	***	0.0002
Row 1:PFF, Nx-Hx vs. Row 6:PFF, Nx-Hx	11.01	-4.942 to 26.96	No	ns	0.5194
Row 1:PFF, Nx-Hx vs. Row 7:PFF, Nx-Nx	23.69	7.733 to 39.64	Yes	***	0.0001
Row 1:PFF, Nx-Hx vs. Row 7:PFF, Nx-Hx	6.661	-9.292 to 22.61	No	ns	0.9778
Row 2:PFF, Nx-Nx vs. Row 2:PFF, Nx-Hx	0.1917	-15.76 to 16.14	No	ns	>0.9999
Row 2:PFF, Nx-Nx vs. Row 3:PFF, Nx-Nx	5.467	-10.49 to 21.42	No	ns	0.9963
Row 2:PFF, Nx-Nx vs. Row 3:PFF, Nx-Hx	7.492	-8.461 to 23.44	No	ns	0.9435
Row 2:PFF, Nx-Nx vs. Row 4:PFF, Nx-Nx	16.14	0.1893 to 32.09	Yes	*	0.0443
Row 2:PFF, Nx-Nx vs. Row 4:PFF, Nx-Hx	17.88	1.923 to 33.83	Yes	*	0.0135
Row 2:PFF, Nx-Nx vs. Row 5:PFF, Nx-Nx	18.38	2.431 to 34.34	Yes	**	0.0093
Row 2:PFF, Nx-Nx vs. Row 5:PFF, Nx-Hx	16.83	0.8810 to 32.79	Yes	*	0.0281
Row 2:PFF, Nx-Nx vs. Row 6:PFF, Nx-Nx	22.16	6.206 to 38.11	Yes	***	0.0004
Row 2:PFF, Nx-Nx vs. Row 6:PFF, Nx-Hx	10.26	-5.694 to 26.21	No	ns	0.6361
Row 2:PFF, Nx-Nx vs. Row 7:PFF, Nx-Nx	22.93	6.981 to 38.89	Yes	***	0.0002
Row 2:PFF, Nx-Nx vs. Row 7:PFF, Nx-Hx	5.908	-10.04 to 21.86	No	ns	0.9923
Row 2:PFF, Nx-Hx vs. Row 3:PFF, Nx-Nx	5.275	-10.68 to 21.23	No	ns	0.9974
Row 2:PFF, Nx-Hx vs. Row 3:PFF, Nx-Hx	7.3	-8.652 to 23.25	No	ns	0.9536
Row 2:PFF, Nx-Hx vs. Row 4:PFF, Nx-Nx	15.95	-0.002364 to 31.90	No	ns	0.0501
Row 2:PFF, Nx-Hx vs. Row 4:PFF, Nx-Hx	17.68	1.731 to 33.64	Yes	*	0.0156
Row 2:PFF, Nx-Hx vs. Row 5:PFF, Nx-Nx	18.19	2.239 to 34.14	Yes	*	0.0107
Row 2:PFF, Nx-Hx vs. Row 5:PFF, Nx-Hx	16.64	0.6893 to 32.59	Yes	*	0.032
Row 2:PFF, Nx-Hx vs. Row 6:PFF, Nx-Nx	21.97	6.014 to 37.92	Yes	***	0.0005
Row 2:PFF, Nx-Hx vs. Row 6:PFF, Nx-Hx	10.07	-5.886 to 26.02	No	ns	0.6651
Row 2:PFF, Nx-Hx vs. Row 7:PFF, Nx-Nx	22.74	6.789 to 38.69	Yes	***	0.0002
Row 2:PFF, Nx-Hx vs. Row 7:PFF, Nx-Hx	5.717	-10.24 to 21.67	No	ns	0.9944
Row 3:PFF, Nx-Nx vs. Row 3:PFF, Nx-Hx	2.025	-13.93 to 17.98	No	ns	>0.9999
Row 3:PFF, Nx-Nx vs. Row 4:PFF, Nx-Nx	10.68	-5.277 to 26.63	No	ns	0.5717
Row 3:PFF, Nx-Nx vs. Row 4:PFF, Nx-Hx	12.41	-3.544 to 28.36	No	ns	0.3179
Row 3:PFF, Nx-Nx vs. Row 5:PFF, Nx-Nx	12.92	-3.036 to 28.87	No	ns	0.2565
Row 3:PFF, Nx-Nx vs. Row 5:PFF, Nx-Hx	11.37	-4.586 to 27.32	No	ns	0.4649
Row 3:PFF, Nx-Nx vs. Row 6:PFF, Nx-Nx	16.69	0.7393 to 32.64	Yes	*	0.0309
Row 3:PFF, Nx-Nx vs. Row 6:PFF, Nx-Hx	4.792	-11.16 to 20.74	No	ns	0.999
Row 3:PFF, Nx-Nx vs. Row 7:PFF, Nx-Nx	17.47	1.514 to 33.42	Yes	*	0.0182
Row 3:PFF, Nx-Nx vs. Row 7:PFF, Nx-Hx	0.4417	-15.51 to 16.39	No	ns	>0.9999
Row 3:PFF, Nx-Hx vs. Row 4:PFF, Nx-Nx	8.65	-7.302 to 24.60	No	ns	0.8503
Row 3:PFF, Nx-Hx vs. Row 4:PFF, Nx-Hx	10.38	-5.569 to 26.34	No	ns	0.6169
Row 3:PFF, Nx-Hx vs. Row 5:PFF, Nx-Nx	10.89	-5.061 to 26.84	No	ns	0.5379
Row 3:PFF, Nx-Hx vs. Row 5:PFF, Nx-Hx	9.342	-6.611 to 25.29	No	ns	0.7679
Row 3:PFF, Nx-Hx vs. Row 6:PFF, Nx-Nx	14.67	-1.286 to 30.62	No	ns	0.1072
Row 3:PFF, Nx-Hx vs. Row 6:PFF, Nx-Hx	2.767	-13.19 to 18.72	No	ns	>0.9999
Row 3:PFF, Nx-Hx vs. Row 7:PFF, Nx-Nx	15.44	-0.5107 to 31.39	No	ns	0.0685
Row 3:PFF, Nx-Hx vs. Row 7:PFF, Nx-Hx	-1.583	-17.54 to 14.37	No	ns	>0.9999
Row 4:PFF, Nx-Nx vs. Row 4:PFF, Nx-Hx	1.733	-14.22 to 17.69	No	ns	>0.9999
Row 4:PFF, Nx-Nx vs. Row 5:PFF, Nx-Nx	2.242	-13.71 to 18.19	No	ns	>0.9999
Row 4:PFF, Nx-Nx vs. Row 5:PFF, Nx-Hx	0.6917	-15.26 to 16.64	No	ns	>0.9999
Row 4:PFF, Nx-Nx vs. Row 6:PFF, Nx-Nx	6.017	-9.936 to 21.97	No	ns	0.9909
Row 4:PFF, Nx-Nx vs. Row 6:PFF, Nx-Hx	-5.883	-21.84 to 10.07	No	ns	0.9926
Row 4:PFF, Nx-Nx vs. Row 7:PFF, Nx-Nx	6.792	-9.161 to 22.74	No	ns	0.9739
Row 4:PFF, Nx-Nx vs. Row 7:PFF, Nx-Hx	-10.23	-26.19 to 5.719	No	ns	0.6399
Row 4:PFF, Nx-Hx vs. Row 5:PFF, Nx-Nx	0.5083	-15.44 to 16.46	No	ns	>0.9999
Row 4:PFF, Nx-Hx vs. Row 5:PFF, Nx-Hx	-1.042	-16.99 to 14.91	No	ns	>0.9999
Row 4:PFF, Nx-Hx vs. Row 6:PFF, Nx-Nx	4.283	-11.67 to 20.24	No	ns	0.9997
Row 4:PFF, Nx-Hx vs. Row 6:PFF, Nx-Hx	-7.617	-23.57 to 8.336	No	ns	0.9362
Row 4:PFF, Nx-Hx vs. Row 7:PFF, Nx-Nx	5.058	-10.89 to 21.01	No	ns	0.9983
Row 4:PFF, Nx-Hx vs. Row 7:PFF, Nx-Hx	-11.97	-27.92 to 3.986	No	ns	0.3772
Row 5:PFF, Nx-Nx vs. Row 5:PFF, Nx-Hx	-1.55	-17.50 to 14.40	No	ns	>0.9999
Row 5:PFF, Nx-Nx vs. Row 6:PFF, Nx-Nx	3.775	-12.18 to 19.73	No	ns	>0.9999
Row 5:PFF, Nx-Nx vs. Row 6:PFF, Nx-Hx	-8.125	-24.08 to 7.827	No	ns	0.8997
Row 5:PFF, Nx-Nx vs. Row 7:PFF, Nx-Nx	4.55	-11.40 to 20.50	No	ns	0.9994
Row 5:PFF, Nx-Nx vs. Row 7:PFF, Nx-Hx	-12.48	-28.43 to 3.477	No	ns	0.3094
Row 5:PFF, Nx-Hx vs. Row 6:PFF, Nx-Nx	5.325	-10.63 to 21.28	No	ns	0.9972
Row 5:PFF, Nx-Hx vs. Row 6:PFF, Nx-Hx	-6.575	-22.53 to 9.377	No	ns	0.9801
Row 5:PFF, Nx-Hx vs. Row 7:PFF, Nx-Nx	6.1	-9.852 to 22.05	No	ns	0.9897
Row 5:PFF, Nx-Hx vs. Row 7:PFF, Nx-Hx	-10.93	-26.88 to 5.027	No	ns	0.5328
Row 6:PFF, Nx-Nx vs. Row 6:PFF, Nx-Hx	-11.9	-27.85 to 4.052	No	ns	0.3866
Row 6:PFF, Nx-Nx vs. Row 7:PFF, Nx-Nx	0.775	-15.18 to 16.73	No	ns	>0.9999
Row 6:PFF, Nx-Nx vs. Row 7:PFF, Nx-Hx	-16.25	-32.20 to -0.2976	Yes	*	0.0414
Row 6:PFF, Nx-Hx vs. Row 7:PFF, Nx-Nx	12.68	-3.277 to 28.63	No	ns	0.2847
Row 6:PFF, Nx-Hx vs. Row 7:PFF, Nx-Hx	-4.35	-20.30 to 11.60	No	ns	0.9997
Row 7:PFF, Nx-Nx vs. Row 7:PFF, Nx-Hx	-17.03	-32.98 to -1.073	Yes	*	0.0247
Test details	Mean 1	Mean 2	Mean Diff.	SE of diff.	N1	N2	q	DF
Row 1:PFF, Nx-Nx vs. Row 1:PFF, Nx-Hx	51.88	52.45	-0.5775	4.681	12	12	0.1745	154
Row 1:PFF, Nx-Nx vs. Row 2:PFF, Nx-Nx	51.88	51.7	0.175	4.681	12	12	0.05287	154
Row 1:PFF, Nx-Nx vs. Row 2:PFF, Nx-Hx	51.88	51.51	0.3667	4.681	12	12	0.1108	154
Row 1:PFF, Nx-Nx vs. Row 3:PFF, Nx-Nx	51.88	46.23	5.642	4.681	12	12	1.705	154
Row 1:PFF, Nx-Nx vs. Row 3:PFF, Nx-Hx	51.88	44.21	7.667	4.681	12	12	2.316	154
Row 1:PFF, Nx-Nx vs. Row 4:PFF, Nx-Nx	51.88	35.56	16.32	4.681	12	12	4.93	154
Row 1:PFF, Nx-Nx vs. Row 4:PFF, Nx-Hx	51.88	33.83	18.05	4.681	12	12	5.454	154
Row 1:PFF, Nx-Nx vs. Row 5:PFF, Nx-Nx	51.88	33.32	18.56	4.681	12	12	5.607	154
Row 1:PFF, Nx-Nx vs. Row 5:PFF, Nx-Hx	51.88	34.87	17.01	4.681	12	12	5.139	154
Row 1:PFF, Nx-Nx vs. Row 6:PFF, Nx-Nx	51.88	29.54	22.33	4.681	12	12	6.748	154
Row 1:PFF, Nx-Nx vs. Row 6:PFF, Nx-Hx	51.88	41.44	10.43	4.681	12	12	3.152	154
Row 1:PFF, Nx-Nx vs. Row 7:PFF, Nx-Nx	51.88	28.77	23.11	4.681	12	12	6.982	154
Row 1:PFF, Nx-Nx vs. Row 7:PFF, Nx-Hx	51.88	45.79	6.083	4.681	12	12	1.838	154
Row 1:PFF, Nx-Hx vs. Row 2:PFF, Nx-Nx	52.45	51.7	0.7525	4.681	12	12	0.2274	154
Row 1:PFF, Nx-Hx vs. Row 2:PFF, Nx-Hx	52.45	51.51	0.9442	4.681	12	12	0.2853	154
Row 1:PFF, Nx-Hx vs. Row 3:PFF, Nx-Nx	52.45	46.23	6.219	4.681	12	12	1.879	154
Row 1:PFF, Nx-Hx vs. Row 3:PFF, Nx-Hx	52.45	44.21	8.244	4.681	12	12	2.491	154
Row 1:PFF, Nx-Hx vs. Row 4:PFF, Nx-Nx	52.45	35.56	16.89	4.681	12	12	5.104	154
Row 1:PFF, Nx-Hx vs. Row 4:PFF, Nx-Hx	52.45	33.83	18.63	4.681	12	12	5.628	154
Row 1:PFF, Nx-Hx vs. Row 5:PFF, Nx-Nx	52.45	33.32	19.14	4.681	12	12	5.782	154
Row 1:PFF, Nx-Hx vs. Row 5:PFF, Nx-Hx	52.45	34.87	17.59	4.681	12	12	5.313	154
Row 1:PFF, Nx-Hx vs. Row 6:PFF, Nx-Nx	52.45	29.54	22.91	4.681	12	12	6.922	154
Row 1:PFF, Nx-Hx vs. Row 6:PFF, Nx-Hx	52.45	41.44	11.01	4.681	12	12	3.327	154
Row 1:PFF, Nx-Hx vs. Row 7:PFF, Nx-Nx	52.45	28.77	23.69	4.681	12	12	7.156	154
Row 1:PFF, Nx-Hx vs. Row 7:PFF, Nx-Hx	52.45	45.79	6.661	4.681	12	12	2.012	154
Row 2:PFF, Nx-Nx vs. Row 2:PFF, Nx-Hx	51.7	51.51	0.1917	4.681	12	12	0.05791	154
Row 2:PFF, Nx-Nx vs. Row 3:PFF, Nx-Nx	51.7	46.23	5.467	4.681	12	12	1.652	154
Row 2:PFF, Nx-Nx vs. Row 3:PFF, Nx-Hx	51.7	44.21	7.492	4.681	12	12	2.264	154
Row 2:PFF, Nx-Nx vs. Row 4:PFF, Nx-Nx	51.7	35.56	16.14	4.681	12	12	4.877	154
Row 2:PFF, Nx-Nx vs. Row 4:PFF, Nx-Hx	51.7	33.83	17.88	4.681	12	12	5.401	154
Row 2:PFF, Nx-Nx vs. Row 5:PFF, Nx-Nx	51.7	33.32	18.38	4.681	12	12	5.554	154
Row 2:PFF, Nx-Nx vs. Row 5:PFF, Nx-Hx	51.7	34.87	16.83	4.681	12	12	5.086	154
Row 2:PFF, Nx-Nx vs. Row 6:PFF, Nx-Nx	51.7	29.54	22.16	4.681	12	12	6.695	154
Row 2:PFF, Nx-Nx vs. Row 6:PFF, Nx-Hx	51.7	41.44	10.26	4.681	12	12	3.099	154
Row 2:PFF, Nx-Nx vs. Row 7:PFF, Nx-Nx	51.7	28.77	22.93	4.681	12	12	6.929	154
Row 2:PFF, Nx-Nx vs. Row 7:PFF, Nx-Hx	51.7	45.79	5.908	4.681	12	12	1.785	154
Row 2:PFF, Nx-Hx vs. Row 3:PFF, Nx-Nx	51.51	46.23	5.275	4.681	12	12	1.594	154
Row 2:PFF, Nx-Hx vs. Row 3:PFF, Nx-Hx	51.51	44.21	7.3	4.681	12	12	2.206	154
Row 2:PFF, Nx-Hx vs. Row 4:PFF, Nx-Nx	51.51	35.56	15.95	4.681	12	12	4.819	154
Row 2:PFF, Nx-Hx vs. Row 4:PFF, Nx-Hx	51.51	33.83	17.68	4.681	12	12	5.343	154
Row 2:PFF, Nx-Hx vs. Row 5:PFF, Nx-Nx	51.51	33.32	18.19	4.681	12	12	5.496	154
Row 2:PFF, Nx-Hx vs. Row 5:PFF, Nx-Hx	51.51	34.87	16.64	4.681	12	12	5.028	154
Row 2:PFF, Nx-Hx vs. Row 6:PFF, Nx-Nx	51.51	29.54	21.97	4.681	12	12	6.637	154
Row 2:PFF, Nx-Hx vs. Row 6:PFF, Nx-Hx	51.51	41.44	10.07	4.681	12	12	3.042	154
Row 2:PFF, Nx-Hx vs. Row 7:PFF, Nx-Nx	51.51	28.77	22.74	4.681	12	12	6.871	154
Row 2:PFF, Nx-Hx vs. Row 7:PFF, Nx-Hx	51.51	45.79	5.717	4.681	12	12	1.727	154
Row 3:PFF, Nx-Nx vs. Row 3:PFF, Nx-Hx	46.23	44.21	2.025	4.681	12	12	0.6118	154
Row 3:PFF, Nx-Nx vs. Row 4:PFF, Nx-Nx	46.23	35.56	10.68	4.681	12	12	3.225	154
Row 3:PFF, Nx-Nx vs. Row 4:PFF, Nx-Hx	46.23	33.83	12.41	4.681	12	12	3.749	154
Row 3:PFF, Nx-Nx vs. Row 5:PFF, Nx-Nx	46.23	33.32	12.92	4.681	12	12	3.903	154
Row 3:PFF, Nx-Nx vs. Row 5:PFF, Nx-Hx	46.23	34.87	11.37	4.681	12	12	3.434	154
Row 3:PFF, Nx-Nx vs. Row 6:PFF, Nx-Nx	46.23	29.54	16.69	4.681	12	12	5.043	154
Row 3:PFF, Nx-Nx vs. Row 6:PFF, Nx-Hx	46.23	41.44	4.792	4.681	12	12	1.448	154
Row 3:PFF, Nx-Nx vs. Row 7:PFF, Nx-Nx	46.23	28.77	17.47	4.681	12	12	5.277	154
Row 3:PFF, Nx-Nx vs. Row 7:PFF, Nx-Hx	46.23	45.79	0.4417	4.681	12	12	0.1334	154
Row 3:PFF, Nx-Hx vs. Row 4:PFF, Nx-Nx	44.21	35.56	8.65	4.681	12	12	2.614	154
Row 3:PFF, Nx-Hx vs. Row 4:PFF, Nx-Hx	44.21	33.83	10.38	4.681	12	12	3.137	154
Row 3:PFF, Nx-Hx vs. Row 5:PFF, Nx-Nx	44.21	33.32	10.89	4.681	12	12	3.291	154
Row 3:PFF, Nx-Hx vs. Row 5:PFF, Nx-Hx	44.21	34.87	9.342	4.681	12	12	2.822	154
Row 3:PFF, Nx-Hx vs. Row 6:PFF, Nx-Nx	44.21	29.54	14.67	4.681	12	12	4.431	154
Row 3:PFF, Nx-Hx vs. Row 6:PFF, Nx-Hx	44.21	41.44	2.767	4.681	12	12	0.8359	154
Row 3:PFF, Nx-Hx vs. Row 7:PFF, Nx-Nx	44.21	28.77	15.44	4.681	12	12	4.666	154
Row 3:PFF, Nx-Hx vs. Row 7:PFF, Nx-Hx	44.21	45.79	-1.583	4.681	12	12	0.4784	154
Row 4:PFF, Nx-Nx vs. Row 4:PFF, Nx-Hx	35.56	33.83	1.733	4.681	12	12	0.5237	154
Row 4:PFF, Nx-Nx vs. Row 5:PFF, Nx-Nx	35.56	33.32	2.242	4.681	12	12	0.6773	154
Row 4:PFF, Nx-Nx vs. Row 5:PFF, Nx-Hx	35.56	34.87	0.6917	4.681	12	12	0.209	154
Row 4:PFF, Nx-Nx vs. Row 6:PFF, Nx-Nx	35.56	29.54	6.017	4.681	12	12	1.818	154
Row 4:PFF, Nx-Nx vs. Row 6:PFF, Nx-Hx	35.56	41.44	-5.883	4.681	12	12	1.778	154
Row 4:PFF, Nx-Nx vs. Row 7:PFF, Nx-Nx	35.56	28.77	6.792	4.681	12	12	2.052	154
Row 4:PFF, Nx-Nx vs. Row 7:PFF, Nx-Hx	35.56	45.79	-10.23	4.681	12	12	3.092	154
Row 4:PFF, Nx-Hx vs. Row 5:PFF, Nx-Nx	33.83	33.32	0.5083	4.681	12	12	0.1536	154
Row 4:PFF, Nx-Hx vs. Row 5:PFF, Nx-Hx	33.83	34.87	-1.042	4.681	12	12	0.3147	154
Row 4:PFF, Nx-Hx vs. Row 6:PFF, Nx-Nx	33.83	29.54	4.283	4.681	12	12	1.294	154
Row 4:PFF, Nx-Hx vs. Row 6:PFF, Nx-Hx	33.83	41.44	-7.617	4.681	12	12	2.301	154
Row 4:PFF, Nx-Hx vs. Row 7:PFF, Nx-Nx	33.83	28.77	5.058	4.681	12	12	1.528	154
Row 4:PFF, Nx-Hx vs. Row 7:PFF, Nx-Hx	33.83	45.79	-11.97	4.681	12	12	3.616	154
Row 5:PFF, Nx-Nx vs. Row 5:PFF, Nx-Hx	33.32	34.87	-1.55	4.681	12	12	0.4683	154
Row 5:PFF, Nx-Nx vs. Row 6:PFF, Nx-Nx	33.32	29.54	3.775	4.681	12	12	1.141	154
Row 5:PFF, Nx-Nx vs. Row 6:PFF, Nx-Hx	33.32	41.44	-8.125	4.681	12	12	2.455	154
Row 5:PFF, Nx-Nx vs. Row 7:PFF, Nx-Nx	33.32	28.77	4.55	4.681	12	12	1.375	154
Row 5:PFF, Nx-Nx vs. Row 7:PFF, Nx-Hx	33.32	45.79	-12.48	4.681	12	12	3.769	154
Row 5:PFF, Nx-Hx vs. Row 6:PFF, Nx-Nx	34.87	29.54	5.325	4.681	12	12	1.609	154
Row 5:PFF, Nx-Hx vs. Row 6:PFF, Nx-Hx	34.87	41.44	-6.575	4.681	12	12	1.987	154
Row 5:PFF, Nx-Hx vs. Row 7:PFF, Nx-Nx	34.87	28.77	6.1	4.681	12	12	1.843	154
Row 5:PFF, Nx-Hx vs. Row 7:PFF, Nx-Hx	34.87	45.79	-10.93	4.681	12	12	3.301	154
Row 6:PFF, Nx-Nx vs. Row 6:PFF, Nx-Hx	29.54	41.44	-11.9	4.681	12	12	3.595	154
Row 6:PFF, Nx-Nx vs. Row 7:PFF, Nx-Nx	29.54	28.77	0.775	4.681	12	12	0.2342	154
Row 6:PFF, Nx-Nx vs. Row 7:PFF, Nx-Hx	29.54	45.79	-16.25	4.681	12	12	4.91	154
Row 6:PFF, Nx-Hx vs. Row 7:PFF, Nx-Nx	41.44	28.77	12.68	4.681	12	12	3.83	154
Row 6:PFF, Nx-Hx vs. Row 7:PFF, Nx-Hx	41.44	45.79	-4.35	4.681	12	12	1.314	154
Row 7:PFF, Nx-Nx vs. Row 7:PFF, Nx-Hx	28.77	45.79	-17.03	4.681	12	12	5.144	154
Compact letter display
Row 1:PFF, Nx-Hx	A
Row 1:PFF, Nx-Nx	A
Row 2:PFF, Nx-Nx	A
Row 2:PFF, Nx-Hx	A B
Row 3:PFF, Nx-Nx	A B C
Row 7:PFF, Nx-Hx	A B C
Row 3:PFF, Nx-Hx	A D
Row 6:PFF, Nx-Hx	A D
Row 4:PFF, Nx-Nx	B D
Row 5:PFF, Nx-Hx	C D
Row 4:PFF, Nx-Hx	C D
Row 5:PFF, Nx-Nx	C D
Row 6:PFF, Nx-Nx	D
Row 7:PFF, Nx-Nx	D

## Sheet: Fig. 6D
mon, Nx-Nx	PFF, Nx	PFF, Nx-Nx	PFF, Nx-Hx
17.5222	13.8444	24.6556	28.9222
25.7556	28.6778	16.8333	29.2333
23.9333	16.8222	6.03333	31.0889
28.1333	20.5889	14.0333	14.9556
20.6333	16.4333	14.5222	33.0667
21.4889	26.0556	17.2556	38.5111
21.7889	17.0222	15.4778	34.0667
23.0778	23.8889	15.3222	19.8222
24.3222	27.6111	17.3	20.7556
28.5667	27.1	20.9333	30.8111
30.7778	27.7667	16.6333	19.6222
20.3889	28.9111	14.4667	19.8333
Number of families	1
Number of comparisons per family	6
Alpha	0.05
Tukey's multiple comparisons test	Mean Diff.	95.00% CI of diff.	Below threshold?	Summary	Adjusted P Value
mon, Nx-Nx vs. PFF, Nx	0.9722	-5.001 to 6.946	No	ns	0.9722	A-B
mon, Nx-Nx vs. PFF, Nx-Nx	7.744	1.770 to 13.72	Yes	**	0.0064	A-C
mon, Nx-Nx vs. PFF, Nx-Hx	-2.858	-8.832 to 3.115	No	ns	0.5818	A-D
PFF, Nx vs. PFF, Nx-Nx	6.771	0.7978 to 12.74	Yes	*	0.0207	B-C
PFF, Nx vs. PFF, Nx-Hx	-3.831	-9.804 to 2.143	No	ns	0.3297	B-D
PFF, Nx-Nx vs. PFF, Nx-Hx	-10.6	-16.58 to -4.628	Yes	***	0.0001	C-D
Test details	Mean 1	Mean 2	Mean Diff.	SE of diff.	n1	n2	q	DF
mon, Nx-Nx vs. PFF, Nx	23.87	22.89	0.9722	2.237	12	12	0.6146	44
mon, Nx-Nx vs. PFF, Nx-Nx	23.87	16.12	7.744	2.237	12	12	4.895	44
mon, Nx-Nx vs. PFF, Nx-Hx	23.87	26.72	-2.858	2.237	12	12	1.807	44
PFF, Nx vs. PFF, Nx-Nx	22.89	16.12	6.771	2.237	12	12	4.28	44
PFF, Nx vs. PFF, Nx-Hx	22.89	26.72	-3.831	2.237	12	12	2.421	44
PFF, Nx-Nx vs. PFF, Nx-Hx	16.12	26.72	-10.6	2.237	12	12	6.702	44
Compact letter display
PFF, Nx-Hx	A
mon, Nx-Nx	A
PFF, Nx	A
PFF, Nx-Nx	B

## Sheet: Fig. 6E
mon, Nx-Nx	PFF, Nx	PFF, Nx-Nx	PFF, Nx-Hx
59.245	53.792	50.34	65.51
51.255	61.388	46.513	63.763
56.722	56.844	20.668	44.168
42.734	44.492	81.902	57.029
52.851	70.903	66.672	51.615
46.834	67.185	58.953	40.577
49.356	56.632	67.655	42.006
44.027	68.619	75.812	59.254
64.216	50.438	55.005	70.791
68.788	49.289	57.938	56.467
48.436	51.061	60.851	53.854
61.7	80.467	48.919	43.34
Number of families	1
Number of comparisons per family	6
Alpha	0.05
Tukey's multiple comparisons test	Mean Diff.	95.00% CI of diff.	Below threshold?	Summary	Adjusted P Value
mon, Nx-Nx vs. PFF, Nx	-5.412	-17.96 to 7.139	No	ns	0.6602	A-B
mon, Nx-Nx vs. PFF, Nx-Nx	-3.755	-16.31 to 8.796	No	ns	0.8546	A-C
mon, Nx-Nx vs. PFF, Nx-Hx	-0.1842	-12.74 to 12.37	No	ns	>0.9999	A-D
PFF, Nx vs. PFF, Nx-Nx	1.657	-10.89 to 14.21	No	ns	0.9848	B-C
PFF, Nx vs. PFF, Nx-Hx	5.228	-7.323 to 17.78	No	ns	0.6841	B-D
PFF, Nx-Nx vs. PFF, Nx-Hx	3.571	-8.980 to 16.12	No	ns	0.872	C-D
Test details	Mean 1	Mean 2	Mean Diff.	SE of diff.	n1	n2	q	DF
mon, Nx-Nx vs. PFF, Nx	53.85	59.26	-5.412	4.701	12	12	1.628	44
mon, Nx-Nx vs. PFF, Nx-Nx	53.85	57.6	-3.755	4.701	12	12	1.13	44
mon, Nx-Nx vs. PFF, Nx-Hx	53.85	54.03	-0.1842	4.701	12	12	0.0554	44
PFF, Nx vs. PFF, Nx-Nx	59.26	57.6	1.657	4.701	12	12	0.4984	44
PFF, Nx vs. PFF, Nx-Hx	59.26	54.03	5.228	4.701	12	12	1.573	44
PFF, Nx-Nx vs. PFF, Nx-Hx	57.6	54.03	3.571	4.701	12	12	1.074	44
Compact letter display
PFF, Nx	A
PFF, Nx-Nx	A
PFF, Nx-Hx	A
mon, Nx-Nx	A

## Sheet: Fig. 6G
PFF, Nx	PFF, Nx-Nx	PFF, Nx-Hx
2	3	2
2.25	2.5	1.5
2.25	2	2
1	2.25	2
2.25	2.25	2.25
2	2.25	2
2	0.5	2.5
2.25	2.25	2
2	1.5	2.5
2.25	1.75	2.25
2	1.5	1.5
1.25	1.25	2
Number of families	1
Number of comparisons per family	3
Alpha	0.05
Tukey's multiple comparisons test	Mean Diff.	95.00% CI of diff.	Below threshold?	Summary	Adjusted P Value
PFF, Nx vs. PFF, Nx-Nx	0.04167	-0.4438 to 0.5271	No	ns	0.9759	A-B
PFF, Nx vs. PFF, Nx-Hx	-0.08333	-0.5688 to 0.4021	No	ns	0.9071	A-C
PFF, Nx-Nx vs. PFF, Nx-Hx	-0.125	-0.6105 to 0.3605	No	ns	0.8038	B-C
Test details	Mean 1	Mean 2	Mean Diff.	SE of diff.	n1	n2	q	DF
PFF, Nx vs. PFF, Nx-Nx	1.958	1.917	0.04167	0.1978	12	12	0.2978	33
PFF, Nx vs. PFF, Nx-Hx	1.958	2.042	-0.08333	0.1978	12	12	0.5957	33
PFF, Nx-Nx vs. PFF, Nx-Hx	1.917	2.042	-0.125	0.1978	12	12	0.8935	33
Compact letter display
PFF, Nx-Hx	A
PFF, Nx	A
PFF, Nx-Nx	A

## Sheet: Fig. 6I
mon, Nx-Nx	PFF, Nx	PFF, Nx-Nx	PFF, Nx-Hx
14580	14940	6840	12816
14220	15192	8460	4428
12420	15372	6804	8064
20196	12168	10008	15300
12996	11484	5868	15264
9828	15840	9504	10332
15876	14220	5652	11952
15588	19656	6768	10152
13752	13896	10152	8568
20052	14004	756	18576
16524	13428	5184	17928
14220	11952	11376	10332
Number of families	1
Number of comparisons per family	6
Alpha	0.05
Tukey's multiple comparisons test	Mean Diff.	95.00% CI of diff.	Below threshold?	Summary	Adjusted P Value
mon, Nx-Nx vs. PFF, Nx	675	-2748 to 4098	No	ns	0.9522	A-B
mon, Nx-Nx vs. PFF, Nx-Nx	7740	4317 to 11163	Yes	****	<0.0001	A-C
mon, Nx-Nx vs. PFF, Nx-Hx	3045	-378.3 to 6468	No	ns	0.097	A-D
PFF, Nx vs. PFF, Nx-Nx	7065	3642 to 10488	Yes	****	<0.0001	B-C
PFF, Nx vs. PFF, Nx-Hx	2370	-1053 to 5793	No	ns	0.265	B-D
PFF, Nx-Nx vs. PFF, Nx-Hx	-4695	-8118 to -1272	Yes	**	0.0036	C-D
Test details	Mean 1	Mean 2	Mean Diff.	SE of diff.	n1	n2	q	DF
mon, Nx-Nx vs. PFF, Nx	15021	14346	675	1282	12	12	0.7445	44
mon, Nx-Nx vs. PFF, Nx-Nx	15021	7281	7740	1282	12	12	8.537	44
mon, Nx-Nx vs. PFF, Nx-Hx	15021	11976	3045	1282	12	12	3.359	44
PFF, Nx vs. PFF, Nx-Nx	14346	7281	7065	1282	12	12	7.793	44
PFF, Nx vs. PFF, Nx-Hx	14346	11976	2370	1282	12	12	2.614	44
PFF, Nx-Nx vs. PFF, Nx-Hx	7281	11976	-4695	1282	12	12	5.179	44
Compact letter display
mon, Nx-Nx	A
PFF, Nx	A
PFF, Nx-Hx	A
PFF, Nx-Nx	B
