# Supplementary material for: Hypoxia ameliorates neurodegeneration and movement disorder in a mouse model of Parkinson’s disease
Source: Nat Neurosci. 2025 Aug 6;28(9):1858–67. doi: 10.1038/s41593-025-02010-4 (PMC12411263; doi:10.1038/s41593-025-02010-4)
Supplement: Supplementary file 10 — Statistical source data. [file 41593_2025_2010_MOESM10_ESM.xlsx]

## Sheet: Extended Data Fig. 1A
Days	21% O2, mon								11% O2, mon								21% O2, PFF								11% O2, PFF
0	0	0	0	0	0	0	0	0	0	0	0	0	0	0	0	0	0	0	0	0	0	0	0	0	0	0	0	0	0	0	0	0
1	-0.39216	0	2.48227	1.34228	-1.17647	-1.62866	3.90071	1.00671	-5.96026	-4.71698	-7.40741	-2.78746	-8.9404	-9.74843	-13.1313	-6.96864	-1.64474	-1.42857	-1.81818	-0.36765	-0.29674	-0.33223	-0.66007	-0.98039	-9.02778	-6.41892	-4.70219	-2.42215	-6.46259	-5.17799	-8.38926	-6.60066
3	-1.17647	-1.62866	3.90071	1.00671	0.673401	-0.33113	-0.66445	0.682594	-8.9404	-9.74843	-13.1313	-6.96864	-5.86207	-7.47664	-10.8014	-6.33333	-1.97368	-1.07143	-3.63636	0.367647	-0.89021	-2.32558	-3.63036	-6.86275	-18.75	-13.1757	-10.3448	-10.3806	-7.14286	-11.0032	-13.4228	-5.28053
7	-0.39216	-3.58306	0.35461	1.67785	0.673401	-1.98675	0.332226	-0.68259	-7.94702	-10.0629	-11.7845	-7.66551	-3.10345	-4.6729	-7.66551	-6	-1.31579	-2.85714	-3.27273	2.20588	-2.07715	0	-3.63036	-2.61438	-14.5833	-11.8243	-12.5392	-10.0346	-2.72109	-8.41424	-10.4027	-1.65017
14	-1.17647	-0.9772	3.19149	1.34228	-0.3367	-1.3245	0.332226	-4.09556	-7.94702	-12.5786	-10.4377	-7.66551	-4.13793	-6.85358	-6.96864	-9.66667	-1.31579	2.14286	-1.09091	1.83824	-2.96736	-1.66113	-3.63036	0.326797	-13.8889	-10.8108	-10.3448	-9.68858	-1.36054	-10.0324	-12.4161	0.990099
21	0.392157	-2.60586	1.77305	-2.01342	-2.3569	0.331126	1.66113	-6.14334	-7.61589	-13.2075	-12.7946	-7.31707	-3.7931	-8.41121	-5.92334	-9.33333	-3.61842	2.85714	-1.09091	2.57353	1.18694	-0.99668	-3.30033	2.94118	-17.0139	-8.10811	-12.5392	-10.7266	0.340136	-8.41424	-13.4228	0
28	-1.96078	-3.58306	1.41844	-2.01342	-0.3367	3.97351	9.30233	0.682594	-9.93377	-15.0943	-11.4478	-5.57491	0	-4.36137	-2.43902	-6.66667	-1.31579	3.21429	-1.09091	1.47059	2.67062	-0.33223	-0.9901	6.86275	-17.0139	-8.44595	-10.9718	-9.34256	2.04082	-3.23625	-11.4094	2.64026
35	1.56863	4.23453	9.21986	4.02685	1.3468	2.98013	9.96678	1.70649	-4.63576	-10.3774	-14.1414	-0.69686	1.03448	-2.80374	-0.34843	-4	-0.32895	3.92857	0.727273	4.04412	2.96736	0.664452	0	3.92157	-16.3194	-6.08108	-8.46395	-6.92042	2.04082	-6.14887	-13.4228	5.28053
42	3.52941	-1.9544	12.0567	2.01342	4.0404	2.98013	11.6279	0	-4.63576	-8.1761	-12.1212	0	1.72414	-1.86916	-2.09059	-5	3.61842	6.42857	4	9.19118	2.37389	2.32558	1.65017	4.57516	-14.5833	-5.06757	-5.95611	-6.92042	2.38095	-4.85437	-9.0604	4.62046
49	4.70588	2.28013	10.6383	1.67785	4.7138	3.31126	12.6246	0.682594	-7.28477	-7.86164	-11.7845	1.0453	2.06897	-2.18069	-1.0453	-3.66667	2.96053	7.5	-0.36364	9.55882	2.07715	1.66113	0.990099	5.22876	-13.5417	-2.7027	-7.21003	-4.15225	2.72109	-4.20712	-8.72483	4.9505
56	3.13726	1.62866	10.2837	2.68456	3.0303	4.30464	13.9535	0.682594	-6.95364	-7.54717	-11.7845	2.09059	4.13793	-2.80374	-0.69686	-4.66667	2.96053	7.5	3.63636	9.92647	-3.26409	1.3289	0.660066	1.96078	-13.1944	-1.68919	-6.58307	-3.80623	3.7415	-1.2945	-9.0604	4.9505
63	7.84314	3.25733	11.3475	6.37584	3.367	5.29801	13.6213	-1.70648	-5.29801	-11.3208	-10.101	-1.39373	0.344828	-2.49221	-1.39373	-5	0.657895	11.7857	6.90909	11.0294	-0.89021	-0.33223	-0.9901	-0.3268	-6.59722	-0.33784	-6.26959	-3.80623	3.7415	-2.91262	-12.0805	1.32013
70	8.23529	2.28013	9.92908	3.69128	1.0101	5.29801	16.9435	-1.02389	-5.96026	-10.6918	-10.4377	-2.43902	1.03448	1.24611	0.348432	-4	-0.32895	11.7857	4.72727	10.6618	0.890208	1.3289	0.660066	0	-7.29167	-2.02703	-9.40439	-7.61246	7.82313	-2.91262	-9.73154	4.62046
77	11.3726	4.23453	11.7021	5.7047	2.0202	9.27152	20.9302	1.36519	-0.66225	-5.97484	-8.08081	-2.43902	3.44828	1.24611	4.18119	-3.66667	1.31579	12.8571	4.72727	12.8676	3.85757	3.65449	2.9703	4.57516	-2.43056	0	-7.21003	-6.22837	7.14286	0.323625	-7.71812	4.62046
84	8.23529	5.86319	13.4752	7.04698	1.0101	5.96026	16.9435	1.36519	-3.97351	-8.80503	-6.73401	-0.69686	0.344828	-1.86916	4.52962	-6	5.26316	16.7857	5.45455	14.7059	6.82493	0.664452	0	0.653595	-3.81944	2.36486	-6.58307	-6.22837	5.44218	-0.64725	-11.745	4.62046
91	9.41177	4.56026	12.0567	5.7047	5.05051	6.62252	19.2691	2.38908	-5.29801	-8.49057	-5.38721	-1.0453	4.13793	3.11526	5.92335	-3.66667	1.97368	15.3571	8	15.0735	1.78042	1.66113	0.990099	1.96078	-6.59722	4.05405	-5.95611	-6.57439	6.12245	-1.61812	-7.04698	1.65017
Compare cell means regardless of rows and columns
Number of families	1
Number of comparisons per family	2016
Alpha	0.05
Tukey's multiple comparisons test	Mean Diff.	95.00% CI of diff.	Below threshold?	Summary	Adjusted P Value
Row 1:21% O2, mon vs. Row 1:11% O2, mon	0	-9.135 to 9.135	No	ns	>0.9999
Row 1:21% O2, mon vs. Row 1:21% O2, PFF	0	-9.135 to 9.135	No	ns	>0.9999
Row 1:21% O2, mon vs. Row 1:11% O2, PFF	0	-9.135 to 9.135	No	ns	>0.9999
Row 1:21% O2, mon vs. Row 2:21% O2, mon	-0.6918	-9.827 to 8.443	No	ns	>0.9999
Row 1:21% O2, mon vs. Row 2:11% O2, mon	7.458	-1.678 to 16.59	No	ns	0.4205
Row 1:21% O2, mon vs. Row 2:21% O2, PFF	0.9411	-8.194 to 10.08	No	ns	>0.9999
Row 1:21% O2, mon vs. Row 2:11% O2, PFF	6.15	-2.985 to 15.29	No	ns	0.8856
Row 1:21% O2, mon vs. Row 3:21% O2, mon	-0.3078	-9.443 to 8.827	No	ns	>0.9999
Row 1:21% O2, mon vs. Row 3:11% O2, mon	8.658	-0.4774 to 17.79	No	ns	0.1029
Row 1:21% O2, mon vs. Row 3:21% O2, PFF	2.503	-6.632 to 11.64	No	ns	>0.9999
Row 1:21% O2, mon vs. Row 3:11% O2, PFF	11.19	2.052 to 20.32	Yes	**	0.001
Row 1:21% O2, mon vs. Row 4:21% O2, mon	0.4508	-8.684 to 9.586	No	ns	>0.9999
Row 1:21% O2, mon vs. Row 4:11% O2, mon	7.363	-1.772 to 16.50	No	ns	0.4568
Row 1:21% O2, mon vs. Row 4:21% O2, PFF	1.695	-7.440 to 10.83	No	ns	>0.9999
Row 1:21% O2, mon vs. Row 4:11% O2, PFF	9.021	-0.1140 to 18.16	No	ns	0.0598
Row 1:21% O2, mon vs. Row 5:21% O2, mon	0.3806	-8.755 to 9.516	No	ns	>0.9999
Row 1:21% O2, mon vs. Row 5:11% O2, mon	8.282	-0.8532 to 17.42	No	ns	0.1709
Row 1:21% O2, mon vs. Row 5:21% O2, PFF	0.7947	-8.340 to 9.930	No	ns	>0.9999
Row 1:21% O2, mon vs. Row 5:11% O2, PFF	8.444	-0.6912 to 17.58	No	ns	0.1383
Row 1:21% O2, mon vs. Row 6:21% O2, mon	1.12	-8.015 to 10.26	No	ns	>0.9999
Row 1:21% O2, mon vs. Row 6:11% O2, mon	8.55	-0.5857 to 17.68	No	ns	0.1198
Row 1:21% O2, mon vs. Row 6:21% O2, PFF	-0.06906	-9.204 to 9.066	No	ns	>0.9999
Row 1:21% O2, mon vs. Row 6:11% O2, PFF	8.736	-0.3996 to 17.87	No	ns	0.092
Row 1:21% O2, mon vs. Row 7:21% O2, mon	-0.9354	-10.07 to 8.200	No	ns	>0.9999
Row 1:21% O2, mon vs. Row 7:11% O2, mon	6.94	-2.195 to 16.07	No	ns	0.6255
Row 1:21% O2, mon vs. Row 7:21% O2, PFF	-1.311	-10.45 to 7.824	No	ns	>0.9999
Row 1:21% O2, mon vs. Row 7:11% O2, PFF	6.967	-2.168 to 16.10	No	ns	0.6145
Row 1:21% O2, mon vs. Row 8:21% O2, mon	-4.381	-13.52 to 4.754	No	ns	0.9999
Row 1:21% O2, mon vs. Row 8:11% O2, mon	4.496	-4.639 to 13.63	No	ns	0.9998
Row 1:21% O2, mon vs. Row 8:21% O2, PFF	-1.991	-11.13 to 7.145	No	ns	>0.9999
Row 1:21% O2, mon vs. Row 8:11% O2, PFF	6.254	-2.881 to 15.39	No	ns	0.8599
Row 1:21% O2, mon vs. Row 9:21% O2, mon	-4.287	-13.42 to 4.848	No	ns	>0.9999
Row 1:21% O2, mon vs. Row 9:11% O2, mon	4.021	-5.114 to 13.16	No	ns	>0.9999
Row 1:21% O2, mon vs. Row 9:21% O2, PFF	-4.27	-13.41 to 4.865	No	ns	>0.9999
Row 1:21% O2, mon vs. Row 9:11% O2, PFF	4.93	-4.205 to 14.07	No	ns	0.9977
Row 1:21% O2, mon vs. Row 10:21% O2, mon	-5.079	-14.21 to 4.056	No	ns	0.9956
Row 1:21% O2, mon vs. Row 10:11% O2, mon	3.839	-5.296 to 12.97	No	ns	>0.9999
Row 1:21% O2, mon vs. Row 10:21% O2, PFF	-3.702	-12.84 to 5.434	No	ns	>0.9999
Row 1:21% O2, mon vs. Row 10:11% O2, PFF	4.108	-5.027 to 13.24	No	ns	>0.9999
Row 1:21% O2, mon vs. Row 11:21% O2, mon	-4.963	-14.10 to 4.172	No	ns	0.9973
Row 1:21% O2, mon vs. Row 11:11% O2, mon	3.528	-5.607 to 12.66	No	ns	>0.9999
Row 1:21% O2, mon vs. Row 11:21% O2, PFF	-3.089	-12.22 to 6.047	No	ns	>0.9999
Row 1:21% O2, mon vs. Row 11:11% O2, PFF	3.367	-5.768 to 12.50	No	ns	>0.9999
Row 1:21% O2, mon vs. Row 12:21% O2, mon	-6.175	-15.31 to 2.960	No	ns	0.8797
Row 1:21% O2, mon vs. Row 12:11% O2, mon	4.582	-4.553 to 13.72	No	ns	0.9996
Row 1:21% O2, mon vs. Row 12:21% O2, PFF	-3.48	-12.62 to 5.655	No	ns	>0.9999
Row 1:21% O2, mon vs. Row 12:11% O2, PFF	3.368	-5.767 to 12.50	No	ns	>0.9999
Row 1:21% O2, mon vs. Row 13:21% O2, mon	-5.795	-14.93 to 3.340	No	ns	0.9497
Row 1:21% O2, mon vs. Row 13:11% O2, mon	3.862	-5.273 to 13.00	No	ns	>0.9999
Row 1:21% O2, mon vs. Row 13:21% O2, PFF	-3.716	-12.85 to 5.420	No	ns	>0.9999
Row 1:21% O2, mon vs. Row 13:11% O2, PFF	3.317	-5.818 to 12.45	No	ns	>0.9999
Row 1:21% O2, mon vs. Row 14:21% O2, mon	-8.325	-17.46 to 0.8100	No	ns	0.1617
Row 1:21% O2, mon vs. Row 14:11% O2, mon	1.494	-7.642 to 10.63	No	ns	>0.9999
Row 1:21% O2, mon vs. Row 14:21% O2, PFF	-5.853	-14.99 to 3.282	No	ns	0.9416
Row 1:21% O2, mon vs. Row 14:11% O2, PFF	1.438	-7.698 to 10.57	No	ns	>0.9999
Row 1:21% O2, mon vs. Row 15:21% O2, mon	-7.487	-16.62 to 1.648	No	ns	0.4092
Row 1:21% O2, mon vs. Row 15:11% O2, mon	2.901	-6.235 to 12.04	No	ns	>0.9999
Row 1:21% O2, mon vs. Row 15:21% O2, PFF	-6.294	-15.43 to 2.841	No	ns	0.8493
Row 1:21% O2, mon vs. Row 15:11% O2, PFF	2.074	-7.061 to 11.21	No	ns	>0.9999
Row 1:21% O2, mon vs. Row 16:21% O2, mon	-8.133	-17.27 to 1.002	No	ns	0.2057
Row 1:21% O2, mon vs. Row 16:11% O2, mon	1.339	-7.796 to 10.47	No	ns	>0.9999
Row 1:21% O2, mon vs. Row 16:21% O2, PFF	-5.85	-14.98 to 3.286	No	ns	0.9421
Row 1:21% O2, mon vs. Row 16:11% O2, PFF	1.996	-7.139 to 11.13	No	ns	>0.9999
Row 1:11% O2, mon vs. Row 1:21% O2, PFF	0	-9.135 to 9.135	No	ns	>0.9999
Row 1:11% O2, mon vs. Row 1:11% O2, PFF	0	-9.135 to 9.135	No	ns	>0.9999
Row 1:11% O2, mon vs. Row 2:21% O2, mon	-0.6918	-9.827 to 8.443	No	ns	>0.9999
Row 1:11% O2, mon vs. Row 2:11% O2, mon	7.458	-1.678 to 16.59	No	ns	0.4205
Row 1:11% O2, mon vs. Row 2:21% O2, PFF	0.9411	-8.194 to 10.08	No	ns	>0.9999
Row 1:11% O2, mon vs. Row 2:11% O2, PFF	6.15	-2.985 to 15.29	No	ns	0.8856
Row 1:11% O2, mon vs. Row 3:21% O2, mon	-0.3078	-9.443 to 8.827	No	ns	>0.9999
Row 1:11% O2, mon vs. Row 3:11% O2, mon	8.658	-0.4774 to 17.79	No	ns	0.1029
Row 1:11% O2, mon vs. Row 3:21% O2, PFF	2.503	-6.632 to 11.64	No	ns	>0.9999
Row 1:11% O2, mon vs. Row 3:11% O2, PFF	11.19	2.052 to 20.32	Yes	**	0.001
Row 1:11% O2, mon vs. Row 4:21% O2, mon	0.4508	-8.684 to 9.586	No	ns	>0.9999
Row 1:11% O2, mon vs. Row 4:11% O2, mon	7.363	-1.772 to 16.50	No	ns	0.4568
Row 1:11% O2, mon vs. Row 4:21% O2, PFF	1.695	-7.440 to 10.83	No	ns	>0.9999
Row 1:11% O2, mon vs. Row 4:11% O2, PFF	9.021	-0.1140 to 18.16	No	ns	0.0598
Row 1:11% O2, mon vs. Row 5:21% O2, mon	0.3806	-8.755 to 9.516	No	ns	>0.9999
Row 1:11% O2, mon vs. Row 5:11% O2, mon	8.282	-0.8532 to 17.42	No	ns	0.1709
Row 1:11% O2, mon vs. Row 5:21% O2, PFF	0.7947	-8.340 to 9.930	No	ns	>0.9999
Row 1:11% O2, mon vs. Row 5:11% O2, PFF	8.444	-0.6912 to 17.58	No	ns	0.1383
Row 1:11% O2, mon vs. Row 6:21% O2, mon	1.12	-8.015 to 10.26	No	ns	>0.9999
Row 1:11% O2, mon vs. Row 6:11% O2, mon	8.55	-0.5857 to 17.68	No	ns	0.1198
Row 1:11% O2, mon vs. Row 6:21% O2, PFF	-0.06906	-9.204 to 9.066	No	ns	>0.9999
Row 1:11% O2, mon vs. Row 6:11% O2, PFF	8.736	-0.3996 to 17.87	No	ns	0.092
Row 1:11% O2, mon vs. Row 7:21% O2, mon	-0.9354	-10.07 to 8.200	No	ns	>0.9999
Row 1:11% O2, mon vs. Row 7:11% O2, mon	6.94	-2.195 to 16.07	No	ns	0.6255
Row 1:11% O2, mon vs. Row 7:21% O2, PFF	-1.311	-10.45 to 7.824	No	ns	>0.9999
Row 1:11% O2, mon vs. Row 7:11% O2, PFF	6.967	-2.168 to 16.10	No	ns	0.6145
Row 1:11% O2, mon vs. Row 8:21% O2, mon	-4.381	-13.52 to 4.754	No	ns	0.9999
Row 1:11% O2, mon vs. Row 8:11% O2, mon	4.496	-4.639 to 13.63	No	ns	0.9998
Row 1:11% O2, mon vs. Row 8:21% O2, PFF	-1.991	-11.13 to 7.145	No	ns	>0.9999
Row 1:11% O2, mon vs. Row 8:11% O2, PFF	6.254	-2.881 to 15.39	No	ns	0.8599
Row 1:11% O2, mon vs. Row 9:21% O2, mon	-4.287	-13.42 to 4.848	No	ns	>0.9999
Row 1:11% O2, mon vs. Row 9:11% O2, mon	4.021	-5.114 to 13.16	No	ns	>0.9999
Row 1:11% O2, mon vs. Row 9:21% O2, PFF	-4.27	-13.41 to 4.865	No	ns	>0.9999
Row 1:11% O2, mon vs. Row 9:11% O2, PFF	4.93	-4.205 to 14.07	No	ns	0.9977
Row 1:11% O2, mon vs. Row 10:21% O2, mon	-5.079	-14.21 to 4.056	No	ns	0.9956
Row 1:11% O2, mon vs. Row 10:11% O2, mon	3.839	-5.296 to 12.97	No	ns	>0.9999
Row 1:11% O2, mon vs. Row 10:21% O2, PFF	-3.702	-12.84 to 5.434	No	ns	>0.9999
Row 1:11% O2, mon vs. Row 10:11% O2, PFF	4.108	-5.027 to 13.24	No	ns	>0.9999
Row 1:11% O2, mon vs. Row 11:21% O2, mon	-4.963	-14.10 to 4.172	No	ns	0.9973
Row 1:11% O2, mon vs. Row 11:11% O2, mon	3.528	-5.607 to 12.66	No	ns	>0.9999
Row 1:11% O2, mon vs. Row 11:21% O2, PFF	-3.089	-12.22 to 6.047	No	ns	>0.9999
Row 1:11% O2, mon vs. Row 11:11% O2, PFF	3.367	-5.768 to 12.50	No	ns	>0.9999
Row 1:11% O2, mon vs. Row 12:21% O2, mon	-6.175	-15.31 to 2.960	No	ns	0.8797
Row 1:11% O2, mon vs. Row 12:11% O2, mon	4.582	-4.553 to 13.72	No	ns	0.9996
Row 1:11% O2, mon vs. Row 12:21% O2, PFF	-3.48	-12.62 to 5.655	No	ns	>0.9999
Row 1:11% O2, mon vs. Row 12:11% O2, PFF	3.368	-5.767 to 12.50	No	ns	>0.9999
Row 1:11% O2, mon vs. Row 13:21% O2, mon	-5.795	-14.93 to 3.340	No	ns	0.9497
Row 1:11% O2, mon vs. Row 13:11% O2, mon	3.862	-5.273 to 13.00	No	ns	>0.9999
Row 1:11% O2, mon vs. Row 13:21% O2, PFF	-3.716	-12.85 to 5.420	No	ns	>0.9999
Row 1:11% O2, mon vs. Row 13:11% O2, PFF	3.317	-5.818 to 12.45	No	ns	>0.9999
Row 1:11% O2, mon vs. Row 14:21% O2, mon	-8.325	-17.46 to 0.8100	No	ns	0.1617
Row 1:11% O2, mon vs. Row 14:11% O2, mon	1.494	-7.642 to 10.63	No	ns	>0.9999
Row 1:11% O2, mon vs. Row 14:21% O2, PFF	-5.853	-14.99 to 3.282	No	ns	0.9416
Row 1:11% O2, mon vs. Row 14:11% O2, PFF	1.438	-7.698 to 10.57	No	ns	>0.9999
Row 1:11% O2, mon vs. Row 15:21% O2, mon	-7.487	-16.62 to 1.648	No	ns	0.4092
Row 1:11% O2, mon vs. Row 15:11% O2, mon	2.901	-6.235 to 12.04	No	ns	>0.9999
Row 1:11% O2, mon vs. Row 15:21% O2, PFF	-6.294	-15.43 to 2.841	No	ns	0.8493
Row 1:11% O2, mon vs. Row 15:11% O2, PFF	2.074	-7.061 to 11.21	No	ns	>0.9999
Row 1:11% O2, mon vs. Row 16:21% O2, mon	-8.133	-17.27 to 1.002	No	ns	0.2057
Row 1:11% O2, mon vs. Row 16:11% O2, mon	1.339	-7.796 to 10.47	No	ns	>0.9999
Row 1:11% O2, mon vs. Row 16:21% O2, PFF	-5.85	-14.98 to 3.286	No	ns	0.9421
Row 1:11% O2, mon vs. Row 16:11% O2, PFF	1.996	-7.139 to 11.13	No	ns	>0.9999
Row 1:21% O2, PFF vs. Row 1:11% O2, PFF	0	-9.135 to 9.135	No	ns	>0.9999
Row 1:21% O2, PFF vs. Row 2:21% O2, mon	-0.6918	-9.827 to 8.443	No	ns	>0.9999
Row 1:21% O2, PFF vs. Row 2:11% O2, mon	7.458	-1.678 to 16.59	No	ns	0.4205
Row 1:21% O2, PFF vs. Row 2:21% O2, PFF	0.9411	-8.194 to 10.08	No	ns	>0.9999
Row 1:21% O2, PFF vs. Row 2:11% O2, PFF	6.15	-2.985 to 15.29	No	ns	0.8856
Row 1:21% O2, PFF vs. Row 3:21% O2, mon	-0.3078	-9.443 to 8.827	No	ns	>0.9999
Row 1:21% O2, PFF vs. Row 3:11% O2, mon	8.658	-0.4774 to 17.79	No	ns	0.1029
Row 1:21% O2, PFF vs. Row 3:21% O2, PFF	2.503	-6.632 to 11.64	No	ns	>0.9999
Row 1:21% O2, PFF vs. Row 3:11% O2, PFF	11.19	2.052 to 20.32	Yes	**	0.001
Row 1:21% O2, PFF vs. Row 4:21% O2, mon	0.4508	-8.684 to 9.586	No	ns	>0.9999
Row 1:21% O2, PFF vs. Row 4:11% O2, mon	7.363	-1.772 to 16.50	No	ns	0.4568
Row 1:21% O2, PFF vs. Row 4:21% O2, PFF	1.695	-7.440 to 10.83	No	ns	>0.9999
Row 1:21% O2, PFF vs. Row 4:11% O2, PFF	9.021	-0.1140 to 18.16	No	ns	0.0598
Row 1:21% O2, PFF vs. Row 5:21% O2, mon	0.3806	-8.755 to 9.516	No	ns	>0.9999
Row 1:21% O2, PFF vs. Row 5:11% O2, mon	8.282	-0.8532 to 17.42	No	ns	0.1709
Row 1:21% O2, PFF vs. Row 5:21% O2, PFF	0.7947	-8.340 to 9.930	No	ns	>0.9999
Row 1:21% O2, PFF vs. Row 5:11% O2, PFF	8.444	-0.6912 to 17.58	No	ns	0.1383
Row 1:21% O2, PFF vs. Row 6:21% O2, mon	1.12	-8.015 to 10.26	No	ns	>0.9999
Row 1:21% O2, PFF vs. Row 6:11% O2, mon	8.55	-0.5857 to 17.68	No	ns	0.1198
Row 1:21% O2, PFF vs. Row 6:21% O2, PFF	-0.06906	-9.204 to 9.066	No	ns	>0.9999
Row 1:21% O2, PFF vs. Row 6:11% O2, PFF	8.736	-0.3996 to 17.87	No	ns	0.092
Row 1:21% O2, PFF vs. Row 7:21% O2, mon	-0.9354	-10.07 to 8.200	No	ns	>0.9999
Row 1:21% O2, PFF vs. Row 7:11% O2, mon	6.94	-2.195 to 16.07	No	ns	0.6255
Row 1:21% O2, PFF vs. Row 7:21% O2, PFF	-1.311	-10.45 to 7.824	No	ns	>0.9999
Row 1:21% O2, PFF vs. Row 7:11% O2, PFF	6.967	-2.168 to 16.10	No	ns	0.6145
Row 1:21% O2, PFF vs. Row 8:21% O2, mon	-4.381	-13.52 to 4.754	No	ns	0.9999
Row 1:21% O2, PFF vs. Row 8:11% O2, mon	4.496	-4.639 to 13.63	No	ns	0.9998
Row 1:21% O2, PFF vs. Row 8:21% O2, PFF	-1.991	-11.13 to 7.145	No	ns	>0.9999
Row 1:21% O2, PFF vs. Row 8:11% O2, PFF	6.254	-2.881 to 15.39	No	ns	0.8599
Row 1:21% O2, PFF vs. Row 9:21% O2, mon	-4.287	-13.42 to 4.848	No	ns	>0.9999
Row 1:21% O2, PFF vs. Row 9:11% O2, mon	4.021	-5.114 to 13.16	No	ns	>0.9999
Row 1:21% O2, PFF vs. Row 9:21% O2, PFF	-4.27	-13.41 to 4.865	No	ns	>0.9999
Row 1:21% O2, PFF vs. Row 9:11% O2, PFF	4.93	-4.205 to 14.07	No	ns	0.9977
Row 1:21% O2, PFF vs. Row 10:21% O2, mon	-5.079	-14.21 to 4.056	No	ns	0.9956
Row 1:21% O2, PFF vs. Row 10:11% O2, mon	3.839	-5.296 to 12.97	No	ns	>0.9999
Row 1:21% O2, PFF vs. Row 10:21% O2, PFF	-3.702	-12.84 to 5.434	No	ns	>0.9999
Row 1:21% O2, PFF vs. Row 10:11% O2, PFF	4.108	-5.027 to 13.24	No	ns	>0.9999
Row 1:21% O2, PFF vs. Row 11:21% O2, mon	-4.963	-14.10 to 4.172	No	ns	0.9973
Row 1:21% O2, PFF vs. Row 11:11% O2, mon	3.528	-5.607 to 12.66	No	ns	>0.9999
Row 1:21% O2, PFF vs. Row 11:21% O2, PFF	-3.089	-12.22 to 6.047	No	ns	>0.9999
Row 1:21% O2, PFF vs. Row 11:11% O2, PFF	3.367	-5.768 to 12.50	No	ns	>0.9999
Row 1:21% O2, PFF vs. Row 12:21% O2, mon	-6.175	-15.31 to 2.960	No	ns	0.8797
Row 1:21% O2, PFF vs. Row 12:11% O2, mon	4.582	-4.553 to 13.72	No	ns	0.9996
Row 1:21% O2, PFF vs. Row 12:21% O2, PFF	-3.48	-12.62 to 5.655	No	ns	>0.9999
Row 1:21% O2, PFF vs. Row 12:11% O2, PFF	3.368	-5.767 to 12.50	No	ns	>0.9999
Row 1:21% O2, PFF vs. Row 13:21% O2, mon	-5.795	-14.93 to 3.340	No	ns	0.9497
Row 1:21% O2, PFF vs. Row 13:11% O2, mon	3.862	-5.273 to 13.00	No	ns	>0.9999
Row 1:21% O2, PFF vs. Row 13:21% O2, PFF	-3.716	-12.85 to 5.420	No	ns	>0.9999
Row 1:21% O2, PFF vs. Row 13:11% O2, PFF	3.317	-5.818 to 12.45	No	ns	>0.9999
Row 1:21% O2, PFF vs. Row 14:21% O2, mon	-8.325	-17.46 to 0.8100	No	ns	0.1617
Row 1:21% O2, PFF vs. Row 14:11% O2, mon	1.494	-7.642 to 10.63	No	ns	>0.9999
Row 1:21% O2, PFF vs. Row 14:21% O2, PFF	-5.853	-14.99 to 3.282	No	ns	0.9416
Row 1:21% O2, PFF vs. Row 14:11% O2, PFF	1.438	-7.698 to 10.57	No	ns	>0.9999
Row 1:21% O2, PFF vs. Row 15:21% O2, mon	-7.487	-16.62 to 1.648	No	ns	0.4092
Row 1:21% O2, PFF vs. Row 15:11% O2, mon	2.901	-6.235 to 12.04	No	ns	>0.9999
Row 1:21% O2, PFF vs. Row 15:21% O2, PFF	-6.294	-15.43 to 2.841	No	ns	0.8493
Row 1:21% O2, PFF vs. Row 15:11% O2, PFF	2.074	-7.061 to 11.21	No	ns	>0.9999
Row 1:21% O2, PFF vs. Row 16:21% O2, mon	-8.133	-17.27 to 1.002	No	ns	0.2057
Row 1:21% O2, PFF vs. Row 16:11% O2, mon	1.339	-7.796 to 10.47	No	ns	>0.9999
Row 1:21% O2, PFF vs. Row 16:21% O2, PFF	-5.85	-14.98 to 3.286	No	ns	0.9421
Row 1:21% O2, PFF vs. Row 16:11% O2, PFF	1.996	-7.139 to 11.13	No	ns	>0.9999
Row 1:11% O2, PFF vs. Row 2:21% O2, mon	-0.6918	-9.827 to 8.443	No	ns	>0.9999
Row 1:11% O2, PFF vs. Row 2:11% O2, mon	7.458	-1.678 to 16.59	No	ns	0.4205
Row 1:11% O2, PFF vs. Row 2:21% O2, PFF	0.9411	-8.194 to 10.08	No	ns	>0.9999
Row 1:11% O2, PFF vs. Row 2:11% O2, PFF	6.15	-2.985 to 15.29	No	ns	0.8856
Row 1:11% O2, PFF vs. Row 3:21% O2, mon	-0.3078	-9.443 to 8.827	No	ns	>0.9999
Row 1:11% O2, PFF vs. Row 3:11% O2, mon	8.658	-0.4774 to 17.79	No	ns	0.1029
Row 1:11% O2, PFF vs. Row 3:21% O2, PFF	2.503	-6.632 to 11.64	No	ns	>0.9999
Row 1:11% O2, PFF vs. Row 3:11% O2, PFF	11.19	2.052 to 20.32	Yes	**	0.001
Row 1:11% O2, PFF vs. Row 4:21% O2, mon	0.4508	-8.684 to 9.586	No	ns	>0.9999
Row 1:11% O2, PFF vs. Row 4:11% O2, mon	7.363	-1.772 to 16.50	No	ns	0.4568
Row 1:11% O2, PFF vs. Row 4:21% O2, PFF	1.695	-7.440 to 10.83	No	ns	>0.9999
Row 1:11% O2, PFF vs. Row 4:11% O2, PFF	9.021	-0.1140 to 18.16	No	ns	0.0598
Row 1:11% O2, PFF vs. Row 5:21% O2, mon	0.3806	-8.755 to 9.516	No	ns	>0.9999
Row 1:11% O2, PFF vs. Row 5:11% O2, mon	8.282	-0.8532 to 17.42	No	ns	0.1709
Row 1:11% O2, PFF vs. Row 5:21% O2, PFF	0.7947	-8.340 to 9.930	No	ns	>0.9999
Row 1:11% O2, PFF vs. Row 5:11% O2, PFF	8.444	-0.6912 to 17.58	No	ns	0.1383
Row 1:11% O2, PFF vs. Row 6:21% O2, mon	1.12	-8.015 to 10.26	No	ns	>0.9999
Row 1:11% O2, PFF vs. Row 6:11% O2, mon	8.55	-0.5857 to 17.68	No	ns	0.1198
Row 1:11% O2, PFF vs. Row 6:21% O2, PFF	-0.06906	-9.204 to 9.066	No	ns	>0.9999
Row 1:11% O2, PFF vs. Row 6:11% O2, PFF	8.736	-0.3996 to 17.87	No	ns	0.092
Row 1:11% O2, PFF vs. Row 7:21% O2, mon	-0.9354	-10.07 to 8.200	No	ns	>0.9999
Row 1:11% O2, PFF vs. Row 7:11% O2, mon	6.94	-2.195 to 16.07	No	ns	0.6255
Row 1:11% O2, PFF vs. Row 7:21% O2, PFF	-1.311	-10.45 to 7.824	No	ns	>0.9999
Row 1:11% O2, PFF vs. Row 7:11% O2, PFF	6.967	-2.168 to 16.10	No	ns	0.6145
Row 1:11% O2, PFF vs. Row 8:21% O2, mon	-4.381	-13.52 to 4.754	No	ns	0.9999
Row 1:11% O2, PFF vs. Row 8:11% O2, mon	4.496	-4.639 to 13.63	No	ns	0.9998
Row 1:11% O2, PFF vs. Row 8:21% O2, PFF	-1.991	-11.13 to 7.145	No	ns	>0.9999
Row 1:11% O2, PFF vs. Row 8:11% O2, PFF	6.254	-2.881 to 15.39	No	ns	0.8599
Row 1:11% O2, PFF vs. Row 9:21% O2, mon	-4.287	-13.42 to 4.848	No	ns	>0.9999
Row 1:11% O2, PFF vs. Row 9:11% O2, mon	4.021	-5.114 to 13.16	No	ns	>0.9999
Row 1:11% O2, PFF vs. Row 9:21% O2, PFF	-4.27	-13.41 to 4.865	No	ns	>0.9999
Row 1:11% O2, PFF vs. Row 9:11% O2, PFF	4.93	-4.205 to 14.07	No	ns	0.9977
Row 1:11% O2, PFF vs. Row 10:21% O2, mon	-5.079	-14.21 to 4.056	No	ns	0.9956
Row 1:11% O2, PFF vs. Row 10:11% O2, mon	3.839	-5.296 to 12.97	No	ns	>0.9999
Row 1:11% O2, PFF vs. Row 10:21% O2, PFF	-3.702	-12.84 to 5.434	No	ns	>0.9999
Row 1:11% O2, PFF vs. Row 10:11% O2, PFF	4.108	-5.027 to 13.24	No	ns	>0.9999
Row 1:11% O2, PFF vs. Row 11:21% O2, mon	-4.963	-14.10 to 4.172	No	ns	0.9973
Row 1:11% O2, PFF vs. Row 11:11% O2, mon	3.528	-5.607 to 12.66	No	ns	>0.9999
Row 1:11% O2, PFF vs. Row 11:21% O2, PFF	-3.089	-12.22 to 6.047	No	ns	>0.9999
Row 1:11% O2, PFF vs. Row 11:11% O2, PFF	3.367	-5.768 to 12.50	No	ns	>0.9999
Row 1:11% O2, PFF vs. Row 12:21% O2, mon	-6.175	-15.31 to 2.960	No	ns	0.8797
Row 1:11% O2, PFF vs. Row 12:11% O2, mon	4.582	-4.553 to 13.72	No	ns	0.9996
Row 1:11% O2, PFF vs. Row 12:21% O2, PFF	-3.48	-12.62 to 5.655	No	ns	>0.9999
Row 1:11% O2, PFF vs. Row 12:11% O2, PFF	3.368	-5.767 to 12.50	No	ns	>0.9999
Row 1:11% O2, PFF vs. Row 13:21% O2, mon	-5.795	-14.93 to 3.340	No	ns	0.9497
Row 1:11% O2, PFF vs. Row 13:11% O2, mon	3.862	-5.273 to 13.00	No	ns	>0.9999
Row 1:11% O2, PFF vs. Row 13:21% O2, PFF	-3.716	-12.85 to 5.420	No	ns	>0.9999
Row 1:11% O2, PFF vs. Row 13:11% O2, PFF	3.317	-5.818 to 12.45	No	ns	>0.9999
Row 1:11% O2, PFF vs. Row 14:21% O2, mon	-8.325	-17.46 to 0.8100	No	ns	0.1617
Row 1:11% O2, PFF vs. Row 14:11% O2, mon	1.494	-7.642 to 10.63	No	ns	>0.9999
Row 1:11% O2, PFF vs. Row 14:21% O2, PFF	-5.853	-14.99 to 3.282	No	ns	0.9416
Row 1:11% O2, PFF vs. Row 14:11% O2, PFF	1.438	-7.698 to 10.57	No	ns	>0.9999
Row 1:11% O2, PFF vs. Row 15:21% O2, mon	-7.487	-16.62 to 1.648	No	ns	0.4092
Row 1:11% O2, PFF vs. Row 15:11% O2, mon	2.901	-6.235 to 12.04	No	ns	>0.9999
Row 1:11% O2, PFF vs. Row 15:21% O2, PFF	-6.294	-15.43 to 2.841	No	ns	0.8493
Row 1:11% O2, PFF vs. Row 15:11% O2, PFF	2.074	-7.061 to 11.21	No	ns	>0.9999
Row 1:11% O2, PFF vs. Row 16:21% O2, mon	-8.133	-17.27 to 1.002	No	ns	0.2057
Row 1:11% O2, PFF vs. Row 16:11% O2, mon	1.339	-7.796 to 10.47	No	ns	>0.9999
Row 1:11% O2, PFF vs. Row 16:21% O2, PFF	-5.85	-14.98 to 3.286	No	ns	0.9421
Row 1:11% O2, PFF vs. Row 16:11% O2, PFF	1.996	-7.139 to 11.13	No	ns	>0.9999
Row 2:21% O2, mon vs. Row 2:11% O2, mon	8.149	-0.9857 to 17.28	No	ns	0.2016
Row 2:21% O2, mon vs. Row 2:21% O2, PFF	1.633	-7.502 to 10.77	No	ns	>0.9999
Row 2:21% O2, mon vs. Row 2:11% O2, PFF	6.842	-2.293 to 15.98	No	ns	0.6638
Row 2:21% O2, mon vs. Row 3:21% O2, mon	0.384	-8.751 to 9.519	No	ns	>0.9999
Row 2:21% O2, mon vs. Row 3:11% O2, mon	9.35	0.2144 to 18.48	Yes	*	0.0353
Row 2:21% O2, mon vs. Row 3:21% O2, PFF	3.195	-5.940 to 12.33	No	ns	>0.9999
Row 2:21% O2, mon vs. Row 3:11% O2, PFF	11.88	2.744 to 21.01	Yes	***	0.0002
Row 2:21% O2, mon vs. Row 4:21% O2, mon	1.143	-7.993 to 10.28	No	ns	>0.9999
Row 2:21% O2, mon vs. Row 4:11% O2, mon	8.055	-1.081 to 17.19	No	ns	0.2259
Row 2:21% O2, mon vs. Row 4:21% O2, PFF	2.387	-6.748 to 11.52	No	ns	>0.9999
Row 2:21% O2, mon vs. Row 4:11% O2, PFF	9.713	0.5779 to 18.85	Yes	*	0.0189
Row 2:21% O2, mon vs. Row 5:21% O2, mon	1.072	-8.063 to 10.21	No	ns	>0.9999
Row 2:21% O2, mon vs. Row 5:11% O2, mon	8.974	-0.1614 to 18.11	No	ns	0.0644
Row 2:21% O2, mon vs. Row 5:21% O2, PFF	1.487	-7.649 to 10.62	No	ns	>0.9999
Row 2:21% O2, mon vs. Row 5:11% O2, PFF	9.136	0.0006751 to 18.27	Yes	*	0.0499
Row 2:21% O2, mon vs. Row 6:21% O2, mon	1.812	-7.323 to 10.95	No	ns	>0.9999
Row 2:21% O2, mon vs. Row 6:11% O2, mon	9.241	0.1062 to 18.38	Yes	*	0.0421
Row 2:21% O2, mon vs. Row 6:21% O2, PFF	0.6228	-8.512 to 9.758	No	ns	>0.9999
Row 2:21% O2, mon vs. Row 6:11% O2, PFF	9.427	0.2923 to 18.56	Yes	*	0.0309
Row 2:21% O2, mon vs. Row 7:21% O2, mon	-0.2435	-9.379 to 8.892	No	ns	>0.9999
Row 2:21% O2, mon vs. Row 7:11% O2, mon	7.632	-1.504 to 16.77	No	ns	0.357
Row 2:21% O2, mon vs. Row 7:21% O2, PFF	-0.6193	-9.754 to 8.516	No	ns	>0.9999
Row 2:21% O2, mon vs. Row 7:11% O2, PFF	7.659	-1.476 to 16.79	No	ns	0.3474
Row 2:21% O2, mon vs. Row 8:21% O2, mon	-3.689	-12.82 to 5.446	No	ns	>0.9999
Row 2:21% O2, mon vs. Row 8:11% O2, mon	5.188	-3.947 to 14.32	No	ns	0.9931
Row 2:21% O2, mon vs. Row 8:21% O2, PFF	-1.299	-10.43 to 7.836	No	ns	>0.9999
Row 2:21% O2, mon vs. Row 8:11% O2, PFF	6.946	-2.189 to 16.08	No	ns	0.6229
Row 2:21% O2, mon vs. Row 9:21% O2, mon	-3.595	-12.73 to 5.540	No	ns	>0.9999
Row 2:21% O2, mon vs. Row 9:11% O2, mon	4.713	-4.422 to 13.85	No	ns	0.9992
Row 2:21% O2, mon vs. Row 9:21% O2, PFF	-3.579	-12.71 to 5.557	No	ns	>0.9999
Row 2:21% O2, mon vs. Row 9:11% O2, PFF	5.622	-3.513 to 14.76	No	ns	0.969
Row 2:21% O2, mon vs. Row 10:21% O2, mon	-4.387	-13.52 to 4.748	No	ns	0.9999
Row 2:21% O2, mon vs. Row 10:11% O2, mon	4.53	-4.605 to 13.67	No	ns	0.9997
Row 2:21% O2, mon vs. Row 10:21% O2, PFF	-3.01	-12.14 to 6.125	No	ns	>0.9999
Row 2:21% O2, mon vs. Row 10:11% O2, PFF	4.8	-4.335 to 13.94	No	ns	0.9988
Row 2:21% O2, mon vs. Row 11:21% O2, mon	-4.271	-13.41 to 4.864	No	ns	>0.9999
Row 2:21% O2, mon vs. Row 11:11% O2, mon	4.22	-4.915 to 13.36	No	ns	>0.9999
Row 2:21% O2, mon vs. Row 11:21% O2, PFF	-2.397	-11.53 to 6.738	No	ns	>0.9999
Row 2:21% O2, mon vs. Row 11:11% O2, PFF	4.059	-5.076 to 13.19	No	ns	>0.9999
Row 2:21% O2, mon vs. Row 12:21% O2, mon	-5.484	-14.62 to 3.652	No	ns	0.9798
Row 2:21% O2, mon vs. Row 12:11% O2, mon	5.274	-3.861 to 14.41	No	ns	0.9903
Row 2:21% O2, mon vs. Row 12:21% O2, PFF	-2.789	-11.92 to 6.347	No	ns	>0.9999
Row 2:21% O2, mon vs. Row 12:11% O2, PFF	4.06	-5.076 to 13.19	No	ns	>0.9999
Row 2:21% O2, mon vs. Row 13:21% O2, mon	-5.104	-14.24 to 4.032	No	ns	0.9951
Row 2:21% O2, mon vs. Row 13:11% O2, mon	4.554	-4.581 to 13.69	No	ns	0.9997
Row 2:21% O2, mon vs. Row 13:21% O2, PFF	-3.024	-12.16 to 6.111	No	ns	>0.9999
Row 2:21% O2, mon vs. Row 13:11% O2, PFF	4.009	-5.126 to 13.14	No	ns	>0.9999
Row 2:21% O2, mon vs. Row 14:21% O2, mon	-7.633	-16.77 to 1.502	No	ns	0.3564
Row 2:21% O2, mon vs. Row 14:11% O2, mon	2.185	-6.950 to 11.32	No	ns	>0.9999
Row 2:21% O2, mon vs. Row 14:21% O2, PFF	-5.161	-14.30 to 3.974	No	ns	0.9938
Row 2:21% O2, mon vs. Row 14:11% O2, PFF	2.129	-7.006 to 11.26	No	ns	>0.9999
Row 2:21% O2, mon vs. Row 15:21% O2, mon	-6.796	-15.93 to 2.340	No	ns	0.6817
Row 2:21% O2, mon vs. Row 15:11% O2, mon	3.592	-5.543 to 12.73	No	ns	>0.9999
Row 2:21% O2, mon vs. Row 15:21% O2, PFF	-5.602	-14.74 to 3.533	No	ns	0.9708
Row 2:21% O2, mon vs. Row 15:11% O2, PFF	2.766	-6.369 to 11.90	No	ns	>0.9999
Row 2:21% O2, mon vs. Row 16:21% O2, mon	-7.441	-16.58 to 1.694	No	ns	0.4267
Row 2:21% O2, mon vs. Row 16:11% O2, mon	2.031	-7.104 to 11.17	No	ns	>0.9999
Row 2:21% O2, mon vs. Row 16:21% O2, PFF	-5.158	-14.29 to 3.977	No	ns	0.9939
Row 2:21% O2, mon vs. Row 16:11% O2, PFF	2.688	-6.448 to 11.82	No	ns	>0.9999
Row 2:11% O2, mon vs. Row 2:21% O2, PFF	-6.517	-15.65 to 2.619	No	ns	0.782
Row 2:11% O2, mon vs. Row 2:11% O2, PFF	-1.307	-10.44 to 7.828	No	ns	>0.9999
Row 2:11% O2, mon vs. Row 3:21% O2, mon	-7.765	-16.90 to 1.370	No	ns	0.3117
Row 2:11% O2, mon vs. Row 3:11% O2, mon	1.2	-7.935 to 10.34	No	ns	>0.9999
Row 2:11% O2, mon vs. Row 3:21% O2, PFF	-4.955	-14.09 to 4.180	No	ns	0.9974
Row 2:11% O2, mon vs. Row 3:11% O2, PFF	3.73	-5.405 to 12.87	No	ns	>0.9999
Row 2:11% O2, mon vs. Row 4:21% O2, mon	-7.007	-16.14 to 2.128	No	ns	0.5987
Row 2:11% O2, mon vs. Row 4:11% O2, mon	-0.09489	-9.230 to 9.040	No	ns	>0.9999
Row 2:11% O2, mon vs. Row 4:21% O2, PFF	-5.762	-14.90 to 3.373	No	ns	0.9539
Row 2:11% O2, mon vs. Row 4:11% O2, PFF	1.564	-7.572 to 10.70	No	ns	>0.9999
Row 2:11% O2, mon vs. Row 5:21% O2, mon	-7.077	-16.21 to 2.058	No	ns	0.5705
Row 2:11% O2, mon vs. Row 5:11% O2, mon	0.8243	-8.311 to 9.960	No	ns	>0.9999
Row 2:11% O2, mon vs. Row 5:21% O2, PFF	-6.663	-15.80 to 2.472	No	ns	0.7312
Row 2:11% O2, mon vs. Row 5:11% O2, PFF	0.9864	-8.149 to 10.12	No	ns	>0.9999
Row 2:11% O2, mon vs. Row 6:21% O2, mon	-6.337	-15.47 to 2.798	No	ns	0.8372
Row 2:11% O2, mon vs. Row 6:11% O2, mon	1.092	-8.043 to 10.23	No	ns	>0.9999
Row 2:11% O2, mon vs. Row 6:21% O2, PFF	-7.527	-16.66 to 1.608	No	ns	0.3947
Row 2:11% O2, mon vs. Row 6:11% O2, PFF	1.278	-7.857 to 10.41	No	ns	>0.9999
Row 2:11% O2, mon vs. Row 7:21% O2, mon	-8.393	-17.53 to 0.7422	No	ns	0.148
Row 2:11% O2, mon vs. Row 7:11% O2, mon	-0.5179	-9.653 to 8.617	No	ns	>0.9999
Row 2:11% O2, mon vs. Row 7:21% O2, PFF	-8.769	-17.90 to 0.3664	No	ns	0.0876
Row 2:11% O2, mon vs. Row 7:11% O2, PFF	-0.4903	-9.625 to 8.645	No	ns	>0.9999
Row 2:11% O2, mon vs. Row 8:21% O2, mon	-11.84	-20.97 to -2.704	Yes	***	0.0002
Row 2:11% O2, mon vs. Row 8:11% O2, mon	-2.961	-12.10 to 6.174	No	ns	>0.9999
Row 2:11% O2, mon vs. Row 8:21% O2, PFF	-9.448	-18.58 to -0.3130	Yes	*	0.0299
Row 2:11% O2, mon vs. Row 8:11% O2, PFF	-1.203	-10.34 to 7.932	No	ns	>0.9999
Row 2:11% O2, mon vs. Row 9:21% O2, mon	-11.74	-20.88 to -2.609	Yes	***	0.0003
Row 2:11% O2, mon vs. Row 9:11% O2, mon	-3.437	-12.57 to 5.699	No	ns	>0.9999
Row 2:11% O2, mon vs. Row 9:21% O2, PFF	-11.73	-20.86 to -2.593	Yes	***	0.0003
Row 2:11% O2, mon vs. Row 9:11% O2, PFF	-2.528	-11.66 to 6.608	No	ns	>0.9999
Row 2:11% O2, mon vs. Row 10:21% O2, mon	-12.54	-21.67 to -3.402	Yes	****	<0.0001
Row 2:11% O2, mon vs. Row 10:11% O2, mon	-3.619	-12.75 to 5.516	No	ns	>0.9999
Row 2:11% O2, mon vs. Row 10:21% O2, PFF	-11.16	-20.29 to -2.024	Yes	**	0.0011
Row 2:11% O2, mon vs. Row 10:11% O2, PFF	-3.349	-12.48 to 5.786	No	ns	>0.9999
Row 2:11% O2, mon vs. Row 11:21% O2, mon	-12.42	-21.56 to -3.286	Yes	****	<0.0001
Row 2:11% O2, mon vs. Row 11:11% O2, mon	-3.93	-13.06 to 5.206	No	ns	>0.9999
Row 2:11% O2, mon vs. Row 11:21% O2, PFF	-10.55	-19.68 to -1.411	Yes	**	0.0039
Row 2:11% O2, mon vs. Row 11:11% O2, PFF	-4.091	-13.23 to 5.045	No	ns	>0.9999
Row 2:11% O2, mon vs. Row 12:21% O2, mon	-13.63	-22.77 to -4.498	Yes	****	<0.0001
Row 2:11% O2, mon vs. Row 12:11% O2, mon	-2.876	-12.01 to 6.259	No	ns	>0.9999
Row 2:11% O2, mon vs. Row 12:21% O2, PFF	-10.94	-20.07 to -1.803	Yes	**	0.0017
Row 2:11% O2, mon vs. Row 12:11% O2, PFF	-4.09	-13.22 to 5.045	No	ns	>0.9999
Row 2:11% O2, mon vs. Row 13:21% O2, mon	-13.25	-22.39 to -4.118	Yes	****	<0.0001
Row 2:11% O2, mon vs. Row 13:11% O2, mon	-3.595	-12.73 to 5.540	No	ns	>0.9999
Row 2:11% O2, mon vs. Row 13:21% O2, PFF	-11.17	-20.31 to -2.038	Yes	**	0.0011
Row 2:11% O2, mon vs. Row 13:11% O2, PFF	-4.141	-13.28 to 4.995	No	ns	>0.9999
Row 2:11% O2, mon vs. Row 14:21% O2, mon	-15.78	-24.92 to -6.648	Yes	****	<0.0001
Row 2:11% O2, mon vs. Row 14:11% O2, mon	-5.964	-15.10 to 3.171	No	ns	0.9236
Row 2:11% O2, mon vs. Row 14:21% O2, PFF	-13.31	-22.45 to -4.176	Yes	****	<0.0001
Row 2:11% O2, mon vs. Row 14:11% O2, PFF	-6.02	-15.16 to 3.115	No	ns	0.9132
Row 2:11% O2, mon vs. Row 15:21% O2, mon	-14.95	-24.08 to -5.810	Yes	****	<0.0001
Row 2:11% O2, mon vs. Row 15:11% O2, mon	-4.557	-13.69 to 4.578	No	ns	0.9997
Row 2:11% O2, mon vs. Row 15:21% O2, PFF	-13.75	-22.89 to -4.616	Yes	****	<0.0001
Row 2:11% O2, mon vs. Row 15:11% O2, PFF	-5.383	-14.52 to 3.752	No	ns	0.9856
Row 2:11% O2, mon vs. Row 16:21% O2, mon	-15.59	-24.73 to -6.456	Yes	****	<0.0001
Row 2:11% O2, mon vs. Row 16:11% O2, mon	-6.119	-15.25 to 3.016	No	ns	0.8928
Row 2:11% O2, mon vs. Row 16:21% O2, PFF	-13.31	-22.44 to -4.172	Yes	****	<0.0001
Row 2:11% O2, mon vs. Row 16:11% O2, PFF	-5.462	-14.60 to 3.673	No	ns	0.9812
Row 2:21% O2, PFF vs. Row 2:11% O2, PFF	5.209	-3.926 to 14.34	No	ns	0.9925
Row 2:21% O2, PFF vs. Row 3:21% O2, mon	-1.249	-10.38 to 7.886	No	ns	>0.9999
Row 2:21% O2, PFF vs. Row 3:11% O2, mon	7.717	-1.418 to 16.85	No	ns	0.3278
Row 2:21% O2, PFF vs. Row 3:21% O2, PFF	1.562	-7.573 to 10.70	No	ns	>0.9999
Row 2:21% O2, PFF vs. Row 3:11% O2, PFF	10.25	1.111 to 19.38	Yes	**	0.007
Row 2:21% O2, PFF vs. Row 4:21% O2, mon	-0.4903	-9.625 to 8.645	No	ns	>0.9999
Row 2:21% O2, PFF vs. Row 4:11% O2, mon	6.422	-2.714 to 15.56	No	ns	0.8123
Row 2:21% O2, PFF vs. Row 4:21% O2, PFF	0.7541	-8.381 to 9.889	No	ns	>0.9999
Row 2:21% O2, PFF vs. Row 4:11% O2, PFF	8.08	-1.055 to 17.22	No	ns	0.2192
Row 2:21% O2, PFF vs. Row 5:21% O2, mon	-0.5605	-9.696 to 8.575	No	ns	>0.9999
Row 2:21% O2, PFF vs. Row 5:11% O2, mon	7.341	-1.794 to 16.48	No	ns	0.4653
Row 2:21% O2, PFF vs. Row 5:21% O2, PFF	-0.1464	-9.282 to 8.989	No	ns	>0.9999
Row 2:21% O2, PFF vs. Row 5:11% O2, PFF	7.503	-1.632 to 16.64	No	ns	0.4035
Row 2:21% O2, PFF vs. Row 6:21% O2, mon	0.1792	-8.956 to 9.314	No	ns	>0.9999
Row 2:21% O2, PFF vs. Row 6:11% O2, mon	7.608	-1.527 to 16.74	No	ns	0.3652
Row 2:21% O2, PFF vs. Row 6:21% O2, PFF	-1.01	-10.15 to 8.125	No	ns	>0.9999
Row 2:21% O2, PFF vs. Row 6:11% O2, PFF	7.795	-1.341 to 16.93	No	ns	0.3023
Row 2:21% O2, PFF vs. Row 7:21% O2, mon	-1.876	-11.01 to 7.259	No	ns	>0.9999
Row 2:21% O2, PFF vs. Row 7:11% O2, mon	5.999	-3.137 to 15.13	No	ns	0.9173
Row 2:21% O2, PFF vs. Row 7:21% O2, PFF	-2.252	-11.39 to 6.883	No	ns	>0.9999
Row 2:21% O2, PFF vs. Row 7:11% O2, PFF	6.026	-3.109 to 15.16	No	ns	0.912
Row 2:21% O2, PFF vs. Row 8:21% O2, mon	-5.322	-14.46 to 3.813	No	ns	0.9884
Row 2:21% O2, PFF vs. Row 8:11% O2, mon	3.555	-5.580 to 12.69	No	ns	>0.9999
Row 2:21% O2, PFF vs. Row 8:21% O2, PFF	-2.932	-12.07 to 6.204	No	ns	>0.9999
Row 2:21% O2, PFF vs. Row 8:11% O2, PFF	5.313	-3.822 to 14.45	No	ns	0.9888
Row 2:21% O2, PFF vs. Row 9:21% O2, mon	-5.228	-14.36 to 3.907	No	ns	0.9919
Row 2:21% O2, PFF vs. Row 9:11% O2, mon	3.08	-6.055 to 12.22	No	ns	>0.9999
Row 2:21% O2, PFF vs. Row 9:21% O2, PFF	-5.211	-14.35 to 3.924	No	ns	0.9924
Row 2:21% O2, PFF vs. Row 9:11% O2, PFF	3.989	-5.146 to 13.12	No	ns	>0.9999
Row 2:21% O2, PFF vs. Row 10:21% O2, mon	-6.02	-15.16 to 3.115	No	ns	0.9132
Row 2:21% O2, PFF vs. Row 10:11% O2, mon	2.898	-6.238 to 12.03	No	ns	>0.9999
Row 2:21% O2, PFF vs. Row 10:21% O2, PFF	-4.643	-13.78 to 4.492	No	ns	0.9995
Row 2:21% O2, PFF vs. Row 10:11% O2, PFF	3.167	-5.968 to 12.30	No	ns	>0.9999
Row 2:21% O2, PFF vs. Row 11:21% O2, mon	-5.904	-15.04 to 3.231	No	ns	0.9338
Row 2:21% O2, PFF vs. Row 11:11% O2, mon	2.587	-6.548 to 11.72	No	ns	>0.9999
Row 2:21% O2, PFF vs. Row 11:21% O2, PFF	-4.03	-13.16 to 5.105	No	ns	>0.9999
Row 2:21% O2, PFF vs. Row 11:11% O2, PFF	2.426	-6.709 to 11.56	No	ns	>0.9999
Row 2:21% O2, PFF vs. Row 12:21% O2, mon	-7.117	-16.25 to 2.019	No	ns	0.5546
Row 2:21% O2, PFF vs. Row 12:11% O2, mon	3.641	-5.494 to 12.78	No	ns	>0.9999
Row 2:21% O2, PFF vs. Row 12:21% O2, PFF	-4.421	-13.56 to 4.714	No	ns	0.9999
Row 2:21% O2, PFF vs. Row 12:11% O2, PFF	2.427	-6.708 to 11.56	No	ns	>0.9999
Row 2:21% O2, PFF vs. Row 13:21% O2, mon	-6.737	-15.87 to 2.399	No	ns	0.7041
Row 2:21% O2, PFF vs. Row 13:11% O2, mon	2.921	-6.214 to 12.06	No	ns	>0.9999
Row 2:21% O2, PFF vs. Row 13:21% O2, PFF	-4.657	-13.79 to 4.478	No	ns	0.9994
Row 2:21% O2, PFF vs. Row 13:11% O2, PFF	2.376	-6.759 to 11.51	No	ns	>0.9999
Row 2:21% O2, PFF vs. Row 14:21% O2, mon	-9.266	-18.40 to -0.1310	Yes	*	0.0405
Row 2:21% O2, PFF vs. Row 14:11% O2, mon	0.5524	-8.583 to 9.688	No	ns	>0.9999
Row 2:21% O2, PFF vs. Row 14:21% O2, PFF	-6.794	-15.93 to 2.341	No	ns	0.6823
Row 2:21% O2, PFF vs. Row 14:11% O2, PFF	0.4964	-8.639 to 9.632	No	ns	>0.9999
Row 2:21% O2, PFF vs. Row 15:21% O2, mon	-8.429	-17.56 to 0.7066	No	ns	0.1412
Row 2:21% O2, PFF vs. Row 15:11% O2, mon	1.959	-7.176 to 11.09	No	ns	>0.9999
Row 2:21% O2, PFF vs. Row 15:21% O2, PFF	-7.235	-16.37 to 1.900	No	ns	0.5071
Row 2:21% O2, PFF vs. Row 15:11% O2, PFF	1.133	-8.002 to 10.27	No	ns	>0.9999
Row 2:21% O2, PFF vs. Row 16:21% O2, mon	-9.074	-18.21 to 0.06101	No	ns	0.0551
Row 2:21% O2, PFF vs. Row 16:11% O2, mon	0.3978	-8.737 to 9.533	No	ns	>0.9999
Row 2:21% O2, PFF vs. Row 16:21% O2, PFF	-6.791	-15.93 to 2.344	No	ns	0.6836
Row 2:21% O2, PFF vs. Row 16:11% O2, PFF	1.055	-8.080 to 10.19	No	ns	>0.9999
Row 2:11% O2, PFF vs. Row 3:21% O2, mon	-6.458	-15.59 to 2.677	No	ns	0.8009
Row 2:11% O2, PFF vs. Row 3:11% O2, mon	2.508	-6.628 to 11.64	No	ns	>0.9999
Row 2:11% O2, PFF vs. Row 3:21% O2, PFF	-3.647	-12.78 to 5.488	No	ns	>0.9999
Row 2:11% O2, PFF vs. Row 3:11% O2, PFF	5.037	-4.098 to 14.17	No	ns	0.9963
Row 2:11% O2, PFF vs. Row 4:21% O2, mon	-5.699	-14.83 to 3.436	No	ns	0.9612
Row 2:11% O2, PFF vs. Row 4:11% O2, mon	1.213	-7.923 to 10.35	No	ns	>0.9999
Row 2:11% O2, PFF vs. Row 4:21% O2, PFF	-4.455	-13.59 to 4.680	No	ns	0.9998
Row 2:11% O2, PFF vs. Row 4:11% O2, PFF	2.871	-6.264 to 12.01	No	ns	>0.9999
Row 2:11% O2, PFF vs. Row 5:21% O2, mon	-5.77	-14.90 to 3.366	No	ns	0.953
Row 2:11% O2, PFF vs. Row 5:11% O2, mon	2.132	-7.003 to 11.27	No	ns	>0.9999
Row 2:11% O2, PFF vs. Row 5:21% O2, PFF	-5.355	-14.49 to 3.780	No	ns	0.987
Row 2:11% O2, PFF vs. Row 5:11% O2, PFF	2.294	-6.841 to 11.43	No	ns	>0.9999
Row 2:11% O2, PFF vs. Row 6:21% O2, mon	-5.03	-14.17 to 4.105	No	ns	0.9964
Row 2:11% O2, PFF vs. Row 6:11% O2, mon	2.399	-6.736 to 11.53	No	ns	>0.9999
Row 2:11% O2, PFF vs. Row 6:21% O2, PFF	-6.219	-15.35 to 2.916	No	ns	0.8689
Row 2:11% O2, PFF vs. Row 6:11% O2, PFF	2.585	-6.550 to 11.72	No	ns	>0.9999
Row 2:11% O2, PFF vs. Row 7:21% O2, mon	-7.086	-16.22 to 2.050	No	ns	0.5671
Row 2:11% O2, PFF vs. Row 7:11% O2, mon	0.7895	-8.346 to 9.925	No	ns	>0.9999
Row 2:11% O2, PFF vs. Row 7:21% O2, PFF	-7.461	-16.60 to 1.674	No	ns	0.419
Row 2:11% O2, PFF vs. Row 7:11% O2, PFF	0.8172	-8.318 to 9.952	No	ns	>0.9999
Row 2:11% O2, PFF vs. Row 8:21% O2, mon	-10.53	-19.67 to -1.396	Yes	**	0.004
Row 2:11% O2, PFF vs. Row 8:11% O2, mon	-1.654	-10.79 to 7.481	No	ns	>0.9999
Row 2:11% O2, PFF vs. Row 8:21% O2, PFF	-8.141	-17.28 to 0.9944	No	ns	0.2038
Row 2:11% O2, PFF vs. Row 8:11% O2, PFF	0.1042	-9.031 to 9.239	No	ns	>0.9999
Row 2:11% O2, PFF vs. Row 9:21% O2, mon	-10.44	-19.57 to -1.302	Yes	**	0.0048
Row 2:11% O2, PFF vs. Row 9:11% O2, mon	-2.129	-11.26 to 7.006	No	ns	>0.9999
Row 2:11% O2, PFF vs. Row 9:21% O2, PFF	-10.42	-19.56 to -1.285	Yes	**	0.005
Row 2:11% O2, PFF vs. Row 9:11% O2, PFF	-1.22	-10.36 to 7.915	No	ns	>0.9999
Row 2:11% O2, PFF vs. Row 10:21% O2, mon	-11.23	-20.36 to -2.094	Yes	***	0.0009
Row 2:11% O2, PFF vs. Row 10:11% O2, mon	-2.312	-11.45 to 6.824	No	ns	>0.9999
Row 2:11% O2, PFF vs. Row 10:21% O2, PFF	-9.852	-18.99 to -0.7166	Yes	*	0.0147
Row 2:11% O2, PFF vs. Row 10:11% O2, PFF	-2.042	-11.18 to 7.093	No	ns	>0.9999
Row 2:11% O2, PFF vs. Row 11:21% O2, mon	-11.11	-20.25 to -1.978	Yes	**	0.0012
Row 2:11% O2, PFF vs. Row 11:11% O2, mon	-2.622	-11.76 to 6.513	No	ns	>0.9999
Row 2:11% O2, PFF vs. Row 11:21% O2, PFF	-9.239	-18.37 to -0.1037	Yes	*	0.0423
Row 2:11% O2, PFF vs. Row 11:11% O2, PFF	-2.783	-11.92 to 6.352	No	ns	>0.9999
Row 2:11% O2, PFF vs. Row 12:21% O2, mon	-12.33	-21.46 to -3.190	Yes	****	<0.0001
Row 2:11% O2, PFF vs. Row 12:11% O2, mon	-1.568	-10.70 to 7.567	No	ns	>0.9999
Row 2:11% O2, PFF vs. Row 12:21% O2, PFF	-9.631	-18.77 to -0.4954	Yes	*	0.0218
Row 2:11% O2, PFF vs. Row 12:11% O2, PFF	-2.782	-11.92 to 6.353	No	ns	>0.9999
Row 2:11% O2, PFF vs. Row 13:21% O2, mon	-11.95	-21.08 to -2.810	Yes	***	0.0002
Row 2:11% O2, PFF vs. Row 13:11% O2, mon	-2.288	-11.42 to 6.847	No	ns	>0.9999
Row 2:11% O2, PFF vs. Row 13:21% O2, PFF	-9.866	-19.00 to -0.7307	Yes	*	0.0143
Row 2:11% O2, PFF vs. Row 13:11% O2, PFF	-2.833	-11.97 to 6.302	No	ns	>0.9999
Row 2:11% O2, PFF vs. Row 14:21% O2, mon	-14.48	-23.61 to -5.340	Yes	****	<0.0001
Row 2:11% O2, PFF vs. Row 14:11% O2, mon	-4.657	-13.79 to 4.478	No	ns	0.9994
Row 2:11% O2, PFF vs. Row 14:21% O2, PFF	-12	-21.14 to -2.868	Yes	***	0.0002
Row 2:11% O2, PFF vs. Row 14:11% O2, PFF	-4.713	-13.85 to 4.422	No	ns	0.9992
Row 2:11% O2, PFF vs. Row 15:21% O2, mon	-13.64	-22.77 to -4.502	Yes	****	<0.0001
Row 2:11% O2, PFF vs. Row 15:11% O2, mon	-3.25	-12.38 to 5.885	No	ns	>0.9999
Row 2:11% O2, PFF vs. Row 15:21% O2, PFF	-12.44	-21.58 to -3.309	Yes	****	<0.0001
Row 2:11% O2, PFF vs. Row 15:11% O2, PFF	-4.076	-13.21 to 5.059	No	ns	>0.9999
Row 2:11% O2, PFF vs. Row 16:21% O2, mon	-14.28	-23.42 to -5.148	Yes	****	<0.0001
Row 2:11% O2, PFF vs. Row 16:11% O2, mon	-4.811	-13.95 to 4.324	No	ns	0.9987
Row 2:11% O2, PFF vs. Row 16:21% O2, PFF	-12	-21.13 to -2.865	Yes	***	0.0002
Row 2:11% O2, PFF vs. Row 16:11% O2, PFF	-4.154	-13.29 to 4.981	No	ns	>0.9999
Row 3:21% O2, mon vs. Row 3:11% O2, mon	8.966	-0.1695 to 18.10	No	ns	0.0652
Row 3:21% O2, mon vs. Row 3:21% O2, PFF	2.811	-6.324 to 11.95	No	ns	>0.9999
Row 3:21% O2, mon vs. Row 3:11% O2, PFF	11.5	2.360 to 20.63	Yes	***	0.0005
Row 3:21% O2, mon vs. Row 4:21% O2, mon	0.7586	-8.377 to 9.894	No	ns	>0.9999
Row 3:21% O2, mon vs. Row 4:11% O2, mon	7.671	-1.465 to 16.81	No	ns	0.3435
Row 3:21% O2, mon vs. Row 4:21% O2, PFF	2.003	-7.132 to 11.14	No	ns	>0.9999
Row 3:21% O2, mon vs. Row 4:11% O2, PFF	9.329	0.1939 to 18.46	Yes	*	0.0365
Row 3:21% O2, mon vs. Row 5:21% O2, mon	0.6884	-8.447 to 9.824	No	ns	>0.9999
Row 3:21% O2, mon vs. Row 5:11% O2, mon	8.59	-0.5454 to 17.72	No	ns	0.1132
Row 3:21% O2, mon vs. Row 5:21% O2, PFF	1.103	-8.033 to 10.24	No	ns	>0.9999
Row 3:21% O2, mon vs. Row 5:11% O2, PFF	8.752	-0.3833 to 17.89	No	ns	0.0898
Row 3:21% O2, mon vs. Row 6:21% O2, mon	1.428	-7.707 to 10.56	No	ns	>0.9999
Row 3:21% O2, mon vs. Row 6:11% O2, mon	8.857	-0.2778 to 17.99	No	ns	0.0768
Row 3:21% O2, mon vs. Row 6:21% O2, PFF	0.2388	-8.896 to 9.374	No	ns	>0.9999
Row 3:21% O2, mon vs. Row 6:11% O2, PFF	9.043	-0.09174 to 18.18	No	ns	0.0578
Row 3:21% O2, mon vs. Row 7:21% O2, mon	-0.6275	-9.763 to 8.508	No	ns	>0.9999
Row 3:21% O2, mon vs. Row 7:11% O2, mon	7.248	-1.888 to 16.38	No	ns	0.5021
Row 3:21% O2, mon vs. Row 7:21% O2, PFF	-1.003	-10.14 to 8.132	No	ns	>0.9999
Row 3:21% O2, mon vs. Row 7:11% O2, PFF	7.275	-1.860 to 16.41	No	ns	0.4912
Row 3:21% O2, mon vs. Row 8:21% O2, mon	-4.073	-13.21 to 5.062	No	ns	>0.9999
Row 3:21% O2, mon vs. Row 8:11% O2, mon	4.804	-4.331 to 13.94	No	ns	0.9988
Row 3:21% O2, mon vs. Row 8:21% O2, PFF	-1.683	-10.82 to 7.452	No	ns	>0.9999
Row 3:21% O2, mon vs. Row 8:11% O2, PFF	6.562	-2.573 to 15.70	No	ns	0.7666
Row 3:21% O2, mon vs. Row 9:21% O2, mon	-3.979	-13.11 to 5.156	No	ns	>0.9999
Row 3:21% O2, mon vs. Row 9:11% O2, mon	4.329	-4.806 to 13.46	No	ns	>0.9999
Row 3:21% O2, mon vs. Row 9:21% O2, PFF	-3.963	-13.10 to 5.173	No	ns	>0.9999
Row 3:21% O2, mon vs. Row 9:11% O2, PFF	5.238	-3.897 to 14.37	No	ns	0.9916
Row 3:21% O2, mon vs. Row 10:21% O2, mon	-4.771	-13.91 to 4.364	No	ns	0.999
Row 3:21% O2, mon vs. Row 10:11% O2, mon	4.147	-4.989 to 13.28	No	ns	>0.9999
Row 3:21% O2, mon vs. Row 10:21% O2, PFF	-3.394	-12.53 to 5.741	No	ns	>0.9999
Row 3:21% O2, mon vs. Row 10:11% O2, PFF	4.416	-4.719 to 13.55	No	ns	0.9999
Row 3:21% O2, mon vs. Row 11:21% O2, mon	-4.655	-13.79 to 4.480	No	ns	0.9994
Row 3:21% O2, mon vs. Row 11:11% O2, mon	3.836	-5.299 to 12.97	No	ns	>0.9999
Row 3:21% O2, mon vs. Row 11:21% O2, PFF	-2.781	-11.92 to 6.354	No	ns	>0.9999
Row 3:21% O2, mon vs. Row 11:11% O2, PFF	3.675	-5.460 to 12.81	No	ns	>0.9999
Row 3:21% O2, mon vs. Row 12:21% O2, mon	-5.868	-15.00 to 3.268	No	ns	0.9395
Row 3:21% O2, mon vs. Row 12:11% O2, mon	4.89	-4.245 to 14.02	No	ns	0.9981
Row 3:21% O2, mon vs. Row 12:21% O2, PFF	-3.173	-12.31 to 5.963	No	ns	>0.9999
Row 3:21% O2, mon vs. Row 12:11% O2, PFF	3.676	-5.460 to 12.81	No	ns	>0.9999
Row 3:21% O2, mon vs. Row 13:21% O2, mon	-5.488	-14.62 to 3.648	No	ns	0.9796
Row 3:21% O2, mon vs. Row 13:11% O2, mon	4.17	-4.965 to 13.31	No	ns	>0.9999
Row 3:21% O2, mon vs. Row 13:21% O2, PFF	-3.408	-12.54 to 5.727	No	ns	>0.9999
Row 3:21% O2, mon vs. Row 13:11% O2, PFF	3.625	-5.510 to 12.76	No	ns	>0.9999
Row 3:21% O2, mon vs. Row 14:21% O2, mon	-8.017	-17.15 to 1.118	No	ns	0.236
Row 3:21% O2, mon vs. Row 14:11% O2, mon	1.801	-7.334 to 10.94	No	ns	>0.9999
Row 3:21% O2, mon vs. Row 14:21% O2, PFF	-5.545	-14.68 to 3.590	No	ns	0.9754
Row 3:21% O2, mon vs. Row 14:11% O2, PFF	1.745	-7.390 to 10.88	No	ns	>0.9999
Row 3:21% O2, mon vs. Row 15:21% O2, mon	-7.18	-16.31 to 1.956	No	ns	0.5293
Row 3:21% O2, mon vs. Row 15:11% O2, mon	3.208	-5.927 to 12.34	No	ns	>0.9999
Row 3:21% O2, mon vs. Row 15:21% O2, PFF	-5.986	-15.12 to 3.149	No	ns	0.9196
Row 3:21% O2, mon vs. Row 15:11% O2, PFF	2.382	-6.753 to 11.52	No	ns	>0.9999
Row 3:21% O2, mon vs. Row 16:21% O2, mon	-7.825	-16.96 to 1.310	No	ns	0.2925
Row 3:21% O2, mon vs. Row 16:11% O2, mon	1.647	-7.488 to 10.78	No	ns	>0.9999
Row 3:21% O2, mon vs. Row 16:21% O2, PFF	-5.542	-14.68 to 3.593	No	ns	0.9757
Row 3:21% O2, mon vs. Row 16:11% O2, PFF	2.304	-6.832 to 11.44	No	ns	>0.9999
Row 3:11% O2, mon vs. Row 3:21% O2, PFF	-6.155	-15.29 to 2.980	No	ns	0.8845
Row 3:11% O2, mon vs. Row 3:11% O2, PFF	2.53	-6.605 to 11.66	No	ns	>0.9999
Row 3:11% O2, mon vs. Row 4:21% O2, mon	-8.207	-17.34 to 0.9282	No	ns	0.1879
Row 3:11% O2, mon vs. Row 4:11% O2, mon	-1.295	-10.43 to 7.840	No	ns	>0.9999
Row 3:11% O2, mon vs. Row 4:21% O2, PFF	-6.963	-16.10 to 2.173	No	ns	0.6164
Row 3:11% O2, mon vs. Row 4:11% O2, PFF	0.3634	-8.772 to 9.499	No	ns	>0.9999
Row 3:11% O2, mon vs. Row 5:21% O2, mon	-8.277	-17.41 to 0.8579	No	ns	0.172
Row 3:11% O2, mon vs. Row 5:11% O2, mon	-0.3758	-9.511 to 8.759	No	ns	>0.9999
Row 3:11% O2, mon vs. Row 5:21% O2, PFF	-7.863	-17.00 to 1.272	No	ns	0.2808
Row 3:11% O2, mon vs. Row 5:11% O2, PFF	-0.2138	-9.349 to 8.921	No	ns	>0.9999
Row 3:11% O2, mon vs. Row 6:21% O2, mon	-7.538	-16.67 to 1.598	No	ns	0.3907
Row 3:11% O2, mon vs. Row 6:11% O2, mon	-0.1083	-9.243 to 9.027	No	ns	>0.9999
Row 3:11% O2, mon vs. Row 6:21% O2, PFF	-8.727	-17.86 to 0.4083	No	ns	0.0931
Row 3:11% O2, mon vs. Row 6:11% O2, PFF	0.07781	-9.057 to 9.213	No	ns	>0.9999
Row 3:11% O2, mon vs. Row 7:21% O2, mon	-9.593	-18.73 to -0.4580	Yes	*	0.0233
Row 3:11% O2, mon vs. Row 7:11% O2, mon	-1.718	-10.85 to 7.417	No	ns	>0.9999
Row 3:11% O2, mon vs. Row 7:21% O2, PFF	-9.969	-19.10 to -0.8338	Yes	*	0.0119
Row 3:11% O2, mon vs. Row 7:11% O2, PFF	-1.69	-10.83 to 7.445	No	ns	>0.9999
Row 3:11% O2, mon vs. Row 8:21% O2, mon	-13.04	-22.17 to -3.904	Yes	****	<0.0001
Row 3:11% O2, mon vs. Row 8:11% O2, mon	-4.162	-13.30 to 4.974	No	ns	>0.9999
Row 3:11% O2, mon vs. Row 8:21% O2, PFF	-10.65	-19.78 to -1.513	Yes	**	0.0032
Row 3:11% O2, mon vs. Row 8:11% O2, PFF	-2.403	-11.54 to 6.732	No	ns	>0.9999
Row 3:11% O2, mon vs. Row 9:21% O2, mon	-12.94	-22.08 to -3.809	Yes	****	<0.0001
Row 3:11% O2, mon vs. Row 9:11% O2, mon	-4.637	-13.77 to 4.498	No	ns	0.9995
Row 3:11% O2, mon vs. Row 9:21% O2, PFF	-12.93	-22.06 to -3.793	Yes	****	<0.0001
Row 3:11% O2, mon vs. Row 9:11% O2, PFF	-3.728	-12.86 to 5.407	No	ns	>0.9999
Row 3:11% O2, mon vs. Row 10:21% O2, mon	-13.74	-22.87 to -4.602	Yes	****	<0.0001
Row 3:11% O2, mon vs. Row 10:11% O2, mon	-4.819	-13.95 to 4.316	No	ns	0.9987
Row 3:11% O2, mon vs. Row 10:21% O2, PFF	-12.36	-21.49 to -3.224	Yes	****	<0.0001
Row 3:11% O2, mon vs. Row 10:11% O2, PFF	-4.549	-13.68 to 4.586	No	ns	0.9997
Row 3:11% O2, mon vs. Row 11:21% O2, mon	-13.62	-22.76 to -4.486	Yes	****	<0.0001
Row 3:11% O2, mon vs. Row 11:11% O2, mon	-5.13	-14.26 to 4.005	No	ns	0.9945
Row 3:11% O2, mon vs. Row 11:21% O2, PFF	-11.75	-20.88 to -2.611	Yes	***	0.0003
Row 3:11% O2, mon vs. Row 11:11% O2, PFF	-5.291	-14.43 to 3.844	No	ns	0.9897
Row 3:11% O2, mon vs. Row 12:21% O2, mon	-14.83	-23.97 to -5.698	Yes	****	<0.0001
Row 3:11% O2, mon vs. Row 12:11% O2, mon	-4.076	-13.21 to 5.059	No	ns	>0.9999
Row 3:11% O2, mon vs. Row 12:21% O2, PFF	-12.14	-21.27 to -3.003	Yes	***	0.0001
Row 3:11% O2, mon vs. Row 12:11% O2, PFF	-5.29	-14.43 to 3.845	No	ns	0.9897
Row 3:11% O2, mon vs. Row 13:21% O2, mon	-14.45	-23.59 to -5.318	Yes	****	<0.0001
Row 3:11% O2, mon vs. Row 13:11% O2, mon	-4.795	-13.93 to 4.340	No	ns	0.9988
Row 3:11% O2, mon vs. Row 13:21% O2, PFF	-12.37	-21.51 to -3.238	Yes	****	<0.0001
Row 3:11% O2, mon vs. Row 13:11% O2, PFF	-5.341	-14.48 to 3.794	No	ns	0.9876
Row 3:11% O2, mon vs. Row 14:21% O2, mon	-16.98	-26.12 to -7.848	Yes	****	<0.0001
Row 3:11% O2, mon vs. Row 14:11% O2, mon	-7.164	-16.30 to 1.971	No	ns	0.5354
Row 3:11% O2, mon vs. Row 14:21% O2, PFF	-14.51	-23.65 to -5.376	Yes	****	<0.0001
Row 3:11% O2, mon vs. Row 14:11% O2, PFF	-7.22	-16.36 to 1.915	No	ns	0.513
Row 3:11% O2, mon vs. Row 15:21% O2, mon	-16.15	-25.28 to -7.010	Yes	****	<0.0001
Row 3:11% O2, mon vs. Row 15:11% O2, mon	-5.757	-14.89 to 3.378	No	ns	0.9545
Row 3:11% O2, mon vs. Row 15:21% O2, PFF	-14.95	-24.09 to -5.817	Yes	****	<0.0001
Row 3:11% O2, mon vs. Row 15:11% O2, PFF	-6.583	-15.72 to 2.552	No	ns	0.7593
Row 3:11% O2, mon vs. Row 16:21% O2, mon	-16.79	-25.93 to -7.656	Yes	****	<0.0001
Row 3:11% O2, mon vs. Row 16:11% O2, mon	-7.319	-16.45 to 1.816	No	ns	0.4739
Row 3:11% O2, mon vs. Row 16:21% O2, PFF	-14.51	-23.64 to -5.372	Yes	****	<0.0001
Row 3:11% O2, mon vs. Row 16:11% O2, PFF	-6.662	-15.80 to 2.473	No	ns	0.7315
Row 3:21% O2, PFF vs. Row 3:11% O2, PFF	8.685	-0.4504 to 17.82	No	ns	0.099
Row 3:21% O2, PFF vs. Row 4:21% O2, mon	-2.052	-11.19 to 7.083	No	ns	>0.9999
Row 3:21% O2, PFF vs. Row 4:11% O2, mon	4.86	-4.275 to 14.00	No	ns	0.9984
Row 3:21% O2, PFF vs. Row 4:21% O2, PFF	-0.8076	-9.943 to 8.328	No	ns	>0.9999
Row 3:21% O2, PFF vs. Row 4:11% O2, PFF	6.518	-2.617 to 15.65	No	ns	0.7813
Row 3:21% O2, PFF vs. Row 5:21% O2, mon	-2.122	-11.26 to 7.013	No	ns	>0.9999
Row 3:21% O2, PFF vs. Row 5:11% O2, mon	5.779	-3.356 to 14.91	No	ns	0.9518
Row 3:21% O2, PFF vs. Row 5:21% O2, PFF	-1.708	-10.84 to 7.427	No	ns	>0.9999
Row 3:21% O2, PFF vs. Row 5:11% O2, PFF	5.941	-3.194 to 15.08	No	ns	0.9276
Row 3:21% O2, PFF vs. Row 6:21% O2, mon	-1.383	-10.52 to 7.753	No	ns	>0.9999
Row 3:21% O2, PFF vs. Row 6:11% O2, mon	6.047	-3.088 to 15.18	No	ns	0.908
Row 3:21% O2, PFF vs. Row 6:21% O2, PFF	-2.572	-11.71 to 6.563	No	ns	>0.9999
Row 3:21% O2, PFF vs. Row 6:11% O2, PFF	6.233	-2.902 to 15.37	No	ns	0.8655
Row 3:21% O2, PFF vs. Row 7:21% O2, mon	-3.438	-12.57 to 5.697	No	ns	>0.9999
Row 3:21% O2, PFF vs. Row 7:11% O2, mon	4.437	-4.698 to 13.57	No	ns	0.9998
Row 3:21% O2, PFF vs. Row 7:21% O2, PFF	-3.814	-12.95 to 5.321	No	ns	>0.9999
Row 3:21% O2, PFF vs. Row 7:11% O2, PFF	4.465	-4.671 to 13.60	No	ns	0.9998
Row 3:21% O2, PFF vs. Row 8:21% O2, mon	-6.884	-16.02 to 2.251	No	ns	0.6474
Row 3:21% O2, PFF vs. Row 8:11% O2, mon	1.993	-7.142 to 11.13	No	ns	>0.9999
Row 3:21% O2, PFF vs. Row 8:21% O2, PFF	-4.493	-13.63 to 4.642	No	ns	0.9998
Row 3:21% O2, PFF vs. Row 8:11% O2, PFF	3.752	-5.384 to 12.89	No	ns	>0.9999
Row 3:21% O2, PFF vs. Row 9:21% O2, mon	-6.79	-15.92 to 2.346	No	ns	0.6841
Row 3:21% O2, PFF vs. Row 9:11% O2, mon	1.518	-7.617 to 10.65	No	ns	>0.9999
Row 3:21% O2, PFF vs. Row 9:21% O2, PFF	-6.773	-15.91 to 2.362	No	ns	0.6903
Row 3:21% O2, PFF vs. Row 9:11% O2, PFF	2.427	-6.708 to 11.56	No	ns	>0.9999
Row 3:21% O2, PFF vs. Row 10:21% O2, mon	-7.582	-16.72 to 1.553	No	ns	0.3746
Row 3:21% O2, PFF vs. Row 10:11% O2, mon	1.336	-7.799 to 10.47	No	ns	>0.9999
Row 3:21% O2, PFF vs. Row 10:21% O2, PFF	-6.204	-15.34 to 2.931	No	ns	0.8726
Row 3:21% O2, PFF vs. Row 10:11% O2, PFF	1.606	-7.530 to 10.74	No	ns	>0.9999
Row 3:21% O2, PFF vs. Row 11:21% O2, mon	-7.466	-16.60 to 1.669	No	ns	0.4173
Row 3:21% O2, PFF vs. Row 11:11% O2, mon	1.025	-8.110 to 10.16	No	ns	>0.9999
Row 3:21% O2, PFF vs. Row 11:21% O2, PFF	-5.591	-14.73 to 3.544	No	ns	0.9717
Row 3:21% O2, PFF vs. Row 11:11% O2, PFF	0.8641	-8.271 to 9.999	No	ns	>0.9999
Row 3:21% O2, PFF vs. Row 12:21% O2, mon	-8.678	-17.81 to 0.4569	No	ns	0.0999
Row 3:21% O2, PFF vs. Row 12:11% O2, mon	2.079	-7.056 to 11.21	No	ns	>0.9999
Row 3:21% O2, PFF vs. Row 12:21% O2, PFF	-5.983	-15.12 to 3.152	No	ns	0.9202
Row 3:21% O2, PFF vs. Row 12:11% O2, PFF	0.865	-8.270 to 10.00	No	ns	>0.9999
Row 3:21% O2, PFF vs. Row 13:21% O2, mon	-8.298	-17.43 to 0.8369	No	ns	0.1674
Row 3:21% O2, PFF vs. Row 13:11% O2, mon	1.36	-7.776 to 10.49	No	ns	>0.9999
Row 3:21% O2, PFF vs. Row 13:21% O2, PFF	-6.218	-15.35 to 2.917	No	ns	0.8691
Row 3:21% O2, PFF vs. Row 13:11% O2, PFF	0.8142	-8.321 to 9.949	No	ns	>0.9999
Row 3:21% O2, PFF vs. Row 14:21% O2, mon	-10.83	-19.96 to -1.693	Yes	**	0.0022
Row 3:21% O2, PFF vs. Row 14:11% O2, mon	-1.009	-10.14 to 8.126	No	ns	>0.9999
Row 3:21% O2, PFF vs. Row 14:21% O2, PFF	-8.356	-17.49 to 0.7792	No	ns	0.1553
Row 3:21% O2, PFF vs. Row 14:11% O2, PFF	-1.065	-10.20 to 8.070	No	ns	>0.9999
Row 3:21% O2, PFF vs. Row 15:21% O2, mon	-9.99	-19.13 to -0.8551	Yes	*	0.0114
Row 3:21% O2, PFF vs. Row 15:11% O2, mon	0.3977	-8.737 to 9.533	No	ns	>0.9999
Row 3:21% O2, PFF vs. Row 15:21% O2, PFF	-8.797	-17.93 to 0.3383	No	ns	0.0841
Row 3:21% O2, PFF vs. Row 15:11% O2, PFF	-0.4284	-9.564 to 8.707	No	ns	>0.9999
Row 3:21% O2, PFF vs. Row 16:21% O2, mon	-10.64	-19.77 to -1.501	Yes	**	0.0033
Row 3:21% O2, PFF vs. Row 16:11% O2, mon	-1.164	-10.30 to 7.971	No	ns	>0.9999
Row 3:21% O2, PFF vs. Row 16:21% O2, PFF	-8.352	-17.49 to 0.7827	No	ns	0.1561
Row 3:21% O2, PFF vs. Row 16:11% O2, PFF	-0.5071	-9.642 to 8.628	No	ns	>0.9999
Row 3:11% O2, PFF vs. Row 4:21% O2, mon	-10.74	-19.87 to -1.602	Yes	**	0.0027
Row 3:11% O2, PFF vs. Row 4:11% O2, mon	-3.825	-12.96 to 5.310	No	ns	>0.9999
Row 3:11% O2, PFF vs. Row 4:21% O2, PFF	-9.492	-18.63 to -0.3572	Yes	*	0.0277
Row 3:11% O2, PFF vs. Row 4:11% O2, PFF	-2.166	-11.30 to 6.969	No	ns	>0.9999
Row 3:11% O2, PFF vs. Row 5:21% O2, mon	-10.81	-19.94 to -1.672	Yes	**	0.0023
Row 3:11% O2, PFF vs. Row 5:11% O2, mon	-2.906	-12.04 to 6.230	No	ns	>0.9999
Row 3:11% O2, PFF vs. Row 5:21% O2, PFF	-10.39	-19.53 to -1.258	Yes	**	0.0053
Row 3:11% O2, PFF vs. Row 5:11% O2, PFF	-2.744	-11.88 to 6.392	No	ns	>0.9999
Row 3:11% O2, PFF vs. Row 6:21% O2, mon	-10.07	-19.20 to -0.9321	Yes	**	0.0099
Row 3:11% O2, PFF vs. Row 6:11% O2, mon	-2.638	-11.77 to 6.497	No	ns	>0.9999
Row 3:11% O2, PFF vs. Row 6:21% O2, PFF	-11.26	-20.39 to -2.121	Yes	***	0.0009
Row 3:11% O2, PFF vs. Row 6:11% O2, PFF	-2.452	-11.59 to 6.683	No	ns	>0.9999
Row 3:11% O2, PFF vs. Row 7:21% O2, mon	-12.12	-21.26 to -2.988	Yes	***	0.0001
Row 3:11% O2, PFF vs. Row 7:11% O2, mon	-4.248	-13.38 to 4.887	No	ns	>0.9999
Row 3:11% O2, PFF vs. Row 7:21% O2, PFF	-12.5	-21.63 to -3.364	Yes	****	<0.0001
Row 3:11% O2, PFF vs. Row 7:11% O2, PFF	-4.22	-13.36 to 4.915	No	ns	>0.9999
Row 3:11% O2, PFF vs. Row 8:21% O2, mon	-15.57	-24.70 to -6.434	Yes	****	<0.0001
Row 3:11% O2, PFF vs. Row 8:11% O2, mon	-6.691	-15.83 to 2.444	No	ns	0.7208
Row 3:11% O2, PFF vs. Row 8:21% O2, PFF	-13.18	-22.31 to -4.043	Yes	****	<0.0001
Row 3:11% O2, PFF vs. Row 8:11% O2, PFF	-4.933	-14.07 to 4.202	No	ns	0.9977
Row 3:11% O2, PFF vs. Row 9:21% O2, mon	-15.47	-24.61 to -6.339	Yes	****	<0.0001
Row 3:11% O2, PFF vs. Row 9:11% O2, mon	-7.166	-16.30 to 1.969	No	ns	0.5345
Row 3:11% O2, PFF vs. Row 9:21% O2, PFF	-15.46	-24.59 to -6.323	Yes	****	<0.0001
Row 3:11% O2, PFF vs. Row 9:11% O2, PFF	-6.257	-15.39 to 2.878	No	ns	0.8591
Row 3:11% O2, PFF vs. Row 10:21% O2, mon	-16.27	-25.40 to -7.132	Yes	****	<0.0001
Row 3:11% O2, PFF vs. Row 10:11% O2, mon	-7.349	-16.48 to 1.786	No	ns	0.4622
Row 3:11% O2, PFF vs. Row 10:21% O2, PFF	-14.89	-24.02 to -5.754	Yes	****	<0.0001
Row 3:11% O2, PFF vs. Row 10:11% O2, PFF	-7.079	-16.21 to 2.056	No	ns	0.5696
Row 3:11% O2, PFF vs. Row 11:21% O2, mon	-16.15	-25.29 to -7.016	Yes	****	<0.0001
Row 3:11% O2, PFF vs. Row 11:11% O2, mon	-7.66	-16.79 to 1.476	No	ns	0.3473
Row 3:11% O2, PFF vs. Row 11:21% O2, PFF	-14.28	-23.41 to -5.141	Yes	****	<0.0001
Row 3:11% O2, PFF vs. Row 11:11% O2, PFF	-7.821	-16.96 to 1.315	No	ns	0.294
Row 3:11% O2, PFF vs. Row 12:21% O2, mon	-17.36	-26.50 to -8.228	Yes	****	<0.0001
Row 3:11% O2, PFF vs. Row 12:11% O2, mon	-6.606	-15.74 to 2.529	No	ns	0.7515
Row 3:11% O2, PFF vs. Row 12:21% O2, PFF	-14.67	-23.80 to -5.533	Yes	****	<0.0001
Row 3:11% O2, PFF vs. Row 12:11% O2, PFF	-7.82	-16.95 to 1.315	No	ns	0.2942
Row 3:11% O2, PFF vs. Row 13:21% O2, mon	-16.98	-26.12 to -7.848	Yes	****	<0.0001
Row 3:11% O2, PFF vs. Row 13:11% O2, mon	-7.325	-16.46 to 1.810	No	ns	0.4715
Row 3:11% O2, PFF vs. Row 13:21% O2, PFF	-14.9	-24.04 to -5.768	Yes	****	<0.0001
Row 3:11% O2, PFF vs. Row 13:11% O2, PFF	-7.871	-17.01 to 1.265	No	ns	0.2785
Row 3:11% O2, PFF vs. Row 14:21% O2, mon	-19.51	-28.65 to -10.38	Yes	****	<0.0001
Row 3:11% O2, PFF vs. Row 14:11% O2, mon	-9.694	-18.83 to -0.5589	Yes	*	0.0195
Row 3:11% O2, PFF vs. Row 14:21% O2, PFF	-17.04	-26.18 to -7.906	Yes	****	<0.0001
Row 3:11% O2, PFF vs. Row 14:11% O2, PFF	-9.75	-18.89 to -0.6149	Yes	*	0.0177
Row 3:11% O2, PFF vs. Row 15:21% O2, mon	-18.68	-27.81 to -9.540	Yes	****	<0.0001
Row 3:11% O2, PFF vs. Row 15:11% O2, mon	-8.287	-17.42 to 0.8481	No	ns	0.1698
Row 3:11% O2, PFF vs. Row 15:21% O2, PFF	-17.48	-26.62 to -8.346	Yes	****	<0.0001
Row 3:11% O2, PFF vs. Row 15:11% O2, PFF	-9.113	-18.25 to 0.02205	No	ns	0.0518
Row 3:11% O2, PFF vs. Row 16:21% O2, mon	-19.32	-28.46 to -10.19	Yes	****	<0.0001
Row 3:11% O2, PFF vs. Row 16:11% O2, mon	-9.849	-18.98 to -0.7135	Yes	*	0.0148
Row 3:11% O2, PFF vs. Row 16:21% O2, PFF	-17.04	-26.17 to -7.902	Yes	****	<0.0001
Row 3:11% O2, PFF vs. Row 16:11% O2, PFF	-9.192	-18.33 to -0.05663	Yes	*	0.0457
Row 4:21% O2, mon vs. Row 4:11% O2, mon	6.912	-2.223 to 16.05	No	ns	0.6365
Row 4:21% O2, mon vs. Row 4:21% O2, PFF	1.244	-7.891 to 10.38	No	ns	>0.9999
Row 4:21% O2, mon vs. Row 4:11% O2, PFF	8.57	-0.5648 to 17.71	No	ns	0.1163
Row 4:21% O2, mon vs. Row 5:21% O2, mon	-0.07025	-9.205 to 9.065	No	ns	>0.9999
Row 4:21% O2, mon vs. Row 5:11% O2, mon	7.831	-1.304 to 16.97	No	ns	0.2907
Row 4:21% O2, mon vs. Row 5:21% O2, PFF	0.3439	-8.791 to 9.479	No	ns	>0.9999
Row 4:21% O2, mon vs. Row 5:11% O2, PFF	7.993	-1.142 to 17.13	No	ns	0.2427
Row 4:21% O2, mon vs. Row 6:21% O2, mon	0.6694	-8.466 to 9.805	No	ns	>0.9999
Row 4:21% O2, mon vs. Row 6:11% O2, mon	8.099	-1.036 to 17.23	No	ns	0.2144
Row 4:21% O2, mon vs. Row 6:21% O2, PFF	-0.5199	-9.655 to 8.615	No	ns	>0.9999
Row 4:21% O2, mon vs. Row 6:11% O2, PFF	8.285	-0.8504 to 17.42	No	ns	0.1703
Row 4:21% O2, mon vs. Row 7:21% O2, mon	-1.386	-10.52 to 7.749	No	ns	>0.9999
Row 4:21% O2, mon vs. Row 7:11% O2, mon	6.489	-2.646 to 15.62	No	ns	0.791
Row 4:21% O2, mon vs. Row 7:21% O2, PFF	-1.762	-10.90 to 7.373	No	ns	>0.9999
Row 4:21% O2, mon vs. Row 7:11% O2, PFF	6.517	-2.619 to 15.65	No	ns	0.782
Row 4:21% O2, mon vs. Row 8:21% O2, mon	-4.832	-13.97 to 4.303	No	ns	0.9986
Row 4:21% O2, mon vs. Row 8:11% O2, mon	4.045	-5.090 to 13.18	No	ns	>0.9999
Row 4:21% O2, mon vs. Row 8:21% O2, PFF	-2.441	-11.58 to 6.694	No	ns	>0.9999
Row 4:21% O2, mon vs. Row 8:11% O2, PFF	5.804	-3.332 to 14.94	No	ns	0.9486
Row 4:21% O2, mon vs. Row 9:21% O2, mon	-4.738	-13.87 to 4.398	No	ns	0.9991
Row 4:21% O2, mon vs. Row 9:11% O2, mon	3.57	-5.565 to 12.71	No	ns	>0.9999
Row 4:21% O2, mon vs. Row 9:21% O2, PFF	-4.721	-13.86 to 4.414	No	ns	0.9992
Row 4:21% O2, mon vs. Row 9:11% O2, PFF	4.479	-4.656 to 13.61	No	ns	0.9998
Row 4:21% O2, mon vs. Row 10:21% O2, mon	-5.53	-14.67 to 3.605	No	ns	0.9766
Row 4:21% O2, mon vs. Row 10:11% O2, mon	3.388	-5.747 to 12.52	No	ns	>0.9999
Row 4:21% O2, mon vs. Row 10:21% O2, PFF	-4.152	-13.29 to 4.983	No	ns	>0.9999
Row 4:21% O2, mon vs. Row 10:11% O2, PFF	3.658	-5.478 to 12.79	No	ns	>0.9999
Row 4:21% O2, mon vs. Row 11:21% O2, mon	-5.414	-14.55 to 3.721	No	ns	0.984
Row 4:21% O2, mon vs. Row 11:11% O2, mon	3.077	-6.058 to 12.21	No	ns	>0.9999
Row 4:21% O2, mon vs. Row 11:21% O2, PFF	-3.539	-12.67 to 5.596	No	ns	>0.9999
Row 4:21% O2, mon vs. Row 11:11% O2, PFF	2.916	-6.219 to 12.05	No	ns	>0.9999
Row 4:21% O2, mon vs. Row 12:21% O2, mon	-6.626	-15.76 to 2.509	No	ns	0.7443
Row 4:21% O2, mon vs. Row 12:11% O2, mon	4.131	-5.004 to 13.27	No	ns	>0.9999
Row 4:21% O2, mon vs. Row 12:21% O2, PFF	-3.931	-13.07 to 5.204	No	ns	>0.9999
Row 4:21% O2, mon vs. Row 12:11% O2, PFF	2.917	-6.218 to 12.05	No	ns	>0.9999
Row 4:21% O2, mon vs. Row 13:21% O2, mon	-6.246	-15.38 to 2.889	No	ns	0.862
Row 4:21% O2, mon vs. Row 13:11% O2, mon	3.412	-5.724 to 12.55	No	ns	>0.9999
Row 4:21% O2, mon vs. Row 13:21% O2, PFF	-4.166	-13.30 to 4.969	No	ns	>0.9999
Row 4:21% O2, mon vs. Row 13:11% O2, PFF	2.866	-6.269 to 12.00	No	ns	>0.9999
Row 4:21% O2, mon vs. Row 14:21% O2, mon	-8.776	-17.91 to 0.3592	No	ns	0.0867
Row 4:21% O2, mon vs. Row 14:11% O2, mon	1.043	-8.092 to 10.18	No	ns	>0.9999
Row 4:21% O2, mon vs. Row 14:21% O2, PFF	-6.304	-15.44 to 2.831	No	ns	0.8466
Row 4:21% O2, mon vs. Row 14:11% O2, PFF	0.9867	-8.148 to 10.12	No	ns	>0.9999
Row 4:21% O2, mon vs. Row 15:21% O2, mon	-7.938	-17.07 to 1.197	No	ns	0.2583
Row 4:21% O2, mon vs. Row 15:11% O2, mon	2.45	-6.685 to 11.58	No	ns	>0.9999
Row 4:21% O2, mon vs. Row 15:21% O2, PFF	-6.745	-15.88 to 2.390	No	ns	0.701
Row 4:21% O2, mon vs. Row 15:11% O2, PFF	1.624	-7.512 to 10.76	No	ns	>0.9999
Row 4:21% O2, mon vs. Row 16:21% O2, mon	-8.584	-17.72 to 0.5513	No	ns	0.1142
Row 4:21% O2, mon vs. Row 16:11% O2, mon	0.8881	-8.247 to 10.02	No	ns	>0.9999
Row 4:21% O2, mon vs. Row 16:21% O2, PFF	-6.3	-15.44 to 2.835	No	ns	0.8476
Row 4:21% O2, mon vs. Row 16:11% O2, PFF	1.545	-7.590 to 10.68	No	ns	>0.9999
Row 4:11% O2, mon vs. Row 4:21% O2, PFF	-5.668	-14.80 to 3.468	No	ns	0.9646
Row 4:11% O2, mon vs. Row 4:11% O2, PFF	1.658	-7.477 to 10.79	No	ns	>0.9999
Row 4:11% O2, mon vs. Row 5:21% O2, mon	-6.982	-16.12 to 2.153	No	ns	0.6086
Row 4:11% O2, mon vs. Row 5:11% O2, mon	0.9192	-8.216 to 10.05	No	ns	>0.9999
Row 4:11% O2, mon vs. Row 5:21% O2, PFF	-6.568	-15.70 to 2.567	No	ns	0.7646
Row 4:11% O2, mon vs. Row 5:11% O2, PFF	1.081	-8.054 to 10.22	No	ns	>0.9999
Row 4:11% O2, mon vs. Row 6:21% O2, mon	-6.242	-15.38 to 2.893	No	ns	0.863
Row 4:11% O2, mon vs. Row 6:11% O2, mon	1.187	-7.948 to 10.32	No	ns	>0.9999
Row 4:11% O2, mon vs. Row 6:21% O2, PFF	-7.432	-16.57 to 1.703	No	ns	0.4302
Row 4:11% O2, mon vs. Row 6:11% O2, PFF	1.373	-7.762 to 10.51	No	ns	>0.9999
Row 4:11% O2, mon vs. Row 7:21% O2, mon	-8.298	-17.43 to 0.8371	No	ns	0.1674
Row 4:11% O2, mon vs. Row 7:11% O2, mon	-0.423	-9.558 to 8.712	No	ns	>0.9999
Row 4:11% O2, mon vs. Row 7:21% O2, PFF	-8.674	-17.81 to 0.4613	No	ns	0.1005
Row 4:11% O2, mon vs. Row 7:11% O2, PFF	-0.3954	-9.531 to 8.740	No	ns	>0.9999
Row 4:11% O2, mon vs. Row 8:21% O2, mon	-11.74	-20.88 to -2.609	Yes	***	0.0003
Row 4:11% O2, mon vs. Row 8:11% O2, mon	-2.867	-12.00 to 6.269	No	ns	>0.9999
Row 4:11% O2, mon vs. Row 8:21% O2, PFF	-9.353	-18.49 to -0.2181	Yes	*	0.035
Row 4:11% O2, mon vs. Row 8:11% O2, PFF	-1.108	-10.24 to 8.027	No	ns	>0.9999
Row 4:11% O2, mon vs. Row 9:21% O2, mon	-11.65	-20.78 to -2.514	Yes	***	0.0004
Row 4:11% O2, mon vs. Row 9:11% O2, mon	-3.342	-12.48 to 5.794	No	ns	>0.9999
Row 4:11% O2, mon vs. Row 9:21% O2, PFF	-11.63	-20.77 to -2.498	Yes	***	0.0004
Row 4:11% O2, mon vs. Row 9:11% O2, PFF	-2.433	-11.57 to 6.703	No	ns	>0.9999
Row 4:11% O2, mon vs. Row 10:21% O2, mon	-12.44	-21.58 to -3.307	Yes	****	<0.0001
Row 4:11% O2, mon vs. Row 10:11% O2, mon	-3.524	-12.66 to 5.611	No	ns	>0.9999
Row 4:11% O2, mon vs. Row 10:21% O2, PFF	-11.06	-20.20 to -1.929	Yes	**	0.0013
Row 4:11% O2, mon vs. Row 10:11% O2, PFF	-3.254	-12.39 to 5.881	No	ns	>0.9999
Row 4:11% O2, mon vs. Row 11:21% O2, mon	-12.33	-21.46 to -3.191	Yes	****	<0.0001
Row 4:11% O2, mon vs. Row 11:11% O2, mon	-3.835	-12.97 to 5.300	No	ns	>0.9999
Row 4:11% O2, mon vs. Row 11:21% O2, PFF	-10.45	-19.59 to -1.316	Yes	**	0.0047
Row 4:11% O2, mon vs. Row 11:11% O2, PFF	-3.996	-13.13 to 5.139	No	ns	>0.9999
Row 4:11% O2, mon vs. Row 12:21% O2, mon	-13.54	-22.67 to -4.403	Yes	****	<0.0001
Row 4:11% O2, mon vs. Row 12:11% O2, mon	-2.781	-11.92 to 6.354	No	ns	>0.9999
Row 4:11% O2, mon vs. Row 12:21% O2, PFF	-10.84	-19.98 to -1.708	Yes	**	0.0021
Row 4:11% O2, mon vs. Row 12:11% O2, PFF	-3.995	-13.13 to 5.140	No	ns	>0.9999
Row 4:11% O2, mon vs. Row 13:21% O2, mon	-13.16	-22.29 to -4.023	Yes	****	<0.0001
Row 4:11% O2, mon vs. Row 13:11% O2, mon	-3.5	-12.64 to 5.635	No	ns	>0.9999
Row 4:11% O2, mon vs. Row 13:21% O2, PFF	-11.08	-20.21 to -1.943	Yes	**	0.0013
Row 4:11% O2, mon vs. Row 13:11% O2, PFF	-4.046	-13.18 to 5.089	No	ns	>0.9999
Row 4:11% O2, mon vs. Row 14:21% O2, mon	-15.69	-24.82 to -6.553	Yes	****	<0.0001
Row 4:11% O2, mon vs. Row 14:11% O2, mon	-5.869	-15.00 to 3.266	No	ns	0.9392
Row 4:11% O2, mon vs. Row 14:21% O2, PFF	-13.22	-22.35 to -4.081	Yes	****	<0.0001
Row 4:11% O2, mon vs. Row 14:11% O2, PFF	-5.925	-15.06 to 3.210	No	ns	0.9303
Row 4:11% O2, mon vs. Row 15:21% O2, mon	-14.85	-23.99 to -5.715	Yes	****	<0.0001
Row 4:11% O2, mon vs. Row 15:11% O2, mon	-4.462	-13.60 to 4.673	No	ns	0.9998
Row 4:11% O2, mon vs. Row 15:21% O2, PFF	-13.66	-22.79 to -4.522	Yes	****	<0.0001
Row 4:11% O2, mon vs. Row 15:11% O2, PFF	-5.288	-14.42 to 3.847	No	ns	0.9898
Row 4:11% O2, mon vs. Row 16:21% O2, mon	-15.5	-24.63 to -6.361	Yes	****	<0.0001
Row 4:11% O2, mon vs. Row 16:11% O2, mon	-6.024	-15.16 to 3.111	No	ns	0.9125
Row 4:11% O2, mon vs. Row 16:21% O2, PFF	-13.21	-22.35 to -4.077	Yes	****	<0.0001
Row 4:11% O2, mon vs. Row 16:11% O2, PFF	-5.367	-14.50 to 3.768	No	ns	0.9864
Row 4:21% O2, PFF vs. Row 4:11% O2, PFF	7.326	-1.809 to 16.46	No	ns	0.4711
Row 4:21% O2, PFF vs. Row 5:21% O2, mon	-1.315	-10.45 to 7.821	No	ns	>0.9999
Row 4:21% O2, PFF vs. Row 5:11% O2, mon	6.587	-2.548 to 15.72	No	ns	0.7582
Row 4:21% O2, PFF vs. Row 5:21% O2, PFF	-0.9005	-10.04 to 8.235	No	ns	>0.9999
Row 4:21% O2, PFF vs. Row 5:11% O2, PFF	6.749	-2.386 to 15.88	No	ns	0.6995
Row 4:21% O2, PFF vs. Row 6:21% O2, mon	-0.575	-9.710 to 8.560	No	ns	>0.9999
Row 4:21% O2, PFF vs. Row 6:11% O2, mon	6.854	-2.281 to 15.99	No	ns	0.6591
Row 4:21% O2, PFF vs. Row 6:21% O2, PFF	-1.764	-10.90 to 7.371	No	ns	>0.9999
Row 4:21% O2, PFF vs. Row 6:11% O2, PFF	7.04	-2.095 to 16.18	No	ns	0.5852
Row 4:21% O2, PFF vs. Row 7:21% O2, mon	-2.631	-11.77 to 6.505	No	ns	>0.9999
Row 4:21% O2, PFF vs. Row 7:11% O2, mon	5.245	-3.891 to 14.38	No	ns	0.9913
Row 4:21% O2, PFF vs. Row 7:21% O2, PFF	-3.006	-12.14 to 6.129	No	ns	>0.9999
Row 4:21% O2, PFF vs. Row 7:11% O2, PFF	5.272	-3.863 to 14.41	No	ns	0.9904
Row 4:21% O2, PFF vs. Row 8:21% O2, mon	-6.076	-15.21 to 3.059	No	ns	0.9019
Row 4:21% O2, PFF vs. Row 8:11% O2, mon	2.801	-6.334 to 11.94	No	ns	>0.9999
Row 4:21% O2, PFF vs. Row 8:21% O2, PFF	-3.686	-12.82 to 5.449	No	ns	>0.9999
Row 4:21% O2, PFF vs. Row 8:11% O2, PFF	4.559	-4.576 to 13.69	No	ns	0.9997
Row 4:21% O2, PFF vs. Row 9:21% O2, mon	-5.982	-15.12 to 3.153	No	ns	0.9204
Row 4:21% O2, PFF vs. Row 9:11% O2, mon	2.326	-6.809 to 11.46	No	ns	>0.9999
Row 4:21% O2, PFF vs. Row 9:21% O2, PFF	-5.966	-15.10 to 3.170	No	ns	0.9234
Row 4:21% O2, PFF vs. Row 9:11% O2, PFF	3.235	-5.900 to 12.37	No	ns	>0.9999
Row 4:21% O2, PFF vs. Row 10:21% O2, mon	-6.775	-15.91 to 2.361	No	ns	0.6898
Row 4:21% O2, PFF vs. Row 10:11% O2, mon	2.143	-6.992 to 11.28	No	ns	>0.9999
Row 4:21% O2, PFF vs. Row 10:21% O2, PFF	-5.397	-14.53 to 3.738	No	ns	0.9849
Row 4:21% O2, PFF vs. Row 10:11% O2, PFF	2.413	-6.722 to 11.55	No	ns	>0.9999
Row 4:21% O2, PFF vs. Row 11:21% O2, mon	-6.658	-15.79 to 2.477	No	ns	0.7328
Row 4:21% O2, PFF vs. Row 11:11% O2, mon	1.833	-7.302 to 10.97	No	ns	>0.9999
Row 4:21% O2, PFF vs. Row 11:21% O2, PFF	-4.784	-13.92 to 4.351	No	ns	0.9989
Row 4:21% O2, PFF vs. Row 11:11% O2, PFF	1.672	-7.463 to 10.81	No	ns	>0.9999
Row 4:21% O2, PFF vs. Row 12:21% O2, mon	-7.871	-17.01 to 1.265	No	ns	0.2785
Row 4:21% O2, PFF vs. Row 12:11% O2, mon	2.887	-6.249 to 12.02	No	ns	>0.9999
Row 4:21% O2, PFF vs. Row 12:21% O2, PFF	-5.176	-14.31 to 3.960	No	ns	0.9934
Row 4:21% O2, PFF vs. Row 12:11% O2, PFF	1.673	-7.463 to 10.81	No	ns	>0.9999
Row 4:21% O2, PFF vs. Row 13:21% O2, mon	-7.491	-16.63 to 1.645	No	ns	0.4081
Row 4:21% O2, PFF vs. Row 13:11% O2, mon	2.167	-6.968 to 11.30	No	ns	>0.9999
Row 4:21% O2, PFF vs. Row 13:21% O2, PFF	-5.411	-14.55 to 3.724	No	ns	0.9842
Row 4:21% O2, PFF vs. Row 13:11% O2, PFF	1.622	-7.513 to 10.76	No	ns	>0.9999
Row 4:21% O2, PFF vs. Row 14:21% O2, mon	-10.02	-19.16 to -0.8852	Yes	*	0.0108
Row 4:21% O2, PFF vs. Row 14:11% O2, mon	-0.2017	-9.337 to 8.933	No	ns	>0.9999
Row 4:21% O2, PFF vs. Row 14:21% O2, PFF	-7.548	-16.68 to 1.587	No	ns	0.3868
Row 4:21% O2, PFF vs. Row 14:11% O2, PFF	-0.2577	-9.393 to 8.877	No	ns	>0.9999
Row 4:21% O2, PFF vs. Row 15:21% O2, mon	-9.183	-18.32 to -0.04751	Yes	*	0.0463
Row 4:21% O2, PFF vs. Row 15:11% O2, mon	1.205	-7.930 to 10.34	No	ns	>0.9999
Row 4:21% O2, PFF vs. Row 15:21% O2, PFF	-7.989	-17.12 to 1.146	No	ns	0.2438
Row 4:21% O2, PFF vs. Row 15:11% O2, PFF	0.3792	-8.756 to 9.514	No	ns	>0.9999
Row 4:21% O2, PFF vs. Row 16:21% O2, mon	-9.828	-18.96 to -0.6931	Yes	*	0.0153
Row 4:21% O2, PFF vs. Row 16:11% O2, mon	-0.3563	-9.491 to 8.779	No	ns	>0.9999
Row 4:21% O2, PFF vs. Row 16:21% O2, PFF	-7.545	-16.68 to 1.590	No	ns	0.3881
Row 4:21% O2, PFF vs. Row 16:11% O2, PFF	0.3006	-8.835 to 9.436	No	ns	>0.9999
Row 4:11% O2, PFF vs. Row 5:21% O2, mon	-8.641	-17.78 to 0.4945	No	ns	0.1054
Row 4:11% O2, PFF vs. Row 5:11% O2, mon	-0.7392	-9.874 to 8.396	No	ns	>0.9999
Row 4:11% O2, PFF vs. Row 5:21% O2, PFF	-8.226	-17.36 to 0.9087	No	ns	0.1833
Row 4:11% O2, PFF vs. Row 5:11% O2, PFF	-0.5772	-9.712 to 8.558	No	ns	>0.9999
Row 4:11% O2, PFF vs. Row 6:21% O2, mon	-7.901	-17.04 to 1.234	No	ns	0.2693
Row 4:11% O2, PFF vs. Row 6:11% O2, mon	-0.4717	-9.607 to 8.663	No	ns	>0.9999
Row 4:11% O2, PFF vs. Row 6:21% O2, PFF	-9.09	-18.23 to 0.04491	No	ns	0.0537
Row 4:11% O2, PFF vs. Row 6:11% O2, PFF	-0.2856	-9.421 to 8.850	No	ns	>0.9999
Row 4:11% O2, PFF vs. Row 7:21% O2, mon	-9.957	-19.09 to -0.8214	Yes	*	0.0121
Row 4:11% O2, PFF vs. Row 7:11% O2, mon	-2.081	-11.22 to 7.054	No	ns	>0.9999
Row 4:11% O2, PFF vs. Row 7:21% O2, PFF	-10.33	-19.47 to -1.197	Yes	**	0.0059
Row 4:11% O2, PFF vs. Row 7:11% O2, PFF	-2.054	-11.19 to 7.081	No	ns	>0.9999
Row 4:11% O2, PFF vs. Row 8:21% O2, mon	-13.4	-22.54 to -4.267	Yes	****	<0.0001
Row 4:11% O2, PFF vs. Row 8:11% O2, mon	-4.525	-13.66 to 4.610	No	ns	0.9997
Row 4:11% O2, PFF vs. Row 8:21% O2, PFF	-11.01	-20.15 to -1.877	Yes	**	0.0015
Row 4:11% O2, PFF vs. Row 8:11% O2, PFF	-2.767	-11.90 to 6.368	No	ns	>0.9999
Row 4:11% O2, PFF vs. Row 9:21% O2, mon	-13.31	-22.44 to -4.173	Yes	****	<0.0001
Row 4:11% O2, PFF vs. Row 9:11% O2, mon	-5	-14.14 to 4.135	No	ns	0.9969
Row 4:11% O2, PFF vs. Row 9:21% O2, PFF	-13.29	-22.43 to -4.156	Yes	****	<0.0001
Row 4:11% O2, PFF vs. Row 9:11% O2, PFF	-4.091	-13.23 to 5.044	No	ns	>0.9999
Row 4:11% O2, PFF vs. Row 10:21% O2, mon	-14.1	-23.24 to -4.965	Yes	****	<0.0001
Row 4:11% O2, PFF vs. Row 10:11% O2, mon	-5.183	-14.32 to 3.953	No	ns	0.9932
Row 4:11% O2, PFF vs. Row 10:21% O2, PFF	-12.72	-21.86 to -3.588	Yes	****	<0.0001
Row 4:11% O2, PFF vs. Row 10:11% O2, PFF	-4.913	-14.05 to 4.222	No	ns	0.9979
Row 4:11% O2, PFF vs. Row 11:21% O2, mon	-13.98	-23.12 to -4.849	Yes	****	<0.0001
Row 4:11% O2, PFF vs. Row 11:11% O2, mon	-5.493	-14.63 to 3.642	No	ns	0.9792
Row 4:11% O2, PFF vs. Row 11:21% O2, PFF	-12.11	-21.24 to -2.975	Yes	***	0.0001
Row 4:11% O2, PFF vs. Row 11:11% O2, PFF	-5.654	-14.79 to 3.481	No	ns	0.9659
Row 4:11% O2, PFF vs. Row 12:21% O2, mon	-15.2	-24.33 to -6.061	Yes	****	<0.0001
Row 4:11% O2, PFF vs. Row 12:11% O2, mon	-4.439	-13.57 to 4.696	No	ns	0.9998
Row 4:11% O2, PFF vs. Row 12:21% O2, PFF	-12.5	-21.64 to -3.366	Yes	****	<0.0001
Row 4:11% O2, PFF vs. Row 12:11% O2, PFF	-5.653	-14.79 to 3.482	No	ns	0.966
Row 4:11% O2, PFF vs. Row 13:21% O2, mon	-14.82	-23.95 to -5.681	Yes	****	<0.0001
Row 4:11% O2, PFF vs. Row 13:11% O2, mon	-5.159	-14.29 to 3.976	No	ns	0.9938
Row 4:11% O2, PFF vs. Row 13:21% O2, PFF	-12.74	-21.87 to -3.602	Yes	****	<0.0001
Row 4:11% O2, PFF vs. Row 13:11% O2, PFF	-5.704	-14.84 to 3.431	No	ns	0.9607
Row 4:11% O2, PFF vs. Row 14:21% O2, mon	-17.35	-26.48 to -8.211	Yes	****	<0.0001
Row 4:11% O2, PFF vs. Row 14:11% O2, mon	-7.528	-16.66 to 1.607	No	ns	0.3943
Row 4:11% O2, PFF vs. Row 14:21% O2, PFF	-14.87	-24.01 to -5.739	Yes	****	<0.0001
Row 4:11% O2, PFF vs. Row 14:11% O2, PFF	-7.584	-16.72 to 1.551	No	ns	0.374
Row 4:11% O2, PFF vs. Row 15:21% O2, mon	-16.51	-25.64 to -7.374	Yes	****	<0.0001
Row 4:11% O2, PFF vs. Row 15:11% O2, mon	-6.121	-15.26 to 3.014	No	ns	0.8923
Row 4:11% O2, PFF vs. Row 15:21% O2, PFF	-15.32	-24.45 to -6.180	Yes	****	<0.0001
Row 4:11% O2, PFF vs. Row 15:11% O2, PFF	-6.947	-16.08 to 2.188	No	ns	0.6227
Row 4:11% O2, PFF vs. Row 16:21% O2, mon	-17.15	-26.29 to -8.019	Yes	****	<0.0001
Row 4:11% O2, PFF vs. Row 16:11% O2, mon	-7.682	-16.82 to 1.453	No	ns	0.3394
Row 4:11% O2, PFF vs. Row 16:21% O2, PFF	-14.87	-24.01 to -5.736	Yes	****	<0.0001
Row 4:11% O2, PFF vs. Row 16:11% O2, PFF	-7.025	-16.16 to 2.110	No	ns	0.5912
Row 5:21% O2, mon vs. Row 5:11% O2, mon	7.901	-1.234 to 17.04	No	ns	0.2692
Row 5:21% O2, mon vs. Row 5:21% O2, PFF	0.4142	-8.721 to 9.549	No	ns	>0.9999
Row 5:21% O2, mon vs. Row 5:11% O2, PFF	8.063	-1.072 to 17.20	No	ns	0.2236
Row 5:21% O2, mon vs. Row 6:21% O2, mon	0.7397	-8.395 to 9.875	No	ns	>0.9999
Row 5:21% O2, mon vs. Row 6:11% O2, mon	8.169	-0.9662 to 17.30	No	ns	0.1969
Row 5:21% O2, mon vs. Row 6:21% O2, PFF	-0.4496	-9.585 to 8.686	No	ns	>0.9999
Row 5:21% O2, mon vs. Row 6:11% O2, PFF	8.355	-0.7801 to 17.49	No	ns	0.1555
Row 5:21% O2, mon vs. Row 7:21% O2, mon	-1.316	-10.45 to 7.819	No	ns	>0.9999
Row 5:21% O2, mon vs. Row 7:11% O2, mon	6.559	-2.576 to 15.69	No	ns	0.7676
Row 5:21% O2, mon vs. Row 7:21% O2, PFF	-1.692	-10.83 to 7.443	No	ns	>0.9999
Row 5:21% O2, mon vs. Row 7:11% O2, PFF	6.587	-2.548 to 15.72	No	ns	0.7581
Row 5:21% O2, mon vs. Row 8:21% O2, mon	-4.762	-13.90 to 4.373	No	ns	0.999
Row 5:21% O2, mon vs. Row 8:11% O2, mon	4.116	-5.020 to 13.25	No	ns	>0.9999
Row 5:21% O2, mon vs. Row 8:21% O2, PFF	-2.371	-11.51 to 6.764	No	ns	>0.9999
Row 5:21% O2, mon vs. Row 8:11% O2, PFF	5.874	-3.261 to 15.01	No	ns	0.9385
Row 5:21% O2, mon vs. Row 9:21% O2, mon	-4.667	-13.80 to 4.468	No	ns	0.9994
Row 5:21% O2, mon vs. Row 9:11% O2, mon	3.641	-5.495 to 12.78	No	ns	>0.9999
Row 5:21% O2, mon vs. Row 9:21% O2, PFF	-4.651	-13.79 to 4.484	No	ns	0.9995
Row 5:21% O2, mon vs. Row 9:11% O2, PFF	4.55	-4.586 to 13.68	No	ns	0.9997
Row 5:21% O2, mon vs. Row 10:21% O2, mon	-5.46	-14.60 to 3.675	No	ns	0.9814
Row 5:21% O2, mon vs. Row 10:11% O2, mon	3.458	-5.677 to 12.59	No	ns	>0.9999
Row 5:21% O2, mon vs. Row 10:21% O2, PFF	-4.082	-13.22 to 5.053	No	ns	>0.9999
Row 5:21% O2, mon vs. Row 10:11% O2, PFF	3.728	-5.407 to 12.86	No	ns	>0.9999
Row 5:21% O2, mon vs. Row 11:21% O2, mon	-5.344	-14.48 to 3.791	No	ns	0.9875
Row 5:21% O2, mon vs. Row 11:11% O2, mon	3.147	-5.988 to 12.28	No	ns	>0.9999
Row 5:21% O2, mon vs. Row 11:21% O2, PFF	-3.469	-12.60 to 5.666	No	ns	>0.9999
Row 5:21% O2, mon vs. Row 11:11% O2, PFF	2.986	-6.149 to 12.12	No	ns	>0.9999
Row 5:21% O2, mon vs. Row 12:21% O2, mon	-6.556	-15.69 to 2.579	No	ns	0.7687
Row 5:21% O2, mon vs. Row 12:11% O2, mon	4.201	-4.934 to 13.34	No	ns	>0.9999
Row 5:21% O2, mon vs. Row 12:21% O2, PFF	-3.861	-13.00 to 5.274	No	ns	>0.9999
Row 5:21% O2, mon vs. Row 12:11% O2, PFF	2.987	-6.148 to 12.12	No	ns	>0.9999
Row 5:21% O2, mon vs. Row 13:21% O2, mon	-6.176	-15.31 to 2.959	No	ns	0.8795
Row 5:21% O2, mon vs. Row 13:11% O2, mon	3.482	-5.653 to 12.62	No	ns	>0.9999
Row 5:21% O2, mon vs. Row 13:21% O2, PFF	-4.096	-13.23 to 5.039	No	ns	>0.9999
Row 5:21% O2, mon vs. Row 13:11% O2, PFF	2.936	-6.199 to 12.07	No	ns	>0.9999
Row 5:21% O2, mon vs. Row 14:21% O2, mon	-8.706	-17.84 to 0.4295	No	ns	0.096
Row 5:21% O2, mon vs. Row 14:11% O2, mon	1.113	-8.022 to 10.25	No	ns	>0.9999
Row 5:21% O2, mon vs. Row 14:21% O2, PFF	-6.234	-15.37 to 2.901	No	ns	0.8653
Row 5:21% O2, mon vs. Row 14:11% O2, PFF	1.057	-8.078 to 10.19	No	ns	>0.9999
Row 5:21% O2, mon vs. Row 15:21% O2, mon	-7.868	-17.00 to 1.267	No	ns	0.2793
Row 5:21% O2, mon vs. Row 15:11% O2, mon	2.52	-6.615 to 11.66	No	ns	>0.9999
Row 5:21% O2, mon vs. Row 15:21% O2, PFF	-6.675	-15.81 to 2.461	No	ns	0.7269
Row 5:21% O2, mon vs. Row 15:11% O2, PFF	1.694	-7.441 to 10.83	No	ns	>0.9999
Row 5:21% O2, mon vs. Row 16:21% O2, mon	-8.514	-17.65 to 0.6215	No	ns	0.1258
Row 5:21% O2, mon vs. Row 16:11% O2, mon	0.9583	-8.177 to 10.09	No	ns	>0.9999
Row 5:21% O2, mon vs. Row 16:21% O2, PFF	-6.23	-15.37 to 2.905	No	ns	0.8662
Row 5:21% O2, mon vs. Row 16:11% O2, PFF	1.615	-7.520 to 10.75	No	ns	>0.9999
Row 5:11% O2, mon vs. Row 5:21% O2, PFF	-7.487	-16.62 to 1.648	No	ns	0.4093
Row 5:11% O2, mon vs. Row 5:11% O2, PFF	0.162	-8.973 to 9.297	No	ns	>0.9999
Row 5:11% O2, mon vs. Row 6:21% O2, mon	-7.162	-16.30 to 1.973	No	ns	0.5365
Row 5:11% O2, mon vs. Row 6:11% O2, mon	0.2675	-8.868 to 9.403	No	ns	>0.9999
Row 5:11% O2, mon vs. Row 6:21% O2, PFF	-8.351	-17.49 to 0.7841	No	ns	0.1564
Row 5:11% O2, mon vs. Row 6:11% O2, PFF	0.4536	-8.682 to 9.589	No	ns	>0.9999
Row 5:11% O2, mon vs. Row 7:21% O2, mon	-9.217	-18.35 to -0.08216	Yes	*	0.0438
Row 5:11% O2, mon vs. Row 7:11% O2, mon	-1.342	-10.48 to 7.793	No	ns	>0.9999
Row 5:11% O2, mon vs. Row 7:21% O2, PFF	-9.593	-18.73 to -0.4579	Yes	*	0.0233
Row 5:11% O2, mon vs. Row 7:11% O2, PFF	-1.315	-10.45 to 7.821	No	ns	>0.9999
Row 5:11% O2, mon vs. Row 8:21% O2, mon	-12.66	-21.80 to -3.528	Yes	****	<0.0001
Row 5:11% O2, mon vs. Row 8:11% O2, mon	-3.786	-12.92 to 5.349	No	ns	>0.9999
Row 5:11% O2, mon vs. Row 8:21% O2, PFF	-10.27	-19.41 to -1.137	Yes	**	0.0067
Row 5:11% O2, mon vs. Row 8:11% O2, PFF	-2.028	-11.16 to 7.108	No	ns	>0.9999
Row 5:11% O2, mon vs. Row 9:21% O2, mon	-12.57	-21.70 to -3.433	Yes	****	<0.0001
Row 5:11% O2, mon vs. Row 9:11% O2, mon	-4.261	-13.40 to 4.874	No	ns	>0.9999
Row 5:11% O2, mon vs. Row 9:21% O2, PFF	-12.55	-21.69 to -3.417	Yes	****	<0.0001
Row 5:11% O2, mon vs. Row 9:11% O2, PFF	-3.352	-12.49 to 5.783	No	ns	>0.9999
Row 5:11% O2, mon vs. Row 10:21% O2, mon	-13.36	-22.50 to -4.226	Yes	****	<0.0001
Row 5:11% O2, mon vs. Row 10:11% O2, mon	-4.443	-13.58 to 4.692	No	ns	0.9998
Row 5:11% O2, mon vs. Row 10:21% O2, PFF	-11.98	-21.12 to -2.848	Yes	***	0.0002
Row 5:11% O2, mon vs. Row 10:11% O2, PFF	-4.174	-13.31 to 4.962	No	ns	>0.9999
Row 5:11% O2, mon vs. Row 11:21% O2, mon	-13.25	-22.38 to -4.110	Yes	****	<0.0001
Row 5:11% O2, mon vs. Row 11:11% O2, mon	-4.754	-13.89 to 4.381	No	ns	0.999
Row 5:11% O2, mon vs. Row 11:21% O2, PFF	-11.37	-20.51 to -2.235	Yes	***	0.0007
Row 5:11% O2, mon vs. Row 11:11% O2, PFF	-4.915	-14.05 to 4.220	No	ns	0.9979
Row 5:11% O2, mon vs. Row 12:21% O2, mon	-14.46	-23.59 to -5.322	Yes	****	<0.0001
Row 5:11% O2, mon vs. Row 12:11% O2, mon	-3.7	-12.84 to 5.435	No	ns	>0.9999
Row 5:11% O2, mon vs. Row 12:21% O2, PFF	-11.76	-20.90 to -2.627	Yes	***	0.0003
Row 5:11% O2, mon vs. Row 12:11% O2, PFF	-4.914	-14.05 to 4.221	No	ns	0.9979
Row 5:11% O2, mon vs. Row 13:21% O2, mon	-14.08	-23.21 to -4.942	Yes	****	<0.0001
Row 5:11% O2, mon vs. Row 13:11% O2, mon	-4.419	-13.55 to 4.716	No	ns	0.9999
Row 5:11% O2, mon vs. Row 13:21% O2, PFF	-12	-21.13 to -2.862	Yes	***	0.0002
Row 5:11% O2, mon vs. Row 13:11% O2, PFF	-4.965	-14.10 to 4.170	No	ns	0.9973
Row 5:11% O2, mon vs. Row 14:21% O2, mon	-16.61	-25.74 to -7.472	Yes	****	<0.0001
Row 5:11% O2, mon vs. Row 14:11% O2, mon	-6.788	-15.92 to 2.347	No	ns	0.6845
Row 5:11% O2, mon vs. Row 14:21% O2, PFF	-14.14	-23.27 to -5.000	Yes	****	<0.0001
Row 5:11% O2, mon vs. Row 14:11% O2, PFF	-6.844	-15.98 to 2.291	No	ns	0.6629
Row 5:11% O2, mon vs. Row 15:21% O2, mon	-15.77	-24.90 to -6.634	Yes	****	<0.0001
Row 5:11% O2, mon vs. Row 15:11% O2, mon	-5.381	-14.52 to 3.754	No	ns	0.9857
Row 5:11% O2, mon vs. Row 15:21% O2, PFF	-14.58	-23.71 to -5.441	Yes	****	<0.0001
Row 5:11% O2, mon vs. Row 15:11% O2, PFF	-6.208	-15.34 to 2.928	No	ns	0.8719
Row 5:11% O2, mon vs. Row 16:21% O2, mon	-16.42	-25.55 to -7.280	Yes	****	<0.0001
Row 5:11% O2, mon vs. Row 16:11% O2, mon	-6.943	-16.08 to 2.192	No	ns	0.6241
Row 5:11% O2, mon vs. Row 16:21% O2, PFF	-14.13	-23.27 to -4.996	Yes	****	<0.0001
Row 5:11% O2, mon vs. Row 16:11% O2, PFF	-6.286	-15.42 to 2.849	No	ns	0.8515
Row 5:21% O2, PFF vs. Row 5:11% O2, PFF	7.649	-1.486 to 16.78	No	ns	0.3508
Row 5:21% O2, PFF vs. Row 6:21% O2, mon	0.3255	-8.810 to 9.461	No	ns	>0.9999
Row 5:21% O2, PFF vs. Row 6:11% O2, mon	7.755	-1.380 to 16.89	No	ns	0.3151
Row 5:21% O2, PFF vs. Row 6:21% O2, PFF	-0.8638	-9.999 to 8.271	No	ns	>0.9999
Row 5:21% O2, PFF vs. Row 6:11% O2, PFF	7.941	-1.194 to 17.08	No	ns	0.2576
Row 5:21% O2, PFF vs. Row 7:21% O2, mon	-1.73	-10.87 to 7.405	No	ns	>0.9999
Row 5:21% O2, PFF vs. Row 7:11% O2, mon	6.145	-2.990 to 15.28	No	ns	0.8868
Row 5:21% O2, PFF vs. Row 7:21% O2, PFF	-2.106	-11.24 to 7.029	No	ns	>0.9999
Row 5:21% O2, PFF vs. Row 7:11% O2, PFF	6.173	-2.963 to 15.31	No	ns	0.8803
Row 5:21% O2, PFF vs. Row 8:21% O2, mon	-5.176	-14.31 to 3.959	No	ns	0.9934
Row 5:21% O2, PFF vs. Row 8:11% O2, mon	3.701	-5.434 to 12.84	No	ns	>0.9999
Row 5:21% O2, PFF vs. Row 8:21% O2, PFF	-2.785	-11.92 to 6.350	No	ns	>0.9999
Row 5:21% O2, PFF vs. Row 8:11% O2, PFF	5.46	-3.675 to 14.59	No	ns	0.9814
Row 5:21% O2, PFF vs. Row 9:21% O2, mon	-5.081	-14.22 to 4.054	No	ns	0.9955
Row 5:21% O2, PFF vs. Row 9:11% O2, mon	3.226	-5.909 to 12.36	No	ns	>0.9999
Row 5:21% O2, PFF vs. Row 9:21% O2, PFF	-5.065	-14.20 to 4.070	No	ns	0.9958
Row 5:21% O2, PFF vs. Row 9:11% O2, PFF	4.135	-5.000 to 13.27	No	ns	>0.9999
Row 5:21% O2, PFF vs. Row 10:21% O2, mon	-5.874	-15.01 to 3.261	No	ns	0.9385
Row 5:21% O2, PFF vs. Row 10:11% O2, mon	3.044	-6.091 to 12.18	No	ns	>0.9999
Row 5:21% O2, PFF vs. Row 10:21% O2, PFF	-4.496	-13.63 to 4.639	No	ns	0.9998
Row 5:21% O2, PFF vs. Row 10:11% O2, PFF	3.314	-5.821 to 12.45	No	ns	>0.9999
Row 5:21% O2, PFF vs. Row 11:21% O2, mon	-5.758	-14.89 to 3.377	No	ns	0.9545
Row 5:21% O2, PFF vs. Row 11:11% O2, mon	2.733	-6.402 to 11.87	No	ns	>0.9999
Row 5:21% O2, PFF vs. Row 11:21% O2, PFF	-3.883	-13.02 to 5.252	No	ns	>0.9999
Row 5:21% O2, PFF vs. Row 11:11% O2, PFF	2.572	-6.563 to 11.71	No	ns	>0.9999
Row 5:21% O2, PFF vs. Row 12:21% O2, mon	-6.97	-16.11 to 2.165	No	ns	0.6134
Row 5:21% O2, PFF vs. Row 12:11% O2, mon	3.787	-5.348 to 12.92	No	ns	>0.9999
Row 5:21% O2, PFF vs. Row 12:21% O2, PFF	-4.275	-13.41 to 4.860	No	ns	>0.9999
Row 5:21% O2, PFF vs. Row 12:11% O2, PFF	2.573	-6.562 to 11.71	No	ns	>0.9999
Row 5:21% O2, PFF vs. Row 13:21% O2, mon	-6.59	-15.73 to 2.545	No	ns	0.757
Row 5:21% O2, PFF vs. Row 13:11% O2, mon	3.068	-6.067 to 12.20	No	ns	>0.9999
Row 5:21% O2, PFF vs. Row 13:21% O2, PFF	-4.51	-13.65 to 4.625	No	ns	0.9998
Row 5:21% O2, PFF vs. Row 13:11% O2, PFF	2.522	-6.613 to 11.66	No	ns	>0.9999
Row 5:21% O2, PFF vs. Row 14:21% O2, mon	-9.12	-18.26 to 0.01532	No	ns	0.0512
Row 5:21% O2, PFF vs. Row 14:11% O2, mon	0.6988	-8.436 to 9.834	No	ns	>0.9999
Row 5:21% O2, PFF vs. Row 14:21% O2, PFF	-6.648	-15.78 to 2.487	No	ns	0.7366
Row 5:21% O2, PFF vs. Row 14:11% O2, PFF	0.6428	-8.492 to 9.778	No	ns	>0.9999
Row 5:21% O2, PFF vs. Row 15:21% O2, mon	-8.282	-17.42 to 0.8530	No	ns	0.1709
Row 5:21% O2, PFF vs. Row 15:11% O2, mon	2.106	-7.029 to 11.24	No	ns	>0.9999
Row 5:21% O2, PFF vs. Row 15:21% O2, PFF	-7.089	-16.22 to 2.046	No	ns	0.5658
Row 5:21% O2, PFF vs. Row 15:11% O2, PFF	1.28	-7.855 to 10.41	No	ns	>0.9999
Row 5:21% O2, PFF vs. Row 16:21% O2, mon	-8.928	-18.06 to 0.2074	No	ns	0.0691
Row 5:21% O2, PFF vs. Row 16:11% O2, mon	0.5442	-8.591 to 9.679	No	ns	>0.9999
Row 5:21% O2, PFF vs. Row 16:21% O2, PFF	-6.644	-15.78 to 2.491	No	ns	0.7379
Row 5:21% O2, PFF vs. Row 16:11% O2, PFF	1.201	-7.934 to 10.34	No	ns	>0.9999
Row 5:11% O2, PFF vs. Row 6:21% O2, mon	-7.324	-16.46 to 1.811	No	ns	0.472
Row 5:11% O2, PFF vs. Row 6:11% O2, mon	0.1055	-9.030 to 9.241	No	ns	>0.9999
Row 5:11% O2, PFF vs. Row 6:21% O2, PFF	-8.513	-17.65 to 0.6221	No	ns	0.1259
Row 5:11% O2, PFF vs. Row 6:11% O2, PFF	0.2916	-8.844 to 9.427	No	ns	>0.9999
Row 5:11% O2, PFF vs. Row 7:21% O2, mon	-9.379	-18.51 to -0.2442	Yes	*	0.0335
Row 5:11% O2, PFF vs. Row 7:11% O2, mon	-1.504	-10.64 to 7.631	No	ns	>0.9999
Row 5:11% O2, PFF vs. Row 7:21% O2, PFF	-9.755	-18.89 to -0.6200	Yes	*	0.0175
Row 5:11% O2, PFF vs. Row 7:11% O2, PFF	-1.477	-10.61 to 7.659	No	ns	>0.9999
Row 5:11% O2, PFF vs. Row 8:21% O2, mon	-12.83	-21.96 to -3.690	Yes	****	<0.0001
Row 5:11% O2, PFF vs. Row 8:11% O2, mon	-3.948	-13.08 to 5.187	No	ns	>0.9999
Row 5:11% O2, PFF vs. Row 8:21% O2, PFF	-10.43	-19.57 to -1.299	Yes	**	0.0049
Row 5:11% O2, PFF vs. Row 8:11% O2, PFF	-2.19	-11.32 to 6.946	No	ns	>0.9999
Row 5:11% O2, PFF vs. Row 9:21% O2, mon	-12.73	-21.87 to -3.596	Yes	****	<0.0001
Row 5:11% O2, PFF vs. Row 9:11% O2, mon	-4.423	-13.56 to 4.712	No	ns	0.9999
Row 5:11% O2, PFF vs. Row 9:21% O2, PFF	-12.71	-21.85 to -3.579	Yes	****	<0.0001
Row 5:11% O2, PFF vs. Row 9:11% O2, PFF	-3.514	-12.65 to 5.621	No	ns	>0.9999
Row 5:11% O2, PFF vs. Row 10:21% O2, mon	-13.52	-22.66 to -4.388	Yes	****	<0.0001
Row 5:11% O2, PFF vs. Row 10:11% O2, mon	-4.605	-13.74 to 4.530	No	ns	0.9996
Row 5:11% O2, PFF vs. Row 10:21% O2, PFF	-12.15	-21.28 to -3.010	Yes	***	0.0001
Row 5:11% O2, PFF vs. Row 10:11% O2, PFF	-4.336	-13.47 to 4.800	No	ns	>0.9999
Row 5:11% O2, PFF vs. Row 11:21% O2, mon	-13.41	-22.54 to -4.272	Yes	****	<0.0001
Row 5:11% O2, PFF vs. Row 11:11% O2, mon	-4.916	-14.05 to 4.219	No	ns	0.9979
Row 5:11% O2, PFF vs. Row 11:21% O2, PFF	-11.53	-20.67 to -2.397	Yes	***	0.0005
Row 5:11% O2, PFF vs. Row 11:11% O2, PFF	-5.077	-14.21 to 4.058	No	ns	0.9956
Row 5:11% O2, PFF vs. Row 12:21% O2, mon	-14.62	-23.75 to -5.484	Yes	****	<0.0001
Row 5:11% O2, PFF vs. Row 12:11% O2, mon	-3.862	-13.00 to 5.273	No	ns	>0.9999
Row 5:11% O2, PFF vs. Row 12:21% O2, PFF	-11.92	-21.06 to -2.789	Yes	***	0.0002
Row 5:11% O2, PFF vs. Row 12:11% O2, PFF	-5.076	-14.21 to 4.059	No	ns	0.9956
Row 5:11% O2, PFF vs. Row 13:21% O2, mon	-14.24	-23.37 to -5.104	Yes	****	<0.0001
Row 5:11% O2, PFF vs. Row 13:11% O2, mon	-4.582	-13.72 to 4.554	No	ns	0.9996
Row 5:11% O2, PFF vs. Row 13:21% O2, PFF	-12.16	-21.29 to -3.024	Yes	***	0.0001
Row 5:11% O2, PFF vs. Row 13:11% O2, PFF	-5.127	-14.26 to 4.008	No	ns	0.9946
Row 5:11% O2, PFF vs. Row 14:21% O2, mon	-16.77	-25.90 to -7.634	Yes	****	<0.0001
Row 5:11% O2, PFF vs. Row 14:11% O2, mon	-6.95	-16.09 to 2.185	No	ns	0.6212
Row 5:11% O2, PFF vs. Row 14:21% O2, PFF	-14.3	-23.43 to -5.162	Yes	****	<0.0001
Row 5:11% O2, PFF vs. Row 14:11% O2, PFF	-7.006	-16.14 to 2.129	No	ns	0.5988
Row 5:11% O2, PFF vs. Row 15:21% O2, mon	-15.93	-25.07 to -6.796	Yes	****	<0.0001
Row 5:11% O2, PFF vs. Row 15:11% O2, mon	-5.543	-14.68 to 3.592	No	ns	0.9756
Row 5:11% O2, PFF vs. Row 15:21% O2, PFF	-14.74	-23.87 to -5.603	Yes	****	<0.0001
Row 5:11% O2, PFF vs. Row 15:11% O2, PFF	-6.37	-15.50 to 2.766	No	ns	0.8279
Row 5:11% O2, PFF vs. Row 16:21% O2, mon	-16.58	-25.71 to -7.442	Yes	****	<0.0001
Row 5:11% O2, PFF vs. Row 16:11% O2, mon	-7.105	-16.24 to 2.030	No	ns	0.5592
Row 5:11% O2, PFF vs. Row 16:21% O2, PFF	-14.29	-23.43 to -5.158	Yes	****	<0.0001
Row 5:11% O2, PFF vs. Row 16:11% O2, PFF	-6.448	-15.58 to 2.687	No	ns	0.804
Row 6:21% O2, mon vs. Row 6:11% O2, mon	7.429	-1.706 to 16.56	No	ns	0.4312
Row 6:21% O2, mon vs. Row 6:21% O2, PFF	-1.189	-10.32 to 7.946	No	ns	>0.9999
Row 6:21% O2, mon vs. Row 6:11% O2, PFF	7.615	-1.520 to 16.75	No	ns	0.3627
Row 6:21% O2, mon vs. Row 7:21% O2, mon	-2.056	-11.19 to 7.080	No	ns	>0.9999
Row 6:21% O2, mon vs. Row 7:11% O2, mon	5.819	-3.316 to 14.95	No	ns	0.9464
Row 6:21% O2, mon vs. Row 7:21% O2, PFF	-2.431	-11.57 to 6.704	No	ns	>0.9999
Row 6:21% O2, mon vs. Row 7:11% O2, PFF	5.847	-3.288 to 14.98	No	ns	0.9425
Row 6:21% O2, mon vs. Row 8:21% O2, mon	-5.502	-14.64 to 3.634	No	ns	0.9786
Row 6:21% O2, mon vs. Row 8:11% O2, mon	3.376	-5.759 to 12.51	No	ns	>0.9999
Row 6:21% O2, mon vs. Row 8:21% O2, PFF	-3.111	-12.25 to 6.024	No	ns	>0.9999
Row 6:21% O2, mon vs. Row 8:11% O2, PFF	5.134	-4.001 to 14.27	No	ns	0.9944
Row 6:21% O2, mon vs. Row 9:21% O2, mon	-5.407	-14.54 to 3.728	No	ns	0.9844
Row 6:21% O2, mon vs. Row 9:11% O2, mon	2.901	-6.234 to 12.04	No	ns	>0.9999
Row 6:21% O2, mon vs. Row 9:21% O2, PFF	-5.391	-14.53 to 3.745	No	ns	0.9853
Row 6:21% O2, mon vs. Row 9:11% O2, PFF	3.81	-5.325 to 12.95	No	ns	>0.9999
Row 6:21% O2, mon vs. Row 10:21% O2, mon	-6.2	-15.33 to 2.936	No	ns	0.8738
Row 6:21% O2, mon vs. Row 10:11% O2, mon	2.718	-6.417 to 11.85	No	ns	>0.9999
Row 6:21% O2, mon vs. Row 10:21% O2, PFF	-4.822	-13.96 to 4.313	No	ns	0.9987
Row 6:21% O2, mon vs. Row 10:11% O2, PFF	2.988	-6.147 to 12.12	No	ns	>0.9999
Row 6:21% O2, mon vs. Row 11:21% O2, mon	-6.083	-15.22 to 3.052	No	ns	0.9004
Row 6:21% O2, mon vs. Row 11:11% O2, mon	2.408	-6.727 to 11.54	No	ns	>0.9999
Row 6:21% O2, mon vs. Row 11:21% O2, PFF	-4.209	-13.34 to 4.926	No	ns	>0.9999
Row 6:21% O2, mon vs. Row 11:11% O2, PFF	2.247	-6.888 to 11.38	No	ns	>0.9999
Row 6:21% O2, mon vs. Row 12:21% O2, mon	-7.296	-16.43 to 1.839	No	ns	0.4831
Row 6:21% O2, mon vs. Row 12:11% O2, mon	3.462	-5.674 to 12.60	No	ns	>0.9999
Row 6:21% O2, mon vs. Row 12:21% O2, PFF	-4.601	-13.74 to 4.535	No	ns	0.9996
Row 6:21% O2, mon vs. Row 12:11% O2, PFF	2.248	-6.888 to 11.38	No	ns	>0.9999
Row 6:21% O2, mon vs. Row 13:21% O2, mon	-6.916	-16.05 to 2.219	No	ns	0.635
Row 6:21% O2, mon vs. Row 13:11% O2, mon	2.742	-6.393 to 11.88	No	ns	>0.9999
Row 6:21% O2, mon vs. Row 13:21% O2, PFF	-4.836	-13.97 to 4.299	No	ns	0.9986
Row 6:21% O2, mon vs. Row 13:11% O2, PFF	2.197	-6.938 to 11.33	No	ns	>0.9999
Row 6:21% O2, mon vs. Row 14:21% O2, mon	-9.445	-18.58 to -0.3102	Yes	*	0.03
Row 6:21% O2, mon vs. Row 14:11% O2, mon	0.3732	-8.762 to 9.508	No	ns	>0.9999
Row 6:21% O2, mon vs. Row 14:21% O2, PFF	-6.973	-16.11 to 2.162	No	ns	0.612
Row 6:21% O2, mon vs. Row 14:11% O2, PFF	0.3173	-8.818 to 9.452	No	ns	>0.9999
Row 6:21% O2, mon vs. Row 15:21% O2, mon	-8.608	-17.74 to 0.5274	No	ns	0.1104
Row 6:21% O2, mon vs. Row 15:11% O2, mon	1.78	-7.355 to 10.92	No	ns	>0.9999
Row 6:21% O2, mon vs. Row 15:21% O2, PFF	-7.414	-16.55 to 1.721	No	ns	0.4369
Row 6:21% O2, mon vs. Row 15:11% O2, PFF	0.9542	-8.181 to 10.09	No	ns	>0.9999
Row 6:21% O2, mon vs. Row 16:21% O2, mon	-9.253	-18.39 to -0.1182	Yes	*	0.0413
Row 6:21% O2, mon vs. Row 16:11% O2, mon	0.2186	-8.917 to 9.354	No	ns	>0.9999
Row 6:21% O2, mon vs. Row 16:21% O2, PFF	-6.97	-16.11 to 2.165	No	ns	0.6135
Row 6:21% O2, mon vs. Row 16:11% O2, PFF	0.8755	-8.260 to 10.01	No	ns	>0.9999
Row 6:11% O2, mon vs. Row 6:21% O2, PFF	-8.619	-17.75 to 0.5166	No	ns	0.1087
Row 6:11% O2, mon vs. Row 6:11% O2, PFF	0.1861	-8.949 to 9.321	No	ns	>0.9999
Row 6:11% O2, mon vs. Row 7:21% O2, mon	-9.485	-18.62 to -0.3497	Yes	*	0.0281
Row 6:11% O2, mon vs. Row 7:11% O2, mon	-1.61	-10.74 to 7.525	No	ns	>0.9999
Row 6:11% O2, mon vs. Row 7:21% O2, PFF	-9.861	-19.00 to -0.7255	Yes	*	0.0145
Row 6:11% O2, mon vs. Row 7:11% O2, PFF	-1.582	-10.72 to 7.553	No	ns	>0.9999
Row 6:11% O2, mon vs. Row 8:21% O2, mon	-12.93	-22.07 to -3.796	Yes	****	<0.0001
Row 6:11% O2, mon vs. Row 8:11% O2, mon	-4.053	-13.19 to 5.082	No	ns	>0.9999
Row 6:11% O2, mon vs. Row 8:21% O2, PFF	-10.54	-19.68 to -1.405	Yes	**	0.0039
Row 6:11% O2, mon vs. Row 8:11% O2, PFF	-2.295	-11.43 to 6.840	No	ns	>0.9999
Row 6:11% O2, mon vs. Row 9:21% O2, mon	-12.84	-21.97 to -3.701	Yes	****	<0.0001
Row 6:11% O2, mon vs. Row 9:11% O2, mon	-4.528	-13.66 to 4.607	No	ns	0.9997
Row 6:11% O2, mon vs. Row 9:21% O2, PFF	-12.82	-21.96 to -3.685	Yes	****	<0.0001
Row 6:11% O2, mon vs. Row 9:11% O2, PFF	-3.619	-12.75 to 5.516	No	ns	>0.9999
Row 6:11% O2, mon vs. Row 10:21% O2, mon	-13.63	-22.76 to -4.494	Yes	****	<0.0001
Row 6:11% O2, mon vs. Row 10:11% O2, mon	-4.711	-13.85 to 4.424	No	ns	0.9992
Row 6:11% O2, mon vs. Row 10:21% O2, PFF	-12.25	-21.39 to -3.116	Yes	****	<0.0001
Row 6:11% O2, mon vs. Row 10:11% O2, PFF	-4.441	-13.58 to 4.694	No	ns	0.9998
Row 6:11% O2, mon vs. Row 11:21% O2, mon	-13.51	-22.65 to -4.377	Yes	****	<0.0001
Row 6:11% O2, mon vs. Row 11:11% O2, mon	-5.021	-14.16 to 4.114	No	ns	0.9965
Row 6:11% O2, mon vs. Row 11:21% O2, PFF	-11.64	-20.77 to -2.503	Yes	***	0.0004
Row 6:11% O2, mon vs. Row 11:11% O2, PFF	-5.183	-14.32 to 3.953	No	ns	0.9932
Row 6:11% O2, mon vs. Row 12:21% O2, mon	-14.72	-23.86 to -5.590	Yes	****	<0.0001
Row 6:11% O2, mon vs. Row 12:11% O2, mon	-3.968	-13.10 to 5.167	No	ns	>0.9999
Row 6:11% O2, mon vs. Row 12:21% O2, PFF	-12.03	-21.17 to -2.895	Yes	***	0.0002
Row 6:11% O2, mon vs. Row 12:11% O2, PFF	-5.182	-14.32 to 3.953	No	ns	0.9932
Row 6:11% O2, mon vs. Row 13:21% O2, mon	-14.34	-23.48 to -5.210	Yes	****	<0.0001
Row 6:11% O2, mon vs. Row 13:11% O2, mon	-4.687	-13.82 to 4.448	No	ns	0.9993
Row 6:11% O2, mon vs. Row 13:21% O2, PFF	-12.27	-21.40 to -3.130	Yes	****	<0.0001
Row 6:11% O2, mon vs. Row 13:11% O2, PFF	-5.232	-14.37 to 3.903	No	ns	0.9917
Row 6:11% O2, mon vs. Row 14:21% O2, mon	-16.87	-26.01 to -7.739	Yes	****	<0.0001
Row 6:11% O2, mon vs. Row 14:11% O2, mon	-7.056	-16.19 to 2.079	No	ns	0.579
Row 6:11% O2, mon vs. Row 14:21% O2, PFF	-14.4	-23.54 to -5.268	Yes	****	<0.0001
Row 6:11% O2, mon vs. Row 14:11% O2, PFF	-7.112	-16.25 to 2.023	No	ns	0.5564
Row 6:11% O2, mon vs. Row 15:21% O2, mon	-16.04	-25.17 to -6.902	Yes	****	<0.0001
Row 6:11% O2, mon vs. Row 15:11% O2, mon	-5.649	-14.78 to 3.486	No	ns	0.9664
Row 6:11% O2, mon vs. Row 15:21% O2, PFF	-14.84	-23.98 to -5.708	Yes	****	<0.0001
Row 6:11% O2, mon vs. Row 15:11% O2, PFF	-6.475	-15.61 to 2.660	No	ns	0.7955
Row 6:11% O2, mon vs. Row 16:21% O2, mon	-16.68	-25.82 to -7.547	Yes	****	<0.0001
Row 6:11% O2, mon vs. Row 16:11% O2, mon	-7.211	-16.35 to 1.925	No	ns	0.5169
Row 6:11% O2, mon vs. Row 16:21% O2, PFF	-14.4	-23.53 to -5.264	Yes	****	<0.0001
Row 6:11% O2, mon vs. Row 16:11% O2, PFF	-6.554	-15.69 to 2.581	No	ns	0.7695
Row 6:21% O2, PFF vs. Row 6:11% O2, PFF	8.805	-0.3305 to 17.94	No	ns	0.0831
Row 6:21% O2, PFF vs. Row 7:21% O2, mon	-0.8663	-10.00 to 8.269	No	ns	>0.9999
Row 6:21% O2, PFF vs. Row 7:11% O2, mon	7.009	-2.126 to 16.14	No	ns	0.5979
Row 6:21% O2, PFF vs. Row 7:21% O2, PFF	-1.242	-10.38 to 7.893	No	ns	>0.9999
Row 6:21% O2, PFF vs. Row 7:11% O2, PFF	7.036	-2.099 to 16.17	No	ns	0.5868
Row 6:21% O2, PFF vs. Row 8:21% O2, mon	-4.312	-13.45 to 4.823	No	ns	>0.9999
Row 6:21% O2, PFF vs. Row 8:11% O2, mon	4.565	-4.570 to 13.70	No	ns	0.9997
Row 6:21% O2, PFF vs. Row 8:21% O2, PFF	-1.921	-11.06 to 7.214	No	ns	>0.9999
Row 6:21% O2, PFF vs. Row 8:11% O2, PFF	6.323	-2.812 to 15.46	No	ns	0.8412
Row 6:21% O2, PFF vs. Row 9:21% O2, mon	-4.218	-13.35 to 4.918	No	ns	>0.9999
Row 6:21% O2, PFF vs. Row 9:11% O2, mon	4.09	-5.045 to 13.23	No	ns	>0.9999
Row 6:21% O2, PFF vs. Row 9:21% O2, PFF	-4.201	-13.34 to 4.934	No	ns	>0.9999
Row 6:21% O2, PFF vs. Row 9:11% O2, PFF	4.999	-4.136 to 14.13	No	ns	0.9969
Row 6:21% O2, PFF vs. Row 10:21% O2, mon	-5.01	-14.15 to 4.125	No	ns	0.9967
Row 6:21% O2, PFF vs. Row 10:11% O2, mon	3.908	-5.227 to 13.04	No	ns	>0.9999
Row 6:21% O2, PFF vs. Row 10:21% O2, PFF	-3.633	-12.77 to 5.503	No	ns	>0.9999
Row 6:21% O2, PFF vs. Row 10:11% O2, PFF	4.177	-4.958 to 13.31	No	ns	>0.9999
Row 6:21% O2, PFF vs. Row 11:21% O2, mon	-4.894	-14.03 to 4.241	No	ns	0.9981
Row 6:21% O2, PFF vs. Row 11:11% O2, mon	3.597	-5.538 to 12.73	No	ns	>0.9999
Row 6:21% O2, PFF vs. Row 11:21% O2, PFF	-3.02	-12.15 to 6.116	No	ns	>0.9999
Row 6:21% O2, PFF vs. Row 11:11% O2, PFF	3.436	-5.699 to 12.57	No	ns	>0.9999
Row 6:21% O2, PFF vs. Row 12:21% O2, mon	-6.106	-15.24 to 3.029	No	ns	0.8955
Row 6:21% O2, PFF vs. Row 12:11% O2, mon	4.651	-4.484 to 13.79	No	ns	0.9995
Row 6:21% O2, PFF vs. Row 12:21% O2, PFF	-3.411	-12.55 to 5.724	No	ns	>0.9999
Row 6:21% O2, PFF vs. Row 12:11% O2, PFF	3.437	-5.698 to 12.57	No	ns	>0.9999
Row 6:21% O2, PFF vs. Row 13:21% O2, mon	-5.726	-14.86 to 3.409	No	ns	0.9582
Row 6:21% O2, PFF vs. Row 13:11% O2, mon	3.932	-5.204 to 13.07	No	ns	>0.9999
Row 6:21% O2, PFF vs. Row 13:21% O2, PFF	-3.647	-12.78 to 5.489	No	ns	>0.9999
Row 6:21% O2, PFF vs. Row 13:11% O2, PFF	3.386	-5.749 to 12.52	No	ns	>0.9999
Row 6:21% O2, PFF vs. Row 14:21% O2, mon	-8.256	-17.39 to 0.8791	No	ns	0.1766
Row 6:21% O2, PFF vs. Row 14:11% O2, mon	1.563	-7.573 to 10.70	No	ns	>0.9999
Row 6:21% O2, PFF vs. Row 14:21% O2, PFF	-5.784	-14.92 to 3.351	No	ns	0.9511
Row 6:21% O2, PFF vs. Row 14:11% O2, PFF	1.507	-7.629 to 10.64	No	ns	>0.9999
Row 6:21% O2, PFF vs. Row 15:21% O2, mon	-7.418	-16.55 to 1.717	No	ns	0.4354
Row 6:21% O2, PFF vs. Row 15:11% O2, mon	2.97	-6.166 to 12.10	No	ns	>0.9999
Row 6:21% O2, PFF vs. Row 15:21% O2, PFF	-6.225	-15.36 to 2.910	No	ns	0.8675
Row 6:21% O2, PFF vs. Row 15:11% O2, PFF	2.144	-6.992 to 11.28	No	ns	>0.9999
Row 6:21% O2, PFF vs. Row 16:21% O2, mon	-8.064	-17.20 to 1.071	No	ns	0.2234
Row 6:21% O2, PFF vs. Row 16:11% O2, mon	1.408	-7.727 to 10.54	No	ns	>0.9999
Row 6:21% O2, PFF vs. Row 16:21% O2, PFF	-5.781	-14.92 to 3.355	No	ns	0.9516
Row 6:21% O2, PFF vs. Row 16:11% O2, PFF	2.065	-7.070 to 11.20	No	ns	>0.9999
Row 6:11% O2, PFF vs. Row 7:21% O2, mon	-9.671	-18.81 to -0.5358	Yes	*	0.0203
Row 6:11% O2, PFF vs. Row 7:11% O2, mon	-1.796	-10.93 to 7.339	No	ns	>0.9999
Row 6:11% O2, PFF vs. Row 7:21% O2, PFF	-10.05	-19.18 to -0.9116	Yes	*	0.0103
Row 6:11% O2, PFF vs. Row 7:11% O2, PFF	-1.768	-10.90 to 7.367	No	ns	>0.9999
Row 6:11% O2, PFF vs. Row 8:21% O2, mon	-13.12	-22.25 to -3.982	Yes	****	<0.0001
Row 6:11% O2, PFF vs. Row 8:11% O2, mon	-4.239	-13.37 to 4.896	No	ns	>0.9999
Row 6:11% O2, PFF vs. Row 8:21% O2, PFF	-10.73	-19.86 to -1.591	Yes	**	0.0027
Row 6:11% O2, PFF vs. Row 8:11% O2, PFF	-2.481	-11.62 to 6.654	No	ns	>0.9999
Row 6:11% O2, PFF vs. Row 9:21% O2, mon	-13.02	-22.16 to -3.887	Yes	****	<0.0001
Row 6:11% O2, PFF vs. Row 9:11% O2, mon	-4.715	-13.85 to 4.421	No	ns	0.9992
Row 6:11% O2, PFF vs. Row 9:21% O2, PFF	-13.01	-22.14 to -3.871	Yes	****	<0.0001
Row 6:11% O2, PFF vs. Row 9:11% O2, PFF	-3.805	-12.94 to 5.330	No	ns	>0.9999
Row 6:11% O2, PFF vs. Row 10:21% O2, mon	-13.81	-22.95 to -4.680	Yes	****	<0.0001
Row 6:11% O2, PFF vs. Row 10:11% O2, mon	-4.897	-14.03 to 4.238	No	ns	0.9981
Row 6:11% O2, PFF vs. Row 10:21% O2, PFF	-12.44	-21.57 to -3.302	Yes	****	<0.0001
Row 6:11% O2, PFF vs. Row 10:11% O2, PFF	-4.627	-13.76 to 4.508	No	ns	0.9995
Row 6:11% O2, PFF vs. Row 11:21% O2, mon	-13.7	-22.83 to -4.564	Yes	****	<0.0001
Row 6:11% O2, PFF vs. Row 11:11% O2, mon	-5.208	-14.34 to 3.928	No	ns	0.9925
Row 6:11% O2, PFF vs. Row 11:21% O2, PFF	-11.82	-20.96 to -2.689	Yes	***	0.0003
Row 6:11% O2, PFF vs. Row 11:11% O2, PFF	-5.369	-14.50 to 3.767	No	ns	0.9864
Row 6:11% O2, PFF vs. Row 12:21% O2, mon	-14.91	-24.05 to -5.776	Yes	****	<0.0001
Row 6:11% O2, PFF vs. Row 12:11% O2, mon	-4.154	-13.29 to 4.981	No	ns	>0.9999
Row 6:11% O2, PFF vs. Row 12:21% O2, PFF	-12.22	-21.35 to -3.081	Yes	***	0.0001
Row 6:11% O2, PFF vs. Row 12:11% O2, PFF	-5.368	-14.50 to 3.767	No	ns	0.9864
Row 6:11% O2, PFF vs. Row 13:21% O2, mon	-14.53	-23.67 to -5.396	Yes	****	<0.0001
Row 6:11% O2, PFF vs. Row 13:11% O2, mon	-4.873	-14.01 to 4.262	No	ns	0.9983
Row 6:11% O2, PFF vs. Row 13:21% O2, PFF	-12.45	-21.59 to -3.316	Yes	****	<0.0001
Row 6:11% O2, PFF vs. Row 13:11% O2, PFF	-5.419	-14.55 to 3.717	No	ns	0.9838
Row 6:11% O2, PFF vs. Row 14:21% O2, mon	-17.06	-26.20 to -7.926	Yes	****	<0.0001
Row 6:11% O2, PFF vs. Row 14:11% O2, mon	-7.242	-16.38 to 1.893	No	ns	0.5043
Row 6:11% O2, PFF vs. Row 14:21% O2, PFF	-14.59	-23.72 to -5.454	Yes	****	<0.0001
Row 6:11% O2, PFF vs. Row 14:11% O2, PFF	-7.298	-16.43 to 1.837	No	ns	0.4821
Row 6:11% O2, PFF vs. Row 15:21% O2, mon	-16.22	-25.36 to -7.088	Yes	****	<0.0001
Row 6:11% O2, PFF vs. Row 15:11% O2, mon	-5.835	-14.97 to 3.300	No	ns	0.9442
Row 6:11% O2, PFF vs. Row 15:21% O2, PFF	-15.03	-24.16 to -5.894	Yes	****	<0.0001
Row 6:11% O2, PFF vs. Row 15:11% O2, PFF	-6.661	-15.80 to 2.474	No	ns	0.7318
Row 6:11% O2, PFF vs. Row 16:21% O2, mon	-16.87	-26.00 to -7.734	Yes	****	<0.0001
Row 6:11% O2, PFF vs. Row 16:11% O2, mon	-7.397	-16.53 to 1.738	No	ns	0.4437
Row 6:11% O2, PFF vs. Row 16:21% O2, PFF	-14.59	-23.72 to -5.450	Yes	****	<0.0001
Row 6:11% O2, PFF vs. Row 16:11% O2, PFF	-6.74	-15.87 to 2.395	No	ns	0.7029
Row 7:21% O2, mon vs. Row 7:11% O2, mon	7.875	-1.260 to 17.01	No	ns	0.2771
Row 7:21% O2, mon vs. Row 7:21% O2, PFF	-0.3758	-9.511 to 8.759	No	ns	>0.9999
Row 7:21% O2, mon vs. Row 7:11% O2, PFF	7.903	-1.232 to 17.04	No	ns	0.2688
Row 7:21% O2, mon vs. Row 8:21% O2, mon	-3.446	-12.58 to 5.689	No	ns	>0.9999
Row 7:21% O2, mon vs. Row 8:11% O2, mon	5.432	-3.704 to 14.57	No	ns	0.983
Row 7:21% O2, mon vs. Row 8:21% O2, PFF	-1.055	-10.19 to 8.080	No	ns	>0.9999
Row 7:21% O2, mon vs. Row 8:11% O2, PFF	7.19	-1.945 to 16.32	No	ns	0.5252
Row 7:21% O2, mon vs. Row 9:21% O2, mon	-3.351	-12.49 to 5.784	No	ns	>0.9999
Row 7:21% O2, mon vs. Row 9:11% O2, mon	4.956	-4.179 to 14.09	No	ns	0.9974
Row 7:21% O2, mon vs. Row 9:21% O2, PFF	-3.335	-12.47 to 5.800	No	ns	>0.9999
Row 7:21% O2, mon vs. Row 9:11% O2, PFF	5.865	-3.270 to 15.00	No	ns	0.9398
Row 7:21% O2, mon vs. Row 10:21% O2, mon	-4.144	-13.28 to 4.991	No	ns	>0.9999
Row 7:21% O2, mon vs. Row 10:11% O2, mon	4.774	-4.361 to 13.91	No	ns	0.9989
Row 7:21% O2, mon vs. Row 10:21% O2, PFF	-2.766	-11.90 to 6.369	No	ns	>0.9999
Row 7:21% O2, mon vs. Row 10:11% O2, PFF	5.044	-4.091 to 14.18	No	ns	0.9962
Row 7:21% O2, mon vs. Row 11:21% O2, mon	-4.028	-13.16 to 5.107	No	ns	>0.9999
Row 7:21% O2, mon vs. Row 11:11% O2, mon	4.463	-4.672 to 13.60	No	ns	0.9998
Row 7:21% O2, mon vs. Row 11:21% O2, PFF	-2.153	-11.29 to 6.982	No	ns	>0.9999
Row 7:21% O2, mon vs. Row 11:11% O2, PFF	4.302	-4.833 to 13.44	No	ns	>0.9999
Row 7:21% O2, mon vs. Row 12:21% O2, mon	-5.24	-14.38 to 3.895	No	ns	0.9915
Row 7:21% O2, mon vs. Row 12:11% O2, mon	5.517	-3.618 to 14.65	No	ns	0.9775
Row 7:21% O2, mon vs. Row 12:21% O2, PFF	-2.545	-11.68 to 6.590	No	ns	>0.9999
Row 7:21% O2, mon vs. Row 12:11% O2, PFF	4.303	-4.832 to 13.44	No	ns	>0.9999
Row 7:21% O2, mon vs. Row 13:21% O2, mon	-4.86	-14.00 to 4.275	No	ns	0.9984
Row 7:21% O2, mon vs. Row 13:11% O2, mon	4.798	-4.337 to 13.93	No	ns	0.9988
Row 7:21% O2, mon vs. Row 13:21% O2, PFF	-2.78	-11.92 to 6.355	No	ns	>0.9999
Row 7:21% O2, mon vs. Row 13:11% O2, PFF	4.252	-4.883 to 13.39	No	ns	>0.9999
Row 7:21% O2, mon vs. Row 14:21% O2, mon	-7.39	-16.52 to 1.745	No	ns	0.4463
Row 7:21% O2, mon vs. Row 14:11% O2, mon	2.429	-6.706 to 11.56	No	ns	>0.9999
Row 7:21% O2, mon vs. Row 14:21% O2, PFF	-4.918	-14.05 to 4.217	No	ns	0.9978
Row 7:21% O2, mon vs. Row 14:11% O2, PFF	2.373	-6.762 to 11.51	No	ns	>0.9999
Row 7:21% O2, mon vs. Row 15:21% O2, mon	-6.552	-15.69 to 2.583	No	ns	0.77
Row 7:21% O2, mon vs. Row 15:11% O2, mon	3.836	-5.299 to 12.97	No	ns	>0.9999
Row 7:21% O2, mon vs. Row 15:21% O2, PFF	-5.359	-14.49 to 3.776	No	ns	0.9868
Row 7:21% O2, mon vs. Row 15:11% O2, PFF	3.01	-6.125 to 12.14	No	ns	>0.9999
Row 7:21% O2, mon vs. Row 16:21% O2, mon	-7.198	-16.33 to 1.937	No	ns	0.522
Row 7:21% O2, mon vs. Row 16:11% O2, mon	2.274	-6.861 to 11.41	No	ns	>0.9999
Row 7:21% O2, mon vs. Row 16:21% O2, PFF	-4.914	-14.05 to 4.221	No	ns	0.9979
Row 7:21% O2, mon vs. Row 16:11% O2, PFF	2.931	-6.204 to 12.07	No	ns	>0.9999
Row 7:11% O2, mon vs. Row 7:21% O2, PFF	-8.251	-17.39 to 0.8843	No	ns	0.1778
Row 7:11% O2, mon vs. Row 7:11% O2, PFF	0.02762	-9.108 to 9.163	No	ns	>0.9999
Row 7:11% O2, mon vs. Row 8:21% O2, mon	-11.32	-20.46 to -2.186	Yes	***	0.0008
Row 7:11% O2, mon vs. Row 8:11% O2, mon	-2.444	-11.58 to 6.692	No	ns	>0.9999
Row 7:11% O2, mon vs. Row 8:21% O2, PFF	-8.93	-18.07 to 0.2049	No	ns	0.0688
Row 7:11% O2, mon vs. Row 8:11% O2, PFF	-0.6853	-9.820 to 8.450	No	ns	>0.9999
Row 7:11% O2, mon vs. Row 9:21% O2, mon	-11.23	-20.36 to -2.091	Yes	***	0.0009
Row 7:11% O2, mon vs. Row 9:11% O2, mon	-2.919	-12.05 to 6.217	No	ns	>0.9999
Row 7:11% O2, mon vs. Row 9:21% O2, PFF	-11.21	-20.35 to -2.075	Yes	***	0.001
Row 7:11% O2, mon vs. Row 9:11% O2, PFF	-2.01	-11.14 to 7.126	No	ns	>0.9999
Row 7:11% O2, mon vs. Row 10:21% O2, mon	-12.02	-21.15 to -2.884	Yes	***	0.0002
Row 7:11% O2, mon vs. Row 10:11% O2, mon	-3.101	-12.24 to 6.034	No	ns	>0.9999
Row 7:11% O2, mon vs. Row 10:21% O2, PFF	-10.64	-19.78 to -1.506	Yes	**	0.0032
Row 7:11% O2, mon vs. Row 10:11% O2, PFF	-2.831	-11.97 to 6.304	No	ns	>0.9999
Row 7:11% O2, mon vs. Row 11:21% O2, mon	-11.9	-21.04 to -2.768	Yes	***	0.0002
Row 7:11% O2, mon vs. Row 11:11% O2, mon	-3.412	-12.55 to 5.723	No	ns	>0.9999
Row 7:11% O2, mon vs. Row 11:21% O2, PFF	-10.03	-19.16 to -0.8932	Yes	*	0.0106
Row 7:11% O2, mon vs. Row 11:11% O2, PFF	-3.573	-12.71 to 5.562	No	ns	>0.9999
Row 7:11% O2, mon vs. Row 12:21% O2, mon	-13.12	-22.25 to -3.980	Yes	****	<0.0001
Row 7:11% O2, mon vs. Row 12:11% O2, mon	-2.358	-11.49 to 6.777	No	ns	>0.9999
Row 7:11% O2, mon vs. Row 12:21% O2, PFF	-10.42	-19.56 to -1.285	Yes	**	0.005
Row 7:11% O2, mon vs. Row 12:11% O2, PFF	-3.572	-12.71 to 5.563	No	ns	>0.9999
Row 7:11% O2, mon vs. Row 13:21% O2, mon	-12.74	-21.87 to -3.600	Yes	****	<0.0001
Row 7:11% O2, mon vs. Row 13:11% O2, mon	-3.077	-12.21 to 6.058	No	ns	>0.9999
Row 7:11% O2, mon vs. Row 13:21% O2, PFF	-10.66	-19.79 to -1.520	Yes	**	0.0031
Row 7:11% O2, mon vs. Row 13:11% O2, PFF	-3.623	-12.76 to 5.512	No	ns	>0.9999
Row 7:11% O2, mon vs. Row 14:21% O2, mon	-15.26	-24.40 to -6.130	Yes	****	<0.0001
Row 7:11% O2, mon vs. Row 14:11% O2, mon	-5.446	-14.58 to 3.689	No	ns	0.9822
Row 7:11% O2, mon vs. Row 14:21% O2, PFF	-12.79	-21.93 to -3.658	Yes	****	<0.0001
Row 7:11% O2, mon vs. Row 14:11% O2, PFF	-5.502	-14.64 to 3.633	No	ns	0.9786
Row 7:11% O2, mon vs. Row 15:21% O2, mon	-14.43	-23.56 to -5.292	Yes	****	<0.0001
Row 7:11% O2, mon vs. Row 15:11% O2, mon	-4.039	-13.17 to 5.096	No	ns	>0.9999
Row 7:11% O2, mon vs. Row 15:21% O2, PFF	-13.23	-22.37 to -4.099	Yes	****	<0.0001
Row 7:11% O2, mon vs. Row 15:11% O2, PFF	-4.865	-14.00 to 4.270	No	ns	0.9983
Row 7:11% O2, mon vs. Row 16:21% O2, mon	-15.07	-24.21 to -5.938	Yes	****	<0.0001
Row 7:11% O2, mon vs. Row 16:11% O2, mon	-5.601	-14.74 to 3.534	No	ns	0.9709
Row 7:11% O2, mon vs. Row 16:21% O2, PFF	-12.79	-21.92 to -3.654	Yes	****	<0.0001
Row 7:11% O2, mon vs. Row 16:11% O2, PFF	-4.944	-14.08 to 4.191	No	ns	0.9976
Row 7:21% O2, PFF vs. Row 7:11% O2, PFF	8.278	-0.8567 to 17.41	No	ns	0.1717
Row 7:21% O2, PFF vs. Row 8:21% O2, mon	-3.07	-12.21 to 6.065	No	ns	>0.9999
Row 7:21% O2, PFF vs. Row 8:11% O2, mon	5.807	-3.328 to 14.94	No	ns	0.9481
Row 7:21% O2, PFF vs. Row 8:21% O2, PFF	-0.6794	-9.815 to 8.456	No	ns	>0.9999
Row 7:21% O2, PFF vs. Row 8:11% O2, PFF	7.566	-1.570 to 16.70	No	ns	0.3805
Row 7:21% O2, PFF vs. Row 9:21% O2, mon	-2.976	-12.11 to 6.160	No	ns	>0.9999
Row 7:21% O2, PFF vs. Row 9:11% O2, mon	5.332	-3.803 to 14.47	No	ns	0.988
Row 7:21% O2, PFF vs. Row 9:21% O2, PFF	-2.959	-12.09 to 6.176	No	ns	>0.9999
Row 7:21% O2, PFF vs. Row 9:11% O2, PFF	6.241	-2.894 to 15.38	No	ns	0.8633
Row 7:21% O2, PFF vs. Row 10:21% O2, mon	-3.768	-12.90 to 5.367	No	ns	>0.9999
Row 7:21% O2, PFF vs. Row 10:11% O2, mon	5.15	-3.985 to 14.28	No	ns	0.994
Row 7:21% O2, PFF vs. Row 10:21% O2, PFF	-2.39	-11.53 to 6.745	No	ns	>0.9999
Row 7:21% O2, PFF vs. Row 10:11% O2, PFF	5.42	-3.716 to 14.55	No	ns	0.9837
Row 7:21% O2, PFF vs. Row 11:21% O2, mon	-3.652	-12.79 to 5.483	No	ns	>0.9999
Row 7:21% O2, PFF vs. Row 11:11% O2, mon	4.839	-4.296 to 13.97	No	ns	0.9985
Row 7:21% O2, PFF vs. Row 11:21% O2, PFF	-1.777	-10.91 to 7.358	No	ns	>0.9999
Row 7:21% O2, PFF vs. Row 11:11% O2, PFF	4.678	-4.457 to 13.81	No	ns	0.9994
Row 7:21% O2, PFF vs. Row 12:21% O2, mon	-4.864	-14.00 to 4.271	No	ns	0.9983
Row 7:21% O2, PFF vs. Row 12:11% O2, mon	5.893	-3.242 to 15.03	No	ns	0.9355
Row 7:21% O2, PFF vs. Row 12:21% O2, PFF	-2.169	-11.30 to 6.966	No	ns	>0.9999
Row 7:21% O2, PFF vs. Row 12:11% O2, PFF	4.679	-4.456 to 13.81	No	ns	0.9994
Row 7:21% O2, PFF vs. Row 13:21% O2, mon	-4.484	-13.62 to 4.651	No	ns	0.9998
Row 7:21% O2, PFF vs. Row 13:11% O2, mon	5.174	-3.962 to 14.31	No	ns	0.9934
Row 7:21% O2, PFF vs. Row 13:21% O2, PFF	-2.404	-11.54 to 6.731	No	ns	>0.9999
Row 7:21% O2, PFF vs. Row 13:11% O2, PFF	4.628	-4.507 to 13.76	No	ns	0.9995
Row 7:21% O2, PFF vs. Row 14:21% O2, mon	-7.014	-16.15 to 2.121	No	ns	0.5958
Row 7:21% O2, PFF vs. Row 14:11% O2, mon	2.805	-6.331 to 11.94	No	ns	>0.9999
Row 7:21% O2, PFF vs. Row 14:21% O2, PFF	-4.542	-13.68 to 4.593	No	ns	0.9997
Row 7:21% O2, PFF vs. Row 14:11% O2, PFF	2.749	-6.386 to 11.88	No	ns	>0.9999
Row 7:21% O2, PFF vs. Row 15:21% O2, mon	-6.176	-15.31 to 2.959	No	ns	0.8795
Row 7:21% O2, PFF vs. Row 15:11% O2, mon	4.212	-4.923 to 13.35	No	ns	>0.9999
Row 7:21% O2, PFF vs. Row 15:21% O2, PFF	-4.983	-14.12 to 4.152	No	ns	0.9971
Row 7:21% O2, PFF vs. Row 15:11% O2, PFF	3.386	-5.750 to 12.52	No	ns	>0.9999
Row 7:21% O2, PFF vs. Row 16:21% O2, mon	-6.822	-15.96 to 2.313	No	ns	0.6716
Row 7:21% O2, PFF vs. Row 16:11% O2, mon	2.65	-6.485 to 11.79	No	ns	>0.9999
Row 7:21% O2, PFF vs. Row 16:21% O2, PFF	-4.538	-13.67 to 4.597	No	ns	0.9997
Row 7:21% O2, PFF vs. Row 16:11% O2, PFF	3.307	-5.828 to 12.44	No	ns	>0.9999
Row 7:11% O2, PFF vs. Row 8:21% O2, mon	-11.35	-20.48 to -2.213	Yes	***	0.0007
Row 7:11% O2, PFF vs. Row 8:11% O2, mon	-2.471	-11.61 to 6.664	No	ns	>0.9999
Row 7:11% O2, PFF vs. Row 8:21% O2, PFF	-8.958	-18.09 to 0.1773	No	ns	0.066
Row 7:11% O2, PFF vs. Row 8:11% O2, PFF	-0.713	-9.848 to 8.422	No	ns	>0.9999
Row 7:11% O2, PFF vs. Row 9:21% O2, mon	-11.25	-20.39 to -2.119	Yes	***	0.0009
Row 7:11% O2, PFF vs. Row 9:11% O2, mon	-2.946	-12.08 to 6.189	No	ns	>0.9999
Row 7:11% O2, PFF vs. Row 9:21% O2, PFF	-11.24	-20.37 to -2.103	Yes	***	0.0009
Row 7:11% O2, PFF vs. Row 9:11% O2, PFF	-2.037	-11.17 to 7.098	No	ns	>0.9999
Row 7:11% O2, PFF vs. Row 10:21% O2, mon	-12.05	-21.18 to -2.911	Yes	***	0.0001
Row 7:11% O2, PFF vs. Row 10:11% O2, mon	-3.129	-12.26 to 6.006	No	ns	>0.9999
Row 7:11% O2, PFF vs. Row 10:21% O2, PFF	-10.67	-19.80 to -1.534	Yes	**	0.003
Row 7:11% O2, PFF vs. Row 10:11% O2, PFF	-2.859	-11.99 to 6.276	No	ns	>0.9999
Row 7:11% O2, PFF vs. Row 11:21% O2, mon	-11.93	-21.07 to -2.795	Yes	***	0.0002
Row 7:11% O2, PFF vs. Row 11:11% O2, mon	-3.439	-12.57 to 5.696	No	ns	>0.9999
Row 7:11% O2, PFF vs. Row 11:21% O2, PFF	-10.06	-19.19 to -0.9208	Yes	*	0.0101
Row 7:11% O2, PFF vs. Row 11:11% O2, PFF	-3.6	-12.74 to 5.535	No	ns	>0.9999
Row 7:11% O2, PFF vs. Row 12:21% O2, mon	-13.14	-22.28 to -4.008	Yes	****	<0.0001
Row 7:11% O2, PFF vs. Row 12:11% O2, mon	-2.386	-11.52 to 6.750	No	ns	>0.9999
Row 7:11% O2, PFF vs. Row 12:21% O2, PFF	-10.45	-19.58 to -1.313	Yes	**	0.0047
Row 7:11% O2, PFF vs. Row 12:11% O2, PFF	-3.6	-12.73 to 5.536	No	ns	>0.9999
Row 7:11% O2, PFF vs. Row 13:21% O2, mon	-12.76	-21.90 to -3.628	Yes	****	<0.0001
Row 7:11% O2, PFF vs. Row 13:11% O2, mon	-3.105	-12.24 to 6.030	No	ns	>0.9999
Row 7:11% O2, PFF vs. Row 13:21% O2, PFF	-10.68	-19.82 to -1.548	Yes	**	0.003
Row 7:11% O2, PFF vs. Row 13:11% O2, PFF	-3.65	-12.79 to 5.485	No	ns	>0.9999
Row 7:11% O2, PFF vs. Row 14:21% O2, mon	-15.29	-24.43 to -6.157	Yes	****	<0.0001
Row 7:11% O2, PFF vs. Row 14:11% O2, mon	-5.474	-14.61 to 3.661	No	ns	0.9805
Row 7:11% O2, PFF vs. Row 14:21% O2, PFF	-12.82	-21.96 to -3.685	Yes	****	<0.0001
Row 7:11% O2, PFF vs. Row 14:11% O2, PFF	-5.53	-14.66 to 3.605	No	ns	0.9766
Row 7:11% O2, PFF vs. Row 15:21% O2, mon	-14.45	-23.59 to -5.320	Yes	****	<0.0001
Row 7:11% O2, PFF vs. Row 15:11% O2, mon	-4.067	-13.20 to 5.068	No	ns	>0.9999
Row 7:11% O2, PFF vs. Row 15:21% O2, PFF	-13.26	-22.40 to -4.126	Yes	****	<0.0001
Row 7:11% O2, PFF vs. Row 15:11% O2, PFF	-4.893	-14.03 to 4.242	No	ns	0.9981
Row 7:11% O2, PFF vs. Row 16:21% O2, mon	-15.1	-24.24 to -5.965	Yes	****	<0.0001
Row 7:11% O2, PFF vs. Row 16:11% O2, mon	-5.628	-14.76 to 3.507	No	ns	0.9684
Row 7:11% O2, PFF vs. Row 16:21% O2, PFF	-12.82	-21.95 to -3.682	Yes	****	<0.0001
Row 7:11% O2, PFF vs. Row 16:11% O2, PFF	-4.972	-14.11 to 4.164	No	ns	0.9972
Row 8:21% O2, mon vs. Row 8:11% O2, mon	8.877	-0.2578 to 18.01	No	ns	0.0746
Row 8:21% O2, mon vs. Row 8:21% O2, PFF	2.391	-6.744 to 11.53	No	ns	>0.9999
Row 8:21% O2, mon vs. Row 8:11% O2, PFF	10.64	1.500 to 19.77	Yes	**	0.0033
Row 8:21% O2, mon vs. Row 9:21% O2, mon	0.09455	-9.041 to 9.230	No	ns	>0.9999
Row 8:21% O2, mon vs. Row 9:11% O2, mon	8.402	-0.7328 to 17.54	No	ns	0.1462
Row 8:21% O2, mon vs. Row 9:21% O2, PFF	0.1109	-9.024 to 9.246	No	ns	>0.9999
Row 8:21% O2, mon vs. Row 9:11% O2, PFF	9.311	0.1762 to 18.45	Yes	*	0.0376
Row 8:21% O2, mon vs. Row 10:21% O2, mon	-0.698	-9.833 to 8.437	No	ns	>0.9999
Row 8:21% O2, mon vs. Row 10:11% O2, mon	8.22	-0.9152 to 17.36	No	ns	0.1848
Row 8:21% O2, mon vs. Row 10:21% O2, PFF	0.6797	-8.456 to 9.815	No	ns	>0.9999
Row 8:21% O2, mon vs. Row 10:11% O2, PFF	8.49	-0.6455 to 17.62	No	ns	0.13
Row 8:21% O2, mon vs. Row 11:21% O2, mon	-0.5819	-9.717 to 8.553	No	ns	>0.9999
Row 8:21% O2, mon vs. Row 11:11% O2, mon	7.909	-1.226 to 17.04	No	ns	0.2668
Row 8:21% O2, mon vs. Row 11:21% O2, PFF	1.293	-7.843 to 10.43	No	ns	>0.9999
Row 8:21% O2, mon vs. Row 11:11% O2, PFF	7.748	-1.387 to 16.88	No	ns	0.3173
Row 8:21% O2, mon vs. Row 12:21% O2, mon	-1.794	-10.93 to 7.341	No	ns	>0.9999
Row 8:21% O2, mon vs. Row 12:11% O2, mon	8.963	-0.1721 to 18.10	No	ns	0.0655
Row 8:21% O2, mon vs. Row 12:21% O2, PFF	0.9009	-8.234 to 10.04	No	ns	>0.9999
Row 8:21% O2, mon vs. Row 12:11% O2, PFF	7.749	-1.386 to 16.88	No	ns	0.317
Row 8:21% O2, mon vs. Row 13:21% O2, mon	-1.414	-10.55 to 7.721	No	ns	>0.9999
Row 8:21% O2, mon vs. Row 13:11% O2, mon	8.244	-0.8914 to 17.38	No	ns	0.1794
Row 8:21% O2, mon vs. Row 13:21% O2, PFF	0.6656	-8.470 to 9.801	No	ns	>0.9999
Row 8:21% O2, mon vs. Row 13:11% O2, PFF	7.698	-1.437 to 16.83	No	ns	0.334
Row 8:21% O2, mon vs. Row 14:21% O2, mon	-3.944	-13.08 to 5.191	No	ns	>0.9999
Row 8:21% O2, mon vs. Row 14:11% O2, mon	5.875	-3.260 to 15.01	No	ns	0.9384
Row 8:21% O2, mon vs. Row 14:21% O2, PFF	-1.472	-10.61 to 7.663	No	ns	>0.9999
Row 8:21% O2, mon vs. Row 14:11% O2, PFF	5.819	-3.316 to 14.95	No	ns	0.9465
Row 8:21% O2, mon vs. Row 15:21% O2, mon	-3.106	-12.24 to 6.029	No	ns	>0.9999
Row 8:21% O2, mon vs. Row 15:11% O2, mon	7.282	-1.853 to 16.42	No	ns	0.4886
Row 8:21% O2, mon vs. Row 15:21% O2, PFF	-1.913	-11.05 to 7.222	No	ns	>0.9999
Row 8:21% O2, mon vs. Row 15:11% O2, PFF	6.456	-2.679 to 15.59	No	ns	0.8016
Row 8:21% O2, mon vs. Row 16:21% O2, mon	-3.752	-12.89 to 5.383	No	ns	>0.9999
Row 8:21% O2, mon vs. Row 16:11% O2, mon	5.72	-3.415 to 14.86	No	ns	0.9589
Row 8:21% O2, mon vs. Row 16:21% O2, PFF	-1.468	-10.60 to 7.667	No	ns	>0.9999
Row 8:21% O2, mon vs. Row 16:11% O2, PFF	6.377	-2.758 to 15.51	No	ns	0.8257
Row 8:11% O2, mon vs. Row 8:21% O2, PFF	-6.487	-15.62 to 2.648	No	ns	0.7917
Row 8:11% O2, mon vs. Row 8:11% O2, PFF	1.758	-7.377 to 10.89	No	ns	>0.9999
Row 8:11% O2, mon vs. Row 9:21% O2, mon	-8.783	-17.92 to 0.3523	No	ns	0.0858
Row 8:11% O2, mon vs. Row 9:11% O2, mon	-0.4751	-9.610 to 8.660	No	ns	>0.9999
Row 8:11% O2, mon vs. Row 9:21% O2, PFF	-8.767	-17.90 to 0.3687	No	ns	0.0879
Row 8:11% O2, mon vs. Row 9:11% O2, PFF	0.434	-8.701 to 9.569	No	ns	>0.9999
Row 8:11% O2, mon vs. Row 10:21% O2, mon	-9.575	-18.71 to -0.4403	Yes	*	0.024
Row 8:11% O2, mon vs. Row 10:11% O2, mon	-0.6575	-9.793 to 8.478	No	ns	>0.9999
Row 8:11% O2, mon vs. Row 10:21% O2, PFF	-8.198	-17.33 to 0.9374	No	ns	0.19
Row 8:11% O2, mon vs. Row 10:11% O2, PFF	-0.3878	-9.523 to 8.747	No	ns	>0.9999
Row 8:11% O2, mon vs. Row 11:21% O2, mon	-9.459	-18.59 to -0.3241	Yes	*	0.0293
Row 8:11% O2, mon vs. Row 11:11% O2, mon	-0.9681	-10.10 to 8.167	No	ns	>0.9999
Row 8:11% O2, mon vs. Row 11:21% O2, PFF	-7.585	-16.72 to 1.550	No	ns	0.3736
Row 8:11% O2, mon vs. Row 11:11% O2, PFF	-1.129	-10.26 to 8.006	No	ns	>0.9999
Row 8:11% O2, mon vs. Row 12:21% O2, mon	-10.67	-19.81 to -1.536	Yes	**	0.003
Row 8:11% O2, mon vs. Row 12:11% O2, mon	0.08569	-9.049 to 9.221	No	ns	>0.9999
Row 8:11% O2, mon vs. Row 12:21% O2, PFF	-7.976	-17.11 to 1.159	No	ns	0.2474
Row 8:11% O2, mon vs. Row 12:11% O2, PFF	-1.128	-10.26 to 8.007	No	ns	>0.9999
Row 8:11% O2, mon vs. Row 13:21% O2, mon	-10.29	-19.43 to -1.156	Yes	**	0.0064
Row 8:11% O2, mon vs. Row 13:11% O2, mon	-0.6337	-9.769 to 8.501	No	ns	>0.9999
Row 8:11% O2, mon vs. Row 13:21% O2, PFF	-8.212	-17.35 to 0.9234	No	ns	0.1867
Row 8:11% O2, mon vs. Row 13:11% O2, PFF	-1.179	-10.31 to 7.956	No	ns	>0.9999
Row 8:11% O2, mon vs. Row 14:21% O2, mon	-12.82	-21.96 to -3.686	Yes	****	<0.0001
Row 8:11% O2, mon vs. Row 14:11% O2, mon	-3.003	-12.14 to 6.133	No	ns	>0.9999
Row 8:11% O2, mon vs. Row 14:21% O2, PFF	-10.35	-19.48 to -1.214	Yes	**	0.0058
Row 8:11% O2, mon vs. Row 14:11% O2, PFF	-3.059	-12.19 to 6.077	No	ns	>0.9999
Row 8:11% O2, mon vs. Row 15:21% O2, mon	-11.98	-21.12 to -2.848	Yes	***	0.0002
Row 8:11% O2, mon vs. Row 15:11% O2, mon	-1.596	-10.73 to 7.540	No	ns	>0.9999
Row 8:11% O2, mon vs. Row 15:21% O2, PFF	-10.79	-19.93 to -1.655	Yes	**	0.0024
Row 8:11% O2, mon vs. Row 15:11% O2, PFF	-2.422	-11.56 to 6.713	No	ns	>0.9999
Row 8:11% O2, mon vs. Row 16:21% O2, mon	-12.63	-21.76 to -3.494	Yes	****	<0.0001
Row 8:11% O2, mon vs. Row 16:11% O2, mon	-3.157	-12.29 to 5.978	No	ns	>0.9999
Row 8:11% O2, mon vs. Row 16:21% O2, PFF	-10.35	-19.48 to -1.211	Yes	**	0.0058
Row 8:11% O2, mon vs. Row 16:11% O2, PFF	-2.5	-11.64 to 6.635	No	ns	>0.9999
Row 8:21% O2, PFF vs. Row 8:11% O2, PFF	8.245	-0.8902 to 17.38	No	ns	0.1791
Row 8:21% O2, PFF vs. Row 9:21% O2, mon	-2.296	-11.43 to 6.839	No	ns	>0.9999
Row 8:21% O2, PFF vs. Row 9:11% O2, mon	6.012	-3.124 to 15.15	No	ns	0.9149
Row 8:21% O2, PFF vs. Row 9:21% O2, PFF	-2.28	-11.41 to 6.855	No	ns	>0.9999
Row 8:21% O2, PFF vs. Row 9:11% O2, PFF	6.921	-2.215 to 16.06	No	ns	0.633
Row 8:21% O2, PFF vs. Row 10:21% O2, mon	-3.089	-12.22 to 6.046	No	ns	>0.9999
Row 8:21% O2, PFF vs. Row 10:11% O2, mon	5.829	-3.306 to 14.96	No	ns	0.9451
Row 8:21% O2, PFF vs. Row 10:21% O2, PFF	-1.711	-10.85 to 7.424	No	ns	>0.9999
Row 8:21% O2, PFF vs. Row 10:11% O2, PFF	6.099	-3.036 to 15.23	No	ns	0.8971
Row 8:21% O2, PFF vs. Row 11:21% O2, mon	-2.973	-12.11 to 6.163	No	ns	>0.9999
Row 8:21% O2, PFF vs. Row 11:11% O2, mon	5.519	-3.617 to 14.65	No	ns	0.9774
Row 8:21% O2, PFF vs. Row 11:21% O2, PFF	-1.098	-10.23 to 8.037	No	ns	>0.9999
Row 8:21% O2, PFF vs. Row 11:11% O2, PFF	5.358	-3.778 to 14.49	No	ns	0.9869
Row 8:21% O2, PFF vs. Row 12:21% O2, mon	-4.185	-13.32 to 4.950	No	ns	>0.9999
Row 8:21% O2, PFF vs. Row 12:11% O2, mon	6.572	-2.563 to 15.71	No	ns	0.7631
Row 8:21% O2, PFF vs. Row 12:21% O2, PFF	-1.49	-10.62 to 7.645	No	ns	>0.9999
Row 8:21% O2, PFF vs. Row 12:11% O2, PFF	5.358	-3.777 to 14.49	No	ns	0.9868
Row 8:21% O2, PFF vs. Row 13:21% O2, mon	-3.805	-12.94 to 5.330	No	ns	>0.9999
Row 8:21% O2, PFF vs. Row 13:11% O2, mon	5.853	-3.282 to 14.99	No	ns	0.9416
Row 8:21% O2, PFF vs. Row 13:21% O2, PFF	-1.725	-10.86 to 7.410	No	ns	>0.9999
Row 8:21% O2, PFF vs. Row 13:11% O2, PFF	5.308	-3.828 to 14.44	No	ns	0.989
Row 8:21% O2, PFF vs. Row 14:21% O2, mon	-6.335	-15.47 to 2.801	No	ns	0.838
Row 8:21% O2, PFF vs. Row 14:11% O2, mon	3.484	-5.651 to 12.62	No	ns	>0.9999
Row 8:21% O2, PFF vs. Row 14:21% O2, PFF	-3.863	-13.00 to 5.273	No	ns	>0.9999
Row 8:21% O2, PFF vs. Row 14:11% O2, PFF	3.428	-5.707 to 12.56	No	ns	>0.9999
Row 8:21% O2, PFF vs. Row 15:21% O2, mon	-5.497	-14.63 to 3.638	No	ns	0.9789
Row 8:21% O2, PFF vs. Row 15:11% O2, mon	4.891	-4.244 to 14.03	No	ns	0.9981
Row 8:21% O2, PFF vs. Row 15:21% O2, PFF	-4.303	-13.44 to 4.832	No	ns	>0.9999
Row 8:21% O2, PFF vs. Row 15:11% O2, PFF	4.065	-5.070 to 13.20	No	ns	>0.9999
Row 8:21% O2, PFF vs. Row 16:21% O2, mon	-6.143	-15.28 to 2.993	No	ns	0.8874
Row 8:21% O2, PFF vs. Row 16:11% O2, mon	3.329	-5.806 to 12.46	No	ns	>0.9999
Row 8:21% O2, PFF vs. Row 16:21% O2, PFF	-3.859	-12.99 to 5.276	No	ns	>0.9999
Row 8:21% O2, PFF vs. Row 16:11% O2, PFF	3.986	-5.149 to 13.12	No	ns	>0.9999
Row 8:11% O2, PFF vs. Row 9:21% O2, mon	-10.54	-19.68 to -1.406	Yes	**	0.0039
Row 8:11% O2, PFF vs. Row 9:11% O2, mon	-2.233	-11.37 to 6.902	No	ns	>0.9999
Row 8:11% O2, PFF vs. Row 9:21% O2, PFF	-10.52	-19.66 to -1.390	Yes	**	0.0041
Row 8:11% O2, PFF vs. Row 9:11% O2, PFF	-1.324	-10.46 to 7.811	No	ns	>0.9999
Row 8:11% O2, PFF vs. Row 10:21% O2, mon	-11.33	-20.47 to -2.199	Yes	***	0.0007
Row 8:11% O2, PFF vs. Row 10:11% O2, mon	-2.416	-11.55 to 6.719	No	ns	>0.9999
Row 8:11% O2, PFF vs. Row 10:21% O2, PFF	-9.956	-19.09 to -0.8208	Yes	*	0.0121
Row 8:11% O2, PFF vs. Row 10:11% O2, PFF	-2.146	-11.28 to 6.989	No	ns	>0.9999
Row 8:11% O2, PFF vs. Row 11:21% O2, mon	-11.22	-20.35 to -2.082	Yes	***	0.001
Row 8:11% O2, PFF vs. Row 11:11% O2, mon	-2.726	-11.86 to 6.409	No	ns	>0.9999
Row 8:11% O2, PFF vs. Row 11:21% O2, PFF	-9.343	-18.48 to -0.2079	Yes	*	0.0356
Row 8:11% O2, PFF vs. Row 11:11% O2, PFF	-2.887	-12.02 to 6.248	No	ns	>0.9999
Row 8:11% O2, PFF vs. Row 12:21% O2, mon	-12.43	-21.57 to -3.295	Yes	****	<0.0001
Row 8:11% O2, PFF vs. Row 12:11% O2, mon	-1.673	-10.81 to 7.463	No	ns	>0.9999
Row 8:11% O2, PFF vs. Row 12:21% O2, PFF	-9.735	-18.87 to -0.5996	Yes	*	0.0181
Row 8:11% O2, PFF vs. Row 12:11% O2, PFF	-2.887	-12.02 to 6.249	No	ns	>0.9999
Row 8:11% O2, PFF vs. Row 13:21% O2, mon	-12.05	-21.18 to -2.915	Yes	***	0.0001
Row 8:11% O2, PFF vs. Row 13:11% O2, mon	-2.392	-11.53 to 6.743	No	ns	>0.9999
Row 8:11% O2, PFF vs. Row 13:21% O2, PFF	-9.97	-19.11 to -0.8349	Yes	*	0.0118
Row 8:11% O2, PFF vs. Row 13:11% O2, PFF	-2.937	-12.07 to 6.198	No	ns	>0.9999
Row 8:11% O2, PFF vs. Row 14:21% O2, mon	-14.58	-23.71 to -5.444	Yes	****	<0.0001
Row 8:11% O2, PFF vs. Row 14:11% O2, mon	-4.761	-13.90 to 4.374	No	ns	0.999
Row 8:11% O2, PFF vs. Row 14:21% O2, PFF	-12.11	-21.24 to -2.972	Yes	***	0.0001
Row 8:11% O2, PFF vs. Row 14:11% O2, PFF	-4.817	-13.95 to 4.318	No	ns	0.9987
Row 8:11% O2, PFF vs. Row 15:21% O2, mon	-13.74	-22.88 to -4.607	Yes	****	<0.0001
Row 8:11% O2, PFF vs. Row 15:11% O2, mon	-3.354	-12.49 to 5.781	No	ns	>0.9999
Row 8:11% O2, PFF vs. Row 15:21% O2, PFF	-12.55	-21.68 to -3.413	Yes	****	<0.0001
Row 8:11% O2, PFF vs. Row 15:11% O2, PFF	-4.18	-13.32 to 4.955	No	ns	>0.9999
Row 8:11% O2, PFF vs. Row 16:21% O2, mon	-14.39	-23.52 to -5.252	Yes	****	<0.0001
Row 8:11% O2, PFF vs. Row 16:11% O2, mon	-4.915	-14.05 to 4.220	No	ns	0.9979
Row 8:11% O2, PFF vs. Row 16:21% O2, PFF	-12.1	-21.24 to -2.969	Yes	***	0.0001
Row 8:11% O2, PFF vs. Row 16:11% O2, PFF	-4.259	-13.39 to 4.877	No	ns	>0.9999
Row 9:21% O2, mon vs. Row 9:11% O2, mon	8.308	-0.8274 to 17.44	No	ns	0.1654
Row 9:21% O2, mon vs. Row 9:21% O2, PFF	0.01633	-9.119 to 9.151	No	ns	>0.9999
Row 9:21% O2, mon vs. Row 9:11% O2, PFF	9.217	0.08163 to 18.35	Yes	*	0.0438
Row 9:21% O2, mon vs. Row 10:21% O2, mon	-0.7926	-9.928 to 8.343	No	ns	>0.9999
Row 9:21% O2, mon vs. Row 10:11% O2, mon	8.125	-1.010 to 17.26	No	ns	0.2076
Row 9:21% O2, mon vs. Row 10:21% O2, PFF	0.5851	-8.550 to 9.720	No	ns	>0.9999
Row 9:21% O2, mon vs. Row 10:11% O2, PFF	8.395	-0.7401 to 17.53	No	ns	0.1476
Row 9:21% O2, mon vs. Row 11:21% O2, mon	-0.6764	-9.812 to 8.459	No	ns	>0.9999
Row 9:21% O2, mon vs. Row 11:11% O2, mon	7.815	-1.320 to 16.95	No	ns	0.2958
Row 9:21% O2, mon vs. Row 11:21% O2, PFF	1.198	-7.937 to 10.33	No	ns	>0.9999
Row 9:21% O2, mon vs. Row 11:11% O2, PFF	7.654	-1.481 to 16.79	No	ns	0.3493
Row 9:21% O2, mon vs. Row 12:21% O2, mon	-1.889	-11.02 to 7.246	No	ns	>0.9999
Row 9:21% O2, mon vs. Row 12:11% O2, mon	8.869	-0.2666 to 18.00	No	ns	0.0756
Row 9:21% O2, mon vs. Row 12:21% O2, PFF	0.8064	-8.329 to 9.942	No	ns	>0.9999
Row 9:21% O2, mon vs. Row 12:11% O2, PFF	7.654	-1.481 to 16.79	No	ns	0.349
Row 9:21% O2, mon vs. Row 13:21% O2, mon	-1.509	-10.64 to 7.626	No	ns	>0.9999
Row 9:21% O2, mon vs. Row 13:11% O2, mon	8.149	-0.9860 to 17.28	No	ns	0.2017
Row 9:21% O2, mon vs. Row 13:21% O2, PFF	0.5711	-8.564 to 9.706	No	ns	>0.9999
Row 9:21% O2, mon vs. Row 13:11% O2, PFF	7.604	-1.531 to 16.74	No	ns	0.3668
Row 9:21% O2, mon vs. Row 14:21% O2, mon	-4.038	-13.17 to 5.097	No	ns	>0.9999
Row 9:21% O2, mon vs. Row 14:11% O2, mon	5.78	-3.355 to 14.92	No	ns	0.9516
Row 9:21% O2, mon vs. Row 14:21% O2, PFF	-1.566	-10.70 to 7.569	No	ns	>0.9999
Row 9:21% O2, mon vs. Row 14:11% O2, PFF	5.724	-3.411 to 14.86	No	ns	0.9584
Row 9:21% O2, mon vs. Row 15:21% O2, mon	-3.201	-12.34 to 5.934	No	ns	>0.9999
Row 9:21% O2, mon vs. Row 15:11% O2, mon	7.187	-1.948 to 16.32	No	ns	0.5262
Row 9:21% O2, mon vs. Row 15:21% O2, PFF	-2.007	-11.14 to 7.128	No	ns	>0.9999
Row 9:21% O2, mon vs. Row 15:11% O2, PFF	6.361	-2.774 to 15.50	No	ns	0.8304
Row 9:21% O2, mon vs. Row 16:21% O2, mon	-3.846	-12.98 to 5.289	No	ns	>0.9999
Row 9:21% O2, mon vs. Row 16:11% O2, mon	5.626	-3.510 to 14.76	No	ns	0.9687
Row 9:21% O2, mon vs. Row 16:21% O2, PFF	-1.563	-10.70 to 7.572	No	ns	>0.9999
Row 9:21% O2, mon vs. Row 16:11% O2, PFF	6.282	-2.853 to 15.42	No	ns	0.8525
Row 9:11% O2, mon vs. Row 9:21% O2, PFF	-8.291	-17.43 to 0.8437	No	ns	0.1689
Row 9:11% O2, mon vs. Row 9:11% O2, PFF	0.909	-8.226 to 10.04	No	ns	>0.9999
Row 9:11% O2, mon vs. Row 10:21% O2, mon	-9.1	-18.24 to 0.03478	No	ns	0.0528
Row 9:11% O2, mon vs. Row 10:11% O2, mon	-0.1824	-9.318 to 8.953	No	ns	>0.9999
Row 9:11% O2, mon vs. Row 10:21% O2, PFF	-7.723	-16.86 to 1.412	No	ns	0.3258
Row 9:11% O2, mon vs. Row 10:11% O2, PFF	0.0873	-9.048 to 9.222	No	ns	>0.9999
Row 9:11% O2, mon vs. Row 11:21% O2, mon	-8.984	-18.12 to 0.1509	No	ns	0.0634
Row 9:11% O2, mon vs. Row 11:11% O2, mon	-0.4931	-9.628 to 8.642	No	ns	>0.9999
Row 9:11% O2, mon vs. Row 11:21% O2, PFF	-7.11	-16.24 to 2.025	No	ns	0.5574
Row 9:11% O2, mon vs. Row 11:11% O2, PFF	-0.6541	-9.789 to 8.481	No	ns	>0.9999
Row 9:11% O2, mon vs. Row 12:21% O2, mon	-10.2	-19.33 to -1.061	Yes	**	0.0077
Row 9:11% O2, mon vs. Row 12:11% O2, mon	0.5607	-8.574 to 9.696	No	ns	>0.9999
Row 9:11% O2, mon vs. Row 12:21% O2, PFF	-7.501	-16.64 to 1.634	No	ns	0.404
Row 9:11% O2, mon vs. Row 12:11% O2, PFF	-0.6533	-9.788 to 8.482	No	ns	>0.9999
Row 9:11% O2, mon vs. Row 13:21% O2, mon	-9.817	-18.95 to -0.6814	Yes	*	0.0157
Row 9:11% O2, mon vs. Row 13:11% O2, mon	-0.1586	-9.294 to 8.977	No	ns	>0.9999
Row 9:11% O2, mon vs. Row 13:21% O2, PFF	-7.737	-16.87 to 1.398	No	ns	0.3211
Row 9:11% O2, mon vs. Row 13:11% O2, PFF	-0.7041	-9.839 to 8.431	No	ns	>0.9999
Row 9:11% O2, mon vs. Row 14:21% O2, mon	-12.35	-21.48 to -3.211	Yes	****	<0.0001
Row 9:11% O2, mon vs. Row 14:11% O2, mon	-2.528	-11.66 to 6.608	No	ns	>0.9999
Row 9:11% O2, mon vs. Row 14:21% O2, PFF	-9.874	-19.01 to -0.7391	Yes	*	0.0141
Row 9:11% O2, mon vs. Row 14:11% O2, PFF	-2.584	-11.72 to 6.552	No	ns	>0.9999
Row 9:11% O2, mon vs. Row 15:21% O2, mon	-11.51	-20.64 to -2.373	Yes	***	0.0005
Row 9:11% O2, mon vs. Row 15:11% O2, mon	-1.121	-10.26 to 8.015	No	ns	>0.9999
Row 9:11% O2, mon vs. Row 15:21% O2, PFF	-10.32	-19.45 to -1.180	Yes	**	0.0062
Row 9:11% O2, mon vs. Row 15:11% O2, PFF	-1.947	-11.08 to 7.189	No	ns	>0.9999
Row 9:11% O2, mon vs. Row 16:21% O2, mon	-12.15	-21.29 to -3.019	Yes	***	0.0001
Row 9:11% O2, mon vs. Row 16:11% O2, mon	-2.682	-11.82 to 6.453	No	ns	>0.9999
Row 9:11% O2, mon vs. Row 16:21% O2, PFF	-9.871	-19.01 to -0.7355	Yes	*	0.0142
Row 9:11% O2, mon vs. Row 16:11% O2, PFF	-2.025	-11.16 to 7.110	No	ns	>0.9999
Row 9:21% O2, PFF vs. Row 9:11% O2, PFF	9.2	0.06530 to 18.34	Yes	*	0.045
Row 9:21% O2, PFF vs. Row 10:21% O2, mon	-0.8089	-9.944 to 8.326	No	ns	>0.9999
Row 9:21% O2, PFF vs. Row 10:11% O2, mon	8.109	-1.026 to 17.24	No	ns	0.2117
Row 9:21% O2, PFF vs. Row 10:21% O2, PFF	0.5688	-8.566 to 9.704	No	ns	>0.9999
Row 9:21% O2, PFF vs. Row 10:11% O2, PFF	8.379	-0.7564 to 17.51	No	ns	0.1508
Row 9:21% O2, PFF vs. Row 11:21% O2, mon	-0.6928	-9.828 to 8.442	No	ns	>0.9999
Row 9:21% O2, PFF vs. Row 11:11% O2, mon	7.798	-1.337 to 16.93	No	ns	0.301
Row 9:21% O2, PFF vs. Row 11:21% O2, PFF	1.182	-7.953 to 10.32	No	ns	>0.9999
Row 9:21% O2, PFF vs. Row 11:11% O2, PFF	7.637	-1.498 to 16.77	No	ns	0.355
Row 9:21% O2, PFF vs. Row 12:21% O2, mon	-1.905	-11.04 to 7.230	No	ns	>0.9999
Row 9:21% O2, PFF vs. Row 12:11% O2, mon	8.852	-0.2830 to 17.99	No	ns	0.0774
Row 9:21% O2, PFF vs. Row 12:21% O2, PFF	0.79	-8.345 to 9.925	No	ns	>0.9999
Row 9:21% O2, PFF vs. Row 12:11% O2, PFF	7.638	-1.497 to 16.77	No	ns	0.3547
Row 9:21% O2, PFF vs. Row 13:21% O2, mon	-1.525	-10.66 to 7.610	No	ns	>0.9999
Row 9:21% O2, PFF vs. Row 13:11% O2, mon	8.133	-1.002 to 17.27	No	ns	0.2058
Row 9:21% O2, PFF vs. Row 13:21% O2, PFF	0.5547	-8.580 to 9.690	No	ns	>0.9999
Row 9:21% O2, PFF vs. Row 13:11% O2, PFF	7.587	-1.548 to 16.72	No	ns	0.3727
Row 9:21% O2, PFF vs. Row 14:21% O2, mon	-4.055	-13.19 to 5.080	No	ns	>0.9999
Row 9:21% O2, PFF vs. Row 14:11% O2, mon	5.764	-3.371 to 14.90	No	ns	0.9537
Row 9:21% O2, PFF vs. Row 14:21% O2, PFF	-1.583	-10.72 to 7.552	No	ns	>0.9999
Row 9:21% O2, PFF vs. Row 14:11% O2, PFF	5.708	-3.427 to 14.84	No	ns	0.9603
Row 9:21% O2, PFF vs. Row 15:21% O2, mon	-3.217	-12.35 to 5.918	No	ns	>0.9999
Row 9:21% O2, PFF vs. Row 15:11% O2, mon	7.171	-1.964 to 16.31	No	ns	0.5328
Row 9:21% O2, PFF vs. Row 15:21% O2, PFF	-2.024	-11.16 to 7.111	No	ns	>0.9999
Row 9:21% O2, PFF vs. Row 15:11% O2, PFF	6.345	-2.790 to 15.48	No	ns	0.8351
Row 9:21% O2, PFF vs. Row 16:21% O2, mon	-3.863	-13.00 to 5.272	No	ns	>0.9999
Row 9:21% O2, PFF vs. Row 16:11% O2, mon	5.609	-3.526 to 14.74	No	ns	0.9701
Row 9:21% O2, PFF vs. Row 16:21% O2, PFF	-1.579	-10.71 to 7.556	No	ns	>0.9999
Row 9:21% O2, PFF vs. Row 16:11% O2, PFF	6.266	-2.869 to 15.40	No	ns	0.8568
Row 9:11% O2, PFF vs. Row 10:21% O2, mon	-10.01	-19.14 to -0.8742	Yes	*	0.011
Row 9:11% O2, PFF vs. Row 10:11% O2, mon	-1.091	-10.23 to 8.044	No	ns	>0.9999
Row 9:11% O2, PFF vs. Row 10:21% O2, PFF	-8.632	-17.77 to 0.5035	No	ns	0.1067
Row 9:11% O2, PFF vs. Row 10:11% O2, PFF	-0.8217	-9.957 to 8.313	No	ns	>0.9999
Row 9:11% O2, PFF vs. Row 11:21% O2, mon	-9.893	-19.03 to -0.7581	Yes	*	0.0136
Row 9:11% O2, PFF vs. Row 11:11% O2, mon	-1.402	-10.54 to 7.733	No	ns	>0.9999
Row 9:11% O2, PFF vs. Row 11:21% O2, PFF	-8.019	-17.15 to 1.116	No	ns	0.2356
Row 9:11% O2, PFF vs. Row 11:11% O2, PFF	-1.563	-10.70 to 7.572	No	ns	>0.9999
Row 9:11% O2, PFF vs. Row 12:21% O2, mon	-11.11	-20.24 to -1.970	Yes	**	0.0012
Row 9:11% O2, PFF vs. Row 12:11% O2, mon	-0.3483	-9.483 to 8.787	No	ns	>0.9999
Row 9:11% O2, PFF vs. Row 12:21% O2, PFF	-8.41	-17.55 to 0.7247	No	ns	0.1446
Row 9:11% O2, PFF vs. Row 12:11% O2, PFF	-1.562	-10.70 to 7.573	No	ns	>0.9999
Row 9:11% O2, PFF vs. Row 13:21% O2, mon	-10.73	-19.86 to -1.590	Yes	**	0.0027
Row 9:11% O2, PFF vs. Row 13:11% O2, mon	-1.068	-10.20 to 8.068	No	ns	>0.9999
Row 9:11% O2, PFF vs. Row 13:21% O2, PFF	-8.646	-17.78 to 0.4894	No	ns	0.1046
Row 9:11% O2, PFF vs. Row 13:11% O2, PFF	-1.613	-10.75 to 7.522	No	ns	>0.9999
Row 9:11% O2, PFF vs. Row 14:21% O2, mon	-13.26	-22.39 to -4.120	Yes	****	<0.0001
Row 9:11% O2, PFF vs. Row 14:11% O2, mon	-3.437	-12.57 to 5.699	No	ns	>0.9999
Row 9:11% O2, PFF vs. Row 14:21% O2, PFF	-10.78	-19.92 to -1.648	Yes	**	0.0024
Row 9:11% O2, PFF vs. Row 14:11% O2, PFF	-3.493	-12.63 to 5.643	No	ns	>0.9999
Row 9:11% O2, PFF vs. Row 15:21% O2, mon	-12.42	-21.55 to -3.282	Yes	****	<0.0001
Row 9:11% O2, PFF vs. Row 15:11% O2, mon	-2.03	-11.16 to 7.106	No	ns	>0.9999
Row 9:11% O2, PFF vs. Row 15:21% O2, PFF	-11.22	-20.36 to -2.089	Yes	***	0.001
Row 9:11% O2, PFF vs. Row 15:11% O2, PFF	-2.856	-11.99 to 6.280	No	ns	>0.9999
Row 9:11% O2, PFF vs. Row 16:21% O2, mon	-13.06	-22.20 to -3.928	Yes	****	<0.0001
Row 9:11% O2, PFF vs. Row 16:11% O2, mon	-3.591	-12.73 to 5.544	No	ns	>0.9999
Row 9:11% O2, PFF vs. Row 16:21% O2, PFF	-10.78	-19.91 to -1.645	Yes	**	0.0024
Row 9:11% O2, PFF vs. Row 16:11% O2, PFF	-2.934	-12.07 to 6.201	No	ns	>0.9999
Row 10:21% O2, mon vs. Row 10:11% O2, mon	8.918	-0.2172 to 18.05	No	ns	0.0701
Row 10:21% O2, mon vs. Row 10:21% O2, PFF	1.378	-7.757 to 10.51	No	ns	>0.9999
Row 10:21% O2, mon vs. Row 10:11% O2, PFF	9.188	0.05252 to 18.32	Yes	*	0.046
Row 10:21% O2, mon vs. Row 11:21% O2, mon	0.1162	-9.019 to 9.251	No	ns	>0.9999
Row 10:21% O2, mon vs. Row 11:11% O2, mon	8.607	-0.5279 to 17.74	No	ns	0.1105
Row 10:21% O2, mon vs. Row 11:21% O2, PFF	1.991	-7.144 to 11.13	No	ns	>0.9999
Row 10:21% O2, mon vs. Row 11:11% O2, PFF	8.446	-0.6889 to 17.58	No	ns	0.1378
Row 10:21% O2, mon vs. Row 12:21% O2, mon	-1.096	-10.23 to 8.039	No	ns	>0.9999
Row 10:21% O2, mon vs. Row 12:11% O2, mon	9.661	0.5260 to 18.80	Yes	*	0.0207
Row 10:21% O2, mon vs. Row 12:21% O2, PFF	1.599	-7.536 to 10.73	No	ns	>0.9999
Row 10:21% O2, mon vs. Row 12:11% O2, PFF	8.447	-0.6881 to 17.58	No	ns	0.1377
Row 10:21% O2, mon vs. Row 13:21% O2, mon	-0.7161	-9.851 to 8.419	No	ns	>0.9999
Row 10:21% O2, mon vs. Row 13:11% O2, mon	8.942	-0.1934 to 18.08	No	ns	0.0676
Row 10:21% O2, mon vs. Row 13:21% O2, PFF	1.364	-7.771 to 10.50	No	ns	>0.9999
Row 10:21% O2, mon vs. Row 13:11% O2, PFF	8.396	-0.7388 to 17.53	No	ns	0.1473
Row 10:21% O2, mon vs. Row 14:21% O2, mon	-3.246	-12.38 to 5.889	No	ns	>0.9999
Row 10:21% O2, mon vs. Row 14:11% O2, mon	6.573	-2.562 to 15.71	No	ns	0.763
Row 10:21% O2, mon vs. Row 14:21% O2, PFF	-0.7739	-9.909 to 8.361	No	ns	>0.9999
Row 10:21% O2, mon vs. Row 14:11% O2, PFF	6.517	-2.618 to 15.65	No	ns	0.7819
Row 10:21% O2, mon vs. Row 15:21% O2, mon	-2.408	-11.54 to 6.727	No	ns	>0.9999
Row 10:21% O2, mon vs. Row 15:11% O2, mon	7.98	-1.155 to 17.11	No	ns	0.2464
Row 10:21% O2, mon vs. Row 15:21% O2, PFF	-1.215	-10.35 to 7.920	No	ns	>0.9999
Row 10:21% O2, mon vs. Row 15:11% O2, PFF	7.154	-1.981 to 16.29	No	ns	0.5397
Row 10:21% O2, mon vs. Row 16:21% O2, mon	-3.054	-12.19 to 6.081	No	ns	>0.9999
Row 10:21% O2, mon vs. Row 16:11% O2, mon	6.418	-2.717 to 15.55	No	ns	0.8133
Row 10:21% O2, mon vs. Row 16:21% O2, PFF	-0.7703	-9.905 to 8.365	No	ns	>0.9999
Row 10:21% O2, mon vs. Row 16:11% O2, PFF	7.075	-2.060 to 16.21	No	ns	0.5713
Row 10:11% O2, mon vs. Row 10:21% O2, PFF	-7.54	-16.68 to 1.595	No	ns	0.3897
Row 10:11% O2, mon vs. Row 10:11% O2, PFF	0.2697	-8.865 to 9.405	No	ns	>0.9999
Row 10:11% O2, mon vs. Row 11:21% O2, mon	-8.802	-17.94 to 0.3333	No	ns	0.0835
Row 10:11% O2, mon vs. Row 11:11% O2, mon	-0.3107	-9.446 to 8.825	No	ns	>0.9999
Row 10:11% O2, mon vs. Row 11:21% O2, PFF	-6.927	-16.06 to 2.208	No	ns	0.6304
Row 10:11% O2, mon vs. Row 11:11% O2, PFF	-0.4717	-9.607 to 8.663	No	ns	>0.9999
Row 10:11% O2, mon vs. Row 12:21% O2, mon	-10.01	-19.15 to -0.8790	Yes	*	0.0109
Row 10:11% O2, mon vs. Row 12:11% O2, mon	0.7432	-8.392 to 9.878	No	ns	>0.9999
Row 10:11% O2, mon vs. Row 12:21% O2, PFF	-7.319	-16.45 to 1.816	No	ns	0.4739
Row 10:11% O2, mon vs. Row 12:11% O2, PFF	-0.4709	-9.606 to 8.664	No	ns	>0.9999
Row 10:11% O2, mon vs. Row 13:21% O2, mon	-9.634	-18.77 to -0.4989	Yes	*	0.0217
Row 10:11% O2, mon vs. Row 13:11% O2, mon	0.02381	-9.111 to 9.159	No	ns	>0.9999
Row 10:11% O2, mon vs. Row 13:21% O2, PFF	-7.554	-16.69 to 1.581	No	ns	0.3846
Row 10:11% O2, mon vs. Row 13:11% O2, PFF	-0.5216	-9.657 to 8.614	No	ns	>0.9999
Row 10:11% O2, mon vs. Row 14:21% O2, mon	-12.16	-21.30 to -3.029	Yes	***	0.0001
Row 10:11% O2, mon vs. Row 14:11% O2, mon	-2.345	-11.48 to 6.790	No	ns	>0.9999
Row 10:11% O2, mon vs. Row 14:21% O2, PFF	-9.692	-18.83 to -0.5567	Yes	*	0.0196
Row 10:11% O2, mon vs. Row 14:11% O2, PFF	-2.401	-11.54 to 6.734	No	ns	>0.9999
Row 10:11% O2, mon vs. Row 15:21% O2, mon	-11.33	-20.46 to -2.191	Yes	***	0.0008
Row 10:11% O2, mon vs. Row 15:11% O2, mon	-0.9381	-10.07 to 8.197	No	ns	>0.9999
Row 10:11% O2, mon vs. Row 15:21% O2, PFF	-10.13	-19.27 to -0.9975	Yes	**	0.0087
Row 10:11% O2, mon vs. Row 15:11% O2, PFF	-1.764	-10.90 to 7.371	No	ns	>0.9999
Row 10:11% O2, mon vs. Row 16:21% O2, mon	-11.97	-21.11 to -2.837	Yes	***	0.0002
Row 10:11% O2, mon vs. Row 16:11% O2, mon	-2.5	-11.63 to 6.635	No	ns	>0.9999
Row 10:11% O2, mon vs. Row 16:21% O2, PFF	-9.688	-18.82 to -0.5531	Yes	*	0.0197
Row 10:11% O2, mon vs. Row 16:11% O2, PFF	-1.843	-10.98 to 7.292	No	ns	>0.9999
Row 10:21% O2, PFF vs. Row 10:11% O2, PFF	7.81	-1.325 to 16.95	No	ns	0.2973
Row 10:21% O2, PFF vs. Row 11:21% O2, mon	-1.262	-10.40 to 7.874	No	ns	>0.9999
Row 10:21% O2, PFF vs. Row 11:11% O2, mon	7.23	-1.906 to 16.36	No	ns	0.5093
Row 10:21% O2, PFF vs. Row 11:21% O2, PFF	0.613	-8.522 to 9.748	No	ns	>0.9999
Row 10:21% O2, PFF vs. Row 11:11% O2, PFF	7.069	-2.067 to 16.20	No	ns	0.5739
Row 10:21% O2, PFF vs. Row 12:21% O2, mon	-2.474	-11.61 to 6.661	No	ns	>0.9999
Row 10:21% O2, PFF vs. Row 12:11% O2, mon	8.283	-0.8517 to 17.42	No	ns	0.1706
Row 10:21% O2, PFF vs. Row 12:21% O2, PFF	0.2213	-8.914 to 9.356	No	ns	>0.9999
Row 10:21% O2, PFF vs. Row 12:11% O2, PFF	7.069	-2.066 to 16.20	No	ns	0.5736
Row 10:21% O2, PFF vs. Row 13:21% O2, mon	-2.094	-11.23 to 7.041	No	ns	>0.9999
Row 10:21% O2, PFF vs. Row 13:11% O2, mon	7.564	-1.571 to 16.70	No	ns	0.3811
Row 10:21% O2, PFF vs. Row 13:21% O2, PFF	-0.01402	-9.149 to 9.121	No	ns	>0.9999
Row 10:21% O2, PFF vs. Row 13:11% O2, PFF	7.019	-2.117 to 16.15	No	ns	0.594
Row 10:21% O2, PFF vs. Row 14:21% O2, mon	-4.624	-13.76 to 4.512	No	ns	0.9995
Row 10:21% O2, PFF vs. Row 14:11% O2, mon	5.195	-3.940 to 14.33	No	ns	0.9929
Row 10:21% O2, PFF vs. Row 14:21% O2, PFF	-2.152	-11.29 to 6.984	No	ns	>0.9999
Row 10:21% O2, PFF vs. Row 14:11% O2, PFF	5.139	-3.996 to 14.27	No	ns	0.9943
Row 10:21% O2, PFF vs. Row 15:21% O2, mon	-3.786	-12.92 to 5.349	No	ns	>0.9999
Row 10:21% O2, PFF vs. Row 15:11% O2, mon	6.602	-2.533 to 15.74	No	ns	0.7528
Row 10:21% O2, PFF vs. Row 15:21% O2, PFF	-2.592	-11.73 to 6.543	No	ns	>0.9999
Row 10:21% O2, PFF vs. Row 15:11% O2, PFF	5.776	-3.359 to 14.91	No	ns	0.9522
Row 10:21% O2, PFF vs. Row 16:21% O2, mon	-4.431	-13.57 to 4.704	No	ns	0.9999
Row 10:21% O2, PFF vs. Row 16:11% O2, mon	5.041	-4.095 to 14.18	No	ns	0.9962
Row 10:21% O2, PFF vs. Row 16:21% O2, PFF	-2.148	-11.28 to 6.987	No	ns	>0.9999
Row 10:21% O2, PFF vs. Row 16:11% O2, PFF	5.697	-3.438 to 14.83	No	ns	0.9614
Row 10:11% O2, PFF vs. Row 11:21% O2, mon	-9.072	-18.21 to 0.06363	No	ns	0.0553
Row 10:11% O2, PFF vs. Row 11:11% O2, mon	-0.5804	-9.716 to 8.555	No	ns	>0.9999
Row 10:11% O2, PFF vs. Row 11:21% O2, PFF	-7.197	-16.33 to 1.938	No	ns	0.5223
Row 10:11% O2, PFF vs. Row 11:11% O2, PFF	-0.7414	-9.877 to 8.394	No	ns	>0.9999
Row 10:11% O2, PFF vs. Row 12:21% O2, mon	-10.28	-19.42 to -1.149	Yes	**	0.0065
Row 10:11% O2, PFF vs. Row 12:11% O2, mon	0.4735	-8.662 to 9.609	No	ns	>0.9999
Row 10:11% O2, PFF vs. Row 12:21% O2, PFF	-7.589	-16.72 to 1.546	No	ns	0.3722
Row 10:11% O2, PFF vs. Row 12:11% O2, PFF	-0.7406	-9.876 to 8.395	No	ns	>0.9999
Row 10:11% O2, PFF vs. Row 13:21% O2, mon	-9.904	-19.04 to -0.7687	Yes	*	0.0134
Row 10:11% O2, PFF vs. Row 13:11% O2, mon	-0.2459	-9.381 to 8.889	No	ns	>0.9999
Row 10:11% O2, PFF vs. Row 13:21% O2, PFF	-7.824	-16.96 to 1.311	No	ns	0.2929
Row 10:11% O2, PFF vs. Row 13:11% O2, PFF	-0.7914	-9.927 to 8.344	No	ns	>0.9999
Row 10:11% O2, PFF vs. Row 14:21% O2, mon	-12.43	-21.57 to -3.298	Yes	****	<0.0001
Row 10:11% O2, PFF vs. Row 14:11% O2, mon	-2.615	-11.75 to 6.520	No	ns	>0.9999
Row 10:11% O2, PFF vs. Row 14:21% O2, PFF	-9.962	-19.10 to -0.8264	Yes	*	0.012
Row 10:11% O2, PFF vs. Row 14:11% O2, PFF	-2.671	-11.81 to 6.464	No	ns	>0.9999
Row 10:11% O2, PFF vs. Row 15:21% O2, mon	-11.6	-20.73 to -2.461	Yes	***	0.0004
Row 10:11% O2, PFF vs. Row 15:11% O2, mon	-1.208	-10.34 to 7.927	No	ns	>0.9999
Row 10:11% O2, PFF vs. Row 15:21% O2, PFF	-10.4	-19.54 to -1.267	Yes	**	0.0052
Row 10:11% O2, PFF vs. Row 15:11% O2, PFF	-2.034	-11.17 to 7.101	No	ns	>0.9999
Row 10:11% O2, PFF vs. Row 16:21% O2, mon	-12.24	-21.38 to -3.106	Yes	****	<0.0001
Row 10:11% O2, PFF vs. Row 16:11% O2, mon	-2.769	-11.90 to 6.366	No	ns	>0.9999
Row 10:11% O2, PFF vs. Row 16:21% O2, PFF	-9.958	-19.09 to -0.8228	Yes	*	0.0121
Row 10:11% O2, PFF vs. Row 16:11% O2, PFF	-2.113	-11.25 to 7.023	No	ns	>0.9999
Row 11:21% O2, mon vs. Row 11:11% O2, mon	8.491	-0.6440 to 17.63	No	ns	0.1297
Row 11:21% O2, mon vs. Row 11:21% O2, PFF	1.875	-7.261 to 11.01	No	ns	>0.9999
Row 11:21% O2, mon vs. Row 11:11% O2, PFF	8.33	-0.8050 to 17.47	No	ns	0.1607
Row 11:21% O2, mon vs. Row 12:21% O2, mon	-1.212	-10.35 to 7.923	No	ns	>0.9999
Row 11:21% O2, mon vs. Row 12:11% O2, mon	9.545	0.4098 to 18.68	Yes	*	0.0253
Row 11:21% O2, mon vs. Row 12:21% O2, PFF	1.483	-7.652 to 10.62	No	ns	>0.9999
Row 11:21% O2, mon vs. Row 12:11% O2, PFF	8.331	-0.8042 to 17.47	No	ns	0.1605
Row 11:21% O2, mon vs. Row 13:21% O2, mon	-0.8323	-9.967 to 8.303	No	ns	>0.9999
Row 11:21% O2, mon vs. Row 13:11% O2, mon	8.826	-0.3095 to 17.96	No	ns	0.0806
Row 11:21% O2, mon vs. Row 13:21% O2, PFF	1.248	-7.888 to 10.38	No	ns	>0.9999
Row 11:21% O2, mon vs. Row 13:11% O2, PFF	8.28	-0.8550 to 17.42	No	ns	0.1713
Row 11:21% O2, mon vs. Row 14:21% O2, mon	-3.362	-12.50 to 5.773	No	ns	>0.9999
Row 11:21% O2, mon vs. Row 14:11% O2, mon	6.457	-2.679 to 15.59	No	ns	0.8013
Row 11:21% O2, mon vs. Row 14:21% O2, PFF	-0.89	-10.03 to 8.245	No	ns	>0.9999
Row 11:21% O2, mon vs. Row 14:11% O2, PFF	6.401	-2.734 to 15.54	No	ns	0.8187
Row 11:21% O2, mon vs. Row 15:21% O2, mon	-2.524	-11.66 to 6.611	No	ns	>0.9999
Row 11:21% O2, mon vs. Row 15:11% O2, mon	7.864	-1.271 to 17.00	No	ns	0.2806
Row 11:21% O2, mon vs. Row 15:21% O2, PFF	-1.331	-10.47 to 7.804	No	ns	>0.9999
Row 11:21% O2, mon vs. Row 15:11% O2, PFF	7.038	-2.098 to 16.17	No	ns	0.5864
Row 11:21% O2, mon vs. Row 16:21% O2, mon	-3.17	-12.31 to 5.965	No	ns	>0.9999
Row 11:21% O2, mon vs. Row 16:11% O2, mon	6.302	-2.833 to 15.44	No	ns	0.8471
Row 11:21% O2, mon vs. Row 16:21% O2, PFF	-0.8864	-10.02 to 8.249	No	ns	>0.9999
Row 11:21% O2, mon vs. Row 16:11% O2, PFF	6.959	-2.176 to 16.09	No	ns	0.6178
Row 11:11% O2, mon vs. Row 11:21% O2, PFF	-6.617	-15.75 to 2.519	No	ns	0.7477
Row 11:11% O2, mon vs. Row 11:11% O2, PFF	-0.161	-9.296 to 8.974	No	ns	>0.9999
Row 11:11% O2, mon vs. Row 12:21% O2, mon	-9.703	-18.84 to -0.5683	Yes	*	0.0192
Row 11:11% O2, mon vs. Row 12:11% O2, mon	1.054	-8.081 to 10.19	No	ns	>0.9999
Row 11:11% O2, mon vs. Row 12:21% O2, PFF	-7.008	-16.14 to 2.127	No	ns	0.5981
Row 11:11% O2, mon vs. Row 12:11% O2, PFF	-0.1602	-9.295 to 8.975	No	ns	>0.9999
Row 11:11% O2, mon vs. Row 13:21% O2, mon	-9.323	-18.46 to -0.1883	Yes	*	0.0368
Row 11:11% O2, mon vs. Row 13:11% O2, mon	0.3345	-8.801 to 9.470	No	ns	>0.9999
Row 11:11% O2, mon vs. Row 13:21% O2, PFF	-7.244	-16.38 to 1.892	No	ns	0.5037
Row 11:11% O2, mon vs. Row 13:11% O2, PFF	-0.211	-9.346 to 8.924	No	ns	>0.9999
Row 11:11% O2, mon vs. Row 14:21% O2, mon	-11.85	-20.99 to -2.718	Yes	***	0.0002
Row 11:11% O2, mon vs. Row 14:11% O2, mon	-2.035	-11.17 to 7.101	No	ns	>0.9999
Row 11:11% O2, mon vs. Row 14:21% O2, PFF	-9.381	-18.52 to -0.2460	Yes	*	0.0334
Row 11:11% O2, mon vs. Row 14:11% O2, PFF	-2.09	-11.23 to 7.045	No	ns	>0.9999
Row 11:11% O2, mon vs. Row 15:21% O2, mon	-11.02	-20.15 to -1.880	Yes	**	0.0015
Row 11:11% O2, mon vs. Row 15:11% O2, mon	-0.6275	-9.763 to 8.508	No	ns	>0.9999
Row 11:11% O2, mon vs. Row 15:21% O2, PFF	-9.822	-18.96 to -0.6869	Yes	*	0.0155
Row 11:11% O2, mon vs. Row 15:11% O2, PFF	-1.454	-10.59 to 7.682	No	ns	>0.9999
Row 11:11% O2, mon vs. Row 16:21% O2, mon	-11.66	-20.80 to -2.526	Yes	***	0.0004
Row 11:11% O2, mon vs. Row 16:11% O2, mon	-2.189	-11.32 to 6.946	No	ns	>0.9999
Row 11:11% O2, mon vs. Row 16:21% O2, PFF	-9.378	-18.51 to -0.2424	Yes	*	0.0336
Row 11:11% O2, mon vs. Row 16:11% O2, PFF	-1.532	-10.67 to 7.603	No	ns	>0.9999
Row 11:21% O2, PFF vs. Row 11:11% O2, PFF	6.456	-2.680 to 15.59	No	ns	0.8017
Row 11:21% O2, PFF vs. Row 12:21% O2, mon	-3.087	-12.22 to 6.048	No	ns	>0.9999
Row 11:21% O2, PFF vs. Row 12:11% O2, mon	7.67	-1.465 to 16.81	No	ns	0.3435
Row 11:21% O2, PFF vs. Row 12:21% O2, PFF	-0.3917	-9.527 to 8.743	No	ns	>0.9999
Row 11:21% O2, PFF vs. Row 12:11% O2, PFF	6.456	-2.679 to 15.59	No	ns	0.8014
Row 11:21% O2, PFF vs. Row 13:21% O2, mon	-2.707	-11.84 to 6.428	No	ns	>0.9999
Row 11:21% O2, PFF vs. Row 13:11% O2, mon	6.951	-2.184 to 16.09	No	ns	0.6209
Row 11:21% O2, PFF vs. Row 13:21% O2, PFF	-0.627	-9.762 to 8.508	No	ns	>0.9999
Row 11:21% O2, PFF vs. Row 13:11% O2, PFF	6.406	-2.730 to 15.54	No	ns	0.8171
Row 11:21% O2, PFF vs. Row 14:21% O2, mon	-5.237	-14.37 to 3.899	No	ns	0.9916
Row 11:21% O2, PFF vs. Row 14:11% O2, mon	4.582	-4.553 to 13.72	No	ns	0.9996
Row 11:21% O2, PFF vs. Row 14:21% O2, PFF	-2.765	-11.90 to 6.371	No	ns	>0.9999
Row 11:21% O2, PFF vs. Row 14:11% O2, PFF	4.526	-4.609 to 13.66	No	ns	0.9997
Row 11:21% O2, PFF vs. Row 15:21% O2, mon	-4.399	-13.53 to 4.736	No	ns	0.9999
Row 11:21% O2, PFF vs. Row 15:11% O2, mon	5.989	-3.146 to 15.12	No	ns	0.9191
Row 11:21% O2, PFF vs. Row 15:21% O2, PFF	-3.205	-12.34 to 5.930	No	ns	>0.9999
Row 11:21% O2, PFF vs. Row 15:11% O2, PFF	5.163	-3.972 to 14.30	No	ns	0.9937
Row 11:21% O2, PFF vs. Row 16:21% O2, mon	-5.044	-14.18 to 4.091	No	ns	0.9962
Row 11:21% O2, PFF vs. Row 16:11% O2, mon	4.428	-4.708 to 13.56	No	ns	0.9999
Row 11:21% O2, PFF vs. Row 16:21% O2, PFF	-2.761	-11.90 to 6.374	No	ns	>0.9999
Row 11:21% O2, PFF vs. Row 16:11% O2, PFF	5.084	-4.051 to 14.22	No	ns	0.9955
Row 11:11% O2, PFF vs. Row 12:21% O2, mon	-9.542	-18.68 to -0.4073	Yes	*	0.0254
Row 11:11% O2, PFF vs. Row 12:11% O2, mon	1.215	-7.920 to 10.35	No	ns	>0.9999
Row 11:11% O2, PFF vs. Row 12:21% O2, PFF	-6.847	-15.98 to 2.288	No	ns	0.6618
Row 11:11% O2, PFF vs. Row 12:11% O2, PFF	0.0008216	-9.134 to 9.136	No	ns	>0.9999
Row 11:11% O2, PFF vs. Row 13:21% O2, mon	-9.162	-18.30 to -0.02725	Yes	*	0.0479
Row 11:11% O2, PFF vs. Row 13:11% O2, mon	0.4955	-8.640 to 9.631	No	ns	>0.9999
Row 11:11% O2, PFF vs. Row 13:21% O2, PFF	-7.083	-16.22 to 2.053	No	ns	0.5683
Row 11:11% O2, PFF vs. Row 13:11% O2, PFF	-0.04996	-9.185 to 9.085	No	ns	>0.9999
Row 11:11% O2, PFF vs. Row 14:21% O2, mon	-11.69	-20.83 to -2.557	Yes	***	0.0003
Row 11:11% O2, PFF vs. Row 14:11% O2, mon	-1.873	-11.01 to 7.262	No	ns	>0.9999
Row 11:11% O2, PFF vs. Row 14:21% O2, PFF	-9.22	-18.36 to -0.08498	Yes	*	0.0436
Row 11:11% O2, PFF vs. Row 14:11% O2, PFF	-1.929	-11.06 to 7.206	No	ns	>0.9999
Row 11:11% O2, PFF vs. Row 15:21% O2, mon	-10.85	-19.99 to -1.719	Yes	**	0.0021
Row 11:11% O2, PFF vs. Row 15:11% O2, mon	-0.4665	-9.602 to 8.669	No	ns	>0.9999
Row 11:11% O2, PFF vs. Row 15:21% O2, PFF	-9.661	-18.80 to -0.5258	Yes	*	0.0207
Row 11:11% O2, PFF vs. Row 15:11% O2, PFF	-1.293	-10.43 to 7.843	No	ns	>0.9999
Row 11:11% O2, PFF vs. Row 16:21% O2, mon	-11.5	-20.64 to -2.365	Yes	***	0.0005
Row 11:11% O2, PFF vs. Row 16:11% O2, mon	-2.028	-11.16 to 7.107	No	ns	>0.9999
Row 11:11% O2, PFF vs. Row 16:21% O2, PFF	-9.217	-18.35 to -0.08141	Yes	*	0.0439
Row 11:11% O2, PFF vs. Row 16:11% O2, PFF	-1.371	-10.51 to 7.764	No	ns	>0.9999
Row 12:21% O2, mon vs. Row 12:11% O2, mon	10.76	1.622 to 19.89	Yes	**	0.0025
Row 12:21% O2, mon vs. Row 12:21% O2, PFF	2.695	-6.440 to 11.83	No	ns	>0.9999
Row 12:21% O2, mon vs. Row 12:11% O2, PFF	9.543	0.4081 to 18.68	Yes	*	0.0254
Row 12:21% O2, mon vs. Row 13:21% O2, mon	0.38	-8.755 to 9.515	No	ns	>0.9999
Row 12:21% O2, mon vs. Row 13:11% O2, mon	10.04	0.9028 to 19.17	Yes	*	0.0104
Row 12:21% O2, mon vs. Row 13:21% O2, PFF	2.46	-6.675 to 11.59	No	ns	>0.9999
Row 12:21% O2, mon vs. Row 13:11% O2, PFF	9.492	0.3573 to 18.63	Yes	*	0.0277
Row 12:21% O2, mon vs. Row 14:21% O2, mon	-2.15	-11.28 to 6.985	No	ns	>0.9999
Row 12:21% O2, mon vs. Row 14:11% O2, mon	7.669	-1.466 to 16.80	No	ns	0.344
Row 12:21% O2, mon vs. Row 14:21% O2, PFF	0.3223	-8.813 to 9.457	No	ns	>0.9999
Row 12:21% O2, mon vs. Row 14:11% O2, PFF	7.613	-1.522 to 16.75	No	ns	0.3636
Row 12:21% O2, mon vs. Row 15:21% O2, mon	-1.312	-10.45 to 7.823	No	ns	>0.9999
Row 12:21% O2, mon vs. Row 15:11% O2, mon	9.076	-0.05919 to 18.21	No	ns	0.0549
Row 12:21% O2, mon vs. Row 15:21% O2, PFF	-0.1186	-9.254 to 9.017	No	ns	>0.9999
Row 12:21% O2, mon vs. Row 15:11% O2, PFF	8.25	-0.8853 to 17.39	No	ns	0.178
Row 12:21% O2, mon vs. Row 16:21% O2, mon	-1.958	-11.09 to 7.178	No	ns	>0.9999
Row 12:21% O2, mon vs. Row 16:11% O2, mon	7.514	-1.621 to 16.65	No	ns	0.3993
Row 12:21% O2, mon vs. Row 16:21% O2, PFF	0.3259	-8.809 to 9.461	No	ns	>0.9999
Row 12:21% O2, mon vs. Row 16:11% O2, PFF	8.171	-0.9639 to 17.31	No	ns	0.1963
Row 12:11% O2, mon vs. Row 12:21% O2, PFF	-8.062	-17.20 to 1.073	No	ns	0.2239
Row 12:11% O2, mon vs. Row 12:11% O2, PFF	-1.214	-10.35 to 7.921	No	ns	>0.9999
Row 12:11% O2, mon vs. Row 13:21% O2, mon	-10.38	-19.51 to -1.242	Yes	**	0.0055
Row 12:11% O2, mon vs. Row 13:11% O2, mon	-0.7194	-9.855 to 8.416	No	ns	>0.9999
Row 12:11% O2, mon vs. Row 13:21% O2, PFF	-8.297	-17.43 to 0.8377	No	ns	0.1676
Row 12:11% O2, mon vs. Row 13:11% O2, PFF	-1.265	-10.40 to 7.870	No	ns	>0.9999
Row 12:11% O2, mon vs. Row 14:21% O2, mon	-12.91	-22.04 to -3.772	Yes	****	<0.0001
Row 12:11% O2, mon vs. Row 14:11% O2, mon	-3.088	-12.22 to 6.047	No	ns	>0.9999
Row 12:11% O2, mon vs. Row 14:21% O2, PFF	-10.44	-19.57 to -1.300	Yes	**	0.0049
Row 12:11% O2, mon vs. Row 14:11% O2, PFF	-3.144	-12.28 to 5.991	No	ns	>0.9999
Row 12:11% O2, mon vs. Row 15:21% O2, mon	-12.07	-21.20 to -2.934	Yes	***	0.0001
Row 12:11% O2, mon vs. Row 15:11% O2, mon	-1.681	-10.82 to 7.454	No	ns	>0.9999
Row 12:11% O2, mon vs. Row 15:21% O2, PFF	-10.88	-20.01 to -1.741	Yes	**	0.002
Row 12:11% O2, mon vs. Row 15:11% O2, PFF	-2.507	-11.64 to 6.628	No	ns	>0.9999
Row 12:11% O2, mon vs. Row 16:21% O2, mon	-12.71	-21.85 to -3.580	Yes	****	<0.0001
Row 12:11% O2, mon vs. Row 16:11% O2, mon	-3.243	-12.38 to 5.892	No	ns	>0.9999
Row 12:11% O2, mon vs. Row 16:21% O2, PFF	-10.43	-19.57 to -1.296	Yes	**	0.0049
Row 12:11% O2, mon vs. Row 16:11% O2, PFF	-2.586	-11.72 to 6.549	No	ns	>0.9999
Row 12:21% O2, PFF vs. Row 12:11% O2, PFF	6.848	-2.287 to 15.98	No	ns	0.6615
Row 12:21% O2, PFF vs. Row 13:21% O2, mon	-2.315	-11.45 to 6.820	No	ns	>0.9999
Row 12:21% O2, PFF vs. Row 13:11% O2, mon	7.343	-1.792 to 16.48	No	ns	0.4646
Row 12:21% O2, PFF vs. Row 13:21% O2, PFF	-0.2353	-9.370 to 8.900	No	ns	>0.9999
Row 12:21% O2, PFF vs. Row 13:11% O2, PFF	6.797	-2.338 to 15.93	No	ns	0.6811
Row 12:21% O2, PFF vs. Row 14:21% O2, mon	-4.845	-13.98 to 4.290	No	ns	0.9985
Row 12:21% O2, PFF vs. Row 14:11% O2, mon	4.974	-4.161 to 14.11	No	ns	0.9972
Row 12:21% O2, PFF vs. Row 14:21% O2, PFF	-2.373	-11.51 to 6.762	No	ns	>0.9999
Row 12:21% O2, PFF vs. Row 14:11% O2, PFF	4.918	-4.217 to 14.05	No	ns	0.9978
Row 12:21% O2, PFF vs. Row 15:21% O2, mon	-4.007	-13.14 to 5.128	No	ns	>0.9999
Row 12:21% O2, PFF vs. Row 15:11% O2, mon	6.381	-2.754 to 15.52	No	ns	0.8246
Row 12:21% O2, PFF vs. Row 15:21% O2, PFF	-2.814	-11.95 to 6.321	No	ns	>0.9999
Row 12:21% O2, PFF vs. Row 15:11% O2, PFF	5.555	-3.580 to 14.69	No	ns	0.9747
Row 12:21% O2, PFF vs. Row 16:21% O2, mon	-4.653	-13.79 to 4.482	No	ns	0.9994
Row 12:21% O2, PFF vs. Row 16:11% O2, mon	4.819	-4.316 to 13.95	No	ns	0.9987
Row 12:21% O2, PFF vs. Row 16:21% O2, PFF	-2.369	-11.50 to 6.766	No	ns	>0.9999
Row 12:21% O2, PFF vs. Row 16:11% O2, PFF	5.476	-3.659 to 14.61	No	ns	0.9803
Row 12:11% O2, PFF vs. Row 13:21% O2, mon	-9.163	-18.30 to -0.02807	Yes	*	0.0478
Row 12:11% O2, PFF vs. Row 13:11% O2, mon	0.4947	-8.640 to 9.630	No	ns	>0.9999
Row 12:11% O2, PFF vs. Row 13:21% O2, PFF	-7.083	-16.22 to 2.052	No	ns	0.5679
Row 12:11% O2, PFF vs. Row 13:11% O2, PFF	-0.05078	-9.186 to 9.084	No	ns	>0.9999
Row 12:11% O2, PFF vs. Row 14:21% O2, mon	-11.69	-20.83 to -2.558	Yes	***	0.0003
Row 12:11% O2, PFF vs. Row 14:11% O2, mon	-1.874	-11.01 to 7.261	No	ns	>0.9999
Row 12:11% O2, PFF vs. Row 14:21% O2, PFF	-9.221	-18.36 to -0.08580	Yes	*	0.0436
Row 12:11% O2, PFF vs. Row 14:11% O2, PFF	-1.93	-11.07 to 7.205	No	ns	>0.9999
Row 12:11% O2, PFF vs. Row 15:21% O2, mon	-10.86	-19.99 to -1.720	Yes	**	0.0021
Row 12:11% O2, PFF vs. Row 15:11% O2, mon	-0.4673	-9.602 to 8.668	No	ns	>0.9999
Row 12:11% O2, PFF vs. Row 15:21% O2, PFF	-9.662	-18.80 to -0.5267	Yes	*	0.0206
Row 12:11% O2, PFF vs. Row 15:11% O2, PFF	-1.293	-10.43 to 7.842	No	ns	>0.9999
Row 12:11% O2, PFF vs. Row 16:21% O2, mon	-11.5	-20.64 to -2.366	Yes	***	0.0005
Row 12:11% O2, PFF vs. Row 16:11% O2, mon	-2.029	-11.16 to 7.106	No	ns	>0.9999
Row 12:11% O2, PFF vs. Row 16:21% O2, PFF	-9.217	-18.35 to -0.08223	Yes	*	0.0438
Row 12:11% O2, PFF vs. Row 16:11% O2, PFF	-1.372	-10.51 to 7.763	No	ns	>0.9999
Row 13:21% O2, mon vs. Row 13:11% O2, mon	9.658	0.5227 to 18.79	Yes	*	0.0208
Row 13:21% O2, mon vs. Row 13:21% O2, PFF	2.08	-7.055 to 11.21	No	ns	>0.9999
Row 13:21% O2, mon vs. Row 13:11% O2, PFF	9.112	-0.02271 to 18.25	No	ns	0.0518
Row 13:21% O2, mon vs. Row 14:21% O2, mon	-2.53	-11.66 to 6.605	No	ns	>0.9999
Row 13:21% O2, mon vs. Row 14:11% O2, mon	7.289	-1.846 to 16.42	No	ns	0.4857
Row 13:21% O2, mon vs. Row 14:21% O2, PFF	-0.05773	-9.193 to 9.077	No	ns	>0.9999
Row 13:21% O2, mon vs. Row 14:11% O2, PFF	7.233	-1.902 to 16.37	No	ns	0.5079
Row 13:21% O2, mon vs. Row 15:21% O2, mon	-1.692	-10.83 to 7.443	No	ns	>0.9999
Row 13:21% O2, mon vs. Row 15:11% O2, mon	8.696	-0.4392 to 17.83	No	ns	0.0974
Row 13:21% O2, mon vs. Row 15:21% O2, PFF	-0.4986	-9.634 to 8.637	No	ns	>0.9999
Row 13:21% O2, mon vs. Row 15:11% O2, PFF	7.87	-1.265 to 17.01	No	ns	0.2787
Row 13:21% O2, mon vs. Row 16:21% O2, mon	-2.338	-11.47 to 6.798	No	ns	>0.9999
Row 13:21% O2, mon vs. Row 16:11% O2, mon	7.134	-2.001 to 16.27	No	ns	0.5475
Row 13:21% O2, mon vs. Row 16:21% O2, PFF	-0.05416	-9.189 to 9.081	No	ns	>0.9999
Row 13:21% O2, mon vs. Row 16:11% O2, PFF	7.791	-1.344 to 16.93	No	ns	0.3033
Row 13:11% O2, mon vs. Row 13:21% O2, PFF	-7.578	-16.71 to 1.557	No	ns	0.376
Row 13:11% O2, mon vs. Row 13:11% O2, PFF	-0.5455	-9.681 to 8.590	No	ns	>0.9999
Row 13:11% O2, mon vs. Row 14:21% O2, mon	-12.19	-21.32 to -3.052	Yes	***	0.0001
Row 13:11% O2, mon vs. Row 14:11% O2, mon	-2.369	-11.50 to 6.766	No	ns	>0.9999
Row 13:11% O2, mon vs. Row 14:21% O2, PFF	-9.716	-18.85 to -0.5805	Yes	*	0.0188
Row 13:11% O2, mon vs. Row 14:11% O2, PFF	-2.425	-11.56 to 6.710	No	ns	>0.9999
Row 13:11% O2, mon vs. Row 15:21% O2, mon	-11.35	-20.49 to -2.215	Yes	***	0.0007
Row 13:11% O2, mon vs. Row 15:11% O2, mon	-0.962	-10.10 to 8.173	No	ns	>0.9999
Row 13:11% O2, mon vs. Row 15:21% O2, PFF	-10.16	-19.29 to -1.021	Yes	**	0.0083
Row 13:11% O2, mon vs. Row 15:11% O2, PFF	-1.788	-10.92 to 7.347	No	ns	>0.9999
Row 13:11% O2, mon vs. Row 16:21% O2, mon	-12	-21.13 to -2.860	Yes	***	0.0002
Row 13:11% O2, mon vs. Row 16:11% O2, mon	-2.524	-11.66 to 6.612	No	ns	>0.9999
Row 13:11% O2, mon vs. Row 16:21% O2, PFF	-9.712	-18.85 to -0.5769	Yes	*	0.0189
Row 13:11% O2, mon vs. Row 16:11% O2, PFF	-1.867	-11.00 to 7.268	No	ns	>0.9999
Row 13:21% O2, PFF vs. Row 13:11% O2, PFF	7.033	-2.103 to 16.17	No	ns	0.5883
Row 13:21% O2, PFF vs. Row 14:21% O2, mon	-4.61	-13.74 to 4.526	No	ns	0.9996
Row 13:21% O2, PFF vs. Row 14:11% O2, mon	5.209	-3.926 to 14.34	No	ns	0.9925
Row 13:21% O2, PFF vs. Row 14:21% O2, PFF	-2.138	-11.27 to 6.998	No	ns	>0.9999
Row 13:21% O2, PFF vs. Row 14:11% O2, PFF	5.153	-3.982 to 14.29	No	ns	0.994
Row 13:21% O2, PFF vs. Row 15:21% O2, mon	-3.772	-12.91 to 5.363	No	ns	>0.9999
Row 13:21% O2, PFF vs. Row 15:11% O2, mon	6.616	-2.519 to 15.75	No	ns	0.7479
Row 13:21% O2, PFF vs. Row 15:21% O2, PFF	-2.578	-11.71 to 6.557	No	ns	>0.9999
Row 13:21% O2, PFF vs. Row 15:11% O2, PFF	5.79	-3.345 to 14.93	No	ns	0.9504
Row 13:21% O2, PFF vs. Row 16:21% O2, mon	-4.417	-13.55 to 4.718	No	ns	0.9999
Row 13:21% O2, PFF vs. Row 16:11% O2, mon	5.055	-4.081 to 14.19	No	ns	0.996
Row 13:21% O2, PFF vs. Row 16:21% O2, PFF	-2.134	-11.27 to 7.001	No	ns	>0.9999
Row 13:21% O2, PFF vs. Row 16:11% O2, PFF	5.711	-3.424 to 14.85	No	ns	0.9599
Row 13:11% O2, PFF vs. Row 14:21% O2, mon	-11.64	-20.78 to -2.507	Yes	***	0.0004
Row 13:11% O2, PFF vs. Row 14:11% O2, mon	-1.824	-10.96 to 7.312	No	ns	>0.9999
Row 13:11% O2, PFF vs. Row 14:21% O2, PFF	-9.17	-18.31 to -0.03502	Yes	*	0.0473
Row 13:11% O2, PFF vs. Row 14:11% O2, PFF	-1.879	-11.01 to 7.256	No	ns	>0.9999
Row 13:11% O2, PFF vs. Row 15:21% O2, mon	-10.8	-19.94 to -1.669	Yes	**	0.0023
Row 13:11% O2, PFF vs. Row 15:11% O2, mon	-0.4165	-9.552 to 8.719	No	ns	>0.9999
Row 13:11% O2, PFF vs. Row 15:21% O2, PFF	-9.611	-18.75 to -0.4759	Yes	*	0.0226
Row 13:11% O2, PFF vs. Row 15:11% O2, PFF	-1.243	-10.38 to 7.893	No	ns	>0.9999
Row 13:11% O2, PFF vs. Row 16:21% O2, mon	-11.45	-20.59 to -2.315	Yes	***	0.0006
Row 13:11% O2, PFF vs. Row 16:11% O2, mon	-1.978	-11.11 to 7.157	No	ns	>0.9999
Row 13:11% O2, PFF vs. Row 16:21% O2, PFF	-9.167	-18.30 to -0.03145	Yes	*	0.0475
Row 13:11% O2, PFF vs. Row 16:11% O2, PFF	-1.321	-10.46 to 7.814	No	ns	>0.9999
Row 14:21% O2, mon vs. Row 14:11% O2, mon	9.819	0.6835 to 18.95	Yes	*	0.0156
Row 14:21% O2, mon vs. Row 14:21% O2, PFF	2.472	-6.663 to 11.61	No	ns	>0.9999
Row 14:21% O2, mon vs. Row 14:11% O2, PFF	9.763	0.6275 to 18.90	Yes	*	0.0173
Row 14:21% O2, mon vs. Row 15:21% O2, mon	0.8377	-8.297 to 9.973	No	ns	>0.9999
Row 14:21% O2, mon vs. Row 15:11% O2, mon	11.23	2.090 to 20.36	Yes	***	0.0009
Row 14:21% O2, mon vs. Row 15:21% O2, PFF	2.031	-7.104 to 11.17	No	ns	>0.9999
Row 14:21% O2, mon vs. Row 15:11% O2, PFF	10.4	1.264 to 19.53	Yes	**	0.0052
Row 14:21% O2, mon vs. Row 16:21% O2, mon	0.192	-8.943 to 9.327	No	ns	>0.9999
Row 14:21% O2, mon vs. Row 16:11% O2, mon	9.664	0.5289 to 18.80	Yes	*	0.0206
Row 14:21% O2, mon vs. Row 16:21% O2, PFF	2.476	-6.660 to 11.61	No	ns	>0.9999
Row 14:21% O2, mon vs. Row 16:11% O2, PFF	10.32	1.186 to 19.46	Yes	**	0.0061
Row 14:11% O2, mon vs. Row 14:21% O2, PFF	-7.347	-16.48 to 1.788	No	ns	0.4631
Row 14:11% O2, mon vs. Row 14:11% O2, PFF	-0.05599	-9.191 to 9.079	No	ns	>0.9999
Row 14:11% O2, mon vs. Row 15:21% O2, mon	-8.981	-18.12 to 0.1542	No	ns	0.0637
Row 14:11% O2, mon vs. Row 15:11% O2, mon	1.407	-7.728 to 10.54	No	ns	>0.9999
Row 14:11% O2, mon vs. Row 15:21% O2, PFF	-7.788	-16.92 to 1.348	No	ns	0.3045
Row 14:11% O2, mon vs. Row 15:11% O2, PFF	0.581	-8.554 to 9.716	No	ns	>0.9999
Row 14:11% O2, mon vs. Row 16:21% O2, mon	-9.627	-18.76 to -0.4914	Yes	*	0.022
Row 14:11% O2, mon vs. Row 16:11% O2, mon	-0.1546	-9.290 to 8.981	No	ns	>0.9999
Row 14:11% O2, mon vs. Row 16:21% O2, PFF	-7.343	-16.48 to 1.792	No	ns	0.4645
Row 14:11% O2, mon vs. Row 16:11% O2, PFF	0.5023	-8.633 to 9.637	No	ns	>0.9999
Row 14:21% O2, PFF vs. Row 14:11% O2, PFF	7.291	-1.844 to 16.43	No	ns	0.485
Row 14:21% O2, PFF vs. Row 15:21% O2, mon	-1.634	-10.77 to 7.501	No	ns	>0.9999
Row 14:21% O2, PFF vs. Row 15:11% O2, mon	8.754	-0.3815 to 17.89	No	ns	0.0896
Row 14:21% O2, PFF vs. Row 15:21% O2, PFF	-0.4409	-9.576 to 8.694	No	ns	>0.9999
Row 14:21% O2, PFF vs. Row 15:11% O2, PFF	7.928	-1.208 to 17.06	No	ns	0.2614
Row 14:21% O2, PFF vs. Row 16:21% O2, mon	-2.28	-11.42 to 6.855	No	ns	>0.9999
Row 14:21% O2, PFF vs. Row 16:11% O2, mon	7.192	-1.943 to 16.33	No	ns	0.5243
[truncated: 2,120 more rows]

## Sheet: Extended Data Fig. 1B
	Monomer								PFF
21%O2	12.6	13.9	12.4	12.5	12.8	13.5	13.5	13.5	13.5	13.7	14.2	11.5	13.7	13	13.5	13.8
11%O2	16.5	16.3	16.4	16.7	16.7	17	15.2	16.5	18.1	16.9	17.6	15.9	17.1	18	15.6	17.3
Compare cell means regardless of rows and columns
Number of families	1
Number of comparisons per family	6
Alpha	0.05
Tukey's multiple comparisons test	Mean Diff.	95.00% CI of diff.	Below threshold?	Summary	Adjusted P Value
21%O2:Monomer vs. 21%O2:PFF	-0.275	-1.271 to 0.7207	No	ns	0.8741
21%O2:Monomer vs. 11%O2:Monomer	-3.325	-4.321 to -2.329	Yes	****	<0.0001
21%O2:Monomer vs. 11%O2:PFF	-3.975	-4.971 to -2.979	Yes	****	<0.0001
21%O2:PFF vs. 11%O2:Monomer	-3.05	-4.046 to -2.054	Yes	****	<0.0001
21%O2:PFF vs. 11%O2:PFF	-3.7	-4.696 to -2.704	Yes	****	<0.0001
11%O2:Monomer vs. 11%O2:PFF	-0.65	-1.646 to 0.3457	No	ns	0.3027
Test details	Mean 1	Mean 2	Mean Diff.	SE of diff.	N1	N2	q	DF
21%O2:Monomer vs. 21%O2:PFF	13.09	13.36	-0.275	0.3647	8	8	1.066	28
21%O2:Monomer vs. 11%O2:Monomer	13.09	16.41	-3.325	0.3647	8	8	12.89	28
21%O2:Monomer vs. 11%O2:PFF	13.09	17.06	-3.975	0.3647	8	8	15.41	28
21%O2:PFF vs. 11%O2:Monomer	13.36	16.41	-3.05	0.3647	8	8	11.83	28
21%O2:PFF vs. 11%O2:PFF	13.36	17.06	-3.7	0.3647	8	8	14.35	28
11%O2:Monomer vs. 11%O2:PFF	16.41	17.06	-0.65	0.3647	8	8	2.521	28
Compact letter display
11%O2:PFF	A
11%O2:Monomer	A
21%O2:PFF	B
21%O2:Monomer	B

## Sheet: Extended Data Fig. 1C
BW (g)	Latency (s)			BW (g) vs. Latency (s)
27.9	5		Pearson r
32.1	4.2333		r	0.2135
31.6	3.333		95% confidence interval	-0.1461 to 0.5233
31.5	4.2667		R squared	0.04559
31.2	6.9333
32.2	6.1		P value
35.9	4.8667		P (two-tailed)	0.2407
30	4.5333		P value summary	ns
31	8.83333		Significant? (alpha = 0.05)	No
32.3	10.4333
29.7	8.7667		Number of XY Pairs	32
31.3	6.7
34.3	6.7333
30.6	8.7
30.6	7.9
31.2	10.1
28.6	3.6333
29.1	3.6667
28.1	4.2
28.4	4.1
30.2	5.7667
33.1	5.5
30.4	6
28.9	3.0333
26.9	7.7
30.8	5.9667
30	5
27	5.3333
31.2	4.2333
30.4	7.9667
27.7	3.3
30.8	6.2667

## Sheet: Extended Data Fig. 1D
BW (g)	Latency (s)			BW (g) vs. Latency (s)
27.9	86.667		Pearson r
32.1	101		r	-0.1843
31.6	84.333		95% confidence interval	-0.5008 to 0.1757
31.5	68.667		R squared	0.03396
31.2	64
32.2	73.333		P value
35.9	52.333		P (two-tailed)	0.3126
30	47.667		P value summary	ns
31	32		Significant? (alpha = 0.05)	No
32.3	44.667
29.7	47		Number of XY Pairs	32
31.3	39
34.3	24.333
30.6	17.667
30.6	38.667
31.2	34.333
28.6	114.333
29.1	80.333
28.1	40.667
28.4	55
30.2	68.333
33.1	70.667
30.4	90.333
28.9	66.667
26.9	100
30.8	89.667
30	64.333
27	32.333
31.2	42
30.4	57.333
27.7	52.667
30.8	77.333
