# Supplementary material for: Hypoxia ameliorates neurodegeneration and movement disorder in a mouse model of Parkinson’s disease
Source: Nat Neurosci. 2025 Aug 6;28(9):1858–67. doi: 10.1038/s41593-025-02010-4 (PMC12411263; doi:10.1038/s41593-025-02010-4)
Supplement: Supplementary file 11 — Statistical source data. [file 41593_2025_2010_MOESM11_ESM.xlsx]

## Sheet: Extended Data Fig. 2A
Down only in Monomer Hypoxia vs Monomer Normoxia (n=189)
1700102P08Rik_ENSMUSG00000032611.9	2610021A01Rik_ENSMUSG00000091474.2	AC163616.1_ENSMUSG00000118504.1	Acrbp_ENSMUSG00000072770.9	Akap5_ENSMUSG00000021057.15	Akirin2_ENSMUSG00000028291.7	Amhr2_ENSMUSG00000023047.11	Ankrd34c_ENSMUSG00000047606.4	Ankrd53_ENSMUSG00000014747.6	Ankrd54_ENSMUSG00000033055.12	Ano3_ENSMUSG00000074968.11	Apba3_ENSMUSG00000004931.11	Ar_ENSMUSG00000046532.8	Arrdc4_ENSMUSG00000042659.15	Asf1a_ENSMUSG00000019857.7	Atg16l2_ENSMUSG00000047767.17	Baiap2_ENSMUSG00000025372.16	Bcl2_ENSMUSG00000057329.7	Bclaf3_ENSMUSG00000044150.12	Bdp1_ENSMUSG00000049658.13	C1ql4_ENSMUSG00000001076.7	Caap1_ENSMUSG00000028578.8	Cbr3_ENSMUSG00000022947.8	Ccdc151_ENSMUSG00000039632.13	Ccnb2_ENSMUSG00000032218.7	Ccnd2_ENSMUSG00000000184.12	Ccnjl_ENSMUSG00000044707.7	Cdc7_ENSMUSG00000029283.17	Cfp_ENSMUSG00000001128.7	Chka_ENSMUSG00000024843.15	Cox6b2_ENSMUSG00000051811.14	Cpsf4l_ENSMUSG00000018727.19	Creld1_ENSMUSG00000030284.11	Crip3_ENSMUSG00000023968.15	Ctrl_ENSMUSG00000031896.7	Dennd6a_ENSMUSG00000040818.10	Dimt1_ENSMUSG00000021692.9	Dnaja1_ENSMUSG00000028410.13	Dnajb4_ENSMUSG00000028035.13	Donson_ENSMUSG00000022960.13	Dpf1_ENSMUSG00000030584.14	Dynlt1a_ENSMUSG00000092074.2	Edrf1_ENSMUSG00000039990.16	Egfl6_ENSMUSG00000000402.2	Eri1_ENSMUSG00000031527.7	Esco1_ENSMUSG00000024293.16	Exd2_ENSMUSG00000032705.9	Exoc3l4_ENSMUSG00000021280.9	Fam107a_ENSMUSG00000021750.16	Fam181b_ENSMUSG00000051515.9
Down only in PFF Normoxia vs Monomer Normoxia (n=61)
Adrb1_ENSMUSG00000035283.5	Ahdc1_ENSMUSG00000037692.14	Arntl_ENSMUSG00000055116.8	Atp7a_ENSMUSG00000033792.12	Bag3_ENSMUSG00000030847.8	Bambi_ENSMUSG00000024232.2	Bcl6b_ENSMUSG00000000317.11	Cbfa2t3_ENSMUSG00000006362.16	Chsy3_ENSMUSG00000058152.8	Dcun1d3_ENSMUSG00000048787.13	Depp1_ENSMUSG00000048489.12	Efnb1_ENSMUSG00000031217.8	Erbb3_ENSMUSG00000018166.8	Fam174b_ENSMUSG00000078670.3	Fam205a2_ENSMUSG00000094066.1	Fam78a_ENSMUSG00000050592.8	Fgd1_ENSMUSG00000025265.14	Fgf20_ENSMUSG00000031603.14	Fhdc1_ENSMUSG00000041842.15	Gas1_ENSMUSG00000052957.8	Gm2007_ENSMUSG00000094932.7	Gm49353_ENSMUSG00000110723.1	Gpr17_ENSMUSG00000052229.5	H3c15_ENSMUSG00000081058.5	H3c4_ENSMUSG00000099583.2	Has3_ENSMUSG00000031910.14	Hist1h4m_ENSMUSG00000069306.5	Irs1_ENSMUSG00000055980.2	Kcnj12_ENSMUSG00000042529.14	Kcnk12_ENSMUSG00000050138.8	Krtcap3_ENSMUSG00000029149.14	Lrig3_ENSMUSG00000020105.9	Lrrc75a_ENSMUSG00000046417.14	Maml1_ENSMUSG00000050567.16	Map3k19_ENSMUSG00000051590.10	Otub2_ENSMUSG00000021203.15	Pakap_ENSMUSG00000090053.9	Pdxp_ENSMUSG00000116165.1	Pdzd2_ENSMUSG00000022197.16	Phf13_ENSMUSG00000047777.9	Pknox1_ENSMUSG00000006705.13	Plekhm1_ENSMUSG00000034247.9	Pnrc1_ENSMUSG00000040128.9	Ppp1r13l_ENSMUSG00000040734.14	Prickle1_ENSMUSG00000036158.12	Sbk1_ENSMUSG00000042978.11	Serpinh1_ENSMUSG00000070436.12	Slc38a2_ENSMUSG00000022462.7	Sowaha_ENSMUSG00000044352.6	Spen_ENSMUSG00000040761.16
Down in both Monomer Hypoxia vs Monomer Normoxia and PFF Normoxia vs Monomer Normoxia (n=125)
1700030J22Rik_ENSMUSG00000031847.8	3110001I22Rik_ENSMUSG00000079737.4	9330159F19Rik_ENSMUSG00000004360.9	Adam1a_ENSMUSG00000072647.6	Adam8_ENSMUSG00000025473.16	Ahsa2_ENSMUSG00000020288.13	Aoc2_ENSMUSG00000078651.8	Arid5b_ENSMUSG00000019947.10	Arl4d_ENSMUSG00000034936.2	Arrdc2_ENSMUSG00000002910.11	Banp_ENSMUSG00000025316.16	Bend4_ENSMUSG00000092060.4	Bfsp2_ENSMUSG00000032556.11	Bloc1s4_ENSMUSG00000060708.4	Bri3_ENSMUSG00000047843.16	Ccdc117_ENSMUSG00000020482.4	Cdiptos_ENSMUSG00000097075.3	Cdkn1a_ENSMUSG00000023067.14	Chordc1_ENSMUSG00000001774.8	Cnih2_ENSMUSG00000024873.7	Cntnap5c_ENSMUSG00000038048.8	Creld2_ENSMUSG00000023272.4	Cys1_ENSMUSG00000062563.15	Ddit4_ENSMUSG00000020108.4	Dedd2_ENSMUSG00000054499.9	Depdc7_ENSMUSG00000027173.7	Derl3_ENSMUSG00000009092.5	Dio2_ENSMUSG00000007682.6	Dnaja4_ENSMUSG00000032285.15	Dnajb1_ENSMUSG00000005483.10	Dnase1l2_ENSMUSG00000024136.14	Dok3_ENSMUSG00000035711.5	Erlin1_ENSMUSG00000025198.16	Errfi1_ENSMUSG00000028967.10	Fam78b_ENSMUSG00000060568.14	Fndc8_ENSMUSG00000018844.6	Fzd7_ENSMUSG00000041075.8	Gm11007_ENSMUSG00000094475.7	Gm20219_ENSMUSG00000110218.1	Gm29695_ENSMUSG00000118219.1	Gm35339_ENSMUSG00000109179.2	Gm38394_ENSMUSG00000094410.8	Gnas_ENSMUSG00000027523.20	Gpr27_ENSMUSG00000072875.2	Gpr3_ENSMUSG00000049649.8	H4c14_ENSMUSG00000091405.2	Hnrnpab_ENSMUSG00000020358.17	Homer1_ENSMUSG00000007617.18	Hspa1a_ENSMUSG00000091971.3	Hspa1b_ENSMUSG00000090877.3
[truncated: 139 more columns]

## Sheet: Extended Data Fig. 2B
Up only in Monomer Hypoxia vs Monomer Normoxia (n=426)
1700037C18Rik_ENSMUSG00000005983.15	2310039H08Rik_ENSMUSG00000062619.6	3110082I17Rik_ENSMUSG00000053553.11	4933428G20Rik_ENSMUSG00000047988.1	A2m_ENSMUSG00000030111.9	A930017K11Rik_ENSMUSG00000025727.8	AI429214_ENSMUSG00000074384.4	AU021092_ENSMUSG00000051669.6	Abca8a_ENSMUSG00000041828.15	Abcb1a_ENSMUSG00000040584.8	Abcc9_ENSMUSG00000030249.15	Acer2_ENSMUSG00000038007.14	Acot1_ENSMUSG00000072949.6	Acot2_ENSMUSG00000021226.7	Acta2_ENSMUSG00000035783.9	Actb_ENSMUSG00000029580.14	Acvrl1_ENSMUSG00000000530.16	Acy3_ENSMUSG00000024866.10	Adamtsl4_ENSMUSG00000015850.11	Adcy4_ENSMUSG00000022220.14	Adgre5_ENSMUSG00000002885.14	Adgrf5_ENSMUSG00000056492.6	Adgrl4_ENSMUSG00000039167.12	Adm_ENSMUSG00000030790.15	Adora2a_ENSMUSG00000020178.6	Afap1l1_ENSMUSG00000033032.15	Agt_ENSMUSG00000031980.10	Alas2_ENSMUSG00000025270.13	Ankrd37_ENSMUSG00000050914.16	Anxa1_ENSMUSG00000024659.15	Anxa2_ENSMUSG00000032231.14	Ap5b1_ENSMUSG00000049562.6	Apbb1ip_ENSMUSG00000026786.14	Apln_ENSMUSG00000037010.7	Apoc1_ENSMUSG00000040564.14	Appl2_ENSMUSG00000020263.14	Arap3_ENSMUSG00000024451.9	Arhgap22_ENSMUSG00000063506.14	Arhgap27_ENSMUSG00000034255.17	Armc5_ENSMUSG00000042178.6	Atp13a4_ENSMUSG00000038094.15	B4galt1_ENSMUSG00000028413.13	Bcam_ENSMUSG00000002980.14	Bche_ENSMUSG00000027792.11	Bend3_ENSMUSG00000038214.15	Bhlhe40_ENSMUSG00000030103.11	Bmp4_ENSMUSG00000021835.15	C130074G19Rik_ENSMUSG00000039349.5	Cacng4_ENSMUSG00000020723.3	Car14_ENSMUSG00000038526.14
Up only in PFF Normoxia vs Monomer Normoxia (n=91)
4430402I18Rik_ENSMUSG00000064202.15	Acr_ENSMUSG00000022622.5	Alkbh3_ENSMUSG00000040174.14	Ap1g2_ENSMUSG00000040701.16	Armcx5_ENSMUSG00000072969.2	BC051142_ENSMUSG00000057246.16	Cbr4_ENSMUSG00000031641.14	Ccl3_ENSMUSG00000000982.5	Ccl6_ENSMUSG00000018927.3	Cd274_ENSMUSG00000016496.7	Cd52_ENSMUSG00000000682.7	Ciart_ENSMUSG00000038550.10	Cstad_ENSMUSG00000047363.4	Cutc_ENSMUSG00000025193.14	Cyp4f13_ENSMUSG00000024055.15	Cyp4f15_ENSMUSG00000073424.9	Cyp4f18_ENSMUSG00000003484.4	Dbp_ENSMUSG00000059824.12	Dhtkd1_ENSMUSG00000025815.13	Dnase2a_ENSMUSG00000003812.13	Dok1_ENSMUSG00000068335.6	Efcab7_ENSMUSG00000073791.12	Efhc1_ENSMUSG00000041809.5	Elmo3_ENSMUSG00000014791.10	Gabrr2_ENSMUSG00000023267.10	Gbp4_ENSMUSG00000079363.7	Gcfc2_ENSMUSG00000035125.10	Gm14443_ENSMUSG00000078902.3	Gm29666_ENSMUSG00000100967.1	Gm3194_ENSMUSG00000094825.8	Gm3252_ENSMUSG00000094628.7	Gm3383_ENSMUSG00000096629.7	Gm3558_ENSMUSG00000079364.3	Gsta3_ENSMUSG00000025934.15	Gstt2_ENSMUSG00000033318.7	Haus1_ENSMUSG00000041840.8	Hfe_ENSMUSG00000006611.15	Hint2_ENSMUSG00000028470.10	Hpgds_ENSMUSG00000029919.5	Id1_ENSMUSG00000042745.9	Igsf6_ENSMUSG00000035004.3	Inmt_ENSMUSG00000003477.5	Itih3_ENSMUSG00000006522.17	Jchain_ENSMUSG00000067149.6	Kif19a_ENSMUSG00000010021.13	Klhdc9_ENSMUSG00000045259.4	L3hypdh_ENSMUSG00000019718.8	Lpar6_ENSMUSG00000033446.7	Lpxn_ENSMUSG00000024696.9	Mfsd7a_ENSMUSG00000029490.4
Up in both Monomer Hypoxia vs Monomer Normoxia and PFF Normoxia vs Monomer Normoxia (n=180)
1700109H08Rik_ENSMUSG00000008307.11	4921507P07Rik_ENSMUSG00000029828.4	4931406C07Rik_ENSMUSG00000031938.15	9130023H24Rik_ENSMUSG00000062944.4	A930033H14Rik_ENSMUSG00000090622.1	AU041133_ENSMUSG00000078435.5	Abcb1b_ENSMUSG00000028970.9	Accs_ENSMUSG00000040272.14	Adamts16_ENSMUSG00000049538.14	Adamts1_ENSMUSG00000022893.14	Aim2_ENSMUSG00000037860.15	Aldh3b1_ENSMUSG00000024885.9	Ankrd16_ENSMUSG00000047909.11	Aox1_ENSMUSG00000063558.4	Apcdd1_ENSMUSG00000071847.13	Apobec1_ENSMUSG00000040613.14	Arl5c_ENSMUSG00000038352.15	Atp13a5_ENSMUSG00000048939.13	B3gnt9_ENSMUSG00000069920.10	BC024139_ENSMUSG00000044361.16	Bid_ENSMUSG00000004446.12	Capg_ENSMUSG00000056737.14	Carlr_ENSMUSG00000097638.1	Catip_ENSMUSG00000073650.8	Cavin4_ENSMUSG00000028348.7	Ccdc187_ENSMUSG00000048038.8	Ccdc62_ENSMUSG00000061882.12	Ccdc9b_ENSMUSG00000045838.8	Cd180_ENSMUSG00000021624.9	Cd46_ENSMUSG00000016493.13	Cdk2_ENSMUSG00000025358.16	Cirbp_ENSMUSG00000045193.13	Cldn14_ENSMUSG00000047109.13	Clec14a_ENSMUSG00000045930.3	Clec2d_ENSMUSG00000030157.5	Col9a3_ENSMUSG00000027570.15	Cracr2a_ENSMUSG00000061414.8	Creb5_ENSMUSG00000053007.9	Cwc22_ENSMUSG00000027014.14	Cxcr4_ENSMUSG00000045382.6	Cyp3a13_ENSMUSG00000029727.7	Dcst1_ENSMUSG00000042672.15	Dffb_ENSMUSG00000029027.9	Dnase1l1_ENSMUSG00000019088.13	Dusp10_ENSMUSG00000039384.8	Duxbl1_ENSMUSG00000048502.14	Ecscr_ENSMUSG00000073599.10	Efna1_ENSMUSG00000027954.9	Ehhadh_ENSMUSG00000022853.7	Erf_ENSMUSG00000040857.15
[truncated: 376 more columns]

## Sheet: Extended Data Fig. 2C
exp_condition_disp	Gm2007_ENSMUSG00000094932.7	Atp7a_ENSMUSG00000033792.12	Lrrc75a_ENSMUSG00000046417.14	Has3_ENSMUSG00000031910.14	Sowaha_ENSMUSG00000044352.6	Bend4_ENSMUSG00000092060.4	Arrdc2_ENSMUSG00000002910.11	P4ha1_ENSMUSG00000019916.14	Zfp973_ENSMUSG00000078879.10	Gpr27_ENSMUSG00000072875.2	Gm38394_ENSMUSG00000094410.8	Fam78a_ENSMUSG00000050592.8	Tiparp_ENSMUSG00000034640.9	Klhl21_ENSMUSG00000073700.3	Banp_ENSMUSG00000025316.16	Bambi_ENSMUSG00000024232.2	Naa16_ENSMUSG00000022020.15	Bag3_ENSMUSG00000030847.8	Itga10_ENSMUSG00000090210.7	Arid5b_ENSMUSG00000019947.10	Kcnip2_ENSMUSG00000025221.16	Creld2_ENSMUSG00000023272.4	Sgk1_ENSMUSG00000019970.15	9330159F19Rik_ENSMUSG00000004360.9	Zmym1_ENSMUSG00000043872.14	Dnajb1_ENSMUSG00000005483.10	Hspa1a_ENSMUSG00000091971.3	Cntnap5c_ENSMUSG00000038048.8	Xbp1_ENSMUSG00000020484.19	Chordc1_ENSMUSG00000001774.8	Ahsa2_ENSMUSG00000020288.13	1700030J22Rik_ENSMUSG00000031847.8	Nufip2_ENSMUSG00000037857.16	Mkks_ENSMUSG00000027274.16	Slc5a3_ENSMUSG00000089774.2	Hspa1b_ENSMUSG00000090877.3	Ddit4_ENSMUSG00000020108.4	Sdf2l1_ENSMUSG00000022769.9	Kcna4_ENSMUSG00000042604.5	Arl4d_ENSMUSG00000034936.2	Manf_ENSMUSG00000032575.16	Hspa5_ENSMUSG00000026864.13	Klf15_ENSMUSG00000030087.11	Dnase1l2_ENSMUSG00000024136.14	Fzd7_ENSMUSG00000041075.8	H4c14_ENSMUSG00000091405.2	Mfap3_ENSMUSG00000020522.13	Taf5_ENSMUSG00000025049.6	Depdc7_ENSMUSG00000027173.7
21% O2, mon.	1.61374	1.59333	1.63795	1.6507	1.65046	1.64449	1.67833	1.62859	1.69442	1.69245	1.70222	1.68464	1.68474	1.70335	1.66446	1.72123	1.71523	1.7083	1.72386	1.72241	1.72579	1.72578	1.72592	1.72443	1.72962	1.73025	1.72835	1.72912	1.72916	1.72938	1.72961	1.7277	1.72852	1.72936	1.72823	1.73005	1.73122	1.72172	1.72088	1.71882	1.71935	1.73154	1.72815	1.7296	1.72705	1.71703	1.71562	1.72193	1.71063
21% O2, PFF	-0.956923	-1.03507	-0.975298	-1.03198	-1.03392	-1.01763	-0.950388	-1.09844	-0.362017	-0.367271	-0.374978	-0.312493	-0.265278	-0.435936	-0.296395	-0.6839	-0.715068	-0.710775	-0.70881	-0.715354	-0.449464	-0.440291	-0.438116	-0.450386	-0.49073	-0.504553	-0.472125	-0.496709	-0.502595	-0.512804	-0.530949	-0.497934	-0.473824	-0.507846	-0.487471	-0.508043	-0.52943	-0.404206	-0.394465	-0.377663	-0.376287	-0.570644	-0.595656	-0.584271	-0.627516	-0.643589	-0.643824	-0.628591	-0.31682
11% O2, mon.	-0.692028	-0.62126	-0.601828	-0.406294	-0.400258	-0.491741	-0.450684	-0.282319	-0.90099	-0.910261	-0.864929	-0.934003	-0.914471	-0.86326	-1.00492	-0.392923	-0.34761	-0.300026	-0.434259	-0.41835	-0.688875	-0.670753	-0.647594	-0.714116	-0.629185	-0.628759	-0.648849	-0.660854	-0.664141	-0.664219	-0.663244	-0.688859	-0.610559	-0.559046	-0.566319	-0.578227	-0.586232	-0.705448	-0.703849	-0.713582	-0.684686	-0.546457	-0.472937	-0.497731	-0.452215	-0.361391	-0.351836	-0.401502	-0.728847
11% O2, PFF	0.0352117	0.0629974	-0.0608284	-0.212421	-0.216287	-0.135118	-0.277254	-0.247827	-0.43141	-0.414917	-0.462314	-0.438145	-0.504992	-0.404155	-0.363147	-0.644407	-0.652553	-0.697497	-0.58079	-0.588702	-0.587448	-0.61474	-0.640212	-0.559931	-0.609701	-0.596935	-0.607374	-0.571561	-0.562424	-0.552355	-0.535412	-0.540908	-0.64414	-0.66247	-0.674442	-0.643785	-0.615558	-0.61207	-0.622562	-0.62757	-0.658375	-0.614436	-0.659559	-0.647596	-0.64732	-0.712046	-0.719961	-0.691834	-0.664958
[truncated: 137 more columns]

## Sheet: Extended Data Fig. 2D
exp_condition_disp	Smim38_ENSMUSG00000109305.1	Wdr27_ENSMUSG00000046991.12	Per3_ENSMUSG00000028957.12	Inmt_ENSMUSG00000003477.5	Cyp4f15_ENSMUSG00000073424.9	mt-Atp8_ENSMUSG00000064356.3	Sfrp5_ENSMUSG00000018822.7	Gm3558_ENSMUSG00000079364.3	L3hypdh_ENSMUSG00000019718.8	Stat5a_ENSMUSG00000004043.14	Adamts1_ENSMUSG00000022893.14	Tmod1_ENSMUSG00000028328.13	Mcam_ENSMUSG00000032135.15	B3gnt9_ENSMUSG00000069920.10	Tbxas1_ENSMUSG00000029925.13	Ets1_ENSMUSG00000032035.16	Slc22a8_ENSMUSG00000063796.9	Parp3_ENSMUSG00000023249.15	Hypk_ENSMUSG00000027245.11	BC024139_ENSMUSG00000044361.16	Pipox_ENSMUSG00000017453.4	Tlr1_ENSMUSG00000044827.10	Slc35b3_ENSMUSG00000021432.15	Hpgds_ENSMUSG00000029919.5	Aldh3b1_ENSMUSG00000024885.9	Tipin_ENSMUSG00000032397.7	Aim2_ENSMUSG00000037860.15	Zc3h6_ENSMUSG00000042851.17	Creb5_ENSMUSG00000053007.9	Nfkbil1_ENSMUSG00000042419.8	Nrde2_ENSMUSG00000021179.8	Rbm11_ENSMUSG00000032940.16	Cldn14_ENSMUSG00000047109.13	Tmc6_ENSMUSG00000025572.17	Tap1_ENSMUSG00000037321.17	Klhl6_ENSMUSG00000043008.9	Pdlim2_ENSMUSG00000022090.10	Naglu_ENSMUSG00000001751.9	Uvssa_ENSMUSG00000037355.14	Capg_ENSMUSG00000056737.14	Cavin4_ENSMUSG00000028348.7	Gm35060_ENSMUSG00000109238.2	Fgf22_ENSMUSG00000020327.4	Cdk2_ENSMUSG00000025358.16	Lrrc56_ENSMUSG00000038637.15	Pigz_ENSMUSG00000045625.5	Clec14a_ENSMUSG00000045930.3	Catip_ENSMUSG00000073650.8	Apcdd1_ENSMUSG00000071847.13
21% O2, mon.	-0.129501	-0.223466	0.115105	-0.407488	-0.331937	-0.485061	0.374768	-0.400904	-0.630829	-1.39202	-1.38845	-1.38581	-1.42658	-1.42408	-1.42457	-1.39729	-1.30078	-1.60766	-1.57493	-1.58672	-1.56592	-1.61154	-1.60886	-1.62936	-1.63075	-1.62578	-1.61193	-1.61222	-1.62491	-1.59545	-1.58952	-1.56979	-1.58094	-1.59074	-1.5882	-1.58994	-1.55585	-1.64187	-1.53248	-1.54989	-1.61258	-1.62798	-1.59308	-1.60118	-1.61298	-1.60275	-1.60402	-1.5854	-1.59197
21% O2, PFF	1.65103	1.65527	1.58388	1.72149	1.71308	1.7227	1.46775	1.52049	1.58627	-0.355634	-0.381996	-0.414892	-0.288271	-0.223471	-0.397307	-0.445195	-0.468979	0.850029	0.933386	0.5317	0.516355	0.556309	0.532135	0.595664	0.588665	0.587507	0.442214	0.477832	0.469455	0.379042	0.407759	0.403237	0.327098	0.312916	0.267091	0.274712	0.326498	0.534058	0.523696	0.243309	0.673013	0.690764	0.763731	0.761768	0.0672354	0.0292843	0.0714199	0.0154795	0.0786964
11% O2, mon.	-0.984159	-1.02014	-0.981429	-0.597278	-0.717135	-0.74364	-0.858747	-1.23086	-1.03869	1.32585	1.30893	1.27859	1.31097	1.35521	1.18765	1.19693	1.39577	0.829306	0.791199	1.09456	1.12913	1.04564	1.06216	0.994392	0.995996	1.00527	1.09574	1.08149	1.0634	1.14255	1.14264	1.17181	1.17809	1.16579	1.17709	1.17322	1.21345	1.00414	1.16334	1.23856	0.972393	0.934089	0.931831	0.921509	1.0884	1.09693	1.11815	1.1413	1.15316
11% O2, PFF	-0.53737	-0.411658	-0.717553	-0.716722	-0.664005	-0.493995	-0.983772	0.111272	0.0832581	0.421802	0.461507	0.52211	0.40388	0.292343	0.634227	0.645554	0.373992	-0.0716756	-0.149656	-0.039545	-0.0795571	0.00959817	0.0145729	0.039307	0.0460884	0.0330047	0.0739787	0.0528966	0.0920534	0.0738602	0.0391292	-0.00526184	0.075752	0.112034	0.144019	0.142005	0.0159025	0.103665	-0.154564	0.0680218	-0.0328227	0.00312588	-0.102482	-0.0820917	0.457341	0.476529	0.414441	0.428614	0.360112
[truncated: 222 more columns]

## Sheet: Extended Data Fig. 2E
	Monomer								PFF
21% O2	0.887972	1.16004	0.996326	1.45697	0.725704	1.23007	0.55727	0.985651	2.12409	1.28118	2.71152	2.55898	1.64579	1.66515	1.77031	2.00261
11% O2	1.73221	1.36271	1.20606	2.06765	1.54642	1.76214	1.29656	2.38662	1.58408	3.44708	1.96062	3.76577	3.28556	1.28966	1.92252	2.54009
Compare each cell mean with the control (upper-left) cell mean
Number of families	1
Number of comparisons per family	3
Alpha	0.05
Dunnett's multiple comparisons test	Mean Diff.	95.00% CI of diff.	Below threshold?	Summary	Adjusted P Value
21% O2:mon. vs. 21% O2:PFF	-0.97	-1.689 to -0.2508	Yes	**	0.0064
21% O2:mon. vs. 11% O2:mon.	-0.67	-1.389 to 0.04915	No	ns	0.0719
21% O2:mon. vs. 11% O2:PFF	-1.474	-2.194 to -0.7552	Yes	****	<0.0001
Test details	Mean 1	Mean 2	Mean Diff.	SE of diff.	N1	N2	q	DF
21% O2:mon. vs. 21% O2:PFF	1	1.97	-0.97	0.2896	8	8	3.349	28
21% O2:mon. vs. 11% O2:mon.	1	1.67	-0.67	0.2896	8	8	2.314	28
21% O2:mon. vs. 11% O2:PFF	1	2.474	-1.474	0.2896	8	8	5.091	28

## Sheet: Extended Data Fig. 2F
	monomer								PFF
21% O2	0.475134	0.549262	1.18663	0.792193	0.746359	1.79151	1.53038	0.928531	1.36067	0.971899	1.77814	1.22505	1.51615	2.48197	1.1527	1.80166
11% O2	2.21819	2.52242	1.39018	2.65765	1.90647	1.39511	0.720217	2.37447	1.40277	3.86414	3.96073	4.61888	4.55562	1.32902	2.4601	1.40744
Compare each cell mean with the control (upper-left) cell mean
Number of families	1
Number of comparisons per family	3
Alpha	0.05
Dunnett's multiple comparisons test	Mean Diff.	95.00% CI of diff.	Below threshold?	Summary	Adjusted P Value
21% O2:mon. vs. 21% O2:PFF	-0.536	-1.617 to 0.5445	No	ns	0.4767
21% O2:mon. vs. 11%O2:mon.	-0.8981	-1.979 to 0.1825	No	ns	0.1194
21% O2:mon. vs. 11%O2:PFF	-1.95	-3.030 to -0.8693	Yes	***	0.0003
Test details	Mean 1	Mean 2	Mean Diff.	SE of diff.	N1	N2	q	DF
21% O2:mon. vs. 21% O2:PFF	1	1.536	-0.536	0.4351	8	8	1.232	28
21% O2:mon. vs. 11%O2:mon.	1	1.898	-0.8981	0.4351	8	8	2.064	28
21% O2:mon. vs. 11%O2:PFF	1	2.95	-1.95	0.4351	8	8	4.481	28

## Sheet: Extended Data Fig. 2G
	Monomer								PFF
21% O2	1.20359	1.01325	1.26262	1.10816	0.653946	0.761042	0.998261	0.999129	1.1356	0.673656	1.31046	1.03758	1.27072	1.80606	1.24617	1.41585
11% O2	2.26433	2.6843	1.28527	1.46238	1.82832	1.44528	1.51148	1.75944	0.916938	3.19841	2.30039	2.07462	2.01455	1.39441	1.30077	1.50544
Compare each cell mean with the control (upper-left) cell mean
Number of families	1
Number of comparisons per family	3
Alpha	0.05
Dunnett's multiple comparisons test	Mean Diff.	95.00% CI of diff.	Below threshold?	Summary	Adjusted P Value
21% O2:mon. vs. 21% O2:PFF	-0.237	-0.8217 to 0.3477	No	ns	0.6259
21% O2:mon. vs. 11% O2:mon.	-0.7801	-1.365 to -0.1954	Yes	**	0.007
21% O2:mon. vs. 11% O2:PFF	-0.8382	-1.423 to -0.2535	Yes	**	0.0038
Test details	Mean 1	Mean 2	Mean Diff.	SE of diff.	N1	N2	q	DF
21% O2:mon. vs. 21% O2:PFF	1	1.237	-0.237	0.2355	8	8	1.007	28
21% O2:mon. vs. 11% O2:mon.	1	1.78	-0.7801	0.2355	8	8	3.313	28
21% O2:mon. vs. 11% O2:PFF	1	1.838	-0.8382	0.2355	8	8	3.56	28

## Sheet: Extended Data Fig. 2H
	Monomer				PFF
21% O2	1.68781	0.4899	0.902263	0.920027	0.183938	0.183982	0.189124	0.571523	0.272476	0.394995	0.473253
11% O2	1.2958	1.23338	0.376854	1.09295	0.231644	0.99739	1.08406	0.935547	1.15963
Compare each cell mean with the control (upper-left) cell mean
Number of families	1
Number of comparisons per family	3
Alpha	0.05
Dunnett's multiple comparisons test	Predicted (LS) mean diff.	95.00% CI of diff.	Below threshold?	Summary	Adjusted P Value
21% O2:mon. vs. 21% O2:PFF	0.6758	0.1061 to 1.246	Yes	*	0.0193
21% O2:mon. vs. 11% O2:mon.	0.0002556	-0.6425 to 0.6430	No	ns	>0.9999
21% O2:mon. vs. 11% O2:PFF	0.1183	-0.4914 to 0.7281	No	ns	0.9174
Test details	Predicted (LS) mean 1	Predicted (LS) mean 2	Predicted (LS) mean diff.	SE of diff.	N1	N2	q	DF
21% O2:mon. vs. 21% O2:PFF	1	0.3242	0.6758	0.2213	4	7	3.054	16
21% O2:mon. vs. 11% O2:mon.	1	0.9997	0.0002556	0.2496	4	4	0.001024	16
21% O2:mon. vs. 11% O2:PFF	1	0.8817	0.1183	0.2368	4	5	0.4998	16

## Sheet: Fig. S2I
	Monomer				PFF
21% O2	0.95435	1.79841	0.247237		4.33056	5.91416	6.34404	1.23636	6.42188	8.92516
11% O2	7.09452	5.09663	2.226	1.46347	5.87676	5.68052	6.04412	1.88675
Compare each cell mean with the control (upper-left) cell mean
Number of families	1
Number of comparisons per family	3
Alpha	0.05
Dunnett's multiple comparisons test	Predicted (LS) mean diff.	95.00% CI of diff.	Below threshold?	Summary	Adjusted P Value
21% O2:mon. vs. 21% O2:PFF	-4.529	-8.723 to -0.3345	Yes	*	0.0341
21% O2:mon. vs. 11% O2:mon.	-2.97	-7.500 to 1.560	No	ns	0.233
21% O2:mon. vs. 11% O2:PFF	-3.872	-8.402 to 0.6582	No	ns	0.0985
Test details	Predicted (LS) mean 1	Predicted (LS) mean 2	Predicted (LS) mean diff.	SE of diff.	N1	N2	q	DF
21% O2:mon. vs. 21% O2:PFF	1	5.529	-4.529	1.599	3	6	2.831	13
21% O2:mon. vs. 11% O2:mon.	1	3.97	-2.97	1.728	3	4	1.719	13
21% O2:mon. vs. 11% O2:PFF	1	4.872	-3.872	1.728	3	4	2.241	13
