# Supplementary material for: Hypoxia ameliorates neurodegeneration and movement disorder in a mouse model of Parkinson’s disease
Source: Nat Neurosci. 2025 Aug 6;28(9):1858–67. doi: 10.1038/s41593-025-02010-4 (PMC12411263; doi:10.1038/s41593-025-02010-4)
Supplement: Supplementary file 12 — Statistical source data. [file 41593_2025_2010_MOESM12_ESM.xlsx]

## Sheet: Extended Data Fig. 3A
	Monomer								PFF
21% O2	34.8	40.5	42.7	41.6	41.3	40.1	45.5	42.3	32.5	40.2	47.4	40.1	41.7	41.6
11% O2	27.5	30.7	30.2	31.1	31.7	32.6	33.3		34.4	32.1	32.5	34.6	30.2	32.9	31.7	33.4
Compare cell means regardless of rows and columns
Number of families	1
Number of comparisons per family	6
Alpha	0.05
Tukey's multiple comparisons test	Predicted (LS) mean diff.	95.00% CI of diff.	Below threshold?	Summary	Adjusted P Value
21% O2:Monomer vs. 21% O2:PFF	0.5167	-3.841 to 4.875	No	ns	0.9877
21% O2:Monomer vs. 11% O2:Monomer	10.09	5.909 to 14.26	Yes	****	<0.0001
21% O2:Monomer vs. 11% O2:PFF	8.375	4.340 to 12.41	Yes	****	<0.0001
21% O2:PFF vs. 11% O2:Monomer	9.569	5.079 to 14.06	Yes	****	<0.0001
21% O2:PFF vs. 11% O2:PFF	7.858	3.500 to 12.22	Yes	***	0.0002
11% O2:Monomer vs. 11% O2:PFF	-1.711	-5.887 to 2.466	No	ns	0.6769
Test details	Predicted (LS) mean 1	Predicted (LS) mean 2	Predicted (LS) mean diff.	SE of diff.	N1	N2	q	DF
21% O2:Monomer vs. 21% O2:PFF	41.1	40.58	0.5167	1.584	8	6	0.4612	25
21% O2:Monomer vs. 11% O2:Monomer	41.1	31.01	10.09	1.518	8	7	9.394	25
21% O2:Monomer vs. 11% O2:PFF	41.1	32.73	8.375	1.467	8	8	8.074	25
21% O2:PFF vs. 11% O2:Monomer	40.58	31.01	9.569	1.632	6	7	8.291	25
21% O2:PFF vs. 11% O2:PFF	40.58	32.73	7.858	1.584	6	8	7.014	25
11% O2:Monomer vs. 11% O2:PFF	31.01	32.73	-1.711	1.518	7	8	1.593	25
Compact letter display
21% O2:Monomer	A
21% O2:PFF	A
11% O2:PFF	B
11% O2:Monomer	B

## Sheet: Extended Data Fig. 3B
Body weight (g)	Latency (sec)			Body weight (g) vs. Latency (sec)
34.8	28.1		Pearson r
40.5	27.0333		r	0.01467
42.7	33.3333		95% confidence interval	-0.3537 to 0.3791
41.6	23.4667		R squared	0.0002151
41.3	24.6333
40.1	30.9667		P value
45.5	27.4333		P (two-tailed)	0.9398
42.3	21.9667		P value summary	ns
32.5	53.5		Significant? (alpha = 0.05)	No
40.2	40.9667
47.4	33.7		Number of XY Pairs	29
40.1	33.2
41.7	32.4333
41.6	39.8667
27.5	24.5667
30.7	40.3
30.2	36.0667
31.1	20.8333
31.7	26.1667
32.6	40.3667
33.3	24.7667
34.4	26.8
32.1	30.7667
32.5	33.8333
34.6	25.2
30.2	21.1
32.9	35.8333
31.7	28.3
33.4	20.6333

## Sheet: Extended Data Fig. 3C
Body weight (g)	Latency (sec)			Body weight (g) vs. Latency (sec)
34.8	18.9667		Pearson r
40.5	20.9333		r	-0.2993
42.7	10.5		95% confidence interval	-0.6000 to 0.07552
41.6	8.43333		R squared	0.08956
41.3	9.96667
40.1	18.7667		P value
45.5	17.6333		P (two-tailed)	0.1148
42.3	6.76667		P value summary	ns
32.5	10.6333		Significant? (alpha = 0.05)	No
40.2	12.4667
47.4	6.4		Number of XY Pairs	29
40.1	3.7
41.7	8.5
41.6	11.1
27.5	17.2667
30.7	17.8
30.2	6.13333
31.1	9.53333
31.7	18.4333
32.6	20.8333
33.3	20.7
34.4	14.5333
32.1	14.8667
32.5	7.83333
34.6	17.0667
30.2	11.9
32.9	15.2667
31.7	20.8333
33.4	7.03333
