# Supplementary material for: Hypoxia ameliorates neurodegeneration and movement disorder in a mouse model of Parkinson’s disease
Source: Nat Neurosci. 2025 Aug 6;28(9):1858–67. doi: 10.1038/s41593-025-02010-4 (PMC12411263; doi:10.1038/s41593-025-02010-4)
Supplement: Supplementary file 13 — Statistical source data. [file 41593_2025_2010_MOESM13_ESM.xlsx]

## Sheet: Extended Data Fig. 5A
Days	Nx-Nx												Nx-Hx
0	0	0	0	0	0	0	0	0	0	0	0	0	0	0	0	0	0	0	0	0	0	0	0	0
1	-3.89222	3.2967	0.749064	3.64963	-1.72414	0	2.64151	0.974026	1.17647	2.18182	-6.8323	-7.34266	-5.43131	-4.08163	-4.85075	-2.15827	-1.45455	-0.35336	-1.20482	-2.23881	-0.77519	3.25733	8.62069	2.18182
3	-5.38922	3.2967	1.1236	2.91971	-7.58621	2.06897	2.26415	-0.64935	1.56863	2.54546	-0.62112	-3.84615	-7.02875	-2.72109	-4.47761	-2.15827	-3.63636	-2.82686	-8.13253	0.746269	-1.55039	2.60586	1.03448	0
7	-5.08982	2.5641	3.74532	4.74453	-1.72414	2.06897	4.15094	1.2987	3.52941	9.81818	2.79503	-3.84615	-5.7508	0.680272	-2.23881	0.359712	-2.54545	0.706714	-9.03614	2.98508	6.97674	4.88599	3.7931	0.363636
14	-1.79641	3.663	3.37079	7.29927	4.13793	4.82759	3.77359	2.5974	5.4902	10.1818	4.03727	-1.04895	-0.95847	3.7415	0	3.95683	2.18182	-1.76678	-1.80723	5.59701	6.20155	5.53746	4.48276	3.27273
21	1.79641	4.0293	5.61798	6.56934	4.48276	1.37931	1.88679	2.5974	1.96078	6.90909	3.41615	1.04895	1.27795	10.5442	2.61194	6.11511	2.54546	0.353357	1.80723	6.34328	7.36434	6.84039	3.10345	6.18182
28	2.39521	2.9304	4.49438	5.47445	4.13793	2.41379	3.01887	3.57143	1.56863	7.27273	5.2795	3.4965	2.23642	10.8843	2.61194	6.47482	4.36364	1.41343	3.31325	6.71642	4.65116	7.16612	5.17241	7.27273
35	5.08982	5.49451	5.99251	5.47445	5.86207	5.17241	4.5283	6.81818	1.17647	8.36364	7.76398	4.89511	0.958466	9.86395	0.746269	3.23741	6.90909	3.53357	6.62651	8.95522	8.52713	7.81759	7.24138	7.27273
42	11.0778	4.7619	10.1124	9.48905	5.51724	6.2069	5.28302	5.1948	1.96078	9.09091	-3.41615	-1.3986	4.15336	11.2245	1.1194	5.03597	7.63636	4.59364	9.03614	8.95522	10.4651	7.49186	7.93103	8
49	10.7784	6.59341	8.2397	8.0292	5.51724	7.24138	5.28302	7.46753	1.56863	9.81818	-2.17391	-4.54545	-2.8754	2.72109	-5.59701	-2.51799	-0.72727	-4.59364	-2.10843	0.746269	1.16279	-0.32573	14.4828	8.36364
56	15.2695	7.69231	11.6105	8.75912	13.1035	11.0345	7.16981	12.6623	4.70588	16.3636	-1.24224	-5.24476	-2.8754	4.08163	-2.98507	0.719424	1.81818	-3.53357	-0.3012	2.23881	1.55039	1.62866	16.8966	12
63	16.4671	11.7216	10.8614	11.3139	16.8966	14.8276	10.9434	13.3117	5.09804	13.8182	2.79503	-0.34965	-2.23642	4.7619	-1.86567	2.15827	1.81818	-1.41343	0.903614	1.86567	3.48837	1.9544	18.2759	10.1818
70	18.2635	9.89011	13.8577	12.0438	16.2069	14.8276	12.0755	19.4805	9.01961	16.3636	6.21118	-0.34965	-2.55591	4.42177	-2.23881	3.23741	3.63636	-1.76678	2.10843	4.10448	5.03876	1.62866	18.6207	12
77	18.8623	12.8205	15.3558	14.2336	15.1724	15.8621	13.9623	19.1558	9.80392	20.3636	2.17391	0	2.23642	7.82313	0	5.7554	3.27273	-0.70671	1.80723	6.34328	6.97674	6.51466	18.9655	12.3636
84	20.6587	12.8205	16.1049	13.8686	18.2759	20.3448	20.3774	24.6753	12.549	23.2727	4.65838	1.74825	1.59744	8.84354	-1.1194	3.95683	12	0.706714	6.62651	7.46269	10.0775	7.81759	20	13.4545
91	24.5509	17.9487	16.8539	16.7883	20	23.1034	23.7736	28.8961	14.5098	27.6364	5.2795	38.4615	3.83387	11.2245	-1.49254	8.27338	12.3636	4.59364	10.241	11.5672	11.2403	8.46906	22.4138	17.0909
Compare cell means regardless of rows and columns
Number of families	1
Number of comparisons per family	496
Alpha	0.05
Tukey's multiple comparisons test	Mean Diff.	95.00% CI of diff.	Below threshold?	Summary	Adjusted P Value
Row 1:Nx-Nx vs. Row 1:Nx-Hx	0	-7.283 to 7.283	No	ns	>0.9999
Row 1:Nx-Nx vs. Row 2:Nx-Nx	0.4268	-6.857 to 7.710	No	ns	>0.9999
Row 1:Nx-Nx vs. Row 2:Nx-Hx	0.7074	-6.576 to 7.991	No	ns	>0.9999
Row 1:Nx-Nx vs. Row 3:Nx-Nx	0.1921	-7.091 to 7.476	No	ns	>0.9999
Row 1:Nx-Nx vs. Row 3:Nx-Hx	2.345	-4.938 to 9.629	No	ns	>0.9999
Row 1:Nx-Nx vs. Row 4:Nx-Nx	-2.005	-9.288 to 5.279	No	ns	>0.9999
Row 1:Nx-Nx vs. Row 4:Nx-Hx	-0.09834	-7.382 to 7.185	No	ns	>0.9999
Row 1:Nx-Nx vs. Row 5:Nx-Nx	-3.878	-11.16 to 3.406	No	ns	0.9793
Row 1:Nx-Nx vs. Row 5:Nx-Hx	-2.537	-9.820 to 4.747	No	ns	>0.9999
Row 1:Nx-Nx vs. Row 6:Nx-Nx	-3.475	-10.76 to 3.809	No	ns	0.9958
Row 1:Nx-Nx vs. Row 6:Nx-Hx	-4.591	-11.87 to 2.693	No	ns	0.8613
Row 1:Nx-Nx vs. Row 7:Nx-Nx	-3.838	-11.12 to 3.446	No	ns	0.982
Row 1:Nx-Nx vs. Row 7:Nx-Hx	-5.19	-12.47 to 2.094	No	ns	0.6466
Row 1:Nx-Nx vs. Row 8:Nx-Nx	-5.553	-12.84 to 1.731	No	ns	0.4919
Row 1:Nx-Nx vs. Row 8:Nx-Hx	-5.974	-13.26 to 1.309	No	ns	0.3253
Row 1:Nx-Nx vs. Row 9:Nx-Nx	-5.323	-12.61 to 1.960	No	ns	0.59
Row 1:Nx-Nx vs. Row 9:Nx-Hx	-7.137	-14.42 to 0.1466	No	ns	0.0641
Row 1:Nx-Nx vs. Row 10:Nx-Nx	-5.318	-12.60 to 1.965	No	ns	0.5922
Row 1:Nx-Nx vs. Row 10:Nx-Hx	-0.7276	-8.011 to 6.556	No	ns	>0.9999
Row 1:Nx-Nx vs. Row 11:Nx-Nx	-8.49	-15.77 to -1.207	Yes	**	0.0047
Row 1:Nx-Nx vs. Row 11:Nx-Hx	-2.603	-9.887 to 4.680	No	ns	>0.9999
Row 1:Nx-Nx vs. Row 12:Nx-Nx	-10.64	-17.93 to -3.359	Yes	****	<0.0001
Row 1:Nx-Nx vs. Row 12:Nx-Hx	-3.324	-10.61 to 3.959	No	ns	0.998
Row 1:Nx-Nx vs. Row 13:Nx-Nx	-12.32	-19.61 to -5.041	Yes	****	<0.0001
Row 1:Nx-Nx vs. Row 13:Nx-Hx	-4.02	-11.30 to 3.264	No	ns	0.967
Row 1:Nx-Nx vs. Row 14:Nx-Nx	-13.15	-20.43 to -5.864	Yes	****	<0.0001
Row 1:Nx-Nx vs. Row 14:Nx-Hx	-5.946	-13.23 to 1.337	No	ns	0.3354
Row 1:Nx-Nx vs. Row 15:Nx-Nx	-15.78	-23.06 to -8.496	Yes	****	<0.0001
Row 1:Nx-Nx vs. Row 15:Nx-Hx	-7.619	-14.90 to -0.3352	Yes	*	0.0274
Row 1:Nx-Nx vs. Row 16:Nx-Nx	-21.48	-28.77 to -14.20	Yes	****	<0.0001
Row 1:Nx-Nx vs. Row 16:Nx-Hx	-9.985	-17.27 to -2.701	Yes	***	0.0001
Row 1:Nx-Hx vs. Row 2:Nx-Nx	0.4268	-6.857 to 7.710	No	ns	>0.9999
Row 1:Nx-Hx vs. Row 2:Nx-Hx	0.7074	-6.576 to 7.991	No	ns	>0.9999
Row 1:Nx-Hx vs. Row 3:Nx-Nx	0.1921	-7.091 to 7.476	No	ns	>0.9999
Row 1:Nx-Hx vs. Row 3:Nx-Hx	2.345	-4.938 to 9.629	No	ns	>0.9999
Row 1:Nx-Hx vs. Row 4:Nx-Nx	-2.005	-9.288 to 5.279	No	ns	>0.9999
Row 1:Nx-Hx vs. Row 4:Nx-Hx	-0.09834	-7.382 to 7.185	No	ns	>0.9999
Row 1:Nx-Hx vs. Row 5:Nx-Nx	-3.878	-11.16 to 3.406	No	ns	0.9793
Row 1:Nx-Hx vs. Row 5:Nx-Hx	-2.537	-9.820 to 4.747	No	ns	>0.9999
Row 1:Nx-Hx vs. Row 6:Nx-Nx	-3.475	-10.76 to 3.809	No	ns	0.9958
Row 1:Nx-Hx vs. Row 6:Nx-Hx	-4.591	-11.87 to 2.693	No	ns	0.8613
Row 1:Nx-Hx vs. Row 7:Nx-Nx	-3.838	-11.12 to 3.446	No	ns	0.982
Row 1:Nx-Hx vs. Row 7:Nx-Hx	-5.19	-12.47 to 2.094	No	ns	0.6466
Row 1:Nx-Hx vs. Row 8:Nx-Nx	-5.553	-12.84 to 1.731	No	ns	0.4919
Row 1:Nx-Hx vs. Row 8:Nx-Hx	-5.974	-13.26 to 1.309	No	ns	0.3253
Row 1:Nx-Hx vs. Row 9:Nx-Nx	-5.323	-12.61 to 1.960	No	ns	0.59
Row 1:Nx-Hx vs. Row 9:Nx-Hx	-7.137	-14.42 to 0.1466	No	ns	0.0641
Row 1:Nx-Hx vs. Row 10:Nx-Nx	-5.318	-12.60 to 1.965	No	ns	0.5922
Row 1:Nx-Hx vs. Row 10:Nx-Hx	-0.7276	-8.011 to 6.556	No	ns	>0.9999
Row 1:Nx-Hx vs. Row 11:Nx-Nx	-8.49	-15.77 to -1.207	Yes	**	0.0047
Row 1:Nx-Hx vs. Row 11:Nx-Hx	-2.603	-9.887 to 4.680	No	ns	>0.9999
Row 1:Nx-Hx vs. Row 12:Nx-Nx	-10.64	-17.93 to -3.359	Yes	****	<0.0001
Row 1:Nx-Hx vs. Row 12:Nx-Hx	-3.324	-10.61 to 3.959	No	ns	0.998
Row 1:Nx-Hx vs. Row 13:Nx-Nx	-12.32	-19.61 to -5.041	Yes	****	<0.0001
Row 1:Nx-Hx vs. Row 13:Nx-Hx	-4.02	-11.30 to 3.264	No	ns	0.967
Row 1:Nx-Hx vs. Row 14:Nx-Nx	-13.15	-20.43 to -5.864	Yes	****	<0.0001
Row 1:Nx-Hx vs. Row 14:Nx-Hx	-5.946	-13.23 to 1.337	No	ns	0.3354
Row 1:Nx-Hx vs. Row 15:Nx-Nx	-15.78	-23.06 to -8.496	Yes	****	<0.0001
Row 1:Nx-Hx vs. Row 15:Nx-Hx	-7.619	-14.90 to -0.3352	Yes	*	0.0274
Row 1:Nx-Hx vs. Row 16:Nx-Nx	-21.48	-28.77 to -14.20	Yes	****	<0.0001
Row 1:Nx-Hx vs. Row 16:Nx-Hx	-9.985	-17.27 to -2.701	Yes	***	0.0001
Row 2:Nx-Nx vs. Row 2:Nx-Hx	0.2806	-7.003 to 7.564	No	ns	>0.9999
Row 2:Nx-Nx vs. Row 3:Nx-Nx	-0.2348	-7.518 to 7.049	No	ns	>0.9999
Row 2:Nx-Nx vs. Row 3:Nx-Hx	1.919	-5.365 to 9.202	No	ns	>0.9999
Row 2:Nx-Nx vs. Row 4:Nx-Nx	-2.431	-9.715 to 4.852	No	ns	>0.9999
Row 2:Nx-Nx vs. Row 4:Nx-Hx	-0.5252	-7.809 to 6.758	No	ns	>0.9999
Row 2:Nx-Nx vs. Row 5:Nx-Nx	-4.305	-11.59 to 2.979	No	ns	0.9269
Row 2:Nx-Nx vs. Row 5:Nx-Hx	-2.963	-10.25 to 4.320	No	ns	0.9997
Row 2:Nx-Nx vs. Row 6:Nx-Nx	-3.901	-11.18 to 3.382	No	ns	0.9775
Row 2:Nx-Nx vs. Row 6:Nx-Hx	-5.018	-12.30 to 2.266	No	ns	0.7166
Row 2:Nx-Nx vs. Row 7:Nx-Nx	-4.265	-11.55 to 3.019	No	ns	0.934
Row 2:Nx-Nx vs. Row 7:Nx-Hx	-5.617	-12.90 to 1.667	No	ns	0.4651
Row 2:Nx-Nx vs. Row 8:Nx-Nx	-5.979	-13.26 to 1.304	No	ns	0.3234
Row 2:Nx-Nx vs. Row 8:Nx-Hx	-6.401	-13.68 to 0.8825	No	ns	0.1936
Row 2:Nx-Nx vs. Row 9:Nx-Nx	-5.75	-13.03 to 1.533	No	ns	0.4104
Row 2:Nx-Nx vs. Row 9:Nx-Hx	-7.564	-14.85 to -0.2802	Yes	*	0.0303
Row 2:Nx-Nx vs. Row 10:Nx-Nx	-5.745	-13.03 to 1.539	No	ns	0.4125
Row 2:Nx-Nx vs. Row 10:Nx-Hx	-1.154	-8.438 to 6.129	No	ns	>0.9999
Row 2:Nx-Nx vs. Row 11:Nx-Nx	-8.917	-16.20 to -1.634	Yes	**	0.0018
Row 2:Nx-Nx vs. Row 11:Nx-Hx	-3.03	-10.31 to 4.253	No	ns	0.9996
Row 2:Nx-Nx vs. Row 12:Nx-Nx	-11.07	-18.35 to -3.785	Yes	****	<0.0001
Row 2:Nx-Nx vs. Row 12:Nx-Hx	-3.751	-11.03 to 3.532	No	ns	0.9869
Row 2:Nx-Nx vs. Row 13:Nx-Nx	-12.75	-20.03 to -5.468	Yes	****	<0.0001
Row 2:Nx-Nx vs. Row 13:Nx-Hx	-4.446	-11.73 to 2.837	No	ns	0.8978
Row 2:Nx-Nx vs. Row 14:Nx-Nx	-13.57	-20.86 to -6.291	Yes	****	<0.0001
Row 2:Nx-Nx vs. Row 14:Nx-Hx	-6.373	-13.66 to 0.9106	No	ns	0.2009
Row 2:Nx-Nx vs. Row 15:Nx-Nx	-16.21	-23.49 to -8.923	Yes	****	<0.0001
Row 2:Nx-Nx vs. Row 15:Nx-Hx	-8.046	-15.33 to -0.7620	Yes	*	0.012
Row 2:Nx-Nx vs. Row 16:Nx-Nx	-21.91	-29.19 to -14.63	Yes	****	<0.0001
Row 2:Nx-Nx vs. Row 16:Nx-Hx	-10.41	-17.70 to -3.128	Yes	****	<0.0001
Row 2:Nx-Hx vs. Row 3:Nx-Nx	-0.5153	-7.799 to 6.768	No	ns	>0.9999
Row 2:Nx-Hx vs. Row 3:Nx-Hx	1.638	-5.645 to 8.922	No	ns	>0.9999
Row 2:Nx-Hx vs. Row 4:Nx-Nx	-2.712	-9.995 to 4.571	No	ns	>0.9999
Row 2:Nx-Hx vs. Row 4:Nx-Hx	-0.8057	-8.089 to 6.478	No	ns	>0.9999
Row 2:Nx-Hx vs. Row 5:Nx-Nx	-4.585	-11.87 to 2.698	No	ns	0.8628
Row 2:Nx-Hx vs. Row 5:Nx-Hx	-3.244	-10.53 to 4.039	No	ns	0.9987
Row 2:Nx-Hx vs. Row 6:Nx-Nx	-4.182	-11.47 to 3.102	No	ns	0.947
Row 2:Nx-Hx vs. Row 6:Nx-Hx	-5.298	-12.58 to 1.985	No	ns	0.6008
Row 2:Nx-Hx vs. Row 7:Nx-Nx	-4.545	-11.83 to 2.738	No	ns	0.8736
Row 2:Nx-Hx vs. Row 7:Nx-Hx	-5.897	-13.18 to 1.386	No	ns	0.3534
Row 2:Nx-Hx vs. Row 8:Nx-Nx	-6.26	-13.54 to 1.023	No	ns	0.2322
Row 2:Nx-Hx vs. Row 8:Nx-Hx	-6.682	-13.96 to 0.6020	No	ns	0.1309
Row 2:Nx-Hx vs. Row 9:Nx-Nx	-6.031	-13.31 to 1.253	No	ns	0.3053
Row 2:Nx-Hx vs. Row 9:Nx-Hx	-7.844	-15.13 to -0.5608	Yes	*	0.0179
Row 2:Nx-Hx vs. Row 10:Nx-Nx	-6.026	-13.31 to 1.258	No	ns	0.3072
Row 2:Nx-Hx vs. Row 10:Nx-Hx	-1.435	-8.718 to 5.848	No	ns	>0.9999
Row 2:Nx-Hx vs. Row 11:Nx-Nx	-9.198	-16.48 to -1.914	Yes	***	0.001
Row 2:Nx-Hx vs. Row 11:Nx-Hx	-3.311	-10.59 to 3.973	No	ns	0.9981
Row 2:Nx-Hx vs. Row 12:Nx-Nx	-11.35	-18.63 to -4.066	Yes	****	<0.0001
Row 2:Nx-Hx vs. Row 12:Nx-Hx	-4.032	-11.32 to 3.252	No	ns	0.9658
Row 2:Nx-Hx vs. Row 13:Nx-Nx	-13.03	-20.32 to -5.748	Yes	****	<0.0001
Row 2:Nx-Hx vs. Row 13:Nx-Hx	-4.727	-12.01 to 2.556	No	ns	0.8207
Row 2:Nx-Hx vs. Row 14:Nx-Nx	-13.85	-21.14 to -6.571	Yes	****	<0.0001
Row 2:Nx-Hx vs. Row 14:Nx-Hx	-6.653	-13.94 to 0.6301	No	ns	0.1364
Row 2:Nx-Hx vs. Row 15:Nx-Nx	-16.49	-23.77 to -9.203	Yes	****	<0.0001
Row 2:Nx-Hx vs. Row 15:Nx-Hx	-8.326	-15.61 to -1.043	Yes	**	0.0067
Row 2:Nx-Hx vs. Row 16:Nx-Nx	-22.19	-29.47 to -14.91	Yes	****	<0.0001
Row 2:Nx-Hx vs. Row 16:Nx-Hx	-10.69	-17.98 to -3.409	Yes	****	<0.0001
Row 3:Nx-Nx vs. Row 3:Nx-Hx	2.153	-5.130 to 9.437	No	ns	>0.9999
Row 3:Nx-Nx vs. Row 4:Nx-Nx	-2.197	-9.480 to 5.087	No	ns	>0.9999
Row 3:Nx-Nx vs. Row 4:Nx-Hx	-0.2904	-7.574 to 6.993	No	ns	>0.9999
Row 3:Nx-Nx vs. Row 5:Nx-Nx	-4.07	-11.35 to 3.214	No	ns	0.9616
Row 3:Nx-Nx vs. Row 5:Nx-Hx	-2.729	-10.01 to 4.555	No	ns	>0.9999
Row 3:Nx-Nx vs. Row 6:Nx-Nx	-3.667	-10.95 to 3.617	No	ns	0.9905
Row 3:Nx-Nx vs. Row 6:Nx-Hx	-4.783	-12.07 to 2.501	No	ns	0.8025
Row 3:Nx-Nx vs. Row 7:Nx-Nx	-4.03	-11.31 to 3.254	No	ns	0.966
Row 3:Nx-Nx vs. Row 7:Nx-Hx	-5.382	-12.67 to 1.902	No	ns	0.5649
Row 3:Nx-Nx vs. Row 8:Nx-Nx	-5.745	-13.03 to 1.539	No	ns	0.4126
Row 3:Nx-Nx vs. Row 8:Nx-Hx	-6.166	-13.45 to 1.117	No	ns	0.2607
Row 3:Nx-Nx vs. Row 9:Nx-Nx	-5.515	-12.80 to 1.768	No	ns	0.5077
Row 3:Nx-Nx vs. Row 9:Nx-Hx	-7.329	-14.61 to -0.04547	Yes	*	0.0462
Row 3:Nx-Nx vs. Row 10:Nx-Nx	-5.51	-12.79 to 1.773	No	ns	0.5099
Row 3:Nx-Nx vs. Row 10:Nx-Hx	-0.9197	-8.203 to 6.364	No	ns	>0.9999
Row 3:Nx-Nx vs. Row 11:Nx-Nx	-8.682	-15.97 to -1.399	Yes	**	0.0031
Row 3:Nx-Nx vs. Row 11:Nx-Hx	-2.795	-10.08 to 4.488	No	ns	>0.9999
Row 3:Nx-Nx vs. Row 12:Nx-Nx	-10.83	-18.12 to -3.551	Yes	****	<0.0001
Row 3:Nx-Nx vs. Row 12:Nx-Hx	-3.516	-10.80 to 3.767	No	ns	0.995
Row 3:Nx-Nx vs. Row 13:Nx-Nx	-12.52	-19.80 to -5.233	Yes	****	<0.0001
Row 3:Nx-Nx vs. Row 13:Nx-Hx	-4.212	-11.50 to 3.072	No	ns	0.9426
Row 3:Nx-Nx vs. Row 14:Nx-Nx	-13.34	-20.62 to -6.056	Yes	****	<0.0001
Row 3:Nx-Nx vs. Row 14:Nx-Hx	-6.138	-13.42 to 1.145	No	ns	0.2696
Row 3:Nx-Nx vs. Row 15:Nx-Nx	-15.97	-23.26 to -8.688	Yes	****	<0.0001
Row 3:Nx-Nx vs. Row 15:Nx-Hx	-7.811	-15.09 to -0.5273	Yes	*	0.019
Row 3:Nx-Nx vs. Row 16:Nx-Nx	-21.68	-28.96 to -14.39	Yes	****	<0.0001
Row 3:Nx-Nx vs. Row 16:Nx-Hx	-10.18	-17.46 to -2.893	Yes	****	<0.0001
Row 3:Nx-Hx vs. Row 4:Nx-Nx	-4.35	-11.63 to 2.933	No	ns	0.9183
Row 3:Nx-Hx vs. Row 4:Nx-Hx	-2.444	-9.727 to 4.840	No	ns	>0.9999
Row 3:Nx-Hx vs. Row 5:Nx-Nx	-6.223	-13.51 to 1.060	No	ns	0.2431
Row 3:Nx-Hx vs. Row 5:Nx-Hx	-4.882	-12.17 to 2.401	No	ns	0.7678
Row 3:Nx-Hx vs. Row 6:Nx-Nx	-5.82	-13.10 to 1.464	No	ns	0.3829
Row 3:Nx-Hx vs. Row 6:Nx-Hx	-6.936	-14.22 to 0.3473	No	ns	0.0888
Row 3:Nx-Hx vs. Row 7:Nx-Nx	-6.183	-13.47 to 1.100	No	ns	0.2553
Row 3:Nx-Hx vs. Row 7:Nx-Hx	-7.535	-14.82 to -0.2517	Yes	*	0.032
Row 3:Nx-Hx vs. Row 8:Nx-Nx	-7.898	-15.18 to -0.6146	Yes	*	0.0161
Row 3:Nx-Hx vs. Row 8:Nx-Hx	-8.32	-15.60 to -1.036	Yes	**	0.0068
Row 3:Nx-Hx vs. Row 9:Nx-Nx	-7.669	-14.95 to -0.3853	Yes	*	0.025
Row 3:Nx-Hx vs. Row 9:Nx-Hx	-9.482	-16.77 to -2.199	Yes	***	0.0005
Row 3:Nx-Hx vs. Row 10:Nx-Nx	-7.664	-14.95 to -0.3801	Yes	*	0.0252
Row 3:Nx-Hx vs. Row 10:Nx-Hx	-3.073	-10.36 to 4.210	No	ns	0.9995
Row 3:Nx-Hx vs. Row 11:Nx-Nx	-10.84	-18.12 to -3.552	Yes	****	<0.0001
Row 3:Nx-Hx vs. Row 11:Nx-Hx	-4.949	-12.23 to 2.335	No	ns	0.7432
Row 3:Nx-Hx vs. Row 12:Nx-Nx	-12.99	-20.27 to -5.704	Yes	****	<0.0001
Row 3:Nx-Hx vs. Row 12:Nx-Hx	-5.67	-12.95 to 1.614	No	ns	0.443
Row 3:Nx-Hx vs. Row 13:Nx-Nx	-14.67	-21.95 to -7.386	Yes	****	<0.0001
Row 3:Nx-Hx vs. Row 13:Nx-Hx	-6.365	-13.65 to 0.9185	No	ns	0.203
Row 3:Nx-Hx vs. Row 14:Nx-Nx	-15.49	-22.78 to -8.209	Yes	****	<0.0001
Row 3:Nx-Hx vs. Row 14:Nx-Hx	-8.291	-15.57 to -1.008	Yes	**	0.0072
Row 3:Nx-Hx vs. Row 15:Nx-Nx	-18.12	-25.41 to -10.84	Yes	****	<0.0001
Row 3:Nx-Hx vs. Row 15:Nx-Hx	-9.964	-17.25 to -2.681	Yes	***	0.0001
Row 3:Nx-Hx vs. Row 16:Nx-Nx	-23.83	-31.11 to -16.55	Yes	****	<0.0001
Row 3:Nx-Hx vs. Row 16:Nx-Hx	-12.33	-19.61 to -5.047	Yes	****	<0.0001
Row 4:Nx-Nx vs. Row 4:Nx-Hx	1.906	-5.377 to 9.190	No	ns	>0.9999
Row 4:Nx-Nx vs. Row 5:Nx-Nx	-1.873	-9.157 to 5.410	No	ns	>0.9999
Row 4:Nx-Nx vs. Row 5:Nx-Hx	-0.532	-7.815 to 6.751	No	ns	>0.9999
Row 4:Nx-Nx vs. Row 6:Nx-Nx	-1.47	-8.753 to 5.814	No	ns	>0.9999
Row 4:Nx-Nx vs. Row 6:Nx-Hx	-2.586	-9.870 to 4.697	No	ns	>0.9999
Row 4:Nx-Nx vs. Row 7:Nx-Nx	-1.833	-9.117 to 5.450	No	ns	>0.9999
Row 4:Nx-Nx vs. Row 7:Nx-Hx	-3.185	-10.47 to 4.098	No	ns	0.999
Row 4:Nx-Nx vs. Row 8:Nx-Nx	-3.548	-10.83 to 3.735	No	ns	0.9942
Row 4:Nx-Nx vs. Row 8:Nx-Hx	-3.97	-11.25 to 3.314	No	ns	0.9719
Row 4:Nx-Nx vs. Row 9:Nx-Nx	-3.319	-10.60 to 3.965	No	ns	0.998
Row 4:Nx-Nx vs. Row 9:Nx-Hx	-5.132	-12.42 to 2.151	No	ns	0.6705
Row 4:Nx-Nx vs. Row 10:Nx-Nx	-3.314	-10.60 to 3.970	No	ns	0.9981
Row 4:Nx-Nx vs. Row 10:Nx-Hx	1.277	-6.006 to 8.560	No	ns	>0.9999
Row 4:Nx-Nx vs. Row 11:Nx-Nx	-6.486	-13.77 to 0.7977	No	ns	0.1727
Row 4:Nx-Nx vs. Row 11:Nx-Hx	-0.5986	-7.882 to 6.685	No	ns	>0.9999
Row 4:Nx-Nx vs. Row 12:Nx-Nx	-8.637	-15.92 to -1.354	Yes	**	0.0034
Row 4:Nx-Nx vs. Row 12:Nx-Hx	-1.32	-8.603 to 5.964	No	ns	>0.9999
Row 4:Nx-Nx vs. Row 13:Nx-Nx	-10.32	-17.60 to -3.036	Yes	****	<0.0001
Row 4:Nx-Nx vs. Row 13:Nx-Hx	-2.015	-9.298 to 5.268	No	ns	>0.9999
Row 4:Nx-Nx vs. Row 14:Nx-Nx	-11.14	-18.43 to -3.859	Yes	****	<0.0001
Row 4:Nx-Nx vs. Row 14:Nx-Hx	-3.941	-11.22 to 3.342	No	ns	0.9743
Row 4:Nx-Nx vs. Row 15:Nx-Nx	-13.77	-21.06 to -6.491	Yes	****	<0.0001
Row 4:Nx-Nx vs. Row 15:Nx-Hx	-5.614	-12.90 to 1.669	No	ns	0.4661
Row 4:Nx-Nx vs. Row 16:Nx-Nx	-19.48	-26.76 to -12.20	Yes	****	<0.0001
Row 4:Nx-Nx vs. Row 16:Nx-Hx	-7.98	-15.26 to -0.6968	Yes	*	0.0137
Row 4:Nx-Hx vs. Row 5:Nx-Nx	-3.779	-11.06 to 3.504	No	ns	0.9854
Row 4:Nx-Hx vs. Row 5:Nx-Hx	-2.438	-9.722 to 4.845	No	ns	>0.9999
Row 4:Nx-Hx vs. Row 6:Nx-Nx	-3.376	-10.66 to 3.907	No	ns	0.9974
Row 4:Nx-Hx vs. Row 6:Nx-Hx	-4.492	-11.78 to 2.791	No	ns	0.8869
Row 4:Nx-Hx vs. Row 7:Nx-Nx	-3.739	-11.02 to 3.544	No	ns	0.9874
Row 4:Nx-Hx vs. Row 7:Nx-Hx	-5.091	-12.37 to 2.192	No	ns	0.6872
Row 4:Nx-Hx vs. Row 8:Nx-Nx	-5.454	-12.74 to 1.829	No	ns	0.5338
Row 4:Nx-Hx vs. Row 8:Nx-Hx	-5.876	-13.16 to 1.408	No	ns	0.3615
Row 4:Nx-Hx vs. Row 9:Nx-Nx	-5.225	-12.51 to 2.058	No	ns	0.6318
Row 4:Nx-Hx vs. Row 9:Nx-Hx	-7.039	-14.32 to 0.2449	No	ns	0.0754
Row 4:Nx-Hx vs. Row 10:Nx-Nx	-5.22	-12.50 to 2.064	No	ns	0.634
Row 4:Nx-Hx vs. Row 10:Nx-Hx	-0.6293	-7.913 to 6.654	No	ns	>0.9999
Row 4:Nx-Hx vs. Row 11:Nx-Nx	-8.392	-15.68 to -1.109	Yes	**	0.0059
Row 4:Nx-Hx vs. Row 11:Nx-Hx	-2.505	-9.788 to 4.779	No	ns	>0.9999
Row 4:Nx-Hx vs. Row 12:Nx-Nx	-10.54	-17.83 to -3.260	Yes	****	<0.0001
Row 4:Nx-Hx vs. Row 12:Nx-Hx	-3.226	-10.51 to 4.057	No	ns	0.9988
Row 4:Nx-Hx vs. Row 13:Nx-Nx	-12.23	-19.51 to -4.942	Yes	****	<0.0001
Row 4:Nx-Hx vs. Row 13:Nx-Hx	-3.921	-11.20 to 3.362	No	ns	0.976
Row 4:Nx-Hx vs. Row 14:Nx-Nx	-13.05	-20.33 to -5.765	Yes	****	<0.0001
Row 4:Nx-Hx vs. Row 14:Nx-Hx	-5.848	-13.13 to 1.436	No	ns	0.3722
Row 4:Nx-Hx vs. Row 15:Nx-Nx	-15.68	-22.96 to -8.398	Yes	****	<0.0001
Row 4:Nx-Hx vs. Row 15:Nx-Hx	-7.52	-14.80 to -0.2368	Yes	*	0.0328
Row 4:Nx-Hx vs. Row 16:Nx-Nx	-21.39	-28.67 to -14.10	Yes	****	<0.0001
Row 4:Nx-Hx vs. Row 16:Nx-Hx	-9.887	-17.17 to -2.603	Yes	***	0.0002
Row 5:Nx-Nx vs. Row 5:Nx-Hx	1.341	-5.942 to 8.625	No	ns	>0.9999
Row 5:Nx-Nx vs. Row 6:Nx-Nx	0.4033	-6.880 to 7.687	No	ns	>0.9999
Row 5:Nx-Nx vs. Row 6:Nx-Hx	-0.7129	-7.996 to 6.571	No	ns	>0.9999
Row 5:Nx-Nx vs. Row 7:Nx-Nx	0.03997	-7.244 to 7.323	No	ns	>0.9999
Row 5:Nx-Nx vs. Row 7:Nx-Hx	-1.312	-8.595 to 5.972	No	ns	>0.9999
Row 5:Nx-Nx vs. Row 8:Nx-Nx	-1.675	-8.958 to 5.609	No	ns	>0.9999
Row 5:Nx-Nx vs. Row 8:Nx-Hx	-2.096	-9.380 to 5.187	No	ns	>0.9999
Row 5:Nx-Nx vs. Row 9:Nx-Nx	-1.446	-8.729 to 5.838	No	ns	>0.9999
Row 5:Nx-Nx vs. Row 9:Nx-Hx	-3.259	-10.54 to 4.024	No	ns	0.9986
Row 5:Nx-Nx vs. Row 10:Nx-Nx	-1.44	-8.724 to 5.843	No	ns	>0.9999
Row 5:Nx-Nx vs. Row 10:Nx-Hx	3.15	-4.133 to 10.43	No	ns	0.9992
Row 5:Nx-Nx vs. Row 11:Nx-Nx	-4.613	-11.90 to 2.671	No	ns	0.8552
Row 5:Nx-Nx vs. Row 11:Nx-Hx	1.275	-6.009 to 8.558	No	ns	>0.9999
Row 5:Nx-Nx vs. Row 12:Nx-Nx	-6.764	-14.05 to 0.5192	No	ns	0.1158
Row 5:Nx-Nx vs. Row 12:Nx-Hx	0.5534	-6.730 to 7.837	No	ns	>0.9999
Row 5:Nx-Nx vs. Row 13:Nx-Nx	-8.446	-15.73 to -1.163	Yes	**	0.0052
Row 5:Nx-Nx vs. Row 13:Nx-Hx	-0.1418	-7.425 to 7.142	No	ns	>0.9999
Row 5:Nx-Nx vs. Row 14:Nx-Nx	-9.269	-16.55 to -1.986	Yes	***	0.0008
Row 5:Nx-Nx vs. Row 14:Nx-Hx	-2.068	-9.352 to 5.215	No	ns	>0.9999
Row 5:Nx-Nx vs. Row 15:Nx-Nx	-11.9	-19.19 to -4.618	Yes	****	<0.0001
Row 5:Nx-Nx vs. Row 15:Nx-Hx	-3.741	-11.02 to 3.543	No	ns	0.9874
Row 5:Nx-Nx vs. Row 16:Nx-Nx	-17.61	-24.89 to -10.32	Yes	****	<0.0001
Row 5:Nx-Nx vs. Row 16:Nx-Hx	-6.107	-13.39 to 1.176	No	ns	0.2796
Row 5:Nx-Hx vs. Row 6:Nx-Nx	-0.9379	-8.221 to 6.346	No	ns	>0.9999
Row 5:Nx-Hx vs. Row 6:Nx-Hx	-2.054	-9.338 to 5.229	No	ns	>0.9999
Row 5:Nx-Hx vs. Row 7:Nx-Nx	-1.301	-8.585 to 5.982	No	ns	>0.9999
Row 5:Nx-Hx vs. Row 7:Nx-Hx	-2.653	-9.937 to 4.630	No	ns	>0.9999
Row 5:Nx-Hx vs. Row 8:Nx-Nx	-3.016	-10.30 to 4.267	No	ns	0.9996
Row 5:Nx-Hx vs. Row 8:Nx-Hx	-3.438	-10.72 to 3.846	No	ns	0.9965
Row 5:Nx-Hx vs. Row 9:Nx-Nx	-2.787	-10.07 to 4.497	No	ns	>0.9999
Row 5:Nx-Hx vs. Row 9:Nx-Hx	-4.6	-11.88 to 2.683	No	ns	0.8587
Row 5:Nx-Hx vs. Row 10:Nx-Nx	-2.782	-10.06 to 4.502	No	ns	>0.9999
Row 5:Nx-Hx vs. Row 10:Nx-Hx	1.809	-5.474 to 9.092	No	ns	>0.9999
Row 5:Nx-Hx vs. Row 11:Nx-Nx	-5.954	-13.24 to 1.330	No	ns	0.3326
Row 5:Nx-Hx vs. Row 11:Nx-Hx	-0.0666	-7.350 to 7.217	No	ns	>0.9999
Row 5:Nx-Hx vs. Row 12:Nx-Nx	-8.105	-15.39 to -0.8220	Yes	*	0.0106
Row 5:Nx-Hx vs. Row 12:Nx-Hx	-0.7878	-8.071 to 6.496	No	ns	>0.9999
Row 5:Nx-Hx vs. Row 13:Nx-Nx	-9.788	-17.07 to -2.504	Yes	***	0.0002
Row 5:Nx-Hx vs. Row 13:Nx-Hx	-1.483	-8.766 to 5.800	No	ns	>0.9999
Row 5:Nx-Hx vs. Row 14:Nx-Nx	-10.61	-17.89 to -3.327	Yes	****	<0.0001
Row 5:Nx-Hx vs. Row 14:Nx-Hx	-3.409	-10.69 to 3.874	No	ns	0.9969
Row 5:Nx-Hx vs. Row 15:Nx-Nx	-13.24	-20.53 to -5.959	Yes	****	<0.0001
Row 5:Nx-Hx vs. Row 15:Nx-Hx	-5.082	-12.37 to 2.201	No	ns	0.6909
Row 5:Nx-Hx vs. Row 16:Nx-Nx	-18.95	-26.23 to -11.66	Yes	****	<0.0001
Row 5:Nx-Hx vs. Row 16:Nx-Hx	-7.448	-14.73 to -0.1648	Yes	*	0.0374
Row 6:Nx-Nx vs. Row 6:Nx-Hx	-1.116	-8.400 to 6.167	No	ns	>0.9999
Row 6:Nx-Nx vs. Row 7:Nx-Nx	-0.3633	-7.647 to 6.920	No	ns	>0.9999
Row 6:Nx-Nx vs. Row 7:Nx-Hx	-1.715	-8.999 to 5.568	No	ns	>0.9999
Row 6:Nx-Nx vs. Row 8:Nx-Nx	-2.078	-9.362 to 5.205	No	ns	>0.9999
Row 6:Nx-Nx vs. Row 8:Nx-Hx	-2.5	-9.783 to 4.784	No	ns	>0.9999
Row 6:Nx-Nx vs. Row 9:Nx-Nx	-1.849	-9.132 to 5.435	No	ns	>0.9999
Row 6:Nx-Nx vs. Row 9:Nx-Hx	-3.662	-10.95 to 3.621	No	ns	0.9907
Row 6:Nx-Nx vs. Row 10:Nx-Nx	-1.844	-9.127 to 5.440	No	ns	>0.9999
Row 6:Nx-Nx vs. Row 10:Nx-Hx	2.747	-4.537 to 10.03	No	ns	>0.9999
Row 6:Nx-Nx vs. Row 11:Nx-Nx	-5.016	-12.30 to 2.268	No	ns	0.7173
Row 6:Nx-Nx vs. Row 11:Nx-Hx	0.8713	-6.412 to 8.155	No	ns	>0.9999
Row 6:Nx-Nx vs. Row 12:Nx-Nx	-7.168	-14.45 to 0.1159	No	ns	0.0609
Row 6:Nx-Nx vs. Row 12:Nx-Hx	0.1501	-7.133 to 7.434	No	ns	>0.9999
Row 6:Nx-Nx vs. Row 13:Nx-Nx	-8.85	-16.13 to -1.566	Yes	**	0.0021
Row 6:Nx-Nx vs. Row 13:Nx-Hx	-0.5451	-7.829 to 6.738	No	ns	>0.9999
Row 6:Nx-Nx vs. Row 14:Nx-Nx	-9.673	-16.96 to -2.389	Yes	***	0.0003
Row 6:Nx-Nx vs. Row 14:Nx-Hx	-2.471	-9.755 to 4.812	No	ns	>0.9999
Row 6:Nx-Nx vs. Row 15:Nx-Nx	-12.31	-19.59 to -5.022	Yes	****	<0.0001
Row 6:Nx-Nx vs. Row 15:Nx-Hx	-4.144	-11.43 to 3.139	No	ns	0.9523
Row 6:Nx-Nx vs. Row 16:Nx-Nx	-18.01	-25.29 to -10.73	Yes	****	<0.0001
Row 6:Nx-Nx vs. Row 16:Nx-Hx	-6.51	-13.79 to 0.7731	No	ns	0.167
Row 6:Nx-Hx vs. Row 7:Nx-Nx	0.7529	-6.531 to 8.036	No	ns	>0.9999
Row 6:Nx-Hx vs. Row 7:Nx-Hx	-0.599	-7.882 to 6.684	No	ns	>0.9999
Row 6:Nx-Hx vs. Row 8:Nx-Nx	-0.9619	-8.245 to 6.322	No	ns	>0.9999
Row 6:Nx-Hx vs. Row 8:Nx-Hx	-1.383	-8.667 to 5.900	No	ns	>0.9999
Row 6:Nx-Hx vs. Row 9:Nx-Nx	-0.7326	-8.016 to 6.551	No	ns	>0.9999
Row 6:Nx-Hx vs. Row 9:Nx-Hx	-2.546	-9.830 to 4.737	No	ns	>0.9999
Row 6:Nx-Hx vs. Row 10:Nx-Nx	-0.7274	-8.011 to 6.556	No	ns	>0.9999
Row 6:Nx-Hx vs. Row 10:Nx-Hx	3.863	-3.420 to 11.15	No	ns	0.9803
Row 6:Nx-Hx vs. Row 11:Nx-Nx	-3.9	-11.18 to 3.384	No	ns	0.9777
Row 6:Nx-Hx vs. Row 11:Nx-Hx	1.988	-5.296 to 9.271	No	ns	>0.9999
Row 6:Nx-Hx vs. Row 12:Nx-Nx	-6.051	-13.33 to 1.232	No	ns	0.2983
Row 6:Nx-Hx vs. Row 12:Nx-Hx	1.266	-6.017 to 8.550	No	ns	>0.9999
Row 6:Nx-Hx vs. Row 13:Nx-Nx	-7.733	-15.02 to -0.4500	Yes	*	0.0221
Row 6:Nx-Hx vs. Row 13:Nx-Hx	0.5711	-6.712 to 7.855	No	ns	>0.9999
Row 6:Nx-Hx vs. Row 14:Nx-Nx	-8.556	-15.84 to -1.273	Yes	**	0.0041
Row 6:Nx-Hx vs. Row 14:Nx-Hx	-1.355	-8.639 to 5.928	No	ns	>0.9999
Row 6:Nx-Hx vs. Row 15:Nx-Nx	-11.19	-18.47 to -3.905	Yes	****	<0.0001
Row 6:Nx-Hx vs. Row 15:Nx-Hx	-3.028	-10.31 to 4.256	No	ns	0.9996
Row 6:Nx-Hx vs. Row 16:Nx-Nx	-16.89	-24.18 to -9.609	Yes	****	<0.0001
Row 6:Nx-Hx vs. Row 16:Nx-Hx	-5.394	-12.68 to 1.889	No	ns	0.5596
Row 7:Nx-Nx vs. Row 7:Nx-Hx	-1.352	-8.635 to 5.932	No	ns	>0.9999
Row 7:Nx-Nx vs. Row 8:Nx-Nx	-1.715	-8.998 to 5.569	No	ns	>0.9999
Row 7:Nx-Nx vs. Row 8:Nx-Hx	-2.136	-9.420 to 5.147	No	ns	>0.9999
Row 7:Nx-Nx vs. Row 9:Nx-Nx	-1.486	-8.769 to 5.798	No	ns	>0.9999
Row 7:Nx-Nx vs. Row 9:Nx-Hx	-3.299	-10.58 to 3.984	No	ns	0.9982
Row 7:Nx-Nx vs. Row 10:Nx-Nx	-1.48	-8.764 to 5.803	No	ns	>0.9999
Row 7:Nx-Nx vs. Row 10:Nx-Hx	3.11	-4.173 to 10.39	No	ns	0.9994
Row 7:Nx-Nx vs. Row 11:Nx-Nx	-4.653	-11.94 to 2.631	No	ns	0.8436
Row 7:Nx-Nx vs. Row 11:Nx-Hx	1.235	-6.049 to 8.518	No	ns	>0.9999
Row 7:Nx-Nx vs. Row 12:Nx-Nx	-6.804	-14.09 to 0.4792	No	ns	0.109
Row 7:Nx-Nx vs. Row 12:Nx-Hx	0.5134	-6.770 to 7.797	No	ns	>0.9999
Row 7:Nx-Nx vs. Row 13:Nx-Nx	-8.486	-15.77 to -1.203	Yes	**	0.0048
Row 7:Nx-Nx vs. Row 13:Nx-Hx	-0.1818	-7.465 to 7.102	No	ns	>0.9999
Row 7:Nx-Nx vs. Row 14:Nx-Nx	-9.309	-16.59 to -2.026	Yes	***	0.0007
Row 7:Nx-Nx vs. Row 14:Nx-Hx	-2.108	-9.392 to 5.175	No	ns	>0.9999
Row 7:Nx-Nx vs. Row 15:Nx-Nx	-11.94	-19.23 to -4.658	Yes	****	<0.0001
Row 7:Nx-Nx vs. Row 15:Nx-Hx	-3.781	-11.06 to 3.503	No	ns	0.9853
Row 7:Nx-Nx vs. Row 16:Nx-Nx	-17.65	-24.93 to -10.36	Yes	****	<0.0001
Row 7:Nx-Nx vs. Row 16:Nx-Hx	-6.147	-13.43 to 1.136	No	ns	0.2667
Row 7:Nx-Hx vs. Row 8:Nx-Nx	-0.3629	-7.646 to 6.921	No	ns	>0.9999
Row 7:Nx-Hx vs. Row 8:Nx-Hx	-0.7844	-8.068 to 6.499	No	ns	>0.9999
Row 7:Nx-Hx vs. Row 9:Nx-Nx	-0.1336	-7.417 to 7.150	No	ns	>0.9999
Row 7:Nx-Hx vs. Row 9:Nx-Hx	-1.947	-9.231 to 5.336	No	ns	>0.9999
Row 7:Nx-Hx vs. Row 10:Nx-Nx	-0.1284	-7.412 to 7.155	No	ns	>0.9999
Row 7:Nx-Hx vs. Row 10:Nx-Hx	4.462	-2.821 to 11.75	No	ns	0.8941
Row 7:Nx-Hx vs. Row 11:Nx-Nx	-3.301	-10.58 to 3.983	No	ns	0.9982
Row 7:Nx-Hx vs. Row 11:Nx-Hx	2.587	-4.697 to 9.870	No	ns	>0.9999
Row 7:Nx-Hx vs. Row 12:Nx-Nx	-5.452	-12.74 to 1.831	No	ns	0.5347
Row 7:Nx-Hx vs. Row 12:Nx-Hx	1.865	-5.418 to 9.149	No	ns	>0.9999
Row 7:Nx-Hx vs. Row 13:Nx-Nx	-7.134	-14.42 to 0.1490	No	ns	0.0644
Row 7:Nx-Hx vs. Row 13:Nx-Hx	1.17	-6.113 to 8.454	No	ns	>0.9999
Row 7:Nx-Hx vs. Row 14:Nx-Nx	-7.957	-15.24 to -0.6740	Yes	*	0.0143
Row 7:Nx-Hx vs. Row 14:Nx-Hx	-0.7563	-8.040 to 6.527	No	ns	>0.9999
Row 7:Nx-Hx vs. Row 15:Nx-Nx	-10.59	-17.87 to -3.306	Yes	****	<0.0001
Row 7:Nx-Hx vs. Row 15:Nx-Hx	-2.429	-9.712 to 4.855	No	ns	>0.9999
Row 7:Nx-Hx vs. Row 16:Nx-Nx	-16.29	-23.58 to -9.010	Yes	****	<0.0001
Row 7:Nx-Hx vs. Row 16:Nx-Hx	-4.795	-12.08 to 2.488	No	ns	0.7983
Row 8:Nx-Nx vs. Row 8:Nx-Hx	-0.4215	-7.705 to 6.862	No	ns	>0.9999
Row 8:Nx-Nx vs. Row 9:Nx-Nx	0.2293	-7.054 to 7.513	No	ns	>0.9999
Row 8:Nx-Nx vs. Row 9:Nx-Hx	-1.584	-8.868 to 5.699	No	ns	>0.9999
Row 8:Nx-Nx vs. Row 10:Nx-Nx	0.2345	-7.049 to 7.518	No	ns	>0.9999
Row 8:Nx-Nx vs. Row 10:Nx-Hx	4.825	-2.458 to 12.11	No	ns	0.788
Row 8:Nx-Nx vs. Row 11:Nx-Nx	-2.938	-10.22 to 4.346	No	ns	0.9998
Row 8:Nx-Nx vs. Row 11:Nx-Hx	2.949	-4.334 to 10.23	No	ns	0.9998
Row 8:Nx-Nx vs. Row 12:Nx-Nx	-5.089	-12.37 to 2.194	No	ns	0.6879
Row 8:Nx-Nx vs. Row 12:Nx-Hx	2.228	-5.055 to 9.512	No	ns	>0.9999
Row 8:Nx-Nx vs. Row 13:Nx-Nx	-6.772	-14.06 to 0.5119	No	ns	0.1145
Row 8:Nx-Nx vs. Row 13:Nx-Hx	1.533	-5.750 to 8.817	No	ns	>0.9999
Row 8:Nx-Nx vs. Row 14:Nx-Nx	-7.595	-14.88 to -0.3111	Yes	*	0.0287
Row 8:Nx-Nx vs. Row 14:Nx-Hx	-0.3934	-7.677 to 6.890	No	ns	>0.9999
Row 8:Nx-Nx vs. Row 15:Nx-Nx	-10.23	-17.51 to -2.943	Yes	****	<0.0001
Row 8:Nx-Nx vs. Row 15:Nx-Hx	-2.066	-9.350 to 5.217	No	ns	>0.9999
Row 8:Nx-Nx vs. Row 16:Nx-Nx	-15.93	-23.21 to -8.647	Yes	****	<0.0001
Row 8:Nx-Nx vs. Row 16:Nx-Hx	-4.432	-11.72 to 2.851	No	ns	0.901
Row 8:Nx-Hx vs. Row 9:Nx-Nx	0.6508	-6.633 to 7.934	No	ns	>0.9999
Row 8:Nx-Hx vs. Row 9:Nx-Hx	-1.163	-8.446 to 6.121	No	ns	>0.9999
Row 8:Nx-Hx vs. Row 10:Nx-Nx	0.656	-6.627 to 7.939	No	ns	>0.9999
Row 8:Nx-Hx vs. Row 10:Nx-Hx	5.247	-2.037 to 12.53	No	ns	0.6227
Row 8:Nx-Hx vs. Row 11:Nx-Nx	-2.516	-9.800 to 4.767	No	ns	>0.9999
Row 8:Nx-Hx vs. Row 11:Nx-Hx	3.371	-3.913 to 10.65	No	ns	0.9975
Row 8:Nx-Hx vs. Row 12:Nx-Nx	-4.668	-11.95 to 2.616	No	ns	0.839
Row 8:Nx-Hx vs. Row 12:Nx-Hx	2.65	-4.634 to 9.933	No	ns	>0.9999
Row 8:Nx-Hx vs. Row 13:Nx-Nx	-6.35	-13.63 to 0.9334	No	ns	0.207
Row 8:Nx-Hx vs. Row 13:Nx-Hx	1.955	-5.329 to 9.238	No	ns	>0.9999
Row 8:Nx-Hx vs. Row 14:Nx-Nx	-7.173	-14.46 to 0.1104	No	ns	0.0604
Row 8:Nx-Hx vs. Row 14:Nx-Hx	0.02811	-7.255 to 7.312	No	ns	>0.9999
Row 8:Nx-Hx vs. Row 15:Nx-Nx	-9.805	-17.09 to -2.522	Yes	***	0.0002
Row 8:Nx-Hx vs. Row 15:Nx-Hx	-1.645	-8.928 to 5.639	No	ns	>0.9999
Row 8:Nx-Hx vs. Row 16:Nx-Nx	-15.51	-22.79 to -8.226	Yes	****	<0.0001
Row 8:Nx-Hx vs. Row 16:Nx-Hx	-4.011	-11.29 to 3.273	No	ns	0.9679
Row 9:Nx-Nx vs. Row 9:Nx-Hx	-1.814	-9.097 to 5.470	No	ns	>0.9999
Row 9:Nx-Nx vs. Row 10:Nx-Nx	0.005225	-7.278 to 7.289	No	ns	>0.9999
Row 9:Nx-Nx vs. Row 10:Nx-Hx	4.596	-2.688 to 11.88	No	ns	0.8599
Row 9:Nx-Nx vs. Row 11:Nx-Nx	-3.167	-10.45 to 4.116	No	ns	0.9991
Row 9:Nx-Nx vs. Row 11:Nx-Hx	2.72	-4.563 to 10.00	No	ns	>0.9999
Row 9:Nx-Nx vs. Row 12:Nx-Nx	-5.319	-12.60 to 1.965	No	ns	0.592
Row 9:Nx-Nx vs. Row 12:Nx-Hx	1.999	-5.285 to 9.282	No	ns	>0.9999
Row 9:Nx-Nx vs. Row 13:Nx-Nx	-7.001	-14.28 to 0.2826	No	ns	0.0801
Row 9:Nx-Nx vs. Row 13:Nx-Hx	1.304	-5.980 to 8.587	No	ns	>0.9999
Row 9:Nx-Nx vs. Row 14:Nx-Nx	-7.824	-15.11 to -0.5404	Yes	*	0.0186
Row 9:Nx-Nx vs. Row 14:Nx-Hx	-0.6227	-7.906 to 6.661	No	ns	>0.9999
Row 9:Nx-Nx vs. Row 15:Nx-Nx	-10.46	-17.74 to -3.173	Yes	****	<0.0001
Row 9:Nx-Nx vs. Row 15:Nx-Hx	-2.295	-9.579 to 4.988	No	ns	>0.9999
Row 9:Nx-Nx vs. Row 16:Nx-Nx	-16.16	-23.44 to -8.877	Yes	****	<0.0001
Row 9:Nx-Nx vs. Row 16:Nx-Hx	-4.662	-11.95 to 2.622	No	ns	0.841
Row 9:Nx-Hx vs. Row 10:Nx-Nx	1.819	-5.465 to 9.102	No	ns	>0.9999
Row 9:Nx-Hx vs. Row 10:Nx-Hx	6.409	-0.8742 to 13.69	No	ns	0.1915
Row 9:Nx-Hx vs. Row 11:Nx-Nx	-1.353	-8.637 to 5.930	No	ns	>0.9999
Row 9:Nx-Hx vs. Row 11:Nx-Hx	4.534	-2.750 to 11.82	No	ns	0.8765
Row 9:Nx-Hx vs. Row 12:Nx-Nx	-3.505	-10.79 to 3.778	No	ns	0.9952
Row 9:Nx-Hx vs. Row 12:Nx-Hx	3.813	-3.471 to 11.10	No	ns	0.9835
Row 9:Nx-Hx vs. Row 13:Nx-Nx	-5.187	-12.47 to 2.096	No	ns	0.6476
Row 9:Nx-Hx vs. Row 13:Nx-Hx	3.117	-4.166 to 10.40	No	ns	0.9993
Row 9:Nx-Hx vs. Row 14:Nx-Nx	-6.01	-13.29 to 1.273	No	ns	0.3125
Row 9:Nx-Hx vs. Row 14:Nx-Hx	1.191	-6.093 to 8.474	No	ns	>0.9999
Row 9:Nx-Hx vs. Row 15:Nx-Nx	-8.643	-15.93 to -1.359	Yes	**	0.0034
Row 9:Nx-Hx vs. Row 15:Nx-Hx	-0.4818	-7.765 to 6.802	No	ns	>0.9999
Row 9:Nx-Hx vs. Row 16:Nx-Nx	-14.35	-21.63 to -7.063	Yes	****	<0.0001
Row 9:Nx-Hx vs. Row 16:Nx-Hx	-2.848	-10.13 to 4.435	No	ns	0.9999
Row 10:Nx-Nx vs. Row 10:Nx-Hx	4.591	-2.693 to 11.87	No	ns	0.8614
Row 10:Nx-Nx vs. Row 11:Nx-Nx	-3.172	-10.46 to 4.111	No	ns	0.9991
Row 10:Nx-Nx vs. Row 11:Nx-Hx	2.715	-4.569 to 9.998	No	ns	>0.9999
Row 10:Nx-Nx vs. Row 12:Nx-Nx	-5.324	-12.61 to 1.960	No	ns	0.5897
Row 10:Nx-Nx vs. Row 12:Nx-Hx	1.994	-5.290 to 9.277	No	ns	>0.9999
Row 10:Nx-Nx vs. Row 13:Nx-Nx	-7.006	-14.29 to 0.2774	No	ns	0.0795
Row 10:Nx-Nx vs. Row 13:Nx-Hx	1.299	-5.985 to 8.582	No	ns	>0.9999
Row 10:Nx-Nx vs. Row 14:Nx-Nx	-7.829	-15.11 to -0.5456	Yes	*	0.0184
Row 10:Nx-Nx vs. Row 14:Nx-Hx	-0.6279	-7.911 to 6.656	No	ns	>0.9999
Row 10:Nx-Nx vs. Row 15:Nx-Nx	-10.46	-17.74 to -3.178	Yes	****	<0.0001
Row 10:Nx-Nx vs. Row 15:Nx-Hx	-2.301	-9.584 to 4.983	No	ns	>0.9999
Row 10:Nx-Nx vs. Row 16:Nx-Nx	-16.17	-23.45 to -8.882	Yes	****	<0.0001
Row 10:Nx-Nx vs. Row 16:Nx-Hx	-4.667	-11.95 to 2.617	No	ns	0.8394
Row 10:Nx-Hx vs. Row 11:Nx-Nx	-7.763	-15.05 to -0.4793	Yes	*	0.0209
Row 10:Nx-Hx vs. Row 11:Nx-Hx	-1.876	-9.159 to 5.408	No	ns	>0.9999
Row 10:Nx-Hx vs. Row 12:Nx-Nx	-9.914	-17.20 to -2.631	Yes	***	0.0002
Row 10:Nx-Hx vs. Row 12:Nx-Hx	-2.597	-9.880 to 4.687	No	ns	>0.9999
Row 10:Nx-Hx vs. Row 13:Nx-Nx	-11.6	-18.88 to -4.313	Yes	****	<0.0001
Row 10:Nx-Hx vs. Row 13:Nx-Hx	-3.292	-10.58 to 3.991	No	ns	0.9983
Row 10:Nx-Hx vs. Row 14:Nx-Nx	-12.42	-19.70 to -5.136	Yes	****	<0.0001
Row 10:Nx-Hx vs. Row 14:Nx-Hx	-5.218	-12.50 to 2.065	No	ns	0.6346
Row 10:Nx-Hx vs. Row 15:Nx-Nx	-15.05	-22.34 to -7.768	Yes	****	<0.0001
Row 10:Nx-Hx vs. Row 15:Nx-Hx	-6.891	-14.17 to 0.3924	No	ns	0.0953
Row 10:Nx-Hx vs. Row 16:Nx-Nx	-20.76	-28.04 to -13.47	Yes	****	<0.0001
Row 10:Nx-Hx vs. Row 16:Nx-Hx	-9.257	-16.54 to -1.974	Yes	***	0.0008
Row 11:Nx-Nx vs. Row 11:Nx-Hx	5.887	-1.396 to 13.17	No	ns	0.3572
Row 11:Nx-Nx vs. Row 12:Nx-Nx	-2.152	-9.435 to 5.132	No	ns	>0.9999
Row 11:Nx-Nx vs. Row 12:Nx-Hx	5.166	-2.118 to 12.45	No	ns	0.6565
Row 11:Nx-Nx vs. Row 13:Nx-Nx	-3.834	-11.12 to 3.450	No	ns	0.9822
Row 11:Nx-Nx vs. Row 13:Nx-Hx	4.471	-2.813 to 11.75	No	ns	0.8921
Row 11:Nx-Nx vs. Row 14:Nx-Nx	-4.657	-11.94 to 2.627	No	ns	0.8424
Row 11:Nx-Nx vs. Row 14:Nx-Hx	2.544	-4.739 to 9.828	No	ns	>0.9999
Row 11:Nx-Nx vs. Row 15:Nx-Nx	-7.289	-14.57 to -0.005723	Yes	*	0.0495
Row 11:Nx-Nx vs. Row 15:Nx-Hx	0.8717	-6.412 to 8.155	No	ns	>0.9999
Row 11:Nx-Nx vs. Row 16:Nx-Nx	-12.99	-20.28 to -5.710	Yes	****	<0.0001
Row 11:Nx-Nx vs. Row 16:Nx-Hx	-1.495	-8.778 to 5.789	No	ns	>0.9999
Row 11:Nx-Hx vs. Row 12:Nx-Nx	-8.039	-15.32 to -0.7554	Yes	*	0.0122
Row 11:Nx-Hx vs. Row 12:Nx-Hx	-0.7212	-8.005 to 6.562	No	ns	>0.9999
Row 11:Nx-Hx vs. Row 13:Nx-Nx	-9.721	-17.00 to -2.438	Yes	***	0.0003
Row 11:Nx-Hx vs. Row 13:Nx-Hx	-1.416	-8.700 to 5.867	No	ns	>0.9999
Row 11:Nx-Hx vs. Row 14:Nx-Nx	-10.54	-17.83 to -3.261	Yes	****	<0.0001
Row 11:Nx-Hx vs. Row 14:Nx-Hx	-3.343	-10.63 to 3.941	No	ns	0.9978
Row 11:Nx-Hx vs. Row 15:Nx-Nx	-13.18	-20.46 to -5.893	Yes	****	<0.0001
Row 11:Nx-Hx vs. Row 15:Nx-Hx	-5.015	-12.30 to 2.268	No	ns	0.7174
Row 11:Nx-Hx vs. Row 16:Nx-Nx	-18.88	-26.16 to -11.60	Yes	****	<0.0001
Row 11:Nx-Hx vs. Row 16:Nx-Hx	-7.382	-14.67 to -0.09821	Yes	*	0.0421
Row 12:Nx-Nx vs. Row 12:Nx-Hx	7.318	0.03420 to 14.60	Yes	*	0.0471
Row 12:Nx-Nx vs. Row 13:Nx-Nx	-1.682	-8.966 to 5.601	No	ns	>0.9999
Row 12:Nx-Nx vs. Row 13:Nx-Hx	6.622	-0.6610 to 13.91	No	ns	0.1426
Row 12:Nx-Nx vs. Row 14:Nx-Nx	-2.505	-9.789 to 4.778	No	ns	>0.9999
Row 12:Nx-Nx vs. Row 14:Nx-Hx	4.696	-2.587 to 11.98	No	ns	0.8304
Row 12:Nx-Nx vs. Row 15:Nx-Nx	-5.137	-12.42 to 2.146	No	ns	0.6683
Row 12:Nx-Nx vs. Row 15:Nx-Hx	3.023	-4.260 to 10.31	No	ns	0.9996
Row 12:Nx-Nx vs. Row 16:Nx-Nx	-10.84	-18.12 to -3.558	Yes	****	<0.0001
Row 12:Nx-Nx vs. Row 16:Nx-Hx	0.6572	-6.626 to 7.941	No	ns	>0.9999
Row 12:Nx-Hx vs. Row 13:Nx-Nx	-9	-16.28 to -1.716	Yes	**	0.0015
Row 12:Nx-Hx vs. Row 13:Nx-Hx	-0.6952	-7.979 to 6.588	No	ns	>0.9999
Row 12:Nx-Hx vs. Row 14:Nx-Nx	-9.823	-17.11 to -2.539	Yes	***	0.0002
Row 12:Nx-Hx vs. Row 14:Nx-Hx	-2.622	-9.905 to 4.662	No	ns	>0.9999
Row 12:Nx-Hx vs. Row 15:Nx-Nx	-12.46	-19.74 to -5.172	Yes	****	<0.0001
Row 12:Nx-Hx vs. Row 15:Nx-Hx	-4.294	-11.58 to 2.989	No	ns	0.9288
Row 12:Nx-Hx vs. Row 16:Nx-Nx	-18.16	-25.44 to -10.88	Yes	****	<0.0001
Row 12:Nx-Hx vs. Row 16:Nx-Hx	-6.661	-13.94 to 0.6230	No	ns	0.135
Row 13:Nx-Nx vs. Row 13:Nx-Hx	8.305	1.021 to 15.59	Yes	**	0.007
Row 13:Nx-Nx vs. Row 14:Nx-Nx	-0.823	-8.106 to 6.460	No	ns	>0.9999
Row 13:Nx-Nx vs. Row 14:Nx-Hx	6.378	-0.9053 to 13.66	No	ns	0.1995
Row 13:Nx-Nx vs. Row 15:Nx-Nx	-3.455	-10.74 to 3.828	No	ns	0.9962
Row 13:Nx-Nx vs. Row 15:Nx-Hx	4.706	-2.578 to 11.99	No	ns	0.8275
Row 13:Nx-Nx vs. Row 16:Nx-Nx	-9.159	-16.44 to -1.876	Yes	**	0.001
Row 13:Nx-Nx vs. Row 16:Nx-Hx	2.339	-4.944 to 9.623	No	ns	>0.9999
Row 13:Nx-Hx vs. Row 14:Nx-Nx	-9.128	-16.41 to -1.844	Yes	**	0.0011
Row 13:Nx-Hx vs. Row 14:Nx-Hx	-1.926	-9.210 to 5.357	No	ns	>0.9999
Row 13:Nx-Hx vs. Row 15:Nx-Nx	-11.76	-19.04 to -4.476	Yes	****	<0.0001
Row 13:Nx-Hx vs. Row 15:Nx-Hx	-3.599	-10.88 to 3.684	No	ns	0.9928
Row 13:Nx-Hx vs. Row 16:Nx-Nx	-17.46	-24.75 to -10.18	Yes	****	<0.0001
Row 13:Nx-Hx vs. Row 16:Nx-Hx	-5.965	-13.25 to 1.318	No	ns	0.3284
Row 14:Nx-Nx vs. Row 14:Nx-Hx	7.201	-0.08230 to 14.48	No	ns	0.0576
Row 14:Nx-Nx vs. Row 15:Nx-Nx	-2.632	-9.916 to 4.651	No	ns	>0.9999
Row 14:Nx-Nx vs. Row 15:Nx-Hx	5.529	-1.755 to 12.81	No	ns	0.5021
Row 14:Nx-Nx vs. Row 16:Nx-Nx	-8.336	-15.62 to -1.053	Yes	**	0.0066
Row 14:Nx-Nx vs. Row 16:Nx-Hx	3.162	-4.121 to 10.45	No	ns	0.9992
Row 14:Nx-Hx vs. Row 15:Nx-Nx	-9.834	-17.12 to -2.550	Yes	***	0.0002
Row 14:Nx-Hx vs. Row 15:Nx-Hx	-1.673	-8.956 to 5.611	No	ns	>0.9999
Row 14:Nx-Hx vs. Row 16:Nx-Nx	-15.54	-22.82 to -8.254	Yes	****	<0.0001
Row 14:Nx-Hx vs. Row 16:Nx-Hx	-4.039	-11.32 to 3.245	No	ns	0.965
Row 15:Nx-Nx vs. Row 15:Nx-Hx	8.161	0.8774 to 15.44	Yes	**	0.0095
Row 15:Nx-Nx vs. Row 16:Nx-Nx	-5.704	-12.99 to 1.579	No	ns	0.429
Row 15:Nx-Nx vs. Row 16:Nx-Hx	5.795	-1.489 to 13.08	No	ns	0.3928
Row 15:Nx-Hx vs. Row 16:Nx-Nx	-13.86	-21.15 to -6.581	Yes	****	<0.0001
Row 15:Nx-Hx vs. Row 16:Nx-Hx	-2.366	-9.650 to 4.917	No	ns	>0.9999
Row 16:Nx-Nx vs. Row 16:Nx-Hx	11.5	4.215 to 18.78	Yes	****	<0.0001
Test details	Mean 1	Mean 2	Mean Diff.	SE of diff.	N1	N2	q	DF
Row 1:Nx-Nx vs. Row 1:Nx-Hx	0	0	0	1.91	12	12	0	352
Row 1:Nx-Nx vs. Row 2:Nx-Nx	0	-0.4268	0.4268	1.91	12	12	0.316	352
Row 1:Nx-Nx vs. Row 2:Nx-Hx	0	-0.7074	0.7074	1.91	12	12	0.5237	352
Row 1:Nx-Nx vs. Row 3:Nx-Nx	0	-0.1921	0.1921	1.91	12	12	0.1422	352
Row 1:Nx-Nx vs. Row 3:Nx-Hx	0	-2.345	2.345	1.91	12	12	1.736	352
Row 1:Nx-Nx vs. Row 4:Nx-Nx	0	2.005	-2.005	1.91	12	12	1.484	352
Row 1:Nx-Nx vs. Row 4:Nx-Hx	0	0.09834	-0.09834	1.91	12	12	0.0728	352
Row 1:Nx-Nx vs. Row 5:Nx-Nx	0	3.878	-3.878	1.91	12	12	2.871	352
Row 1:Nx-Nx vs. Row 5:Nx-Hx	0	2.537	-2.537	1.91	12	12	1.878	352
Row 1:Nx-Nx vs. Row 6:Nx-Nx	0	3.475	-3.475	1.91	12	12	2.572	352
Row 1:Nx-Nx vs. Row 6:Nx-Hx	0	4.591	-4.591	1.91	12	12	3.399	352
Row 1:Nx-Nx vs. Row 7:Nx-Nx	0	3.838	-3.838	1.91	12	12	2.841	352
Row 1:Nx-Nx vs. Row 7:Nx-Hx	0	5.19	-5.19	1.91	12	12	3.842	352
Row 1:Nx-Nx vs. Row 8:Nx-Nx	0	5.553	-5.553	1.91	12	12	4.111	352
Row 1:Nx-Nx vs. Row 8:Nx-Hx	0	5.974	-5.974	1.91	12	12	4.423	352
Row 1:Nx-Nx vs. Row 9:Nx-Nx	0	5.323	-5.323	1.91	12	12	3.941	352
Row 1:Nx-Nx vs. Row 9:Nx-Hx	0	7.137	-7.137	1.91	12	12	5.284	352
Row 1:Nx-Nx vs. Row 10:Nx-Nx	0	5.318	-5.318	1.91	12	12	3.937	352
Row 1:Nx-Nx vs. Row 10:Nx-Hx	0	0.7276	-0.7276	1.91	12	12	0.5386	352
Row 1:Nx-Nx vs. Row 11:Nx-Nx	0	8.49	-8.49	1.91	12	12	6.286	352
Row 1:Nx-Nx vs. Row 11:Nx-Hx	0	2.603	-2.603	1.91	12	12	1.927	352
Row 1:Nx-Nx vs. Row 12:Nx-Nx	0	10.64	-10.64	1.91	12	12	7.878	352
Row 1:Nx-Nx vs. Row 12:Nx-Hx	0	3.324	-3.324	1.91	12	12	2.461	352
Row 1:Nx-Nx vs. Row 13:Nx-Nx	0	12.32	-12.32	1.91	12	12	9.124	352
Row 1:Nx-Nx vs. Row 13:Nx-Hx	0	4.02	-4.02	1.91	12	12	2.976	352
Row 1:Nx-Nx vs. Row 14:Nx-Nx	0	13.15	-13.15	1.91	12	12	9.733	352
Row 1:Nx-Nx vs. Row 14:Nx-Hx	0	5.946	-5.946	1.91	12	12	4.402	352
Row 1:Nx-Nx vs. Row 15:Nx-Nx	0	15.78	-15.78	1.91	12	12	11.68	352
Row 1:Nx-Nx vs. Row 15:Nx-Hx	0	7.619	-7.619	1.91	12	12	5.64	352
Row 1:Nx-Nx vs. Row 16:Nx-Nx	0	21.48	-21.48	1.91	12	12	15.9	352
Row 1:Nx-Nx vs. Row 16:Nx-Hx	0	9.985	-9.985	1.91	12	12	7.392	352
Row 1:Nx-Hx vs. Row 2:Nx-Nx	0	-0.4268	0.4268	1.91	12	12	0.316	352
Row 1:Nx-Hx vs. Row 2:Nx-Hx	0	-0.7074	0.7074	1.91	12	12	0.5237	352
Row 1:Nx-Hx vs. Row 3:Nx-Nx	0	-0.1921	0.1921	1.91	12	12	0.1422	352
Row 1:Nx-Hx vs. Row 3:Nx-Hx	0	-2.345	2.345	1.91	12	12	1.736	352
Row 1:Nx-Hx vs. Row 4:Nx-Nx	0	2.005	-2.005	1.91	12	12	1.484	352
Row 1:Nx-Hx vs. Row 4:Nx-Hx	0	0.09834	-0.09834	1.91	12	12	0.0728	352
Row 1:Nx-Hx vs. Row 5:Nx-Nx	0	3.878	-3.878	1.91	12	12	2.871	352
Row 1:Nx-Hx vs. Row 5:Nx-Hx	0	2.537	-2.537	1.91	12	12	1.878	352
Row 1:Nx-Hx vs. Row 6:Nx-Nx	0	3.475	-3.475	1.91	12	12	2.572	352
Row 1:Nx-Hx vs. Row 6:Nx-Hx	0	4.591	-4.591	1.91	12	12	3.399	352
Row 1:Nx-Hx vs. Row 7:Nx-Nx	0	3.838	-3.838	1.91	12	12	2.841	352
Row 1:Nx-Hx vs. Row 7:Nx-Hx	0	5.19	-5.19	1.91	12	12	3.842	352
Row 1:Nx-Hx vs. Row 8:Nx-Nx	0	5.553	-5.553	1.91	12	12	4.111	352
Row 1:Nx-Hx vs. Row 8:Nx-Hx	0	5.974	-5.974	1.91	12	12	4.423	352
Row 1:Nx-Hx vs. Row 9:Nx-Nx	0	5.323	-5.323	1.91	12	12	3.941	352
Row 1:Nx-Hx vs. Row 9:Nx-Hx	0	7.137	-7.137	1.91	12	12	5.284	352
Row 1:Nx-Hx vs. Row 10:Nx-Nx	0	5.318	-5.318	1.91	12	12	3.937	352
Row 1:Nx-Hx vs. Row 10:Nx-Hx	0	0.7276	-0.7276	1.91	12	12	0.5386	352
Row 1:Nx-Hx vs. Row 11:Nx-Nx	0	8.49	-8.49	1.91	12	12	6.286	352
Row 1:Nx-Hx vs. Row 11:Nx-Hx	0	2.603	-2.603	1.91	12	12	1.927	352
Row 1:Nx-Hx vs. Row 12:Nx-Nx	0	10.64	-10.64	1.91	12	12	7.878	352
Row 1:Nx-Hx vs. Row 12:Nx-Hx	0	3.324	-3.324	1.91	12	12	2.461	352
Row 1:Nx-Hx vs. Row 13:Nx-Nx	0	12.32	-12.32	1.91	12	12	9.124	352
Row 1:Nx-Hx vs. Row 13:Nx-Hx	0	4.02	-4.02	1.91	12	12	2.976	352
Row 1:Nx-Hx vs. Row 14:Nx-Nx	0	13.15	-13.15	1.91	12	12	9.733	352
Row 1:Nx-Hx vs. Row 14:Nx-Hx	0	5.946	-5.946	1.91	12	12	4.402	352
Row 1:Nx-Hx vs. Row 15:Nx-Nx	0	15.78	-15.78	1.91	12	12	11.68	352
Row 1:Nx-Hx vs. Row 15:Nx-Hx	0	7.619	-7.619	1.91	12	12	5.64	352
Row 1:Nx-Hx vs. Row 16:Nx-Nx	0	21.48	-21.48	1.91	12	12	15.9	352
Row 1:Nx-Hx vs. Row 16:Nx-Hx	0	9.985	-9.985	1.91	12	12	7.392	352
Row 2:Nx-Nx vs. Row 2:Nx-Hx	-0.4268	-0.7074	0.2806	1.91	12	12	0.2077	352
Row 2:Nx-Nx vs. Row 3:Nx-Nx	-0.4268	-0.1921	-0.2348	1.91	12	12	0.1738	352
Row 2:Nx-Nx vs. Row 3:Nx-Hx	-0.4268	-2.345	1.919	1.91	12	12	1.42	352
Row 2:Nx-Nx vs. Row 4:Nx-Nx	-0.4268	2.005	-2.431	1.91	12	12	1.8	352
Row 2:Nx-Nx vs. Row 4:Nx-Hx	-0.4268	0.09834	-0.5252	1.91	12	12	0.3888	352
Row 2:Nx-Nx vs. Row 5:Nx-Nx	-0.4268	3.878	-4.305	1.91	12	12	3.187	352
Row 2:Nx-Nx vs. Row 5:Nx-Hx	-0.4268	2.537	-2.963	1.91	12	12	2.194	352
Row 2:Nx-Nx vs. Row 6:Nx-Nx	-0.4268	3.475	-3.901	1.91	12	12	2.888	352
Row 2:Nx-Nx vs. Row 6:Nx-Hx	-0.4268	4.591	-5.018	1.91	12	12	3.715	352
Row 2:Nx-Nx vs. Row 7:Nx-Nx	-0.4268	3.838	-4.265	1.91	12	12	3.157	352
Row 2:Nx-Nx vs. Row 7:Nx-Hx	-0.4268	5.19	-5.617	1.91	12	12	4.158	352
Row 2:Nx-Nx vs. Row 8:Nx-Nx	-0.4268	5.553	-5.979	1.91	12	12	4.427	352
Row 2:Nx-Nx vs. Row 8:Nx-Hx	-0.4268	5.974	-6.401	1.91	12	12	4.739	352
Row 2:Nx-Nx vs. Row 9:Nx-Nx	-0.4268	5.323	-5.75	1.91	12	12	4.257	352
Row 2:Nx-Nx vs. Row 9:Nx-Hx	-0.4268	7.137	-7.564	1.91	12	12	5.6	352
Row 2:Nx-Nx vs. Row 10:Nx-Nx	-0.4268	5.318	-5.745	1.91	12	12	4.253	352
Row 2:Nx-Nx vs. Row 10:Nx-Hx	-0.4268	0.7276	-1.154	1.91	12	12	0.8546	352
Row 2:Nx-Nx vs. Row 11:Nx-Nx	-0.4268	8.49	-8.917	1.91	12	12	6.602	352
Row 2:Nx-Nx vs. Row 11:Nx-Hx	-0.4268	2.603	-3.03	1.91	12	12	2.243	352
Row 2:Nx-Nx vs. Row 12:Nx-Nx	-0.4268	10.64	-11.07	1.91	12	12	8.194	352
Row 2:Nx-Nx vs. Row 12:Nx-Hx	-0.4268	3.324	-3.751	1.91	12	12	2.777	352
Row 2:Nx-Nx vs. Row 13:Nx-Nx	-0.4268	12.32	-12.75	1.91	12	12	9.44	352
Row 2:Nx-Nx vs. Row 13:Nx-Hx	-0.4268	4.02	-4.446	1.91	12	12	3.292	352
Row 2:Nx-Nx vs. Row 14:Nx-Nx	-0.4268	13.15	-13.57	1.91	12	12	10.05	352
Row 2:Nx-Nx vs. Row 14:Nx-Hx	-0.4268	5.946	-6.373	1.91	12	12	4.718	352
Row 2:Nx-Nx vs. Row 15:Nx-Nx	-0.4268	15.78	-16.21	1.91	12	12	12	352
Row 2:Nx-Nx vs. Row 15:Nx-Hx	-0.4268	7.619	-8.046	1.91	12	12	5.956	352
Row 2:Nx-Nx vs. Row 16:Nx-Nx	-0.4268	21.48	-21.91	1.91	12	12	16.22	352
Row 2:Nx-Nx vs. Row 16:Nx-Hx	-0.4268	9.985	-10.41	1.91	12	12	7.708	352
Row 2:Nx-Hx vs. Row 3:Nx-Nx	-0.7074	-0.1921	-0.5153	1.91	12	12	0.3815	352
Row 2:Nx-Hx vs. Row 3:Nx-Hx	-0.7074	-2.345	1.638	1.91	12	12	1.213	352
Row 2:Nx-Hx vs. Row 4:Nx-Nx	-0.7074	2.005	-2.712	1.91	12	12	2.008	352
Row 2:Nx-Hx vs. Row 4:Nx-Hx	-0.7074	0.09834	-0.8057	1.91	12	12	0.5965	352
Row 2:Nx-Hx vs. Row 5:Nx-Nx	-0.7074	3.878	-4.585	1.91	12	12	3.394	352
Row 2:Nx-Hx vs. Row 5:Nx-Hx	-0.7074	2.537	-3.244	1.91	12	12	2.402	352
Row 2:Nx-Hx vs. Row 6:Nx-Nx	-0.7074	3.475	-4.182	1.91	12	12	3.096	352
Row 2:Nx-Hx vs. Row 6:Nx-Hx	-0.7074	4.591	-5.298	1.91	12	12	3.922	352
Row 2:Nx-Hx vs. Row 7:Nx-Nx	-0.7074	3.838	-4.545	1.91	12	12	3.365	352
Row 2:Nx-Hx vs. Row 7:Nx-Hx	-0.7074	5.19	-5.897	1.91	12	12	4.366	352
Row 2:Nx-Hx vs. Row 8:Nx-Nx	-0.7074	5.553	-6.26	1.91	12	12	4.634	352
Row 2:Nx-Hx vs. Row 8:Nx-Hx	-0.7074	5.974	-6.682	1.91	12	12	4.946	352
Row 2:Nx-Hx vs. Row 9:Nx-Nx	-0.7074	5.323	-6.031	1.91	12	12	4.465	352
Row 2:Nx-Hx vs. Row 9:Nx-Hx	-0.7074	7.137	-7.844	1.91	12	12	5.807	352
Row 2:Nx-Hx vs. Row 10:Nx-Nx	-0.7074	5.318	-6.026	1.91	12	12	4.461	352
Row 2:Nx-Hx vs. Row 10:Nx-Hx	-0.7074	0.7276	-1.435	1.91	12	12	1.062	352
Row 2:Nx-Hx vs. Row 11:Nx-Nx	-0.7074	8.49	-9.198	1.91	12	12	6.809	352
Row 2:Nx-Hx vs. Row 11:Nx-Hx	-0.7074	2.603	-3.311	1.91	12	12	2.451	352
Row 2:Nx-Hx vs. Row 12:Nx-Nx	-0.7074	10.64	-11.35	1.91	12	12	8.402	352
Row 2:Nx-Hx vs. Row 12:Nx-Hx	-0.7074	3.324	-4.032	1.91	12	12	2.985	352
Row 2:Nx-Hx vs. Row 13:Nx-Nx	-0.7074	12.32	-13.03	1.91	12	12	9.648	352
Row 2:Nx-Hx vs. Row 13:Nx-Hx	-0.7074	4.02	-4.727	1.91	12	12	3.499	352
Row 2:Nx-Hx vs. Row 14:Nx-Nx	-0.7074	13.15	-13.85	1.91	12	12	10.26	352
Row 2:Nx-Hx vs. Row 14:Nx-Hx	-0.7074	5.946	-6.653	1.91	12	12	4.926	352
Row 2:Nx-Hx vs. Row 15:Nx-Nx	-0.7074	15.78	-16.49	1.91	12	12	12.21	352
Row 2:Nx-Hx vs. Row 15:Nx-Hx	-0.7074	7.619	-8.326	1.91	12	12	6.164	352
Row 2:Nx-Hx vs. Row 16:Nx-Nx	-0.7074	21.48	-22.19	1.91	12	12	16.43	352
Row 2:Nx-Hx vs. Row 16:Nx-Hx	-0.7074	9.985	-10.69	1.91	12	12	7.916	352
Row 3:Nx-Nx vs. Row 3:Nx-Hx	-0.1921	-2.345	2.153	1.91	12	12	1.594	352
Row 3:Nx-Nx vs. Row 4:Nx-Nx	-0.1921	2.005	-2.197	1.91	12	12	1.626	352
Row 3:Nx-Nx vs. Row 4:Nx-Hx	-0.1921	0.09834	-0.2904	1.91	12	12	0.215	352
Row 3:Nx-Nx vs. Row 5:Nx-Nx	-0.1921	3.878	-4.07	1.91	12	12	3.013	352
Row 3:Nx-Nx vs. Row 5:Nx-Hx	-0.1921	2.537	-2.729	1.91	12	12	2.02	352
Row 3:Nx-Nx vs. Row 6:Nx-Nx	-0.1921	3.475	-3.667	1.91	12	12	2.714	352
Row 3:Nx-Nx vs. Row 6:Nx-Hx	-0.1921	4.591	-4.783	1.91	12	12	3.541	352
Row 3:Nx-Nx vs. Row 7:Nx-Nx	-0.1921	3.838	-4.03	1.91	12	12	2.983	352
Row 3:Nx-Nx vs. Row 7:Nx-Hx	-0.1921	5.19	-5.382	1.91	12	12	3.984	352
Row 3:Nx-Nx vs. Row 8:Nx-Nx	-0.1921	5.553	-5.745	1.91	12	12	4.253	352
Row 3:Nx-Nx vs. Row 8:Nx-Hx	-0.1921	5.974	-6.166	1.91	12	12	4.565	352
Row 3:Nx-Nx vs. Row 9:Nx-Nx	-0.1921	5.323	-5.515	1.91	12	12	4.083	352
Row 3:Nx-Nx vs. Row 9:Nx-Hx	-0.1921	7.137	-7.329	1.91	12	12	5.426	352
Row 3:Nx-Nx vs. Row 10:Nx-Nx	-0.1921	5.318	-5.51	1.91	12	12	4.079	352
Row 3:Nx-Nx vs. Row 10:Nx-Hx	-0.1921	0.7276	-0.9197	1.91	12	12	0.6808	352
Row 3:Nx-Nx vs. Row 11:Nx-Nx	-0.1921	8.49	-8.682	1.91	12	12	6.428	352
Row 3:Nx-Nx vs. Row 11:Nx-Hx	-0.1921	2.603	-2.795	1.91	12	12	2.069	352
Row 3:Nx-Nx vs. Row 12:Nx-Nx	-0.1921	10.64	-10.83	1.91	12	12	8.021	352
Row 3:Nx-Nx vs. Row 12:Nx-Hx	-0.1921	3.324	-3.516	1.91	12	12	2.603	352
Row 3:Nx-Nx vs. Row 13:Nx-Nx	-0.1921	12.32	-12.52	1.91	12	12	9.266	352
Row 3:Nx-Nx vs. Row 13:Nx-Hx	-0.1921	4.02	-4.212	1.91	12	12	3.118	352
Row 3:Nx-Nx vs. Row 14:Nx-Nx	-0.1921	13.15	-13.34	1.91	12	12	9.875	352
Row 3:Nx-Nx vs. Row 14:Nx-Hx	-0.1921	5.946	-6.138	1.91	12	12	4.544	352
Row 3:Nx-Nx vs. Row 15:Nx-Nx	-0.1921	15.78	-15.97	1.91	12	12	11.82	352
Row 3:Nx-Nx vs. Row 15:Nx-Hx	-0.1921	7.619	-7.811	1.91	12	12	5.782	352
Row 3:Nx-Nx vs. Row 16:Nx-Nx	-0.1921	21.48	-21.68	1.91	12	12	16.05	352
Row 3:Nx-Nx vs. Row 16:Nx-Hx	-0.1921	9.985	-10.18	1.91	12	12	7.534	352
Row 3:Nx-Hx vs. Row 4:Nx-Nx	-2.345	2.005	-4.35	1.91	12	12	3.22	352
Row 3:Nx-Hx vs. Row 4:Nx-Hx	-2.345	0.09834	-2.444	1.91	12	12	1.809	352
Row 3:Nx-Hx vs. Row 5:Nx-Nx	-2.345	3.878	-6.223	1.91	12	12	4.607	352
Row 3:Nx-Hx vs. Row 5:Nx-Hx	-2.345	2.537	-4.882	1.91	12	12	3.614	352
Row 3:Nx-Hx vs. Row 6:Nx-Nx	-2.345	3.475	-5.82	1.91	12	12	4.309	352
Row 3:Nx-Hx vs. Row 6:Nx-Hx	-2.345	4.591	-6.936	1.91	12	12	5.135	352
Row 3:Nx-Hx vs. Row 7:Nx-Nx	-2.345	3.838	-6.183	1.91	12	12	4.578	352
Row 3:Nx-Hx vs. Row 7:Nx-Hx	-2.345	5.19	-7.535	1.91	12	12	5.578	352
Row 3:Nx-Hx vs. Row 8:Nx-Nx	-2.345	5.553	-7.898	1.91	12	12	5.847	352
Row 3:Nx-Hx vs. Row 8:Nx-Hx	-2.345	5.974	-8.32	1.91	12	12	6.159	352
Row 3:Nx-Hx vs. Row 9:Nx-Nx	-2.345	5.323	-7.669	1.91	12	12	5.677	352
Row 3:Nx-Hx vs. Row 9:Nx-Hx	-2.345	7.137	-9.482	1.91	12	12	7.02	352
Row 3:Nx-Hx vs. Row 10:Nx-Nx	-2.345	5.318	-7.664	1.91	12	12	5.673	352
Row 3:Nx-Hx vs. Row 10:Nx-Hx	-2.345	0.7276	-3.073	1.91	12	12	2.275	352
Row 3:Nx-Hx vs. Row 11:Nx-Nx	-2.345	8.49	-10.84	1.91	12	12	8.022	352
Row 3:Nx-Hx vs. Row 11:Nx-Hx	-2.345	2.603	-4.949	1.91	12	12	3.664	352
Row 3:Nx-Hx vs. Row 12:Nx-Nx	-2.345	10.64	-12.99	1.91	12	12	9.615	352
Row 3:Nx-Hx vs. Row 12:Nx-Hx	-2.345	3.324	-5.67	1.91	12	12	4.197	352
Row 3:Nx-Hx vs. Row 13:Nx-Nx	-2.345	12.32	-14.67	1.91	12	12	10.86	352
Row 3:Nx-Hx vs. Row 13:Nx-Hx	-2.345	4.02	-6.365	1.91	12	12	4.712	352
Row 3:Nx-Hx vs. Row 14:Nx-Nx	-2.345	13.15	-15.49	1.91	12	12	11.47	352
Row 3:Nx-Hx vs. Row 14:Nx-Hx	-2.345	5.946	-8.291	1.91	12	12	6.138	352
Row 3:Nx-Hx vs. Row 15:Nx-Nx	-2.345	15.78	-18.12	1.91	12	12	13.42	352
Row 3:Nx-Hx vs. Row 15:Nx-Hx	-2.345	7.619	-9.964	1.91	12	12	7.377	352
Row 3:Nx-Hx vs. Row 16:Nx-Nx	-2.345	21.48	-23.83	1.91	12	12	17.64	352
Row 3:Nx-Hx vs. Row 16:Nx-Hx	-2.345	9.985	-12.33	1.91	12	12	9.128	352
Row 4:Nx-Nx vs. Row 4:Nx-Hx	2.005	0.09834	1.906	1.91	12	12	1.411	352
Row 4:Nx-Nx vs. Row 5:Nx-Nx	2.005	3.878	-1.873	1.91	12	12	1.387	352
Row 4:Nx-Nx vs. Row 5:Nx-Hx	2.005	2.537	-0.532	1.91	12	12	0.3939	352
Row 4:Nx-Nx vs. Row 6:Nx-Nx	2.005	3.475	-1.47	1.91	12	12	1.088	352
Row 4:Nx-Nx vs. Row 6:Nx-Hx	2.005	4.591	-2.586	1.91	12	12	1.915	352
Row 4:Nx-Nx vs. Row 7:Nx-Nx	2.005	3.838	-1.833	1.91	12	12	1.357	352
Row 4:Nx-Nx vs. Row 7:Nx-Hx	2.005	5.19	-3.185	1.91	12	12	2.358	352
Row 4:Nx-Nx vs. Row 8:Nx-Nx	2.005	5.553	-3.548	1.91	12	12	2.627	352
Row 4:Nx-Nx vs. Row 8:Nx-Hx	2.005	5.974	-3.97	1.91	12	12	2.939	352
Row 4:Nx-Nx vs. Row 9:Nx-Nx	2.005	5.323	-3.319	1.91	12	12	2.457	352
Row 4:Nx-Nx vs. Row 9:Nx-Hx	2.005	7.137	-5.132	1.91	12	12	3.8	352
Row 4:Nx-Nx vs. Row 10:Nx-Nx	2.005	5.318	-3.314	1.91	12	12	2.453	352
Row 4:Nx-Nx vs. Row 10:Nx-Hx	2.005	0.7276	1.277	1.91	12	12	0.9454	352
Row 4:Nx-Nx vs. Row 11:Nx-Nx	2.005	8.49	-6.486	1.91	12	12	4.802	352
Row 4:Nx-Nx vs. Row 11:Nx-Hx	2.005	2.603	-0.5986	1.91	12	12	0.4432	352
Row 4:Nx-Nx vs. Row 12:Nx-Nx	2.005	10.64	-8.637	1.91	12	12	6.394	352
Row 4:Nx-Nx vs. Row 12:Nx-Hx	2.005	3.324	-1.32	1.91	12	12	0.9771	352
Row 4:Nx-Nx vs. Row 13:Nx-Nx	2.005	12.32	-10.32	1.91	12	12	7.64	352
Row 4:Nx-Nx vs. Row 13:Nx-Hx	2.005	4.02	-2.015	1.91	12	12	1.492	352
Row 4:Nx-Nx vs. Row 14:Nx-Nx	2.005	13.15	-11.14	1.91	12	12	8.249	352
Row 4:Nx-Nx vs. Row 14:Nx-Hx	2.005	5.946	-3.941	1.91	12	12	2.918	352
Row 4:Nx-Nx vs. Row 15:Nx-Nx	2.005	15.78	-13.77	1.91	12	12	10.2	352
Row 4:Nx-Nx vs. Row 15:Nx-Hx	2.005	7.619	-5.614	1.91	12	12	4.156	352
Row 4:Nx-Nx vs. Row 16:Nx-Nx	2.005	21.48	-19.48	1.91	12	12	14.42	352
Row 4:Nx-Nx vs. Row 16:Nx-Hx	2.005	9.985	-7.98	1.91	12	12	5.908	352
Row 4:Nx-Hx vs. Row 5:Nx-Nx	0.09834	3.878	-3.779	1.91	12	12	2.798	352
Row 4:Nx-Hx vs. Row 5:Nx-Hx	0.09834	2.537	-2.438	1.91	12	12	1.805	352
Row 4:Nx-Hx vs. Row 6:Nx-Nx	0.09834	3.475	-3.376	1.91	12	12	2.499	352
Row 4:Nx-Hx vs. Row 6:Nx-Hx	0.09834	4.591	-4.492	1.91	12	12	3.326	352
Row 4:Nx-Hx vs. Row 7:Nx-Nx	0.09834	3.838	-3.739	1.91	12	12	2.768	352
Row 4:Nx-Hx vs. Row 7:Nx-Hx	0.09834	5.19	-5.091	1.91	12	12	3.769	352
Row 4:Nx-Hx vs. Row 8:Nx-Nx	0.09834	5.553	-5.454	1.91	12	12	4.038	352
Row 4:Nx-Hx vs. Row 8:Nx-Hx	0.09834	5.974	-5.876	1.91	12	12	4.35	352
Row 4:Nx-Hx vs. Row 9:Nx-Nx	0.09834	5.323	-5.225	1.91	12	12	3.868	352
Row 4:Nx-Hx vs. Row 9:Nx-Hx	0.09834	7.137	-7.039	1.91	12	12	5.211	352
Row 4:Nx-Hx vs. Row 10:Nx-Nx	0.09834	5.318	-5.22	1.91	12	12	3.864	352
Row 4:Nx-Hx vs. Row 10:Nx-Hx	0.09834	0.7276	-0.6293	1.91	12	12	0.4658	352
Row 4:Nx-Hx vs. Row 11:Nx-Nx	0.09834	8.49	-8.392	1.91	12	12	6.213	352
Row 4:Nx-Hx vs. Row 11:Nx-Hx	0.09834	2.603	-2.505	1.91	12	12	1.854	352
Row 4:Nx-Hx vs. Row 12:Nx-Nx	0.09834	10.64	-10.54	1.91	12	12	7.806	352
Row 4:Nx-Hx vs. Row 12:Nx-Hx	0.09834	3.324	-3.226	1.91	12	12	2.388	352
Row 4:Nx-Hx vs. Row 13:Nx-Nx	0.09834	12.32	-12.23	1.91	12	12	9.051	352
Row 4:Nx-Hx vs. Row 13:Nx-Hx	0.09834	4.02	-3.921	1.91	12	12	2.903	352
Row 4:Nx-Hx vs. Row 14:Nx-Nx	0.09834	13.15	-13.05	1.91	12	12	9.66	352
Row 4:Nx-Hx vs. Row 14:Nx-Hx	0.09834	5.946	-5.848	1.91	12	12	4.329	352
Row 4:Nx-Hx vs. Row 15:Nx-Nx	0.09834	15.78	-15.68	1.91	12	12	11.61	352
Row 4:Nx-Hx vs. Row 15:Nx-Hx	0.09834	7.619	-7.52	1.91	12	12	5.567	352
Row 4:Nx-Hx vs. Row 16:Nx-Nx	0.09834	21.48	-21.39	1.91	12	12	15.83	352
Row 4:Nx-Hx vs. Row 16:Nx-Hx	0.09834	9.985	-9.887	1.91	12	12	7.319	352
Row 5:Nx-Nx vs. Row 5:Nx-Hx	3.878	2.537	1.341	1.91	12	12	0.9929	352
Row 5:Nx-Nx vs. Row 6:Nx-Nx	3.878	3.475	0.4033	1.91	12	12	0.2985	352
Row 5:Nx-Nx vs. Row 6:Nx-Hx	3.878	4.591	-0.7129	1.91	12	12	0.5278	352
Row 5:Nx-Nx vs. Row 7:Nx-Nx	3.878	3.838	0.03997	1.91	12	12	0.02959	352
Row 5:Nx-Nx vs. Row 7:Nx-Hx	3.878	5.19	-1.312	1.91	12	12	0.9712	352
Row 5:Nx-Nx vs. Row 8:Nx-Nx	3.878	5.553	-1.675	1.91	12	12	1.24	352
Row 5:Nx-Nx vs. Row 8:Nx-Hx	3.878	5.974	-2.096	1.91	12	12	1.552	352
Row 5:Nx-Nx vs. Row 9:Nx-Nx	3.878	5.323	-1.446	1.91	12	12	1.07	352
Row 5:Nx-Nx vs. Row 9:Nx-Hx	3.878	7.137	-3.259	1.91	12	12	2.413	352
Row 5:Nx-Nx vs. Row 10:Nx-Nx	3.878	5.318	-1.44	1.91	12	12	1.066	352
Row 5:Nx-Nx vs. Row 10:Nx-Hx	3.878	0.7276	3.15	1.91	12	12	2.332	352
Row 5:Nx-Nx vs. Row 11:Nx-Nx	3.878	8.49	-4.613	1.91	12	12	3.415	352
Row 5:Nx-Nx vs. Row 11:Nx-Hx	3.878	2.603	1.275	1.91	12	12	0.9436	352
Row 5:Nx-Nx vs. Row 12:Nx-Nx	3.878	10.64	-6.764	1.91	12	12	5.008	352
Row 5:Nx-Nx vs. Row 12:Nx-Hx	3.878	3.324	0.5534	1.91	12	12	0.4097	352
Row 5:Nx-Nx vs. Row 13:Nx-Nx	3.878	12.32	-8.446	1.91	12	12	6.253	352
Row 5:Nx-Nx vs. Row 13:Nx-Hx	3.878	4.02	-0.1418	1.91	12	12	0.105	352
Row 5:Nx-Nx vs. Row 14:Nx-Nx	3.878	13.15	-9.269	1.91	12	12	6.862	352
Row 5:Nx-Nx vs. Row 14:Nx-Hx	3.878	5.946	-2.068	1.91	12	12	1.531	352
Row 5:Nx-Nx vs. Row 15:Nx-Nx	3.878	15.78	-11.9	1.91	12	12	8.811	352
Row 5:Nx-Nx vs. Row 15:Nx-Hx	3.878	7.619	-3.741	1.91	12	12	2.769	352
Row 5:Nx-Nx vs. Row 16:Nx-Nx	3.878	21.48	-17.61	1.91	12	12	13.03	352
Row 5:Nx-Nx vs. Row 16:Nx-Hx	3.878	9.985	-6.107	1.91	12	12	4.521	352
Row 5:Nx-Hx vs. Row 6:Nx-Nx	2.537	3.475	-0.9379	1.91	12	12	0.6944	352
Row 5:Nx-Hx vs. Row 6:Nx-Hx	2.537	4.591	-2.054	1.91	12	12	1.521	352
Row 5:Nx-Hx vs. Row 7:Nx-Nx	2.537	3.838	-1.301	1.91	12	12	0.9633	352
Row 5:Nx-Hx vs. Row 7:Nx-Hx	2.537	5.19	-2.653	1.91	12	12	1.964	352
Row 5:Nx-Hx vs. Row 8:Nx-Nx	2.537	5.553	-3.016	1.91	12	12	2.233	352
Row 5:Nx-Hx vs. Row 8:Nx-Hx	2.537	5.974	-3.438	1.91	12	12	2.545	352
Row 5:Nx-Hx vs. Row 9:Nx-Nx	2.537	5.323	-2.787	1.91	12	12	2.063	352
Row 5:Nx-Hx vs. Row 9:Nx-Hx	2.537	7.137	-4.6	1.91	12	12	3.406	352
Row 5:Nx-Hx vs. Row 10:Nx-Nx	2.537	5.318	-2.782	1.91	12	12	2.059	352
Row 5:Nx-Hx vs. Row 10:Nx-Hx	2.537	0.7276	1.809	1.91	12	12	1.339	352
Row 5:Nx-Hx vs. Row 11:Nx-Nx	2.537	8.49	-5.954	1.91	12	12	4.408	352
Row 5:Nx-Hx vs. Row 11:Nx-Hx	2.537	2.603	-0.0666	1.91	12	12	0.04931	352
Row 5:Nx-Hx vs. Row 12:Nx-Nx	2.537	10.64	-8.105	1.91	12	12	6.001	352
Row 5:Nx-Hx vs. Row 12:Nx-Hx	2.537	3.324	-0.7878	1.91	12	12	0.5832	352
Row 5:Nx-Hx vs. Row 13:Nx-Nx	2.537	12.32	-9.788	1.91	12	12	7.246	352
Row 5:Nx-Hx vs. Row 13:Nx-Hx	2.537	4.02	-1.483	1.91	12	12	1.098	352
Row 5:Nx-Hx vs. Row 14:Nx-Nx	2.537	13.15	-10.61	1.91	12	12	7.855	352
Row 5:Nx-Hx vs. Row 14:Nx-Hx	2.537	5.946	-3.409	1.91	12	12	2.524	352
Row 5:Nx-Hx vs. Row 15:Nx-Nx	2.537	15.78	-13.24	1.91	12	12	9.804	352
Row 5:Nx-Hx vs. Row 15:Nx-Hx	2.537	7.619	-5.082	1.91	12	12	3.762	352
Row 5:Nx-Hx vs. Row 16:Nx-Nx	2.537	21.48	-18.95	1.91	12	12	14.03	352
Row 5:Nx-Hx vs. Row 16:Nx-Hx	2.537	9.985	-7.448	1.91	12	12	5.514	352
Row 6:Nx-Nx vs. Row 6:Nx-Hx	3.475	4.591	-1.116	1.91	12	12	0.8263	352
Row 6:Nx-Nx vs. Row 7:Nx-Nx	3.475	3.838	-0.3633	1.91	12	12	0.269	352
Row 6:Nx-Nx vs. Row 7:Nx-Hx	3.475	5.19	-1.715	1.91	12	12	1.27	352
Row 6:Nx-Nx vs. Row 8:Nx-Nx	3.475	5.553	-2.078	1.91	12	12	1.538	352
Row 6:Nx-Nx vs. Row 8:Nx-Hx	3.475	5.974	-2.5	1.91	12	12	1.85	352
Row 6:Nx-Nx vs. Row 9:Nx-Nx	3.475	5.323	-1.849	1.91	12	12	1.369	352
Row 6:Nx-Nx vs. Row 9:Nx-Hx	3.475	7.137	-3.662	1.91	12	12	2.711	352
Row 6:Nx-Nx vs. Row 10:Nx-Nx	3.475	5.318	-1.844	1.91	12	12	1.365	352
Row 6:Nx-Nx vs. Row 10:Nx-Hx	3.475	0.7276	2.747	1.91	12	12	2.034	352
Row 6:Nx-Nx vs. Row 11:Nx-Nx	3.475	8.49	-5.016	1.91	12	12	3.713	352
Row 6:Nx-Nx vs. Row 11:Nx-Hx	3.475	2.603	0.8713	1.91	12	12	0.6451	352
Row 6:Nx-Nx vs. Row 12:Nx-Nx	3.475	10.64	-7.168	1.91	12	12	5.306	352
Row 6:Nx-Nx vs. Row 12:Nx-Hx	3.475	3.324	0.1501	1.91	12	12	0.1112	352
Row 6:Nx-Nx vs. Row 13:Nx-Nx	3.475	12.32	-8.85	1.91	12	12	6.552	352
Row 6:Nx-Nx vs. Row 13:Nx-Hx	3.475	4.02	-0.5451	1.91	12	12	0.4035	352
Row 6:Nx-Nx vs. Row 14:Nx-Nx	3.475	13.15	-9.673	1.91	12	12	7.161	352
Row 6:Nx-Nx vs. Row 14:Nx-Hx	3.475	5.946	-2.471	1.91	12	12	1.83	352
Row 6:Nx-Nx vs. Row 15:Nx-Nx	3.475	15.78	-12.31	1.91	12	12	9.11	352
Row 6:Nx-Nx vs. Row 15:Nx-Hx	3.475	7.619	-4.144	1.91	12	12	3.068	352
Row 6:Nx-Nx vs. Row 16:Nx-Nx	3.475	21.48	-18.01	1.91	12	12	13.33	352
Row 6:Nx-Nx vs. Row 16:Nx-Hx	3.475	9.985	-6.51	1.91	12	12	4.82	352
Row 6:Nx-Hx vs. Row 7:Nx-Nx	4.591	3.838	0.7529	1.91	12	12	0.5574	352
Row 6:Nx-Hx vs. Row 7:Nx-Hx	4.591	5.19	-0.599	1.91	12	12	0.4435	352
Row 6:Nx-Hx vs. Row 8:Nx-Nx	4.591	5.553	-0.9619	1.91	12	12	0.7121	352
Row 6:Nx-Hx vs. Row 8:Nx-Hx	4.591	5.974	-1.383	1.91	12	12	1.024	352
Row 6:Nx-Hx vs. Row 9:Nx-Nx	4.591	5.323	-0.7326	1.91	12	12	0.5424	352
Row 6:Nx-Hx vs. Row 9:Nx-Hx	4.591	7.137	-2.546	1.91	12	12	1.885	352
Row 6:Nx-Hx vs. Row 10:Nx-Nx	4.591	5.318	-0.7274	1.91	12	12	0.5385	352
Row 6:Nx-Hx vs. Row 10:Nx-Hx	4.591	0.7276	3.863	1.91	12	12	2.86	352
Row 6:Nx-Hx vs. Row 11:Nx-Nx	4.591	8.49	-3.9	1.91	12	12	2.887	352
Row 6:Nx-Hx vs. Row 11:Nx-Hx	4.591	2.603	1.988	1.91	12	12	1.471	352
Row 6:Nx-Hx vs. Row 12:Nx-Nx	4.591	10.64	-6.051	1.91	12	12	4.48	352
Row 6:Nx-Hx vs. Row 12:Nx-Hx	4.591	3.324	1.266	1.91	12	12	0.9375	352
Row 6:Nx-Hx vs. Row 13:Nx-Nx	4.591	12.32	-7.733	1.91	12	12	5.725	352
Row 6:Nx-Hx vs. Row 13:Nx-Hx	4.591	4.02	0.5711	1.91	12	12	0.4228	352
Row 6:Nx-Hx vs. Row 14:Nx-Nx	4.591	13.15	-8.556	1.91	12	12	6.335	352
Row 6:Nx-Hx vs. Row 14:Nx-Hx	4.591	5.946	-1.355	1.91	12	12	1.003	352
Row 6:Nx-Hx vs. Row 15:Nx-Nx	4.591	15.78	-11.19	1.91	12	12	8.283	352
Row 6:Nx-Hx vs. Row 15:Nx-Hx	4.591	7.619	-3.028	1.91	12	12	2.242	352
Row 6:Nx-Hx vs. Row 16:Nx-Nx	4.591	21.48	-16.89	1.91	12	12	12.51	352
Row 6:Nx-Hx vs. Row 16:Nx-Hx	4.591	9.985	-5.394	1.91	12	12	3.993	352
Row 7:Nx-Nx vs. Row 7:Nx-Hx	3.838	5.19	-1.352	1.91	12	12	1.001	352
Row 7:Nx-Nx vs. Row 8:Nx-Nx	3.838	5.553	-1.715	1.91	12	12	1.269	352
Row 7:Nx-Nx vs. Row 8:Nx-Hx	3.838	5.974	-2.136	1.91	12	12	1.582	352
Row 7:Nx-Nx vs. Row 9:Nx-Nx	3.838	5.323	-1.486	1.91	12	12	1.1	352
Row 7:Nx-Nx vs. Row 9:Nx-Hx	3.838	7.137	-3.299	1.91	12	12	2.442	352
Row 7:Nx-Nx vs. Row 10:Nx-Nx	3.838	5.318	-1.48	1.91	12	12	1.096	352
Row 7:Nx-Nx vs. Row 10:Nx-Hx	3.838	0.7276	3.11	1.91	12	12	2.303	352
Row 7:Nx-Nx vs. Row 11:Nx-Nx	3.838	8.49	-4.653	1.91	12	12	3.444	352
Row 7:Nx-Nx vs. Row 11:Nx-Hx	3.838	2.603	1.235	1.91	12	12	0.914	352
Row 7:Nx-Nx vs. Row 12:Nx-Nx	3.838	10.64	-6.804	1.91	12	12	5.037	352
Row 7:Nx-Nx vs. Row 12:Nx-Hx	3.838	3.324	0.5134	1.91	12	12	0.3801	352
Row 7:Nx-Nx vs. Row 13:Nx-Nx	3.838	12.32	-8.486	1.91	12	12	6.283	352
Row 7:Nx-Nx vs. Row 13:Nx-Hx	3.838	4.02	-0.1818	1.91	12	12	0.1346	352
Row 7:Nx-Nx vs. Row 14:Nx-Nx	3.838	13.15	-9.309	1.91	12	12	6.892	352
Row 7:Nx-Nx vs. Row 14:Nx-Hx	3.838	5.946	-2.108	1.91	12	12	1.561	352
Row 7:Nx-Nx vs. Row 15:Nx-Nx	3.838	15.78	-11.94	1.91	12	12	8.841	352
Row 7:Nx-Nx vs. Row 15:Nx-Hx	3.838	7.619	-3.781	1.91	12	12	2.799	352
Row 7:Nx-Nx vs. Row 16:Nx-Nx	3.838	21.48	-17.65	1.91	12	12	13.06	352
Row 7:Nx-Nx vs. Row 16:Nx-Hx	3.838	9.985	-6.147	1.91	12	12	4.551	352
Row 7:Nx-Hx vs. Row 8:Nx-Nx	5.19	5.553	-0.3629	1.91	12	12	0.2687	352
Row 7:Nx-Hx vs. Row 8:Nx-Hx	5.19	5.974	-0.7844	1.91	12	12	0.5807	352
Row 7:Nx-Hx vs. Row 9:Nx-Nx	5.19	5.323	-0.1336	1.91	12	12	0.09892	352
Row 7:Nx-Hx vs. Row 9:Nx-Hx	5.19	7.137	-1.947	1.91	12	12	1.442	352
Row 7:Nx-Hx vs. Row 10:Nx-Nx	5.19	5.318	-0.1284	1.91	12	12	0.09505	352
Row 7:Nx-Hx vs. Row 10:Nx-Hx	5.19	0.7276	4.462	1.91	12	12	3.303	352
Row 7:Nx-Hx vs. Row 11:Nx-Nx	5.19	8.49	-3.301	1.91	12	12	2.443	352
Row 7:Nx-Hx vs. Row 11:Nx-Hx	5.19	2.603	2.587	1.91	12	12	1.915	352
Row 7:Nx-Hx vs. Row 12:Nx-Nx	5.19	10.64	-5.452	1.91	12	12	4.036	352
Row 7:Nx-Hx vs. Row 12:Nx-Hx	5.19	3.324	1.865	1.91	12	12	1.381	352
Row 7:Nx-Hx vs. Row 13:Nx-Nx	5.19	12.32	-7.134	1.91	12	12	5.282	352
Row 7:Nx-Hx vs. Row 13:Nx-Hx	5.19	4.02	1.17	1.91	12	12	0.8663	352
Row 7:Nx-Hx vs. Row 14:Nx-Nx	5.19	13.15	-7.957	1.91	12	12	5.891	352
Row 7:Nx-Hx vs. Row 14:Nx-Hx	5.19	5.946	-0.7563	1.91	12	12	0.5599	352
Row 7:Nx-Hx vs. Row 15:Nx-Nx	5.19	15.78	-10.59	1.91	12	12	7.84	352
Row 7:Nx-Hx vs. Row 15:Nx-Hx	5.19	7.619	-2.429	1.91	12	12	1.798	352
Row 7:Nx-Hx vs. Row 16:Nx-Nx	5.19	21.48	-16.29	1.91	12	12	12.06	352
Row 7:Nx-Hx vs. Row 16:Nx-Hx	5.19	9.985	-4.795	1.91	12	12	3.55	352
Row 8:Nx-Nx vs. Row 8:Nx-Hx	5.553	5.974	-0.4215	1.91	12	12	0.312	352
Row 8:Nx-Nx vs. Row 9:Nx-Nx	5.553	5.323	0.2293	1.91	12	12	0.1697	352
Row 8:Nx-Nx vs. Row 9:Nx-Hx	5.553	7.137	-1.584	1.91	12	12	1.173	352
Row 8:Nx-Nx vs. Row 10:Nx-Nx	5.553	5.318	0.2345	1.91	12	12	0.1736	352
Row 8:Nx-Nx vs. Row 10:Nx-Hx	5.553	0.7276	4.825	1.91	12	12	3.572	352
Row 8:Nx-Nx vs. Row 11:Nx-Nx	5.553	8.49	-2.938	1.91	12	12	2.175	352
Row 8:Nx-Nx vs. Row 11:Nx-Hx	5.553	2.603	2.949	1.91	12	12	2.184	352
Row 8:Nx-Nx vs. Row 12:Nx-Nx	5.553	10.64	-5.089	1.91	12	12	3.768	352
Row 8:Nx-Nx vs. Row 12:Nx-Hx	5.553	3.324	2.228	1.91	12	12	1.65	352
Row 8:Nx-Nx vs. Row 13:Nx-Nx	5.553	12.32	-6.772	1.91	12	12	5.013	352
Row 8:Nx-Nx vs. Row 13:Nx-Hx	5.553	4.02	1.533	1.91	12	12	1.135	352
Row 8:Nx-Nx vs. Row 14:Nx-Nx	5.553	13.15	-7.595	1.91	12	12	5.622	352
Row 8:Nx-Nx vs. Row 14:Nx-Hx	5.553	5.946	-0.3934	1.91	12	12	0.2912	352
Row 8:Nx-Nx vs. Row 15:Nx-Nx	5.553	15.78	-10.23	1.91	12	12	7.571	352
Row 8:Nx-Nx vs. Row 15:Nx-Hx	5.553	7.619	-2.066	1.91	12	12	1.53	352
Row 8:Nx-Nx vs. Row 16:Nx-Nx	5.553	21.48	-15.93	1.91	12	12	11.79	352
Row 8:Nx-Nx vs. Row 16:Nx-Hx	5.553	9.985	-4.432	1.91	12	12	3.281	352
Row 8:Nx-Hx vs. Row 9:Nx-Nx	5.974	5.323	0.6508	1.91	12	12	0.4818	352
Row 8:Nx-Hx vs. Row 9:Nx-Hx	5.974	7.137	-1.163	1.91	12	12	0.8608	352
Row 8:Nx-Hx vs. Row 10:Nx-Nx	5.974	5.318	0.656	1.91	12	12	0.4856	352
Row 8:Nx-Hx vs. Row 10:Nx-Hx	5.974	0.7276	5.247	1.91	12	12	3.884	352
Row 8:Nx-Hx vs. Row 11:Nx-Nx	5.974	8.49	-2.516	1.91	12	12	1.863	352
Row 8:Nx-Hx vs. Row 11:Nx-Hx	5.974	2.603	3.371	1.91	12	12	2.496	352
Row 8:Nx-Hx vs. Row 12:Nx-Nx	5.974	10.64	-4.668	1.91	12	12	3.456	352
Row 8:Nx-Hx vs. Row 12:Nx-Hx	5.974	3.324	2.65	1.91	12	12	1.962	352
Row 8:Nx-Hx vs. Row 13:Nx-Nx	5.974	12.32	-6.35	1.91	12	12	4.701	352
Row 8:Nx-Hx vs. Row 13:Nx-Hx	5.974	4.02	1.955	1.91	12	12	1.447	352
Row 8:Nx-Hx vs. Row 14:Nx-Nx	5.974	13.15	-7.173	1.91	12	12	5.31	352
Row 8:Nx-Hx vs. Row 14:Nx-Hx	5.974	5.946	0.02811	1.91	12	12	0.02081	352
Row 8:Nx-Hx vs. Row 15:Nx-Nx	5.974	15.78	-9.805	1.91	12	12	7.259	352
Row 8:Nx-Hx vs. Row 15:Nx-Hx	5.974	7.619	-1.645	1.91	12	12	1.217	352
Row 8:Nx-Hx vs. Row 16:Nx-Nx	5.974	21.48	-15.51	1.91	12	12	11.48	352
Row 8:Nx-Hx vs. Row 16:Nx-Hx	5.974	9.985	-4.011	1.91	12	12	2.969	352
Row 9:Nx-Nx vs. Row 9:Nx-Hx	5.323	7.137	-1.814	1.91	12	12	1.343	352
Row 9:Nx-Nx vs. Row 10:Nx-Nx	5.323	5.318	0.005225	1.91	12	12	0.003868	352
Row 9:Nx-Nx vs. Row 10:Nx-Hx	5.323	0.7276	4.596	1.91	12	12	3.402	352
Row 9:Nx-Nx vs. Row 11:Nx-Nx	5.323	8.49	-3.167	1.91	12	12	2.345	352
Row 9:Nx-Nx vs. Row 11:Nx-Hx	5.323	2.603	2.72	1.91	12	12	2.014	352
Row 9:Nx-Nx vs. Row 12:Nx-Nx	5.323	10.64	-5.319	1.91	12	12	3.938	352
Row 9:Nx-Nx vs. Row 12:Nx-Hx	5.323	3.324	1.999	1.91	12	12	1.48	352
Row 9:Nx-Nx vs. Row 13:Nx-Nx	5.323	12.32	-7.001	1.91	12	12	5.183	352
Row 9:Nx-Nx vs. Row 13:Nx-Hx	5.323	4.02	1.304	1.91	12	12	0.9652	352
Row 9:Nx-Nx vs. Row 14:Nx-Nx	5.323	13.15	-7.824	1.91	12	12	5.792	352
Row 9:Nx-Nx vs. Row 14:Nx-Hx	5.323	5.946	-0.6227	1.91	12	12	0.461	352
Row 9:Nx-Nx vs. Row 15:Nx-Nx	5.323	15.78	-10.46	1.91	12	12	7.741	352
Row 9:Nx-Nx vs. Row 15:Nx-Hx	5.323	7.619	-2.295	1.91	12	12	1.699	352
Row 9:Nx-Nx vs. Row 16:Nx-Nx	5.323	21.48	-16.16	1.91	12	12	11.96	352
Row 9:Nx-Nx vs. Row 16:Nx-Hx	5.323	9.985	-4.662	1.91	12	12	3.451	352
Row 9:Nx-Hx vs. Row 10:Nx-Nx	7.137	5.318	1.819	1.91	12	12	1.346	352
Row 9:Nx-Hx vs. Row 10:Nx-Hx	7.137	0.7276	6.409	1.91	12	12	4.745	352
Row 9:Nx-Hx vs. Row 11:Nx-Nx	7.137	8.49	-1.353	1.91	12	12	1.002	352
Row 9:Nx-Hx vs. Row 11:Nx-Hx	7.137	2.603	4.534	1.91	12	12	3.356	352
Row 9:Nx-Hx vs. Row 12:Nx-Nx	7.137	10.64	-3.505	1.91	12	12	2.595	352
Row 9:Nx-Hx vs. Row 12:Nx-Hx	7.137	3.324	3.813	1.91	12	12	2.822	352
Row 9:Nx-Hx vs. Row 13:Nx-Nx	7.137	12.32	-5.187	1.91	12	12	3.84	352
Row 9:Nx-Hx vs. Row 13:Nx-Hx	7.137	4.02	3.117	1.91	12	12	2.308	352
Row 9:Nx-Hx vs. Row 14:Nx-Nx	7.137	13.15	-6.01	1.91	12	12	4.45	352
Row 9:Nx-Hx vs. Row 14:Nx-Hx	7.137	5.946	1.191	1.91	12	12	0.8816	352
Row 9:Nx-Hx vs. Row 15:Nx-Nx	7.137	15.78	-8.643	1.91	12	12	6.398	352
Row 9:Nx-Hx vs. Row 15:Nx-Hx	7.137	7.619	-0.4818	1.91	12	12	0.3567	352
Row 9:Nx-Hx vs. Row 16:Nx-Nx	7.137	21.48	-14.35	1.91	12	12	10.62	352
Row 9:Nx-Hx vs. Row 16:Nx-Hx	7.137	9.985	-2.848	1.91	12	12	2.108	352
Row 10:Nx-Nx vs. Row 10:Nx-Hx	5.318	0.7276	4.591	1.91	12	12	3.398	352
Row 10:Nx-Nx vs. Row 11:Nx-Nx	5.318	8.49	-3.172	1.91	12	12	2.348	352
Row 10:Nx-Nx vs. Row 11:Nx-Hx	5.318	2.603	2.715	1.91	12	12	2.01	352
Row 10:Nx-Nx vs. Row 12:Nx-Nx	5.318	10.64	-5.324	1.91	12	12	3.941	352
Row 10:Nx-Nx vs. Row 12:Nx-Hx	5.318	3.324	1.994	1.91	12	12	1.476	352
Row 10:Nx-Nx vs. Row 13:Nx-Nx	5.318	12.32	-7.006	1.91	12	12	5.187	352
Row 10:Nx-Nx vs. Row 13:Nx-Hx	5.318	4.02	1.299	1.91	12	12	0.9613	352
Row 10:Nx-Nx vs. Row 14:Nx-Nx	5.318	13.15	-7.829	1.91	12	12	5.796	352
Row 10:Nx-Nx vs. Row 14:Nx-Hx	5.318	5.946	-0.6279	1.91	12	12	0.4648	352
Row 10:Nx-Nx vs. Row 15:Nx-Nx	5.318	15.78	-10.46	1.91	12	12	7.745	352
Row 10:Nx-Nx vs. Row 15:Nx-Hx	5.318	7.619	-2.301	1.91	12	12	1.703	352
Row 10:Nx-Nx vs. Row 16:Nx-Nx	5.318	21.48	-16.17	1.91	12	12	11.97	352
Row 10:Nx-Nx vs. Row 16:Nx-Hx	5.318	9.985	-4.667	1.91	12	12	3.455	352
Row 10:Nx-Hx vs. Row 11:Nx-Nx	0.7276	8.49	-7.763	1.91	12	12	5.747	352
Row 10:Nx-Hx vs. Row 11:Nx-Hx	0.7276	2.603	-1.876	1.91	12	12	1.389	352
Row 10:Nx-Hx vs. Row 12:Nx-Nx	0.7276	10.64	-9.914	1.91	12	12	7.34	352
Row 10:Nx-Hx vs. Row 12:Nx-Hx	0.7276	3.324	-2.597	1.91	12	12	1.922	352
Row 10:Nx-Hx vs. Row 13:Nx-Nx	0.7276	12.32	-11.6	1.91	12	12	8.585	352
Row 10:Nx-Hx vs. Row 13:Nx-Hx	0.7276	4.02	-3.292	1.91	12	12	2.437	352
Row 10:Nx-Hx vs. Row 14:Nx-Nx	0.7276	13.15	-12.42	1.91	12	12	9.194	352
Row 10:Nx-Hx vs. Row 14:Nx-Hx	0.7276	5.946	-5.218	1.91	12	12	3.863	352
Row 10:Nx-Hx vs. Row 15:Nx-Nx	0.7276	15.78	-15.05	1.91	12	12	11.14	352
Row 10:Nx-Hx vs. Row 15:Nx-Hx	0.7276	7.619	-6.891	1.91	12	12	5.102	352
Row 10:Nx-Hx vs. Row 16:Nx-Nx	0.7276	21.48	-20.76	1.91	12	12	15.37	352
Row 10:Nx-Hx vs. Row 16:Nx-Hx	0.7276	9.985	-9.257	1.91	12	12	6.853	352
Row 11:Nx-Nx vs. Row 11:Nx-Hx	8.49	2.603	5.887	1.91	12	12	4.358	352
Row 11:Nx-Nx vs. Row 12:Nx-Nx	8.49	10.64	-2.152	1.91	12	12	1.593	352
Row 11:Nx-Nx vs. Row 12:Nx-Hx	8.49	3.324	5.166	1.91	12	12	3.824	352
Row 11:Nx-Nx vs. Row 13:Nx-Nx	8.49	12.32	-3.834	1.91	12	12	2.838	352
Row 11:Nx-Nx vs. Row 13:Nx-Hx	8.49	4.02	4.471	1.91	12	12	3.31	352
Row 11:Nx-Nx vs. Row 14:Nx-Nx	8.49	13.15	-4.657	1.91	12	12	3.448	352
Row 11:Nx-Nx vs. Row 14:Nx-Hx	8.49	5.946	2.544	1.91	12	12	1.884	352
Row 11:Nx-Nx vs. Row 15:Nx-Nx	8.49	15.78	-7.289	1.91	12	12	5.396	352
Row 11:Nx-Nx vs. Row 15:Nx-Hx	8.49	7.619	0.8717	1.91	12	12	0.6453	352
Row 11:Nx-Nx vs. Row 16:Nx-Nx	8.49	21.48	-12.99	1.91	12	12	9.619	352
Row 11:Nx-Nx vs. Row 16:Nx-Hx	8.49	9.985	-1.495	1.91	12	12	1.106	352
Row 11:Nx-Hx vs. Row 12:Nx-Nx	2.603	10.64	-8.039	1.91	12	12	5.951	352
Row 11:Nx-Hx vs. Row 12:Nx-Hx	2.603	3.324	-0.7212	1.91	12	12	0.5339	352
Row 11:Nx-Hx vs. Row 13:Nx-Nx	2.603	12.32	-9.721	1.91	12	12	7.197	352
Row 11:Nx-Hx vs. Row 13:Nx-Hx	2.603	4.02	-1.416	1.91	12	12	1.049	352
Row 11:Nx-Hx vs. Row 14:Nx-Nx	2.603	13.15	-10.54	1.91	12	12	7.806	352
Row 11:Nx-Hx vs. Row 14:Nx-Hx	2.603	5.946	-3.343	1.91	12	12	2.475	352
Row 11:Nx-Hx vs. Row 15:Nx-Nx	2.603	15.78	-13.18	1.91	12	12	9.755	352
Row 11:Nx-Hx vs. Row 15:Nx-Hx	2.603	7.619	-5.015	1.91	12	12	3.713	352
Row 11:Nx-Hx vs. Row 16:Nx-Nx	2.603	21.48	-18.88	1.91	12	12	13.98	352
Row 11:Nx-Hx vs. Row 16:Nx-Hx	2.603	9.985	-7.382	1.91	12	12	5.465	352
Row 12:Nx-Nx vs. Row 12:Nx-Hx	10.64	3.324	7.318	1.91	12	12	5.417	352
Row 12:Nx-Nx vs. Row 13:Nx-Nx	10.64	12.32	-1.682	1.91	12	12	1.245	352
Row 12:Nx-Nx vs. Row 13:Nx-Hx	10.64	4.02	6.622	1.91	12	12	4.903	352
Row 12:Nx-Nx vs. Row 14:Nx-Nx	10.64	13.15	-2.505	1.91	12	12	1.855	352
Row 12:Nx-Nx vs. Row 14:Nx-Hx	10.64	5.946	4.696	1.91	12	12	3.477	352
Row 12:Nx-Nx vs. Row 15:Nx-Nx	10.64	15.78	-5.137	1.91	12	12	3.803	352
Row 12:Nx-Nx vs. Row 15:Nx-Hx	10.64	7.619	3.023	1.91	12	12	2.238	352
Row 12:Nx-Nx vs. Row 16:Nx-Nx	10.64	21.48	-10.84	1.91	12	12	8.026	352
Row 12:Nx-Nx vs. Row 16:Nx-Hx	10.64	9.985	0.6572	1.91	12	12	0.4865	352
Row 12:Nx-Hx vs. Row 13:Nx-Nx	3.324	12.32	-9	1.91	12	12	6.663	352
Row 12:Nx-Hx vs. Row 13:Nx-Hx	3.324	4.02	-0.6952	1.91	12	12	0.5147	352
Row 12:Nx-Hx vs. Row 14:Nx-Nx	3.324	13.15	-9.823	1.91	12	12	7.272	352
Row 12:Nx-Hx vs. Row 14:Nx-Hx	3.324	5.946	-2.622	1.91	12	12	1.941	352
Row 12:Nx-Hx vs. Row 15:Nx-Nx	3.324	15.78	-12.46	1.91	12	12	9.221	352
Row 12:Nx-Hx vs. Row 15:Nx-Hx	3.324	7.619	-4.294	1.91	12	12	3.179	352
Row 12:Nx-Hx vs. Row 16:Nx-Nx	3.324	21.48	-18.16	1.91	12	12	13.44	352
Row 12:Nx-Hx vs. Row 16:Nx-Hx	3.324	9.985	-6.661	1.91	12	12	4.931	352
Row 13:Nx-Nx vs. Row 13:Nx-Hx	12.32	4.02	8.305	1.91	12	12	6.148	352
Row 13:Nx-Nx vs. Row 14:Nx-Nx	12.32	13.15	-0.823	1.91	12	12	0.6093	352
Row 13:Nx-Nx vs. Row 14:Nx-Hx	12.32	5.946	6.378	1.91	12	12	4.722	352
Row 13:Nx-Nx vs. Row 15:Nx-Nx	12.32	15.78	-3.455	1.91	12	12	2.558	352
Row 13:Nx-Nx vs. Row 15:Nx-Hx	12.32	7.619	4.706	1.91	12	12	3.484	352
Row 13:Nx-Nx vs. Row 16:Nx-Nx	12.32	21.48	-9.159	1.91	12	12	6.781	352
Row 13:Nx-Nx vs. Row 16:Nx-Hx	12.32	9.985	2.339	1.91	12	12	1.732	352
Row 13:Nx-Hx vs. Row 14:Nx-Nx	4.02	13.15	-9.128	1.91	12	12	6.757	352
Row 13:Nx-Hx vs. Row 14:Nx-Hx	4.02	5.946	-1.926	1.91	12	12	1.426	352
Row 13:Nx-Hx vs. Row 15:Nx-Nx	4.02	15.78	-11.76	1.91	12	12	8.706	352
Row 13:Nx-Hx vs. Row 15:Nx-Hx	4.02	7.619	-3.599	1.91	12	12	2.664	352
Row 13:Nx-Hx vs. Row 16:Nx-Nx	4.02	21.48	-17.46	1.91	12	12	12.93	352
Row 13:Nx-Hx vs. Row 16:Nx-Hx	4.02	9.985	-5.965	1.91	12	12	4.416	352
Row 14:Nx-Nx vs. Row 14:Nx-Hx	13.15	5.946	7.201	1.91	12	12	5.331	352
Row 14:Nx-Nx vs. Row 15:Nx-Nx	13.15	15.78	-2.632	1.91	12	12	1.949	352
Row 14:Nx-Nx vs. Row 15:Nx-Hx	13.15	7.619	5.529	1.91	12	12	4.093	352
Row 14:Nx-Nx vs. Row 16:Nx-Nx	13.15	21.48	-8.336	1.91	12	12	6.172	352
Row 14:Nx-Nx vs. Row 16:Nx-Hx	13.15	9.985	3.162	1.91	12	12	2.341	352
Row 14:Nx-Hx vs. Row 15:Nx-Nx	5.946	15.78	-9.834	1.91	12	12	7.28	352
Row 14:Nx-Hx vs. Row 15:Nx-Hx	5.946	7.619	-1.673	1.91	12	12	1.238	352
Row 14:Nx-Hx vs. Row 16:Nx-Nx	5.946	21.48	-15.54	1.91	12	12	11.5	352
Row 14:Nx-Hx vs. Row 16:Nx-Hx	5.946	9.985	-4.039	1.91	12	12	2.99	352
Row 15:Nx-Nx vs. Row 15:Nx-Hx	15.78	7.619	8.161	1.91	12	12	6.042	352
Row 15:Nx-Nx vs. Row 16:Nx-Nx	15.78	21.48	-5.704	1.91	12	12	4.223	352
Row 15:Nx-Nx vs. Row 16:Nx-Hx	15.78	9.985	5.795	1.91	12	12	4.29	352
Row 15:Nx-Hx vs. Row 16:Nx-Nx	7.619	21.48	-13.86	1.91	12	12	10.26	352
Row 15:Nx-Hx vs. Row 16:Nx-Hx	7.619	9.985	-2.366	1.91	12	12	1.752	352
Row 16:Nx-Nx vs. Row 16:Nx-Hx	21.48	9.985	11.5	1.91	12	12	8.513	352
Compact letter display
Row 16:Nx-Nx	A
Row 15:Nx-Nx	A B
Row 14:Nx-Nx	B C
Row 13:Nx-Nx	B C D
Row 12:Nx-Nx	B E
Row 16:Nx-Hx	B E F
Row 11:Nx-Nx	C E F G
Row 15:Nx-Hx	C E F G H
Row 9:Nx-Hx	C E F G H I
Row 8:Nx-Hx	C E F G H I J
Row 14:Nx-Hx	C E F G H I J
Row 8:Nx-Nx	D E F G H I J
Row 9:Nx-Nx	D E F G H I J
Row 10:Nx-Nx	D E F G H I J
Row 7:Nx-Hx	D E F G H I J
Row 6:Nx-Hx	E K
Row 13:Nx-Hx	E K
Row 5:Nx-Nx	E K
Row 7:Nx-Nx	E K
Row 6:Nx-Nx	E K
Row 12:Nx-Hx	F K
Row 11:Nx-Hx	G K
Row 5:Nx-Hx	G K
Row 4:Nx-Nx	G K
Row 10:Nx-Hx	H K
Row 4:Nx-Hx	I K
Row 1:Nx-Nx	I K
Row 1:Nx-Hx	I K
Row 3:Nx-Nx	J K
Row 2:Nx-Nx	J K
Row 2:Nx-Hx	J K
Row 3:Nx-Hx	K

## Sheet: Extended Data Fig. 5B
PFF, Nx-Nx	PFF, Nx-Hx		Table Analyzed	Hb
13.8	17
13.2	16.4		Column B	PFF, Nx-Hx
14.1	16.8		vs.	vs.
13.6	16.5		Column A	PFF, Nx-Nx
13.5	17.9
12.7	18.1		Unpaired t test
13.4	17.3		P value	<0.0001
13.5	17.1		P value summary	****
14	16.9		Significantly different (P < 0.05)?	Yes
13.8	15.9		One- or two-tailed P value?	Two-tailed
12.6	16		t, df	t=14.00, df=22
13.4	16.2
			How big is the difference?
			Mean of column A	13.47
			Mean of column B	16.84
			Difference between means (B - A) ± SEM	3.375 ± 0.2411
			95% confidence interval	2.875 to 3.875
			R squared (eta squared)	0.899
			F test to compare variances
			F, DFn, Dfd	2.271, 11, 11
			P value	0.1895
			P value summary	ns
			Significantly different (P < 0.05)?	No
			Data analyzed
			Sample size, column A	12
			Sample size, column B	12

## Sheet: Extended Data Fig. 5C
BW (g)	Latency (s)			BW (g) vs. Latency (s)
34.8	8.93		Pearson r
35.7	9.13		r	0.2538
32.8	11.12		95% confidence interval	-0.2767 to 0.6658
39.7	7.57		R squared	0.06442
28.7	12.33
33.9	6.57		P value
34.4	8.27		P (two-tailed)	0.3429
30.8	5.83		P value summary	ns
30.9	3.93		Significant? (alpha = 0.05)	No
29.6	4.57
36.6	6.87		Number of XY Pairs	16
29.9	4.53
28.4	5.5
33.1	5.87
34.2	6.33
28.5	5.1

## Sheet: Extended Data Fig. 5D
BW (g)	Latency (s)			BW (g) vs. Latency (s)
34.8	16.5		Pearson r
35.7	22.8		r	-0.2197
32.8	26.4		95% confidence interval	-0.6452 to 0.3097
39.7	15.9		R squared	0.04828
28.7	41.8
33.9	32.7		P value
34.4	31.4		P (two-tailed)	0.4135
30.8	16.1		P value summary	ns
30.9	29.3		Significant? (alpha = 0.05)	No
29.6	42
36.6	66.6		Number of XY Pairs	16
29.9	45.1
28.4	39.4
33.1	40.1
34.2	48.5
28.5	40.6
