# Supplementary material for: Hypoxia ameliorates neurodegeneration and movement disorder in a mouse model of Parkinson’s disease
Source: Nat Neurosci. 2025 Aug 6;28(9):1858–67. doi: 10.1038/s41593-025-02010-4 (PMC12411263; doi:10.1038/s41593-025-02010-4)
Supplement: Supplementary file 14 — Statistical source data. [file 41593_2025_2010_MOESM14_ESM.xlsx]

## Sheet: Extended Data Fig. 6A
mouse_id	exp_condition	batch	PC1	PC2
m159	PFF_normoxia	1	7.39276	7.20352
m160	PFF_normoxia	1	4.99137	10.8042
m161	PFF_normoxia	1	15.6247	2.41946
m162	PFF_normoxia	1	-6.96133	6.11752
m163	PFF_hypoxia	1	9.75069	-4.89845
m165	PFF_hypoxia	1	12.019	-6.54679
m166	PFF_hypoxia	1	26.796	-9.34165
m167	monomer_hypoxia	1	-19.6573	-5.07498
m170	monomer_hypoxia	1	13.2047	-7.81971
m171	monomer_hypoxia	1	35.7663	-11.4763
m172	monomer_hypoxia	1	-12.0476	-2.22026
m173	monomer_normoxia	1	31.476	4.02895
m174	monomer_normoxia	1	12.3325	9.23798
m175	monomer_normoxia	1	2.27262	12.2246
m177	monomer_normoxia	1	55.2214	5.51537
m178	PFF_normoxia	2	26.1121	-7.41301
m179	PFF_normoxia	2	4.2004	-2.85722
m180	PFF_normoxia	2	-8.29801	-1.91856
m181	PFF_normoxia	2	-12.2456	1.08946
m183	PFF_hypoxia	2	-16.1965	2.22798
m184	PFF_hypoxia	2	0.526371	-4.37957
m185	PFF_hypoxia	2	-22.466	-2.69966
m186	monomer_normoxia	2	-12.709	13.5575
m187	monomer_normoxia	2	-19.9421	22.884
m188	monomer_normoxia	2	7.2902	15.3541
m189	monomer_normoxia	2	-11.0593	11.4457
m190	monomer_normoxia	2	13.3326	16.9222
m192	monomer_normoxia	2	18.1965	4.12344
m193	monomer_normoxia	2	-4.88373	7.54982
m201	PFF_normoxia	3	4.93348	-6.30888
m202	PFF_normoxia	3	-28.4698	-2.18378
m203	PFF_normoxia	3	13.4064	-3.4697
m204	PFF_normoxia	3	-24.3131	3.81833
m205	PFF_hypoxia	3	3.20167	-13.8261
m206	PFF_hypoxia	3	-24.2592	-3.4852
m207	PFF_hypoxia	3	-5.44544	-8.71656
m208	PFF_hypoxia	3	-24.57	-6.61825
m210	monomer_hypoxia	3	10.1319	-9.18627
m211	monomer_hypoxia	3	-8.23013	-11.145
m212	monomer_hypoxia	3	-24.5975	-7.18264
m215	monomer_hypoxia	3	-11.8681	-11.0867
m217	monomer_hypoxia	3	-29.9597	-6.66876

## Sheet: Extended Data Fig. 6B
mouse_id	exp_condition	batch	PC1	PC2
m159	PFF_normoxia	1	-2.30328	3.00136
m160	PFF_normoxia	1	-5.53852	3.20471
m161	PFF_normoxia	1	3.25983	0.107536
m162	PFF_normoxia	1	-13.5288	2.33669
m163	PFF_hypoxia	1	-2.93356	-7.46376
m165	PFF_hypoxia	1	0.564463	-7.9192
m166	PFF_hypoxia	1	11.3476	-8.14515
m167	monomer_hypoxia	1	-24.7958	-9.99044
m170	monomer_hypoxia	1	1.10978	-10.6839
m171	monomer_hypoxia	1	18.8003	-8.79422
m172	monomer_hypoxia	1	-19.4213	-7.40744
m173	monomer_normoxia	1	16.5204	6.49749
m174	monomer_normoxia	1	2.77134	6.97834
m175	monomer_normoxia	1	-7.12541	8.94317
m177	monomer_normoxia	1	36.3221	9.8417
m178	PFF_normoxia	2	44.1308	-5.26923
m179	PFF_normoxia	2	12.6163	-6.94474
m180	PFF_normoxia	2	-6.0472	0.132952
m181	PFF_normoxia	2	-14.5804	-1.46721
m183	PFF_hypoxia	2	-13.6582	3.36036
m184	PFF_hypoxia	2	11.5271	-4.97219
m185	PFF_hypoxia	2	-25.7831	-6.46733
m186	monomer_normoxia	2	-14.4001	14.3609
m187	monomer_normoxia	2	-27.011	24.7004
m188	monomer_normoxia	2	18.2912	19.7566
m189	monomer_normoxia	2	-12.0723	7.30477
m190	monomer_normoxia	2	23.1554	23.7288
m192	monomer_normoxia	2	29.9601	0.32054
m193	monomer_normoxia	2	-1.02108	10.8025
m201	PFF_normoxia	3	21.2753	-0.0983265
m202	PFF_normoxia	3	-32.3484	-2.60255
m203	PFF_normoxia	3	33.0038	5.3887
m204	PFF_normoxia	3	-25.3902	9.36528
m205	PFF_hypoxia	3	19.6115	-12.0594
m206	PFF_hypoxia	3	-19.6903	2.4682
m207	PFF_hypoxia	3	8.01046	-9.88909
m208	PFF_hypoxia	3	-21.0012	-3.30927
m210	monomer_hypoxia	3	28.5963	-5.34411
m211	monomer_hypoxia	3	2.97609	-20.4576
m212	monomer_hypoxia	3	-21.0411	-3.60146
m215	monomer_hypoxia	3	-2.22433	-14.6103
m217	monomer_hypoxia	3	-31.9345	-5.10401
